# Supplementary material for: RNA-Seq Transcriptome Analysis Provides Candidate Genes for Resistance to Tomato Leaf Curl New Delhi Virus in Melon
Source: Front Plant Sci. 2022 Jan 18;12:798858. doi: 10.3389/fpls.2021.798858 (PMC8805612; doi:10.3389/fpls.2021.798858)
Supplement: Supplementary Table 1 — Primer sequences used in qPCR for DEG confirmation assay. [file Table_1.XLSX]

## Sheet: Hoja1
Supplementary file 1.	Primers sequences used in qPCR for DEGs confirmation assay.
Gene		Primer sequence (5' ->3') Forward	Primer sequence (5'->3') Reverse
MELO3C025848.2	CYP 7	CGATGTGGAAATTGACGGAA	CGGTGCATAATGCTCGGAA
MELO3C022313.2	Transmembrane protein	GGCCGATTTTTGTAGCTGTG	TGCATTGGGGAAGAGTTAGG
MELO3C022315.2	MADS-box transcription factor 8-like	GCCACCTTCAGGGGAGAAATG	GCACCATCTGAGTTATATCGAGC
MELO3C022319.2	DNA-primasa large subunit	AGTTGCTCGGTTGATTGGTC	CGTCAGACTTAGGGCCTTTG
MELO3C022322.2	Protein LAZY 1	GGCCTCAATGATTCAGCTTC	TGTCTGCTCTCCATTGTTGC
MELO3C022327.2	Transmembrane protein, putative	CTTTCATCATGGTGTTCTCCGC	AGAACAATCCTACCGTCGTTCC
MELO3C022341.2	Bidirectional sugar transporter SWEET	TCCTTTGCCAACGTTTTACCG	AACATCCTGACCGAGTTGGC
MELO3C005257.2	RNA dependent RNA polymesare	GGTGGACTGTGTTGTTTTTCC	TGGCTCCAAGACCATCATTC
