# Supplementary material for: RNA-Seq Transcriptome Analysis Provides Candidate Genes for Resistance to Tomato Leaf Curl New Delhi Virus in Melon
Source: Front Plant Sci. 2022 Jan 18;12:798858. doi: 10.3389/fpls.2021.798858 (PMC8805612; doi:10.3389/fpls.2021.798858)
Supplement: Supplementary Table 2 — Genes significantly correlated to each gene cluster (GC) at p-value < 0.01. Their functional description and ontology annotation are presented. Those genes with unavailable GO terms associated are shown as NA. [file Table_2.XLSX]

## Sheet: GC1
Supplementary Table 2.	Genes significantly correlated to each gene cluster (GC) at p-value < 0.01. Their functional description and ontologies annotation are presented. Those genes with not available GO terms associated are showed as NA.
				GO terms
Gene code	p-value	cluster_correlation	Description	Cellular Component	Biological Processes	Molecular function
MELO3C020814.2	0.00665106	0.966648	E3 ubiquitin-protein ligase UPL3		GO:0016567 (protein ubiquitination)	GO:0004842 (ubiquitin-protein transferase activity),GO:0016874 (ligase activity)
MELO3C011072.2	0.0106406	0.965402	E3 ubiquitin-protein ligase UPL1-like		GO:0016567 (protein ubiquitination)	GO:0004842 (ubiquitin-protein transferase activity),GO:0016874 (ligase activity)
MELO3C006601.2	0.318157	0.95486	chromatin structure-remodeling complex protein SYD isoform X1	GO:0005634 (nucleus)	GO:0006355 (regulation of transcription, DNA-templated)	GO:0005524 (ATP binding),GO:0042393 (histone binding)
MELO3C021029.2	1.31976	0.949522	Chromatin modification-related protein EAF1 B	GO:0005634 (nucleus),GO:0035267 (NuA4 histone acetyltransferase complex),GO:0048046 (apoplast)	GO:0009909 (regulation of flower development),GO:0016569 (covalent chromatin modification),GO:0043981 (histone H4-K5 acetylation),GO:0048510 (regulation of timing of transition from vegetative to reproductive phase),GO:2000028 (regulation of photoperiodism, flowering)	GO:0003677 (DNA binding),GO:0005515 (protein binding)
MELO3C006012.2	1.76869	0.948346	Transducin family protein / WD-40 repeat family protein	NA	NA	NA
MELO3C022336.2	17.4385	0.938126	GYF domain-containing protein	NA	NA	NA
MELO3C023859.2	20.5335	0.937321	Integrin alpha-3		GO:0007229 (integrin-mediated signaling pathway)
MELO3C006582.2	31.1629	0.935217	SAC3 family protein B	GO:0005634 (nucleus),GO:0034399 (nuclear periphery)
MELO3C021462.2	44.3118	0.933385	DDT domain-containing protein PTM			GO:0008270 (zinc ion binding)
MELO3C005963.2	77.0797	0.930395	Transcription regulator	GO:0000932 (P-body),GO:0005829 (cytosol),GO:0016020 (membrane),GO:0030015 (CCR4-NOT core complex)	GO:0000288 (nuclear-transcribed mRNA catabolic process, deadenylation-dependent decay),GO:0017148 (negative regulation of translation)	GO:0032947 (molecular adaptor activity)
MELO3C024150.2	77.3956	0.930373	CLIP-associated protein	GO:0016020 (membrane),GO:0016021 (integral component of membrane)
MELO3C026219.2	8.70388	0.929721	Callose synthase-like protein	GO:0000148 (1,3-beta-D-glucan synthase complex),GO:0016020 (membrane),GO:0016021 (integral component of membrane)	GO:0006075 ((1->3)-beta-D-glucan biosynthetic process)	GO:0003843 (1,3-beta-D-glucan synthase activity)
MELO3C013931.2	27.5182	0.922985	G2484-1 protein	GO:0009506 (plasmodesma)
MELO3C012044.2	303.355	0.922384	Phospholipid-transporting ATPase	GO:0016020 (membrane),GO:0016021 (integral component of membrane)	GO:0015914 (phospholipid transport),GO:0045332 (phospholipid translocation)	GO:0000166 (nucleotide binding),GO:0000287 (magnesium ion binding),GO:0004012 (phospholipid-translocating ATPase activity),GO:0005524 (ATP binding),GO:0016787 (hydrolase activity),GO:0046872 (metal ion binding)
MELO3C010993.2	332.427	0.921816	lysine-specific histone demethylase 1 homolog 3		GO:0032259 (methylation),GO:0055114 (oxidation-reduction process)	GO:0003677 (DNA binding),GO:0008168 (methyltransferase activity),GO:0016491 (oxidoreductase activity)
MELO3C006732.2	382.576	0.920936	DExH-box ATP-dependent RNA helicase DExH12-like			GO:0003676 (nucleic acid binding),GO:0004386 (helicase activity),GO:0005524 (ATP binding)
MELO3C019615.2	433.169	0.920149	RING/FYVE/PHD zinc finger protein		GO:0006355 (regulation of transcription, DNA-templated)	GO:0008270 (zinc ion binding),GO:0046872 (metal ion binding)
MELO3C013879.2	819.278	0.915981	Regulator of nonsense transcripts 1-like protein	GO:0005737 (cytoplasm)	GO:0000184 (nuclear-transcribed mRNA catabolic process, nonsense-mediated decay)	GO:0003677 (DNA binding),GO:0004386 (helicase activity),GO:0005524 (ATP binding),GO:0008270 (zinc ion binding),GO:0016787 (hydrolase activity)
MELO3C008653.2	824.07	0.915942	transcription elongation factor SPT6		GO:0006139 (nucleobase-containing compound metabolic process),GO:0006357 (regulation of transcription by RNA polymerase II),GO:0006414 (translational elongation),GO:0032784 (regulation of DNA-templated transcription, elongation)	GO:0003676 (nucleic acid binding),GO:0003677 (DNA binding),GO:0003746 (translation elongation factor activity)
MELO3C012011.2	837.155	0.915836	AP-1 complex subunit gamma-2, putative	GO:0005737 (cytoplasm),GO:0005794 (Golgi apparatus),GO:0016020 (membrane),GO:0030117 (membrane coat),GO:0030131 (clathrin adaptor complex)	GO:0006810 (transport),GO:0006886 (intracellular protein transport),GO:0015031 (protein transport),GO:0016192 (vesicle-mediated transport)	GO:0008565 (obsolete protein transporter activity)
MELO3C011122.2	8.61857	0.91564	Ephrin type-B receptor	GO:0005773 (vacuole),GO:0009506 (plasmodesma),GO:0016020 (membrane),GO:0016021 (integral component of membrane)
MELO3C014115.2	906.473	0.915299	E3 ubiquitin-protein ligase UPL1		GO:0016567 (protein ubiquitination)	GO:0004842 (ubiquitin-protein transferase activity),GO:0016740 (transferase activity),GO:0016874 (ligase activity)
MELO3C015577.2	1021.1	0.914489	calpain-type cysteine protease DEK1	GO:0005622 (intracellular)	GO:0006508 (proteolysis)	GO:0004198 (calcium-dependent cysteine-type endopeptidase activity),GO:0008233 (peptidase activity),GO:0008234 (cysteine-type peptidase activity),GO:0016787 (hydrolase activity)
MELO3C023018.2	1284.14	0.912907	splicing factor U2af large subunit B isoform X1			GO:0003676 (nucleic acid binding)
MELO3C002953.2	1503.16	0.911802	5'-3' exoribonuclease 3-like	GO:0005634 (nucleus)	GO:0006139 (nucleobase-containing compound metabolic process),GO:0090305 (nucleic acid phosphodiester bond hydrolysis),GO:0090503 (RNA phosphodiester bond hydrolysis, exonucleolytic)	GO:0003676 (nucleic acid binding),GO:0004527 (exonuclease activity),GO:0004534 (5'-3' exoribonuclease activity),GO:0008270 (zinc ion binding)
MELO3C002931.2	1821.87	0.910433	Paired amphipathic helix SIN3-like protein	GO:0005634 (nucleus)	GO:0006355 (regulation of transcription, DNA-templated)
MELO3C024022.2	1878.59	0.910213	Enhancer of ag-4 2	GO:0005634 (nucleus)	GO:0006397 (mRNA processing),GO:0009910 (negative regulation of flower development),GO:0043481 (anthocyanin accumulation in tissues in response to UV light),GO:0048497 (maintenance of floral organ identity),GO:0048510 (regulation of timing of transition from vegetative to reproductive phase)
MELO3C010033.2	2016.35	0.909702	Vacuolar protein sorting-associated protein, putative (DUF1162)		GO:0010015 (root morphogenesis),GO:0010082 (regulation of root meristem growth),GO:1990064 (ground tissue pattern formation)
MELO3C015391.2	2928.1	0.906959	HOPM interactor 7		GO:0032012 (regulation of ARF protein signal transduction),GO:0043547 (positive regulation of GTPase activity)	GO:0005086 (ARF guanyl-nucleotide exchange factor activity)
MELO3C027407.2	374.344	0.905106	regulatory-associated protein of TOR 1-like	GO:0031931 (TORC1 complex)	GO:0031929 (TOR signaling)
MELO3C013698.2	5006.6	0.902862	histone acetyltransferase HAC1	GO:0005634 (nucleus)	GO:0006355 (regulation of transcription, DNA-templated),GO:0016573 (histone acetylation)	GO:0003712 (transcription coregulator activity),GO:0004402 (histone acetyltransferase activity),GO:0008270 (zinc ion binding),GO:0016740 (transferase activity)
MELO3C016326.2	5377.86	0.902302	Protein translocase subunit SecA	GO:0005622 (intracellular),GO:0016020 (membrane)	GO:0006605 (protein targeting),GO:0006810 (transport),GO:0006886 (intracellular protein transport),GO:0015031 (protein transport),GO:0017038 (protein import)	GO:0000166 (nucleotide binding),GO:0005524 (ATP binding)
MELO3C009547.2	10677.5	0.896753	Trafficking protein particle complex subunit 8	GO:0016020 (membrane),GO:0016021 (integral component of membrane)
MELO3C021931.2	12123	0.895689	serine/threonine-protein kinase SMG1-like		GO:0000184 (nuclear-transcribed mRNA catabolic process, nonsense-mediated decay),GO:0006468 (protein phosphorylation),GO:0016310 (phosphorylation)	GO:0004674 (protein serine/threonine kinase activity),GO:0016301 (kinase activity)
MELO3C016065.2	13778.3	0.894606	PHD finger family protein		GO:0007062 (sister chromatid cohesion),GO:0007064 (mitotic sister chromatid cohesion),GO:0009793 (embryo development ending in seed dormancy),GO:0010468 (regulation of gene expression),GO:0034508 (centromere complex assembly),GO:0051177 (meiotic sister chromatid cohesion)	GO:0003682 (chromatin binding),GO:0005515 (protein binding),GO:0008270 (zinc ion binding),GO:0046872 (metal ion binding)
MELO3C007903.2	14005.1	0.894467	transformation/transcription domain-associated protein-like	GO:0000123 (histone acetyltransferase complex),GO:0005634 (nucleus)	GO:0016310 (phosphorylation),GO:0016573 (histone acetylation)	GO:0016301 (kinase activity)
MELO3C003489.2	14794	0.893999	Symplekin	GO:0005623 (cell)	GO:0071333 (cellular response to glucose stimulus)
MELO3C001921.2	15250.7	0.893738	Kinase, putative		GO:0006468 (protein phosphorylation),GO:0016310 (phosphorylation)	GO:0000166 (nucleotide binding),GO:0004672 (protein kinase activity),GO:0004674 (protein serine/threonine kinase activity),GO:0004697 (protein kinase C activity),GO:0005524 (ATP binding),GO:0016301 (kinase activity),GO:0016740 (transferase activity)
MELO3C020891.2	15303.4	0.893709	Transducin/WD40 repeat-like superfamily protein	NA	NA	NA
MELO3C009946.2	15912.3	0.893373	methyl-CpG-binding domain-containing protein 9	GO:0005634 (nucleus)		GO:0003677 (DNA binding),GO:0008270 (zinc ion binding)
MELO3C020380.2	17208.2	0.892696	Eukaryotic translation initiation factor 4G		GO:0006413 (translational initiation)	GO:0003723 (RNA binding),GO:0003743 (translation initiation factor activity)
MELO3C015654.2	19800.9	0.891472	Callose synthase-like protein	GO:0000148 (1,3-beta-D-glucan synthase complex),GO:0016020 (membrane),GO:0016021 (integral component of membrane)	GO:0006075 ((1->3)-beta-D-glucan biosynthetic process)	GO:0003843 (1,3-beta-D-glucan synthase activity)
MELO3C025449.2	22015.6	0.890537	Zinc finger C3H1 domain-containing protein, putative			GO:0046872 (metal ion binding)
MELO3C013741.2	22304.8	0.890422	DNA-directed RNA polymerase subunit		GO:0006351 (transcription, DNA-templated)	GO:0003677 (DNA binding),GO:0003899 (DNA-directed 5'-3' RNA polymerase activity),GO:0016740 (transferase activity),GO:0016779 (nucleotidyltransferase activity)
MELO3C025695.2	26282.9	0.888956	Laccase	GO:0005576 (extracellular region),GO:0048046 (apoplast)	GO:0046274 (lignin catabolic process),GO:0055114 (oxidation-reduction process)	GO:0005507 (copper ion binding),GO:0016491 (oxidoreductase activity),GO:0016722 (oxidoreductase activity, oxidizing metal ions),GO:0046872 (metal ion binding),GO:0052716 (hydroquinone:oxygen oxidoreductase activity)
MELO3C015246.2	26438.7	0.888903	Protein transport protein Sec24-like protein	GO:0030127 (COPII vesicle coat)	GO:0006810 (transport),GO:0006886 (intracellular protein transport),GO:0006888 (endoplasmic reticulum to Golgi vesicle-mediated transport),GO:0015031 (protein transport)	GO:0008270 (zinc ion binding)
MELO3C006782.2	30996.2	0.887463	protein transport protein SEC23	GO:0030127 (COPII vesicle coat)	GO:0006886 (intracellular protein transport),GO:0006888 (endoplasmic reticulum to Golgi vesicle-mediated transport)	GO:0008270 (zinc ion binding)
MELO3C006708.2	32108	0.887141	Bromodomain and WD repeat domain-containing protein	GO:0005634 (nucleus)	GO:0006357 (regulation of transcription by RNA polymerase II),GO:0007010 (cytoskeleton organization),GO:0008360 (regulation of cell shape)
MELO3C006811.2	36698.3	0.885912	Embryo yellow protein	GO:0017119 (Golgi transport complex)	GO:0006886 (intracellular protein transport)
MELO3C019915.2	40374.8	0.885025	Nuclear pore complex protein NUP1	GO:0005634 (nucleus),GO:0005635 (nuclear envelope),GO:0005643 (nuclear pore),GO:0005737 (cytoplasm),GO:0005829 (cytosol),GO:0034399 (nuclear periphery)	GO:0006810 (transport),GO:0006997 (nucleus organization),GO:0015031 (protein transport),GO:0016973 (poly(A)+ mRNA export from nucleus),GO:0051028 (mRNA transport)	GO:0005515 (protein binding)
MELO3C014569.2	41573.2	0.884751	protein CHROMATIN REMODELING 5			GO:0003676 (nucleic acid binding),GO:0005524 (ATP binding),GO:0008026 (ATP-dependent helicase activity)
MELO3C023427.2	45805	0.883841	Pre-mRNA-processing-splicing factor, putative	GO:0005681 (spliceosomal complex)	GO:0000398 (mRNA splicing, via spliceosome)	GO:0003676 (nucleic acid binding),GO:0003723 (RNA binding),GO:0017070 (U6 snRNA binding),GO:0030623 (U5 snRNA binding)
MELO3C000388.2	51878.9	0.882661	Regulatory-associated of TOR 1-like protein	GO:0031931 (TORC1 complex)	GO:0031929 (TOR signaling)
MELO3C023722.2	59438.9	0.881356	Poly(A) RNA polymerase cid14			GO:0016779 (nucleotidyltransferase activity)
MELO3C025310.2	59744.7	0.881307	DnaJ homolog subfamily C GRV2	GO:0005768 (endosome),GO:0005770 (late endosome),GO:0005773 (vacuole),GO:0005774 (vacuolar membrane),GO:0005783 (endoplasmic reticulum),GO:0005794 (Golgi apparatus),GO:0005802 (trans-Golgi network),GO:0010008 (endosome membrane),GO:0016020 (membrane),GO:0031902 (late endosome membrane),GO:0043231 (intracellular membrane-bounded organelle)	GO:0000578 (embryonic axis specification),GO:0006623 (protein targeting to vacuole),GO:0006810 (transport),GO:0006897 (endocytosis),GO:0007032 (endosome organization),GO:0007033 (vacuole organization),GO:0007275 (multicellular organism development),GO:0009638 (phototropism),GO:0009660 (amyloplast organization),GO:0009793 (embryo development ending in seed dormancy),GO:0009959 (negative gravitropi…
MELO3C018791.2	60404.8	0.881201	histone-lysine N-methyltransferase ATXR3-like		GO:0032259 (methylation)	GO:0008168 (methyltransferase activity),GO:0016740 (transferase activity)
MELO3C017235.2	66108.5	0.880326	Zinc finger CCCH domain-containing protein 55		GO:0006396 (RNA processing)	GO:0003723 (RNA binding),GO:0046872 (metal ion binding)
MELO3C009256.2	102707	0.875956	E3 ubiquitin-protein ligase PRT6			GO:0008270 (zinc ion binding),GO:0016874 (ligase activity)
MELO3C002706.2	105153	0.875717	Pre-mRNA-processing factor 39		GO:0006396 (RNA processing)
MELO3C020678.2	117893	0.874553	E3 UFM1-protein ligase 1 homolog			GO:0016874 (ligase activity)
MELO3C014689.2	121387	0.874254	Ubiquitin carboxyl-terminal hydrolase-like protein		GO:0006511 (ubiquitin-dependent protein catabolic process),GO:0016579 (protein deubiquitination)	GO:0016787 (hydrolase activity),GO:0036459 (thiol-dependent ubiquitinyl hydrolase activity)
MELO3C006599.2	129171	0.873615	DEAD-box ATP-dependent RNA helicase 40-like			GO:0003676 (nucleic acid binding),GO:0004386 (helicase activity),GO:0005524 (ATP binding)
MELO3C026954.2	132444	0.873356	DUF2146 family protein		GO:0000184 (nuclear-transcribed mRNA catabolic process, nonsense-mediated decay)
MELO3C015501.2	138115	0.872922	myosin-17-like	GO:0016459 (myosin complex)		GO:0003774 (motor activity),GO:0005524 (ATP binding)
MELO3C026332.2	16471.5	0.871081	DNA helicase INO80-like protein	GO:0005634 (nucleus),GO:0031011 (Ino80 complex)	GO:0006281 (DNA repair),GO:0006338 (chromatin remodeling),GO:0006351 (transcription, DNA-templated)	GO:0003677 (DNA binding),GO:0004386 (helicase activity),GO:0005524 (ATP binding),GO:0016887 (ATPase activity)
MELO3C024716.2	173263	0.870547	nuclear pore complex protein NUP98A-like	GO:0005643 (nuclear pore)	GO:0006810 (transport)
MELO3C008156.2	176178	0.87037	lisH domain and HEAT repeat-containing protein KIAA1468 homolog isoform X1	GO:0005622 (intracellular)	GO:0006629 (lipid metabolic process),GO:0007165 (signal transduction),GO:0035556 (intracellular signal transduction)	GO:0004435 (phosphatidylinositol phospholipase C activity),GO:0008081 (phosphoric diester hydrolase activity)
MELO3C004607.2	199777	0.869031	Glycine-rich protein	GO:0016020 (membrane),GO:0016021 (integral component of membrane)
MELO3C007016.2	208468	0.868574	vacuolar protein sorting-associated protein 54, chloroplastic	GO:0005829 (cytosol)	GO:0042147 (retrograde transport, endosome to Golgi)
MELO3C015157.2	244940	0.866828	DDT domain-containing protein PTM			GO:0008270 (zinc ion binding)
MELO3C007461.2	295352	0.864771	Spatacsin carboxy-terminus protein	NA	NA	NA
MELO3C018199.2	333171	0.863428	Pentatricopeptide repeat-containing protein-like protein	GO:0043231 (intracellular membrane-bounded organelle)	GO:0009451 (RNA modification),GO:0090305 (nucleic acid phosphodiester bond hydrolysis)	GO:0003723 (RNA binding),GO:0004519 (endonuclease activity)
MELO3C003666.2	473434	0.85943	Embryo defective 2410	GO:0016020 (membrane),GO:0016021 (integral component of membrane),GO:0048046 (apoplast)
MELO3C020235.2	480822	0.859251	TATA-binding protein-associated factor BTAF1			GO:0005524 (ATP binding)
MELO3C019825.2	492178	0.858981	exocyst complex component SEC8	GO:0000145 (exocyst)	GO:0006904 (vesicle docking involved in exocytosis),GO:0015031 (protein transport)
MELO3C021258.2	523639	0.858261	flowering time control protein FCA isoform X2			GO:0003676 (nucleic acid binding),GO:0003723 (RNA binding)
MELO3C013424.2	543260	0.857831	zinc finger CCCH domain-containing protein 19			GO:0003677 (DNA binding),GO:0008270 (zinc ion binding)
MELO3C032568.2	561657	0.857441	DExH-box ATP-dependent RNA helicase DExH6 isoform X1			GO:0003676 (nucleic acid binding),GO:0004386 (helicase activity),GO:0005524 (ATP binding)
MELO3C002023.2	610052	0.856468	DExH-box ATP-dependent RNA helicase DExH14			GO:0003676 (nucleic acid binding),GO:0004386 (helicase activity),GO:0005524 (ATP binding)
MELO3C004081.2	611823	0.856434	Kinase family protein		GO:0006468 (protein phosphorylation),GO:0016310 (phosphorylation)	GO:0004672 (protein kinase activity),GO:0005524 (ATP binding),GO:0016301 (kinase activity)
MELO3C021189.2	618649	0.856302	Quinoprotein amine dehydrogenase beta chain-like	GO:0016020 (membrane),GO:0016021 (integral component of membrane)
MELO3C010934.2	815669	0.852991	GYF domain-containing protein		GO:0009737 (response to abscisic acid),GO:0051607 (defense response to virus)	GO:0003729 (mRNA binding)
MELO3C005265.2	824774	0.852857	THO complex subunit 2	GO:0005622 (intracellular)	GO:0006355 (regulation of transcription, DNA-templated)	GO:0003676 (nucleic acid binding)
MELO3C023564.2	867355	0.852244	ARM repeat superfamily protein	GO:0005886 (plasma membrane)
MELO3C020494.2	928492	0.851411	E3 ubiquitin-protein ligase listerin			GO:0008270 (zinc ion binding),GO:0016874 (ligase activity)
MELO3C013044.2	992716	0.850589	Serine/threonine-protein phosphatase 2A 55 kDa regulatory subunit B	GO:0000159 (protein phosphatase type 2A complex)	GO:0050790 (regulation of catalytic activity)	GO:0019888 (protein phosphatase regulator activity)
MELO3C022443.2	1.07604e+06	0.849591	flowering time control protein FPA			GO:0003676 (nucleic acid binding)
MELO3C026511.2	1.08168e+06	0.849526	histone-lysine N-methyltransferase ATXR7		GO:0032259 (methylation)	GO:0008168 (methyltransferase activity),GO:0016740 (transferase activity)
MELO3C020789.2	1.09061e+06	0.849423	Nucleoporin NUP188 like			GO:0017056 (structural constituent of nuclear pore)
MELO3C021632.2	1.23281e+06	0.84789	dolichyl-phosphate beta-glucosyltransferase-like			GO:0016740 (transferase activity)
MELO3C015581.2	1.24741e+06	0.847742	mediator of RNA polymerase II transcription subunit 13	GO:0016592 (mediator complex)	GO:0006357 (regulation of transcription by RNA polymerase II)	GO:0001104 (transcription coregulator activity)
MELO3C025994.2	1.4895e+06	0.845491	Symplekin	GO:0016020 (membrane),GO:0016021 (integral component of membrane)
MELO3C002586.2	1.61758e+06	0.844431	WAPL (Wings apart-like protein regulation of heterochromatin) protein		GO:0000070 (mitotic sister chromatid segregation),GO:0007064 (mitotic sister chromatid cohesion),GO:0009793 (embryo development ending in seed dormancy),GO:0010789 (meiotic sister chromatid cohesion involved in meiosis I),GO:0045132 (meiotic chromosome segregation),GO:0060623 (regulation of chromosome condensation),GO:0071922 (regulation of cohesin loading)
MELO3C023052.2	1.62555e+06	0.844368	DEAD-box ATP-dependent RNA helicase 13			GO:0003676 (nucleic acid binding),GO:0004386 (helicase activity),GO:0005524 (ATP binding)
MELO3C018432.2	173302	0.84354	Exosome complex exonuclease		GO:0090305 (nucleic acid phosphodiester bond hydrolysis)	GO:0004527 (exonuclease activity)
MELO3C006215.2	1.82058e+06	0.8429	Tubulin binding cofactor A		GO:0007021 (tubulin complex assembly),GO:0007023 (post-chaperonin tubulin folding pathway)	GO:0048487 (beta-tubulin binding)
MELO3C002172.2	190733	0.842292	DNA-directed RNA polymerases I, II, and III subunit RPABC4		GO:0006351 (transcription, DNA-templated)	GO:0003677 (DNA binding),GO:0003899 (DNA-directed 5'-3' RNA polymerase activity)
MELO3C011952.2	2.32795e+06	0.839662	UDP-galactose:fucoside alpha-3-galactosyltransferase			GO:0016740 (transferase activity),GO:0016757 (transferase activity, transferring glycosyl groups)
MELO3C002018.2	2.37231e+06	0.83941	Dentin sialophosphoprotein-like protein	GO:0009506 (plasmodesma)
MELO3C014413.2	2.73906e+06	0.83748	Serine/threonine-protein phosphatase		GO:0006470 (protein dephosphorylation),GO:0009742 (brassinosteroid mediated signaling pathway)	GO:0004721 (phosphoprotein phosphatase activity),GO:0016787 (hydrolase activity)
MELO3C021809.2	2.77832e+06	0.837287	lysine-specific demethylase JMJ18-like isoform X2	GO:0005634 (nucleus)	GO:0032259 (methylation)	GO:0008168 (methyltransferase activity)
MELO3C009545.2	2.93572e+06	0.83654	Embryo defective 2016	NA	NA	NA
MELO3C011151.2	3.09145e+06	0.835835	ER membrane protein complex subunit 1	GO:0072546 (ER membrane protein complex)
MELO3C011649.2	3.13731e+06	0.835634	Cell division cycle protein 48	GO:0005634 (nucleus)	GO:0031936 (negative regulation of chromatin silencing),GO:0045944 (positive regulation of transcription by RNA polymerase II),GO:0051301 (cell division)	GO:0003682 (chromatin binding),GO:0005524 (ATP binding),GO:0016887 (ATPase activity),GO:0042393 (histone binding)
MELO3C035466.2	3.22825e+06	0.835243	dolichol kinase EVAN		GO:0016310 (phosphorylation)	GO:0016301 (kinase activity)
MELO3C019513.2	3.33507e+06	0.834795	autophagy-related protein 2 isoform X1		GO:0006914 (autophagy),GO:0030242 (autophagy of peroxisome)
MELO3C021252.2	3.88191e+06	0.832692	E3 ubiquitin-protein ligase		GO:0016567 (protein ubiquitination)	GO:0004842 (ubiquitin-protein transferase activity),GO:0016874 (ligase activity)
MELO3C016912.2	4.02513e+06	0.832186	F-box/LRR-repeat protein 15		GO:0010252 (auxin homeostasis)
MELO3C006101.2	493017	0.829321	ATP-dependent helicase BRM	GO:0005634 (nucleus)	GO:0006355 (regulation of transcription, DNA-templated),GO:0040029 (regulation of gene expression, epigenetic),GO:0043044 (ATP-dependent chromatin remodeling)	GO:0004386 (helicase activity),GO:0005524 (ATP binding),GO:0008094 (DNA-dependent ATPase activity)
MELO3C019826.2	497665	0.829187	Lysine-specific histone demethylase 1-like protein		GO:0032259 (methylation),GO:0055114 (oxidation-reduction process)	GO:0003677 (DNA binding),GO:0008168 (methyltransferase activity),GO:0016491 (oxidoreductase activity)
MELO3C003655.2	5.12572e+06	0.828766	Zinc finger FYVE domain-containing protein 26 isoform 1	GO:0016020 (membrane),GO:0016021 (integral component of membrane)	GO:0000724 (double-strand break repair via homologous recombination),GO:0000910 (cytokinesis)	GO:0032266 (phosphatidylinositol-3-phosphate binding)
MELO3C018265.2	5.67447e+06	0.827304	ADP-ribosylation factor GTPase-activating protein	GO:0005737 (cytoplasm)	GO:0043547 (positive regulation of GTPase activity)	GO:0005096 (GTPase activator activity)
MELO3C012233.2	6.59716e+06	0.825113	serine/threonine-protein kinase PRP4 homolog isoform X2		GO:0006468 (protein phosphorylation),GO:0016310 (phosphorylation)	GO:0004672 (protein kinase activity),GO:0005524 (ATP binding),GO:0016301 (kinase activity)
MELO3C024333.2	6.68186e+06	0.824927	DNA-binding protein, putative			GO:0003677 (DNA binding)
MELO3C009417.2	7.40689e+06	0.823409	E3 ubiquitin-protein ligase UPL7		GO:0016567 (protein ubiquitination)	GO:0004842 (ubiquitin-protein transferase activity),GO:0016740 (transferase activity),GO:0016874 (ligase activity)
MELO3C013937.2	7.91265e+06	0.822429	Homeodomain-like superfamily protein			GO:0003677 (DNA binding)
MELO3C006816.2	8.68095e+06	0.821044	Pentatricopeptide repeat-containing family protein	GO:0016020 (membrane),GO:0016021 (integral component of membrane),GO:0043231 (intracellular membrane-bounded organelle)	GO:0009451 (RNA modification),GO:0090305 (nucleic acid phosphodiester bond hydrolysis)	GO:0003723 (RNA binding),GO:0004519 (endonuclease activity)
MELO3C017365.2	1.00834e+07	0.81878	DEAD-box ATP-dependent RNA helicase 42			GO:0003676 (nucleic acid binding),GO:0004386 (helicase activity),GO:0005524 (ATP binding)
MELO3C008121.2	1.04019e+07	0.818305	Erythroid differentiation-related factor 1-like protein	GO:0005886 (plasma membrane)
MELO3C034497.2	1.07781e+07	0.817762	protein VAC14 homolog	GO:0070772 (PAS complex)	GO:0043550 (regulation of lipid kinase activity)
MELO3C003974.2	109430	0.817529	RNA-binding KH domain-containing protein PEPPER			GO:0003676 (nucleic acid binding),GO:0003723 (RNA binding)
MELO3C007018.2	1.1743e+07	0.816444	Chromatin remodeling complex subunit			GO:0003677 (DNA binding),GO:0005524 (ATP binding),GO:0008270 (zinc ion binding),GO:0046872 (metal ion binding)
MELO3C004614.2	1.28794e+07	0.815011	zinc protease PQQL-like isoform X1		GO:0006508 (proteolysis)	GO:0003824 (catalytic activity),GO:0004222 (metalloendopeptidase activity),GO:0008233 (peptidase activity),GO:0046872 (metal ion binding)
MELO3C024518.2	1.29036e+07	0.814982	serine/threonine-protein kinase CTR1-like		GO:0006468 (protein phosphorylation),GO:0016310 (phosphorylation)	GO:0004672 (protein kinase activity),GO:0005524 (ATP binding),GO:0016301 (kinase activity)
MELO3C002837.2	1.54588e+07	0.812144	Maternal effect embryo arrest 22	NA	NA	NA
MELO3C025381.2	1.55895e+07	0.812011	ATP-dependent RNA helicase, putative			GO:0000166 (nucleotide binding),GO:0003676 (nucleic acid binding),GO:0004386 (helicase activity),GO:0005524 (ATP binding),GO:0008026 (ATP-dependent helicase activity),GO:0016787 (hydrolase activity)
MELO3C007299.2	1.83169e+07	0.809436	RNA polymerase II C-terminal domain phosphatase-like 1	GO:0005634 (nucleus),GO:0016591 (RNA polymerase II, holoenzyme),GO:0016607 (nuclear speck)	GO:0006351 (transcription, DNA-templated),GO:0006355 (regulation of transcription, DNA-templated),GO:0007275 (multicellular organism development),GO:0009611 (response to wounding),GO:0009651 (response to salt stress),GO:0009738 (abscisic acid-activated signaling pathway),GO:0045892 (negative regulation of transcription, DNA-templated),GO:0070940 (dephosphorylation of RNA polymerase II C-terminal …	GO:0003723 (RNA binding),GO:0004647 (phosphoserine phosphatase activity),GO:0004721 (phosphoprotein phosphatase activity),GO:0005515 (protein binding),GO:0008420 (RNA polymerase II CTD heptapeptide repeat phosphatase activity),GO:0016787 (hydrolase activity),GO:0016791 (phosphatase activity),GO:0046872 (metal ion binding)
MELO3C005352.2	1.86576e+07	0.809139	Nuclear matrix constituent-like protein 1	NA	NA	NA
MELO3C003512.2	1.88865e+07	0.808943	BEACH domain-containing protein B	GO:0005739 (mitochondrion)
MELO3C022301.2	1.89652e+07	0.808876	serine/threonine-protein kinase ATG1a isoform X4		GO:0006468 (protein phosphorylation),GO:0016310 (phosphorylation)	GO:0004672 (protein kinase activity),GO:0005524 (ATP binding),GO:0016301 (kinase activity)
MELO3C022514.2	2.21792e+07	0.80633	UTP:RNA uridylyltransferase 1			GO:0016740 (transferase activity),GO:0016779 (nucleotidyltransferase activity)
MELO3C007004.2	2.23266e+07	0.806221	protein FAR1-RELATED SEQUENCE 4 isoform X1		GO:0006355 (regulation of transcription, DNA-templated)	GO:0008270 (zinc ion binding)
MELO3C011384.2	2.3249e+07	0.805556	ARM repeat superfamily protein	GO:0005634 (nucleus)	GO:0006886 (intracellular protein transport)	GO:0008536 (Ran GTPase binding)
MELO3C016234.2	2.44364e+07	0.804735	FAR1		GO:0006355 (regulation of transcription, DNA-templated)	GO:0008270 (zinc ion binding)
MELO3C018587.2	2.6614e+07	0.803318	dynamin-related protein 3A-like			GO:0003924 (GTPase activity),GO:0005525 (GTP binding)
MELO3C023764.2	2.69274e+07	0.803122	Ribosome biogenesis ERB1	NA	NA	NA
MELO3C012583.2	2.75587e+06	0.802735	nuclear-pore anchor-like	GO:0005622 (intracellular)	GO:0006606 (protein import into nucleus)
MELO3C004814.2	2.77251e+07	0.802635	At2g27890	NA	NA	NA
MELO3C006367.2	3.26409e+07	0.799883	histone-lysine N-methyltransferase family member SUVH9	GO:0005634 (nucleus)	GO:0016571 (histone methylation),GO:0032259 (methylation),GO:0034968 (histone lysine methylation)	GO:0008168 (methyltransferase activity),GO:0008270 (zinc ion binding),GO:0016740 (transferase activity),GO:0018024 (histone-lysine N-methyltransferase activity),GO:0042393 (histone binding)
MELO3C012170.2	3.4114e+07	0.799131	Protease 2		GO:0006508 (proteolysis)	GO:0004252 (serine-type endopeptidase activity),GO:0008233 (peptidase activity),GO:0008236 (serine-type peptidase activity),GO:0070008 (serine-type exopeptidase activity)
MELO3C012221.2	3.83038e+07	0.797144	Mediator of RNA polymerase II transcription subunit 25	GO:0005634 (nucleus),GO:0016592 (mediator complex)	GO:0006351 (transcription, DNA-templated),GO:0006355 (regulation of transcription, DNA-templated),GO:0009585 (red, far-red light phototransduction),GO:0009867 (jasmonic acid mediated signaling pathway),GO:0009908 (flower development),GO:0009909 (regulation of flower development),GO:0009911 (positive regulation of flower development),GO:0010114 (response to red light),GO:0010218 (response to far r…	GO:0003677 (DNA binding),GO:0003713 (transcription coactivator activity),GO:0005515 (protein binding)
MELO3C017216.2	3.86645e+07	0.796983	ATP-dependent RNA helicase			GO:0000166 (nucleotide binding),GO:0004386 (helicase activity),GO:0005524 (ATP binding),GO:0016787 (hydrolase activity)
MELO3C022032.2	4.10328e+07	0.795953	Dentin sialophosphoprotein-like protein	GO:0009506 (plasmodesma)
MELO3C012913.2	4.10916e+07	0.795928	At4g01860	GO:0080008 (Cul4-RING E3 ubiquitin ligase complex)
MELO3C010734.2	4.77574e+07	0.793299	ATP-dependent RNA helicase, putative			GO:0000166 (nucleotide binding),GO:0003676 (nucleic acid binding),GO:0004386 (helicase activity),GO:0005524 (ATP binding),GO:0008026 (ATP-dependent helicase activity),GO:0016787 (hydrolase activity)
MELO3C005925.2	4.98833e+07	0.792531	At5g53620	GO:0005829 (cytosol)
MELO3C006307.2	5.00512e+07	0.792471	Histidine kinase-, DNA gyrase B-, and HSP90-like ATPase family protein	GO:0005634 (nucleus)	GO:0001708 (cell fate specification),GO:0009793 (embryo development ending in seed dormancy),GO:0009926 (auxin polar transport),GO:0010305 (leaf vascular tissue pattern formation),GO:0016310 (phosphorylation),GO:0019827 (stem cell population maintenance),GO:0048364 (root development)	GO:0016301 (kinase activity)
MELO3C020778.2	5.1756e+07	0.791878	Urb2/Npa2 family protein	GO:0005730 (nucleolus)	GO:0042254 (ribosome biogenesis)
MELO3C010304.2	5.38678e+07	0.791166	N-alpha-acetyltransferase 35, NatC auxiliary subunit			GO:0016740 (transferase activity)
MELO3C024031.2	5.92173e+07	0.789472	alanine--tRNA ligase-like	GO:0005737 (cytoplasm)	GO:0006419 (alanyl-tRNA aminoacylation)	GO:0000166 (nucleotide binding),GO:0003676 (nucleic acid binding),GO:0004813 (alanine-tRNA ligase activity),GO:0005524 (ATP binding),GO:0016874 (ligase activity)
MELO3C021737.2	5.9418e+07	0.789411	Protein NAP1	GO:0016020 (membrane),GO:0016021 (integral component of membrane)
MELO3C019699.2	6.23187e+07	0.788552	elongation factor 2		GO:0006414 (translational elongation)	GO:0003746 (translation elongation factor activity),GO:0003924 (GTPase activity),GO:0005525 (GTP binding)
MELO3C012730.2	6.50782e+07	0.787767	Structural maintenance of chromosomes protein	GO:0005634 (nucleus),GO:0005694 (chromosome),GO:0008278 (cohesin complex)	GO:0007064 (mitotic sister chromatid cohesion),GO:0051276 (chromosome organization)	GO:0003682 (chromatin binding),GO:0005524 (ATP binding),GO:0046982 (protein heterodimerization activity)
MELO3C013507.2	6.88256e+07	0.786749	Niemann-Pick C1 protein-like isoform X1	GO:0016021 (integral component of membrane)	GO:0006869 (lipid transport)	GO:0005319 (lipid transporter activity)
MELO3C027185.2	6.93073e+07	0.786622	Regulatory-associated protein of TOR 1	GO:0031931 (TORC1 complex)	GO:0031929 (TOR signaling)
MELO3C005957.2	7.84743e+07	0.784341	LOW QUALITY PROTEIN: uncharacterized protein LOC103483113			GO:0016779 (nucleotidyltransferase activity)
MELO3C012857.2	8.70055e+07	0.782425	casein kinase I-like		GO:0006468 (protein phosphorylation),GO:0016310 (phosphorylation)	GO:0004672 (protein kinase activity),GO:0005524 (ATP binding),GO:0016301 (kinase activity)
MELO3C008475.2	8.90301e+07	0.781995	LOW QUALITY PROTEIN: histone-lysine N-methyltransferase ASHH2	GO:0005634 (nucleus)	GO:0032259 (methylation),GO:0034968 (histone lysine methylation)	GO:0008168 (methyltransferase activity),GO:0008270 (zinc ion binding),GO:0016740 (transferase activity),GO:0018024 (histone-lysine N-methyltransferase activity)
MELO3C001932.2	8.98041e+07	0.781833	Kinase family protein		GO:0006468 (protein phosphorylation),GO:0016310 (phosphorylation)	GO:0004672 (protein kinase activity),GO:0005524 (ATP binding),GO:0016301 (kinase activity)
MELO3C016678.2	9.59992e+07	0.780581	SH2 domain protein B	GO:0005634 (nucleus)	GO:0006355 (regulation of transcription, DNA-templated),GO:0007165 (signal transduction)	GO:0003700 (DNA-binding transcription factor activity),GO:0004871 (obsolete signal transducer activity)
MELO3C026283.2	9.60363e+07	0.780573	Protein MODIFIER OF SNC1 1		GO:0016569 (covalent chromatin modification)
MELO3C023056.2	1.00111e+08	0.779789	protein transport protein Sec24-like At4g32640	GO:0030127 (COPII vesicle coat)	GO:0006886 (intracellular protein transport),GO:0006888 (endoplasmic reticulum to Golgi vesicle-mediated transport)	GO:0008270 (zinc ion binding)
MELO3C008054.2	1.1061e+08	0.777894	Phosphatidylinositol 4-kinase family protein	GO:0005737 (cytoplasm)	GO:0016310 (phosphorylation),GO:0046854 (phosphatidylinositol phosphorylation),GO:0048015 (phosphatidylinositol-mediated signaling)	GO:0004430 (1-phosphatidylinositol 4-kinase activity),GO:0016301 (kinase activity),GO:0016740 (transferase activity)
MELO3C005765.2	1.2361e+08	0.77576	RING/U-box protein			GO:0008270 (zinc ion binding),GO:0046872 (metal ion binding)
MELO3C008093.2	1.23938e+08	0.775709	histidine--tRNA ligase, cytoplasmic	GO:0005737 (cytoplasm)	GO:0006427 (histidyl-tRNA aminoacylation)	GO:0003824 (catalytic activity),GO:0004821 (histidine-tRNA ligase activity),GO:0005524 (ATP binding),GO:0016874 (ligase activity)
MELO3C009707.2	1.35978e+08	0.773911	GTPase activating protein		GO:0043547 (positive regulation of GTPase activity)	GO:0005096 (GTPase activator activity),GO:0046872 (metal ion binding)
MELO3C009586.2	1.37721e+08	0.773663	Ubiquitin carboxyl-terminal hydrolase, putative		GO:0006511 (ubiquitin-dependent protein catabolic process),GO:0016579 (protein deubiquitination)	GO:0016787 (hydrolase activity),GO:0036459 (thiol-dependent ubiquitinyl hydrolase activity)
MELO3C002793.2	1.44896e+08	0.772669	DNA damage-binding protein 1a	GO:0005634 (nucleus)	GO:0006281 (DNA repair)	GO:0003676 (nucleic acid binding)
MELO3C023364.2	1.50697e+08	0.771898	Kinase, putative	GO:0016020 (membrane),GO:0016021 (integral component of membrane)	GO:0006468 (protein phosphorylation),GO:0016310 (phosphorylation),GO:0018108 (peptidyl-tyrosine phosphorylation)	GO:0004672 (protein kinase activity),GO:0004715 (non-membrane spanning protein tyrosine kinase activity),GO:0005524 (ATP binding),GO:0016301 (kinase activity),GO:0016740 (transferase activity)
MELO3C007284.2	1.63154e+08	0.770329	DNA-directed RNA polymerase subunit beta		GO:0006351 (transcription, DNA-templated)	GO:0003677 (DNA binding),GO:0003899 (DNA-directed 5'-3' RNA polymerase activity),GO:0016740 (transferase activity),GO:0016779 (nucleotidyltransferase activity),GO:0032549 (ribonucleoside binding)
MELO3C007260.2	1.71304e+08	0.76936	homeobox-DDT domain protein RLT1 isoform X1		GO:0006351 (transcription, DNA-templated),GO:0006355 (regulation of transcription, DNA-templated)	GO:0003677 (DNA binding)
MELO3C024279.2	1.82149e+08	0.768133	Pre-mRNA-processing protein 40C	GO:0005634 (nucleus)	GO:0006351 (transcription, DNA-templated),GO:0006355 (regulation of transcription, DNA-templated)
MELO3C033508.2	1.84399e+08	0.767887	Pentatricopeptide repeat-containing protein			GO:0008568 (microtubule-severing ATPase activity),GO:0016787 (hydrolase activity)
MELO3C021299.2	1.94223e+08	0.766842	Phospholipase D			GO:0003824 (catalytic activity),GO:0035091 (phosphatidylinositol binding)
MELO3C023878.2	1.94507e+08	0.766812	pumilio homolog 1-like			GO:0003723 (RNA binding)
MELO3C012664.2	1.98252e+07	0.766427	Regulator of nonsense transcripts 1	GO:0005737 (cytoplasm)	GO:0000184 (nuclear-transcribed mRNA catabolic process, nonsense-mediated decay)	GO:0003677 (DNA binding),GO:0004386 (helicase activity),GO:0005524 (ATP binding),GO:0008270 (zinc ion binding)
MELO3C003938.2	2.0291e+08	0.765957	Auxin response factor	GO:0005634 (nucleus)	GO:0006351 (transcription, DNA-templated),GO:0006355 (regulation of transcription, DNA-templated),GO:0009725 (response to hormone),GO:0009734 (auxin-activated signaling pathway)	GO:0003677 (DNA binding)
MELO3C006797.2	2.11007e+08	0.765163	B-block binding subunit of TFIIIC	GO:0000127 (transcription factor TFIIIC complex)	GO:0006359 (regulation of transcription by RNA polymerase III),GO:0006384 (transcription initiation from RNA polymerase III promoter),GO:0009304 (tRNA transcription),GO:0042791 (5S class rRNA transcription by RNA polymerase III)	GO:0001002 (RNA polymerase III type 1 promoter sequence-specific DNA binding),GO:0001003 (RNA polymerase III type 2 promoter sequence-specific DNA binding),GO:0001007 (obsolete transcription factor activity, RNA polymerase III transcription factor binding)
MELO3C015748.2	2.13652e+07	0.764909	transcription factor EMB1444			GO:0046983 (protein dimerization activity)
MELO3C004566.2	2.17475e+08	0.764547	Protein tesmin/TSO1-like CXC 5	GO:0005634 (nucleus)	GO:0006355 (regulation of transcription, DNA-templated),GO:0007275 (multicellular organism development)	GO:0003700 (DNA-binding transcription factor activity),GO:0046872 (metal ion binding)
MELO3C007092.2	2.24405e+08	0.763906	geranylgeranyl transferase type-2 subunit alpha	GO:0005968 (Rab-protein geranylgeranyltransferase complex)	GO:0018342 (protein prenylation),GO:0018344 (protein geranylgeranylation)	GO:0008318 (protein prenyltransferase activity),GO:0016740 (transferase activity)
MELO3C017274.2	2.2757e+08	0.76362	G patch domain-containing protein TGH		GO:0006396 (RNA processing),GO:0006397 (mRNA processing)	GO:0003723 (RNA binding)
MELO3C013664.2	2.39104e+08	0.762604	Transcriptional elongation regulator MINIYO	GO:0005634 (nucleus),GO:0005737 (cytoplasm)	GO:0006351 (transcription, DNA-templated),GO:0006355 (regulation of transcription, DNA-templated),GO:0006366 (transcription by RNA polymerase II),GO:0030154 (cell differentiation)
MELO3C015692.2	2.55663e+08	0.76122	Brefeldin A-inhibited guanine nucleotide-exchange protein		GO:0032012 (regulation of ARF protein signal transduction),GO:0043547 (positive regulation of GTPase activity)	GO:0005086 (ARF guanyl-nucleotide exchange factor activity)
MELO3C007781.2	2.57019e+08	0.76111	C2 domain-containing family protein	GO:0005634 (nucleus),GO:0005737 (cytoplasm)
MELO3C006181.2	2.61568e+08	0.760746	Brefeldin A-inhibited guanine nucleotide-exchange protein		GO:0032012 (regulation of ARF protein signal transduction),GO:0043547 (positive regulation of GTPase activity)	GO:0005086 (ARF guanyl-nucleotide exchange factor activity)
MELO3C015627.2	2.69053e+08	0.760159	serrate RNA effector molecule			GO:0003676 (nucleic acid binding)
MELO3C008766.2	2.81141e+08	0.759241	sister chromatid cohesion 1 protein 4 isoform X1	GO:0000228 (nuclear chromosome)
MELO3C003537.2	2.8237e+08	0.75915	WD-40 repeat-containing protein MSI1	GO:0005634 (nucleus)
MELO3C026894.2	2.92579e+08	0.758405	general negative regulator of transcription subunit 3	GO:0005634 (nucleus)	GO:0006355 (regulation of transcription, DNA-templated)
MELO3C017657.2	2.99382e+07	0.757921	branchpoint-bridging protein		GO:0000398 (mRNA splicing, via spliceosome)	GO:0003676 (nucleic acid binding),GO:0003723 (RNA binding),GO:0008270 (zinc ion binding),GO:0045131 (pre-mRNA branch point binding)
MELO3C015858.2	3.07206e+08	0.757377	protein HUA2-LIKE 2		GO:0006979 (response to oxidative stress),GO:0055114 (oxidation-reduction process)	GO:0004602 (glutathione peroxidase activity)
MELO3C025982.2	3.26686e+08	0.756075	histidine kinase 2	GO:0005622 (intracellular)	GO:0000160 (phosphorelay signal transduction system),GO:0007165 (signal transduction),GO:0016310 (phosphorylation),GO:0023014 (signal transduction by protein phosphorylation)	GO:0000155 (phosphorelay sensor kinase activity),GO:0016301 (kinase activity),GO:0016772 (transferase activity, transferring phosphorus-containing groups)
MELO3C012954.2	3.32311e+08	0.755712	Coatomer subunit beta'	GO:0000139 (Golgi membrane),GO:0005737 (cytoplasm),GO:0005794 (Golgi apparatus),GO:0016020 (membrane),GO:0030117 (membrane coat),GO:0030663 (COPI-coated vesicle membrane),GO:0031410 (cytoplasmic vesicle)	GO:0006810 (transport),GO:0006886 (intracellular protein transport),GO:0015031 (protein transport),GO:0016192 (vesicle-mediated transport)	GO:0005198 (structural molecule activity)
MELO3C020407.2	3.39194e+08	0.755275	Nuclear pore complex protein NUP160	GO:0005634 (nucleus),GO:0005635 (nuclear envelope),GO:0005643 (nuclear pore),GO:0016020 (membrane),GO:0031965 (nuclear membrane)	GO:0006810 (transport),GO:0006952 (defense response),GO:0009409 (response to cold),GO:0009733 (response to auxin),GO:0015031 (protein transport),GO:0016973 (poly(A)+ mRNA export from nucleus),GO:0051028 (mRNA transport)	GO:0005487 (structural constituent of nuclear pore),GO:0005515 (protein binding)
MELO3C026096.2	3.50448e+08	0.754578	Sodium/hydrogen exchanger	GO:0016020 (membrane),GO:0016021 (integral component of membrane)	GO:0006810 (transport),GO:0006811 (ion transport),GO:0006812 (cation transport),GO:0006814 (sodium ion transport),GO:0006885 (regulation of pH),GO:0035725 (sodium ion transmembrane transport),GO:0055085 (transmembrane transport),GO:1902600 (proton transmembrane transport)	GO:0015297 (antiporter activity),GO:0015299 (solute:proton antiporter activity),GO:0015385 (sodium:proton antiporter activity)
MELO3C015107.2	3.58556e+08	0.754088	Protein CASP, putative	GO:0016020 (membrane),GO:0016021 (integral component of membrane),GO:0030173 (integral component of Golgi membrane)	GO:0006891 (intra-Golgi vesicle-mediated transport)
MELO3C004440.2	3.59345e+08	0.754041	Elongation factor like protein		GO:0006414 (translational elongation)	GO:0003746 (translation elongation factor activity),GO:0003924 (GTPase activity),GO:0005525 (GTP binding)
MELO3C002265.2	3.73692e+08	0.753199	Serine/threonine-protein kinase ATM		GO:0016310 (phosphorylation)	GO:0003676 (nucleic acid binding),GO:0016301 (kinase activity)
MELO3C011729.2	3.74808e+08	0.753135	Pentatricopeptide repeat-containing protein			GO:0008568 (microtubule-severing ATPase activity),GO:0016787 (hydrolase activity)
MELO3C009593.2	3.76408e+08	0.753043	Cleavage and polyadenylation specificity factor (CPSF) A subunit protein	GO:0005634 (nucleus)		GO:0003676 (nucleic acid binding)
MELO3C009633.2	4.127e+08	0.751051	PHOTOPERIOD-INDEPENDENT EARLY FLOWERING 1 family protein			GO:0005524 (ATP binding)
MELO3C021430.2	4.18317e+08	0.750756	Protein HIRA	GO:0005634 (nucleus)	GO:0006325 (chromatin organization),GO:0006351 (transcription, DNA-templated),GO:0006355 (regulation of transcription, DNA-templated),GO:0016569 (covalent chromatin modification)
MELO3C005481.2	4.20497e+08	0.750643	mitogen-activated protein kinase kinase kinase YODA-like		GO:0006468 (protein phosphorylation),GO:0016310 (phosphorylation)	GO:0004672 (protein kinase activity),GO:0005524 (ATP binding),GO:0016301 (kinase activity)
MELO3C003935.2	4.21762e+07	0.750578	DExH-box ATP-dependent RNA helicase DExH10		GO:0006401 (RNA catabolic process)	GO:0003676 (nucleic acid binding),GO:0003723 (RNA binding),GO:0003724 (RNA helicase activity),GO:0004386 (helicase activity),GO:0005524 (ATP binding)
MELO3C023809.2	4.32115e+08	0.750048	U4/U6 small nuclear ribonucleoprotein Prp3	GO:0019013 (viral nucleocapsid),GO:0030529 (ribonucleoprotein complex),GO:0046540 (U4/U6 x U5 tri-snRNP complex)	GO:0000398 (mRNA splicing, via spliceosome)
MELO3C006791.2	4.42434e+08	0.749532	Protein TPLATE	GO:0005634 (nucleus),GO:0005737 (cytoplasm),GO:0005829 (cytosol),GO:0005856 (cytoskeleton),GO:0005886 (plasma membrane),GO:0009504 (cell plate),GO:0009506 (plasmodesma),GO:0009524 (phragmoplast)	GO:0006897 (endocytosis),GO:0009555 (pollen development)	GO:0005515 (protein binding)
MELO3C008490.2	4.42504e+08	0.749529	Histone-lysine N-methyltransferase	GO:0005634 (nucleus)	GO:0032259 (methylation),GO:0034968 (histone lysine methylation)	GO:0008168 (methyltransferase activity),GO:0008270 (zinc ion binding),GO:0016740 (transferase activity),GO:0018024 (histone-lysine N-methyltransferase activity),GO:0046872 (metal ion binding)
MELO3C012285.2	4.47787e+08	0.749268	ATP-dependent RNA helicase, putative			GO:0000166 (nucleotide binding),GO:0003676 (nucleic acid binding),GO:0004386 (helicase activity),GO:0005524 (ATP binding),GO:0016787 (hydrolase activity)
MELO3C018874.2	4.52591e+08	0.749034	transcription initiation factor TFIID subunit 6-like	GO:0005634 (nucleus)	GO:0006352 (DNA-templated transcription, initiation),GO:0006413 (translational initiation),GO:0051090 (regulation of DNA-binding transcription factor activity)	GO:0003743 (translation initiation factor activity),GO:0046982 (protein heterodimerization activity)
MELO3C014171.2	4.53351e+07	0.748998	PHD finger family protein			GO:0003682 (chromatin binding),GO:0008270 (zinc ion binding),GO:0046872 (metal ion binding)
MELO3C011512.2	5.04978e+08	0.746617	Clathrin interactor EPSIN 2	GO:0016020 (membrane),GO:0016021 (integral component of membrane)
MELO3C009562.2	5.17334e+08	0.746079	Pentatricopeptide repeat-containing protein	GO:0005739 (mitochondrion)	GO:0032543 (mitochondrial translation)
MELO3C021345.2	5.30023e+08	0.745539	cullin-1	GO:0031461 (cullin-RING ubiquitin ligase complex)	GO:0006511 (ubiquitin-dependent protein catabolic process)	GO:0031625 (ubiquitin protein ligase binding)
MELO3C024438.2	5.32511e+08	0.745435	RNA polymerase II-associated, Paf1	GO:0016593 (Cdc73/Paf1 complex)	GO:0006368 (transcription elongation from RNA polymerase II promoter),GO:0016570 (histone modification)
MELO3C013753.2	5.61492e+08	0.744249	Vacuolar protein sorting-associated protein 35	GO:0005829 (cytosol),GO:0030904 (retromer complex)	GO:0006810 (transport),GO:0015031 (protein transport),GO:0042147 (retrograde transport, endosome to Golgi)	GO:0008565 (obsolete protein transporter activity)
MELO3C010320.2	5.82813e+08	0.743411	WD repeat-containing protein 11			GO:0003824 (catalytic activity)
MELO3C015874.2	5.96567e+08	0.742885	piezo-type mechanosensitive ion channel homolog	GO:0016021 (integral component of membrane)	GO:0034220 (ion transmembrane transport)	GO:0008381 (mechanosensitive ion channel activity)
MELO3C020890.2	5.97601e+08	0.742846	Golgin	GO:0016020 (membrane),GO:0016021 (integral component of membrane)
MELO3C007123.2	6.10588e+08	0.74236	KH domain-containing protein At4g18375-like			GO:0003676 (nucleic acid binding),GO:0003723 (RNA binding)
MELO3C018331.2	6.1638e+08	0.742146	1-phosphatidylinositol-3-phosphate 5-kinase		GO:0016310 (phosphorylation),GO:0046488 (phosphatidylinositol metabolic process),GO:0046854 (phosphatidylinositol phosphorylation)	GO:0005524 (ATP binding),GO:0016301 (kinase activity),GO:0016307 (phosphatidylinositol phosphate kinase activity),GO:0046872 (metal ion binding)
MELO3C016045.2	6.21707e+08	0.741951	homeobox protein LUMINIDEPENDENS			GO:0003677 (DNA binding)
MELO3C019399.2	6.31194e+08	0.741608	p-loop nucleoside triphosphate hydrolase superfamily protein, putative			GO:0005524 (ATP binding),GO:0016787 (hydrolase activity)
MELO3C007982.2	6.41706e+08	0.741232	Trafficking protein particle complex subunit-like protein	NA	NA	NA
MELO3C018345.2	6.52164e+08	0.740864	Uridine-cytidine kinase C	GO:0016020 (membrane),GO:0016021 (integral component of membrane)	GO:0006222 (UMP biosynthetic process),GO:0008152 (metabolic process),GO:0016310 (phosphorylation)	GO:0004849 (uridine kinase activity),GO:0005524 (ATP binding),GO:0016301 (kinase activity),GO:0016740 (transferase activity)
MELO3C007036.2	6.87554e+08	0.739657	Protein MOR1	GO:0005622 (intracellular)	GO:0006886 (intracellular protein transport)	GO:0004462 (lactoylglutathione lyase activity),GO:0016829 (lyase activity)
MELO3C026791.2	6.87642e+08	0.739654	Transducin family protein / WD-40 repeat family protein	GO:0016020 (membrane),GO:0016021 (integral component of membrane)	GO:0016192 (vesicle-mediated transport),GO:0032259 (methylation)	GO:0003676 (nucleic acid binding),GO:0008168 (methyltransferase activity)
MELO3C005812.2	6.98686e+08	0.739289	ARM repeat superfamily protein	GO:0005774 (vacuolar membrane)
MELO3C022568.2	7.00653e+07	0.739224	protein indeterminate-domain 5, chloroplastic			GO:0003676 (nucleic acid binding)
MELO3C005980.2	7.29823e+08	0.738286	Protein ARABIDILLO 1	GO:0005634 (nucleus),GO:0005737 (cytoplasm)	GO:0048527 (lateral root development)	GO:0005515 (protein binding),GO:0008134 (transcription factor binding)
MELO3C015040.2	7.42214e+07	0.737898	Serine/threonine-protein phosphatase		GO:0006470 (protein dephosphorylation)	GO:0004721 (phosphoprotein phosphatase activity),GO:0016787 (hydrolase activity)
MELO3C013938.2	7.44704e+08	0.737821	Protein transport protein Sec16B	GO:0000139 (Golgi membrane)	GO:0048208 (COPII vesicle coating)
MELO3C018533.2	7.51799e+08	0.737602	Serine/threonine-protein kinase TOR		GO:0006468 (protein phosphorylation),GO:0016310 (phosphorylation)	GO:0000166 (nucleotide binding),GO:0004674 (protein serine/threonine kinase activity),GO:0005524 (ATP binding),GO:0016301 (kinase activity),GO:0016740 (transferase activity),GO:0044877 (protein-containing complex binding)
MELO3C021122.2	8.08672e+08	0.73591	Nucleolar pre-ribosomal-associated protein	GO:0000123 (histone acetyltransferase complex),GO:0005634 (nucleus),GO:0005739 (mitochondrion)	GO:0031935 (regulation of chromatin silencing),GO:0080111 (DNA demethylation)	GO:0005515 (protein binding)
MELO3C021237.2	8.91952e+08	0.733615	protein GFS12 isoform X1		GO:0006468 (protein phosphorylation)	GO:0004672 (protein kinase activity),GO:0005524 (ATP binding)
MELO3C010156.2	8.99051e+08	0.733429	Exportin-4 protein	GO:0005643 (nuclear pore),GO:0005737 (cytoplasm)	GO:0006611 (protein export from nucleus)	GO:0005049 (nuclear export signal receptor activity),GO:0008536 (Ran GTPase binding)
MELO3C005286.2	9.16234e+08	0.732982	Mediator of RNA polymerase II transcription subunit 23	GO:0016592 (mediator complex)
MELO3C013183.2	9.25782e+08	0.732738	elongation factor-like GTPase 1		GO:0006414 (translational elongation)	GO:0003746 (translation elongation factor activity),GO:0003924 (GTPase activity),GO:0005525 (GTP binding)
MELO3C014706.2	9.5751e+08	0.731941	Argonaute		GO:0031047 (gene silencing by RNA)	GO:0003676 (nucleic acid binding)
MELO3C002356.2	9.72571e+08	0.73157	AAA-type ATPase family protein			GO:0005524 (ATP binding)
MELO3C007488.2	1.00207e+09	0.73086	E3 ubiquitin-protein ligase RKP	GO:0000151 (ubiquitin ligase complex)	GO:0006511 (ubiquitin-dependent protein catabolic process),GO:0016567 (protein ubiquitination)	GO:0008270 (zinc ion binding),GO:0016874 (ligase activity),GO:0034450 (ubiquitin-ubiquitin ligase activity),GO:0046872 (metal ion binding)
MELO3C004665.2	1.02848e+09	0.73024	Auxin response factor	GO:0005634 (nucleus)	GO:0006351 (transcription, DNA-templated),GO:0006355 (regulation of transcription, DNA-templated),GO:0009725 (response to hormone),GO:0009734 (auxin-activated signaling pathway)	GO:0003677 (DNA binding)
MELO3C007162.2	1.04106e+09	0.729949	Kinase-related family protein		GO:0016310 (phosphorylation)	GO:0016301 (kinase activity)
MELO3C011789.2	1.04727e+09	0.729807	Nuclear pore complex protein NUP214	GO:0005634 (nucleus),GO:0005635 (nuclear envelope),GO:0005643 (nuclear pore),GO:0005739 (mitochondrion),GO:0044613 (nuclear pore central transport channel),GO:0044615 (nuclear pore nuclear basket)	GO:0006405 (RNA export from nucleus),GO:0006606 (protein import into nucleus),GO:0006810 (transport),GO:0009793 (embryo development ending in seed dormancy),GO:0010070 (zygote asymmetric cell division),GO:0015031 (protein transport),GO:0051028 (mRNA transport)	GO:0005487 (structural constituent of nuclear pore),GO:0008139 (nuclear localization sequence binding),GO:0017056 (structural constituent of nuclear pore)
MELO3C011139.2	1.06536e+09	0.729397	Nuclear pore complex protein NUP85	GO:0005634 (nucleus),GO:0005635 (nuclear envelope),GO:0005643 (nuclear pore),GO:0031080 (nuclear pore outer ring)	GO:0006406 (mRNA export from nucleus),GO:0006606 (protein import into nucleus),GO:0006810 (transport),GO:0015031 (protein transport),GO:0045893 (positive regulation of transcription, DNA-templated),GO:0051028 (mRNA transport)	GO:0005515 (protein binding),GO:0017056 (structural constituent of nuclear pore)
MELO3C026444.2	1.15156e+09	0.727525	ARM repeat superfamily protein	GO:0016020 (membrane),GO:0016021 (integral component of membrane),GO:0032039 (integrator complex)	GO:0009555 (pollen development),GO:0009793 (embryo development ending in seed dormancy),GO:0016180 (snRNA processing),GO:0034472 (snRNA 3'-end processing)
MELO3C011203.2	1.18342e+09	0.726865	Ubiquitin carboxyl-terminal hydrolase 26		GO:0006511 (ubiquitin-dependent protein catabolic process),GO:0016579 (protein deubiquitination)	GO:0004843 (thiol-dependent ubiquitin-specific protease activity),GO:0016787 (hydrolase activity),GO:0036459 (thiol-dependent ubiquitinyl hydrolase activity)
MELO3C021095.2	1.19841e+09	0.72656	Transcription initiation factor tfiid subunit 1		GO:0006413 (translational initiation)	GO:0003743 (translation initiation factor activity)
MELO3C025104.2	1.22371e+09	0.726053	SUPPRESSOR OF ABI3-5			GO:0003676 (nucleic acid binding)
MELO3C026530.2	1.22608e+09	0.726006	Pentatricopeptide repeat-containing protein	GO:0016020 (membrane),GO:0016021 (integral component of membrane)
MELO3C005953.2	1.22821e+09	0.725964	vacuolar protein sorting-associated protein 8 homolog	GO:0005622 (intracellular)	GO:0006886 (intracellular protein transport),GO:0016192 (vesicle-mediated transport)	GO:0008270 (zinc ion binding)
MELO3C009704.2	1.24863e+08	0.725562	ENTH/VHS family protein	GO:0016020 (membrane),GO:0016021 (integral component of membrane)
MELO3C026794.2	1.2604e+09	0.725333	anaphase-promoting complex subunit 1	GO:0005680 (anaphase-promoting complex)
MELO3C023966.2	1.36907e+09	0.723308	RNA binding (RRM/RBD/RNP motifs) family protein		GO:0006397 (mRNA processing)	GO:0003676 (nucleic acid binding)
MELO3C019813.2	1.42046e+09	0.7224	Lysine-specific demethylase REF6		GO:0032259 (methylation)	GO:0003676 (nucleic acid binding),GO:0008168 (methyltransferase activity)
MELO3C022053.2	1.51791e+09	0.720756	auxin transport protein BIG			GO:0008270 (zinc ion binding)
MELO3C003251.2	1.53282e+09	0.720513	alcohol dehydrogenase		GO:0055114 (oxidation-reduction process)	GO:0016491 (oxidoreductase activity)
MELO3C026036.2	1.57375e+07	0.719856	protein SCAR2 isoform X1	GO:0005856 (cytoskeleton)	GO:0030036 (actin cytoskeleton organization)	GO:0003779 (actin binding)
MELO3C010375.2	1.5767e+09	0.719809	DNA ligase		GO:0006260 (DNA replication),GO:0006281 (DNA repair),GO:0006310 (DNA recombination),GO:0006974 (cellular response to DNA damage stimulus),GO:0051103 (DNA ligation involved in DNA repair),GO:0071897 (DNA biosynthetic process)	GO:0000166 (nucleotide binding),GO:0003677 (DNA binding),GO:0003909 (DNA ligase activity),GO:0003910 (DNA ligase (ATP) activity),GO:0005524 (ATP binding),GO:0016874 (ligase activity)
MELO3C015164.2	1.62751e+08	0.719016	Zinc finger CCCH domain protein			GO:0003676 (nucleic acid binding),GO:0046872 (metal ion binding)
MELO3C022413.2	1.65729e+08	0.718562	Histone-lysine N-methyltransferase	GO:0005634 (nucleus)	GO:0032259 (methylation),GO:0034968 (histone lysine methylation)	GO:0008168 (methyltransferase activity),GO:0008270 (zinc ion binding),GO:0016740 (transferase activity),GO:0018024 (histone-lysine N-methyltransferase activity),GO:0046872 (metal ion binding)
MELO3C018052.2	1.66375e+09	0.718464	dynamin-related protein 3A-like			GO:0003924 (GTPase activity),GO:0005525 (GTP binding)
MELO3C014558.2	1.67519e+09	0.718292	E3 ubiquitin-protein ligase KEG-like		GO:0006468 (protein phosphorylation)	GO:0004672 (protein kinase activity),GO:0005524 (ATP binding),GO:0008270 (zinc ion binding),GO:0016874 (ligase activity)
MELO3C008660.2	1.68809e+09	0.718099	translational activator GCN1		GO:0006417 (regulation of translation),GO:0033554 (cellular response to stress),GO:0033674 (positive regulation of kinase activity),GO:0045859 (regulation of protein kinase activity)	GO:0019887 (protein kinase regulator activity),GO:0019901 (protein kinase binding),GO:0043022 (ribosome binding)
MELO3C032585.2	1.70321e+09	0.717875	protein FAR-RED ELONGATED HYPOCOTYL 3		GO:0006355 (regulation of transcription, DNA-templated)	GO:0008270 (zinc ion binding)
MELO3C011490.2	1.7655e+09	0.716969	Myosin	GO:0016459 (myosin complex)		GO:0003774 (motor activity),GO:0005524 (ATP binding)
MELO3C014576.2	1.80394e+09	0.716424	DnaJ	GO:0009507 (chloroplast),GO:0009536 (plastid)
MELO3C016046.2	1.80767e+09	0.716372	Zinc finger, CW-type			GO:0008270 (zinc ion binding)
MELO3C014084.2	1.81801e+09	0.716228	Enhancer of mRNA-decapping protein 4	GO:0000932 (P-body),GO:0005634 (nucleus),GO:0005737 (cytoplasm),GO:0005829 (cytosol)	GO:0006397 (mRNA processing),GO:0006402 (mRNA catabolic process),GO:0009791 (post-embryonic development),GO:0009965 (leaf morphogenesis),GO:0010071 (root meristem specification),GO:0010072 (primary shoot apical meristem specification),GO:0031087 (deadenylation-independent decapping of nuclear-transcribed mRNA),GO:0071365 (cellular response to auxin stimulus)	GO:0003729 (mRNA binding),GO:0005515 (protein binding)
MELO3C010564.2	1.86513e+08	0.715578	BTB/POZ domain-containing protein At1g04390		GO:0016567 (protein ubiquitination)
MELO3C021123.2	1.90275e+09	0.71507	Transducin/WD40 repeat-like superfamily protein	GO:0005886 (plasma membrane)
MELO3C027204.2	1.90975e+09	0.714977	Alpha-1,3-glucosyltransferase	GO:0005783 (endoplasmic reticulum),GO:0005789 (endoplasmic reticulum membrane),GO:0016020 (membrane),GO:0016021 (integral component of membrane)	GO:0006486 (protein glycosylation)	GO:0016740 (transferase activity),GO:0016757 (transferase activity, transferring glycosyl groups),GO:0016758 (transferase activity, transferring hexosyl groups)
MELO3C026971.2	1.92699e+09	0.714748	Vacuolar protein sorting-associated protein 16-like protein	GO:0005737 (cytoplasm)	GO:0006886 (intracellular protein transport),GO:0007033 (vacuole organization)
MELO3C011011.2	2.07941e+09	0.712799	Transducin/WD40 repeat-like superfamily protein	NA	NA	NA
MELO3C018444.2	2.11271e+08	0.71239	pentatricopeptide repeat-containing protein At2g15690			GO:0008270 (zinc ion binding)
MELO3C024749.2	2.14616e+09	0.711986	Pentatricopeptide repeat-containing family protein	GO:0043231 (intracellular membrane-bounded organelle)	GO:0009451 (RNA modification),GO:0090305 (nucleic acid phosphodiester bond hydrolysis)	GO:0003723 (RNA binding),GO:0004519 (endonuclease activity)
MELO3C024002.2	2.20863e+09	0.711245	Protein transport protein SEC31 homolog B	GO:0005783 (endoplasmic reticulum),GO:0005794 (Golgi apparatus),GO:0005829 (cytosol),GO:0009506 (plasmodesma),GO:0016020 (membrane)	GO:0006810 (transport),GO:0015031 (protein transport),GO:0016192 (vesicle-mediated transport)
MELO3C017968.2	2.26112e+09	0.710636	LOW QUALITY PROTEIN: translocase of chloroplast 159, chloroplastic-like			GO:0005525 (GTP binding),GO:0016817 (hydrolase activity, acting on acid anhydrides)
MELO3C002081.2	2.30074e+09	0.710185	DENN domain and WD repeat-containing protein SCD1	GO:0005886 (plasma membrane),GO:0016020 (membrane),GO:0030136 (clathrin-coated vesicle),GO:0031410 (cytoplasmic vesicle),GO:0080008 (Cul4-RING E3 ubiquitin ligase complex)	GO:0000911 (cytokinesis by cell plate formation),GO:0007049 (cell cycle),GO:0009825 (multidimensional cell growth),GO:0010235 (guard mother cell cytokinesis),GO:0040008 (regulation of growth),GO:0045824 (negative regulation of innate immune response),GO:0051301 (cell division)	GO:0005515 (protein binding)
MELO3C027117.2	2.31284e+09	0.710049	N-alpha-acetyltransferase 25, NatB auxiliary subunit			GO:0016740 (transferase activity)
MELO3C002588.2	2.42089e+09	0.708859	Mediator of RNA polymerase II transcription subunit 16	GO:0005634 (nucleus),GO:0016592 (mediator complex)	GO:0006351 (transcription, DNA-templated),GO:0006355 (regulation of transcription, DNA-templated),GO:0006970 (response to osmotic stress),GO:0010104 (regulation of ethylene-activated signaling pathway),GO:0032922 (circadian regulation of gene expression),GO:0048364 (root development),GO:0048586 (regulation of long-day photoperiodism, flowering),GO:1901672 (positive regulation of systemic acquired…
MELO3C003621.2	2.47488e+09	0.708282	Keratin, type I cytoskeletal 27	GO:0016020 (membrane),GO:0016021 (integral component of membrane)
MELO3C008703.2	2.54184e+09	0.707582	diphthine--ammonia ligase isoform X1			GO:0016874 (ligase activity)
MELO3C024537.2	2.57672e+09	0.707224	transcription initiation factor TFIID subunit 12	GO:0005669 (transcription factor TFIID complex)	GO:0006352 (DNA-templated transcription, initiation),GO:0006413 (translational initiation)	GO:0003743 (translation initiation factor activity),GO:0046982 (protein heterodimerization activity)
MELO3C013702.2	2.60631e+09	0.706924	kinesin-like calmodulin-binding protein	GO:0005856 (cytoskeleton)	GO:0007018 (microtubule-based movement),GO:0055114 (oxidation-reduction process)	GO:0000166 (nucleotide binding),GO:0003774 (motor activity),GO:0003777 (microtubule motor activity),GO:0003824 (catalytic activity),GO:0005524 (ATP binding),GO:0008017 (microtubule binding),GO:0016491 (oxidoreductase activity)
MELO3C004380.2	2.64059e+09	0.706579	mediator of RNA polymerase II transcription subunit 14	GO:0016592 (mediator complex)	GO:0006357 (regulation of transcription by RNA polymerase II)	GO:0001104 (transcription coregulator activity)
MELO3C013465.2	3.1065e+09	0.702258	flowering time control protein FPA			GO:0003676 (nucleic acid binding)
MELO3C004546.2	3.13424e+08	0.702019	VIN3-like protein 1	GO:0005634 (nucleus),GO:0005677 (chromatin silencing complex),GO:0016607 (nuclear speck)	GO:0006351 (transcription, DNA-templated),GO:0006355 (regulation of transcription, DNA-templated),GO:0009409 (response to cold),GO:0009908 (flower development),GO:0010048 (vernalization response),GO:0016571 (histone methylation),GO:0031062 (positive regulation of histone methylation),GO:0045814 (negative regulation of gene expression, epigenetic),GO:0048572 (short-day photoperiodism),GO:0048575 (…	GO:0005515 (protein binding),GO:0046872 (metal ion binding)
MELO3C009310.2	3.16738e+09	0.701736	E3 ubiquitin-protein ligase UPL4		GO:0016567 (protein ubiquitination)	GO:0004842 (ubiquitin-protein transferase activity),GO:0016874 (ligase activity)
MELO3C003959.2	3.22602e+09	0.701243	CLEC16A-like protein	GO:0005794 (Golgi apparatus),GO:0019898 (extrinsic component of membrane)	GO:0001708 (cell fate specification),GO:0009718 (anthocyanin-containing compound biosynthetic process),GO:0016192 (vesicle-mediated transport),GO:0044090 (positive regulation of vacuole organization),GO:1903415 (flavonoid transport from endoplasmic reticulum to plant-type vacuole)
MELO3C017038.2	3.23119e+08	0.701199	Pentatricopeptide repeat-containing family protein	GO:0043231 (intracellular membrane-bounded organelle)	GO:0009451 (RNA modification),GO:0090305 (nucleic acid phosphodiester bond hydrolysis)	GO:0003723 (RNA binding),GO:0004519 (endonuclease activity)
MELO3C010026.2	3.25231e+09	0.701024	Vacuolar protein sorting-associated protein, putative (DUF1162)	NA	NA	NA
MELO3C015496.2	3.28295e+09	0.700771	Plant/F27B13-30 protein	GO:0016020 (membrane),GO:0016021 (integral component of membrane)
MELO3C017110.2	3.31303e+08	0.700525	BAH domain-containing protein, putative	GO:0005634 (nucleus)		GO:0003682 (chromatin binding)
MELO3C023202.2	3.35395e+09	0.700193	DDT domain-containing protein DDB_G0282237 isoform X1	GO:0005634 (nucleus)
MELO3C027271.2	3.3703e+09	0.700061	alanine--tRNA ligase-like		GO:0006419 (alanyl-tRNA aminoacylation)	GO:0000166 (nucleotide binding),GO:0003676 (nucleic acid binding),GO:0004813 (alanine-tRNA ligase activity),GO:0005524 (ATP binding),GO:0016874 (ligase activity)
MELO3C006784.2	3.61518e+09	0.698155	Transcription factor RF2a, putative		GO:0006355 (regulation of transcription, DNA-templated)	GO:0003700 (DNA-binding transcription factor activity),GO:0043565 (sequence-specific DNA binding)
MELO3C006925.2	3.74192e+08	0.697214	mitogen-activated protein kinase kinase kinase YODA-like		GO:0006468 (protein phosphorylation),GO:0016310 (phosphorylation)	GO:0004672 (protein kinase activity),GO:0005524 (ATP binding),GO:0016301 (kinase activity)
MELO3C022120.2	3.90428e+09	0.696048	RNA-binding protein 24 isoform X2			GO:0003676 (nucleic acid binding)
MELO3C004237.2	4.06897e+09	0.694909	DNA polymerase	GO:0005634 (nucleus)	GO:0006260 (DNA replication),GO:0071897 (DNA biosynthetic process),GO:0090305 (nucleic acid phosphodiester bond hydrolysis)	GO:0000166 (nucleotide binding),GO:0003676 (nucleic acid binding),GO:0003677 (DNA binding),GO:0003887 (DNA-directed DNA polymerase activity),GO:0008408 (3'-5' exonuclease activity),GO:0016740 (transferase activity),GO:0016779 (nucleotidyltransferase activity),GO:0046872 (metal ion binding),GO:0051536 (iron-sulfur cluster binding),GO:0051539 (4 iron, 4 sulfur cluster binding)
MELO3C006111.2	4.06978e+09	0.694904	mediator of RNA polymerase II transcription subunit 12	GO:0016592 (mediator complex)	GO:0006357 (regulation of transcription by RNA polymerase II)	GO:0001104 (transcription coregulator activity)
MELO3C011652.2	4.0736e+09	0.694878	ARM repeat superfamily protein	GO:0005886 (plasma membrane)
MELO3C003262.2	4.13776e+09	0.694446	FRIGIDA-like protein		GO:0007275 (multicellular organism development),GO:0009908 (flower development),GO:0030154 (cell differentiation)
MELO3C024392.2	4.23118e+09	0.693827	protein ROOT HAIR DEFECTIVE 3	GO:0005789 (endoplasmic reticulum membrane)		GO:0003924 (GTPase activity),GO:0005525 (GTP binding)
MELO3C012368.2	4.29e+09	0.693444	transcriptional activator DEMETER isoform X1		GO:0006281 (DNA repair),GO:0006284 (base-excision repair)	GO:0003824 (catalytic activity),GO:0051539 (4 iron, 4 sulfur cluster binding)
MELO3C014488.2	4.54401e+09	0.69184	Cyclin T1 family protein	GO:0000307 (cyclin-dependent protein kinase holoenzyme complex),GO:0005634 (nucleus)	GO:0045737 (positive regulation of cyclin-dependent protein serine/threonine kinase activity),GO:0045944 (positive regulation of transcription by RNA polymerase II),GO:1901409 (positive regulation of phosphorylation of RNA polymerase II C-terminal domain)	GO:0016538 (cyclin-dependent protein serine/threonine kinase regulator activity)
MELO3C017068.2	4.56741e+09	0.691697	Proton pump-interactor 1	GO:0016020 (membrane),GO:0016021 (integral component of membrane)
MELO3C002407.2	4.59975e+09	0.691499	PB1 domain-containing protein/Pkinase_Tyr domain-containing protein		GO:0006468 (protein phosphorylation),GO:0016310 (phosphorylation)	GO:0004672 (protein kinase activity),GO:0005524 (ATP binding),GO:0016301 (kinase activity)
MELO3C026414.2	4.71473e+08	0.690807	Vacuolar fusion protein CCZ1 homolog	GO:0005768 (endosome),GO:0005770 (late endosome),GO:0031982 (vesicle)	GO:0016192 (vesicle-mediated transport),GO:0043547 (positive regulation of GTPase activity)	GO:0005085 (guanyl-nucleotide exchange factor activity)
MELO3C006495.2	4.80496e+09	0.690274	Leucine-rich repeat protein kinase family protein		GO:0006468 (protein phosphorylation),GO:0016310 (phosphorylation)	GO:0004672 (protein kinase activity),GO:0005524 (ATP binding),GO:0016301 (kinase activity)
MELO3C015103.2	4.81886e+08	0.690193	Histone deacetylase			GO:0008270 (zinc ion binding),GO:0016787 (hydrolase activity)
MELO3C030059.2	4.89181e+09	0.68977	Plant/F27B13-30 protein	GO:0016020 (membrane),GO:0016021 (integral component of membrane)
MELO3C026117.2	4.95816e+09	0.68939	Histone-lysine N-methyltransferase	GO:0005634 (nucleus)	GO:0032259 (methylation),GO:0034968 (histone lysine methylation)	GO:0008168 (methyltransferase activity),GO:0008270 (zinc ion binding),GO:0016740 (transferase activity),GO:0018024 (histone-lysine N-methyltransferase activity),GO:0046872 (metal ion binding)
MELO3C014522.2	5.08543e+09	0.688673	Serine/threonine-protein phosphatase		GO:0006470 (protein dephosphorylation),GO:0009742 (brassinosteroid mediated signaling pathway)	GO:0004721 (phosphoprotein phosphatase activity),GO:0016787 (hydrolase activity)
MELO3C027331.2	5.14564e+09	0.68834	1-phosphatidylinositol-3-phosphate 5-kinase		GO:0016310 (phosphorylation),GO:0046488 (phosphatidylinositol metabolic process),GO:0046854 (phosphatidylinositol phosphorylation)	GO:0005524 (ATP binding),GO:0016301 (kinase activity),GO:0016307 (phosphatidylinositol phosphate kinase activity)
MELO3C012545.2	5.424e+09	0.686842	phosphatidylinositol 4-kinase alpha 1-like	GO:0005622 (intracellular)	GO:0016310 (phosphorylation),GO:0046854 (phosphatidylinositol phosphorylation),GO:0048015 (phosphatidylinositol-mediated signaling)	GO:0016301 (kinase activity)
MELO3C004752.2	5.53216e+09	0.686279	Peptidyl-prolyl cis-trans isomerase, putative	GO:0005634 (nucleus)	GO:0000413 (protein peptidyl-prolyl isomerization),GO:0006457 (protein folding),GO:0009909 (regulation of flower development),GO:0009933 (meristem structural organization),GO:0010082 (regulation of root meristem growth),GO:0010305 (leaf vascular tissue pattern formation),GO:0010338 (leaf formation),GO:0010358 (leaf shaping),GO:0031060 (regulation of histone methylation),GO:0048440 (carpel develop…	GO:0003682 (chromatin binding),GO:0003755 (peptidyl-prolyl cis-trans isomerase activity),GO:0016853 (isomerase activity),GO:0042393 (histone binding)
MELO3C016456.2	5.57668e+09	0.686049	snRNA-activating protein complex subunit 4			GO:0003677 (DNA binding)
MELO3C000615.2	5.58978e+08	0.685982	Trihelix transcription factor GT-2	GO:0005634 (nucleus)	GO:0006351 (transcription, DNA-templated),GO:0006355 (regulation of transcription, DNA-templated)	GO:0003677 (DNA binding),GO:0003700 (DNA-binding transcription factor activity)
MELO3C015670.2	5.90445e+09	0.684411	Phosphatidylinositol N-acetylglucosaminyltransferase subunit A		GO:0006506 (GPI anchor biosynthetic process)	GO:0016740 (transferase activity),GO:0016757 (transferase activity, transferring glycosyl groups)
MELO3C010119.2	6.40774e+09	0.682046	U11/U12 small nuclear ribonucleoprotein 48 kDa protein	GO:0019013 (viral nucleocapsid),GO:0030529 (ribonucleoprotein complex)
MELO3C022060.2	6.49903e+09	0.681635	ARM repeat superfamily protein	GO:0005886 (plasma membrane),GO:0016020 (membrane)
MELO3C026191.2	6.62211e+08	0.681089	recQ-mediated genome instability protein 1 isoform X1			GO:0000166 (nucleotide binding)
MELO3C003222.2	6.7009e+08	0.680744	mRNA-capping enzyme	GO:0005634 (nucleus)	GO:0006266 (DNA ligation),GO:0006281 (DNA repair),GO:0006310 (DNA recombination),GO:0006370 (7-methylguanosine mRNA capping),GO:0006397 (mRNA processing),GO:0006470 (protein dephosphorylation),GO:0016311 (dephosphorylation),GO:0035335 (peptidyl-tyrosine dephosphorylation),GO:0098507 (polynucleotide 5' dephosphorylation)	GO:0003910 (DNA ligase (ATP) activity),GO:0004484 (mRNA guanylyltransferase activity),GO:0004651 (polynucleotide 5'-phosphatase activity),GO:0004725 (protein tyrosine phosphatase activity),GO:0005524 (ATP binding),GO:0008138 (protein tyrosine/serine/threonine phosphatase activity),GO:0016791 (phosphatase activity)
MELO3C015719.2	6.86914e+09	0.680019	RING-type E3 ubiquitin transferase		GO:0016567 (protein ubiquitination)	GO:0004842 (ubiquitin-protein transferase activity),GO:0016740 (transferase activity)
MELO3C029427.2	6.89018e+09	0.679929	pentatricopeptide repeat-containing protein At4g32450, mitochondrial-like			GO:0008270 (zinc ion binding)
MELO3C017195.2	6.9457e+09	0.679694	Formin-like protein	GO:0016020 (membrane),GO:0016021 (integral component of membrane)
MELO3C017728.2	7.06806e+09	0.679182	Isoleucine--tRNA ligase	GO:0005737 (cytoplasm)	GO:0006412 (translation),GO:0006418 (tRNA aminoacylation for protein translation),GO:0006428 (isoleucyl-tRNA aminoacylation),GO:0006450 (regulation of translational fidelity)	GO:0000049 (tRNA binding),GO:0000166 (nucleotide binding),GO:0002161 (aminoacyl-tRNA editing activity),GO:0004812 (aminoacyl-tRNA ligase activity),GO:0004822 (isoleucine-tRNA ligase activity),GO:0005524 (ATP binding),GO:0016874 (ligase activity)
MELO3C012441.2	7.08894e+09	0.679095	Nuclear receptor corepressor 1	GO:0005634 (nucleus)		GO:0003677 (DNA binding)
MELO3C023066.2	7.22029e+09	0.678556	Transducin family protein / WD-40 repeat family protein	GO:0043231 (intracellular membrane-bounded organelle)	GO:0006914 (autophagy)
MELO3C017537.2	7.28383e+09	0.678298	zinc finger CCCH domain-containing protein 44-like isoform X2			GO:0003677 (DNA binding),GO:0008270 (zinc ion binding)
MELO3C004510.2	7.33875e+09	0.678076	nuclear pore complex protein NUP205	GO:0005643 (nuclear pore)
MELO3C006225.2	7.46825e+09	0.67756	Light-mediated development protein DET1			GO:0003824 (catalytic activity)
MELO3C004336.2	7.47022e+09	0.677552	Cation-transporting ATPase	GO:0016020 (membrane),GO:0016021 (integral component of membrane)	GO:0006812 (cation transport)	GO:0000166 (nucleotide binding),GO:0005524 (ATP binding),GO:0016787 (hydrolase activity),GO:0016887 (ATPase activity),GO:0046872 (metal ion binding)
MELO3C014034.2	7.47086e+09	0.67755	DNA-directed RNA polymerase subunit		GO:0006351 (transcription, DNA-templated)	GO:0003677 (DNA binding),GO:0003899 (DNA-directed 5'-3' RNA polymerase activity),GO:0016740 (transferase activity),GO:0016779 (nucleotidyltransferase activity)
MELO3C002835.2	7.50178e+09	0.677428	transducin beta-like protein 3	GO:0032040 (small-subunit processome)	GO:0006364 (rRNA processing)
MELO3C023597.2	7.55727e+09	0.67721	sacsin isoform X1			GO:0008270 (zinc ion binding)
MELO3C014662.2	7.59435e+09	0.677065	Casein kinase, putative		GO:0006468 (protein phosphorylation),GO:0016310 (phosphorylation)	GO:0004672 (protein kinase activity),GO:0005524 (ATP binding),GO:0016301 (kinase activity)
MELO3C019738.2	7.71388e+09	0.676602	Nucleotide exchange factor SIL1	GO:0016020 (membrane),GO:0016021 (integral component of membrane)
MELO3C006701.2	7.77271e+09	0.676377	Pentatricopeptide repeat-containing protein	GO:0005739 (mitochondrion)	GO:0006979 (response to oxidative stress),GO:0009651 (response to salt stress),GO:0009737 (response to abscisic acid),GO:0042775 (mitochondrial ATP synthesis coupled electron transport)
MELO3C003457.2	7.79984e+09	0.676273	protein EMBRYONIC FLOWER 1-like isoform X3		GO:0009910 (negative regulation of flower development),GO:0045892 (negative regulation of transcription, DNA-templated),GO:0048367 (shoot system development)
MELO3C012229.2	8.02593e+09	0.675424	Serine/threonine-protein phosphatase 2A 65 kDa regulatory subunit A beta isoform	GO:0005634 (nucleus),GO:0005737 (cytoplasm),GO:0005777 (peroxisome),GO:0005829 (cytosol),GO:0005886 (plasma membrane)	GO:0042325 (regulation of phosphorylation),GO:0046686 (response to cadmium ion)
MELO3C021549.2	8.02991e+09	0.675409	serine/threonine-protein kinase fray2 isoform X2		GO:0006468 (protein phosphorylation),GO:0016310 (phosphorylation)	GO:0004672 (protein kinase activity),GO:0005524 (ATP binding),GO:0016301 (kinase activity)
MELO3C011813.2	8.18514e+09	0.674838	Protein transport protein SEC23	GO:0030127 (COPII vesicle coat)	GO:0006810 (transport),GO:0006886 (intracellular protein transport),GO:0006888 (endoplasmic reticulum to Golgi vesicle-mediated transport),GO:0015031 (protein transport)	GO:0008270 (zinc ion binding)
MELO3C008046.2	8.22407e+09	0.674697	zinc finger CCCH domain-containing protein 38 isoform X1			GO:0046872 (metal ion binding)
MELO3C003340.2	8.78202e+09	0.672729	Decapping nuclease DXO homolog, chloroplastic	GO:0005829 (cytosol),GO:0009507 (chloroplast),GO:0009536 (plastid)	GO:0090305 (nucleic acid phosphodiester bond hydrolysis)	GO:0000166 (nucleotide binding),GO:0003723 (RNA binding),GO:0004518 (nuclease activity),GO:0016787 (hydrolase activity),GO:0046872 (metal ion binding)
MELO3C007906.2	8.81446e+09	0.672618	DNA-(apurinic or apyrimidinic site) lyase		GO:0006281 (DNA repair),GO:0006974 (cellular response to DNA damage stimulus),GO:0090305 (nucleic acid phosphodiester bond hydrolysis)	GO:0003906 (DNA-(apurinic or apyrimidinic site) endonuclease activity),GO:0004518 (nuclease activity),GO:0008270 (zinc ion binding),GO:0016829 (lyase activity),GO:0046872 (metal ion binding)
MELO3C025378.2	9.07501e+09	0.67174	Maturase-like protein	GO:0005739 (mitochondrion)	GO:0000373 (Group II intron splicing),GO:0090615 (mitochondrial mRNA processing)
MELO3C017544.2	9.47488e+09	0.670435	DNA-directed RNA polymerase III subunit RPC5	GO:0005634 (nucleus)	GO:0006351 (transcription, DNA-templated)	GO:0003899 (DNA-directed 5'-3' RNA polymerase activity)
MELO3C002810.2	9.76802e+09	0.669508	Zinc ion-binding protein			GO:0008270 (zinc ion binding)
MELO3C025710.2	9.83946e+09	0.669287	Nuclear factor related to kappa-B-binding protein	GO:0031011 (Ino80 complex)
MELO3C009718.2	0.000100322	0.668695	ARM repeat superfamily protein	GO:0005886 (plasma membrane)
MELO3C011746.2	0.000101137	0.668447	Pentatricopeptide repeat-containing protein At5g61990, mitochondrial	GO:0005739 (mitochondrion),GO:0043231 (intracellular membrane-bounded organelle)	GO:0009451 (RNA modification),GO:0090305 (nucleic acid phosphodiester bond hydrolysis)	GO:0003723 (RNA binding),GO:0004519 (endonuclease activity)
MELO3C021729.2	0.000101164	0.668439	Malonyl-CoA decarboxylase, mitochondrial		GO:0006633 (fatty acid biosynthetic process)	GO:0050080 (malonyl-CoA decarboxylase activity)
MELO3C020045.2	0.000102801	0.667948	Pentatricopeptide repeat-containing protein			GO:0008270 (zinc ion binding)
MELO3C014721.2	0.000108714	0.66623	importin-5	GO:0005622 (intracellular)	GO:0006886 (intracellular protein transport)	GO:0008536 (Ran GTPase binding)
MELO3C010012.2	0.000112077	0.665289	Transmembrane protein	GO:0005783 (endoplasmic reticulum),GO:0005794 (Golgi apparatus),GO:0016020 (membrane),GO:0016021 (integral component of membrane)	GO:0010584 (pollen exine formation)
MELO3C016671.2	0.00011461	0.664597	tryptophan--tRNA ligase, cytoplasmic	GO:0005737 (cytoplasm)	GO:0006418 (tRNA aminoacylation for protein translation),GO:0006436 (tryptophanyl-tRNA aminoacylation)	GO:0000166 (nucleotide binding),GO:0004812 (aminoacyl-tRNA ligase activity),GO:0004830 (tryptophan-tRNA ligase activity),GO:0005524 (ATP binding),GO:0016874 (ligase activity)
MELO3C034946.2	0.000114799	0.664546	Unknown protein	NA	NA	NA
MELO3C001926.2	0.00011481	0.664543	Dihydroxyacetone kinase family protein		GO:0006071 (glycerol metabolic process),GO:0016310 (phosphorylation)	GO:0004371 (glycerone kinase activity),GO:0005524 (ATP binding),GO:0016301 (kinase activity)
MELO3C000611.2	0.00011786	0.663729	SUPPRESSOR OF ABI3-5-like			GO:0008270 (zinc ion binding)
MELO3C018710.2	0.000119184	0.663381	Phospholipid-transporting ATPase	GO:0016020 (membrane),GO:0016021 (integral component of membrane)	GO:0015914 (phospholipid transport),GO:0045332 (phospholipid translocation)	GO:0000166 (nucleotide binding),GO:0000287 (magnesium ion binding),GO:0004012 (phospholipid-translocating ATPase activity),GO:0005524 (ATP binding),GO:0016787 (hydrolase activity),GO:0046872 (metal ion binding)
MELO3C016868.2	0.000119768	0.663229	serine/threonine-protein kinase EDR1		GO:0006468 (protein phosphorylation),GO:0016310 (phosphorylation)	GO:0004672 (protein kinase activity),GO:0005524 (ATP binding),GO:0016301 (kinase activity)
MELO3C013236.2	0.00012205	0.66264	Protein POLLEN DEFECTIVE IN GUIDANCE 1	GO:0016020 (membrane),GO:0016021 (integral component of membrane)
MELO3C018633.2	0.00012241	0.662548	pentatricopeptide repeat-containing protein At5g16860			GO:0008270 (zinc ion binding)
MELO3C012713.2	0.000122931	0.662415	Zinc finger, CCCH-type			GO:0046872 (metal ion binding)
MELO3C006478.2	0.000123527	0.662264	alpha-1,2-Mannosidase	GO:0016020 (membrane)	GO:0008152 (metabolic process)	GO:0004571 (mannosyl-oligosaccharide 1,2-alpha-mannosidase activity),GO:0005509 (calcium ion binding),GO:0016787 (hydrolase activity),GO:0016798 (hydrolase activity, acting on glycosyl bonds)
MELO3C012722.2	0.000131794	0.660231	Pentatricopeptide repeat-containing family protein	GO:0005739 (mitochondrion)	GO:0008380 (RNA splicing),GO:0009451 (RNA modification),GO:0090305 (nucleic acid phosphodiester bond hydrolysis)	GO:0003723 (RNA binding),GO:0004519 (endonuclease activity)
MELO3C006332.2	0.000132739	0.660005	E3 ubiquitin-protein ligase SDIR1			GO:0008270 (zinc ion binding),GO:0016874 (ligase activity)
MELO3C006224.2	0.000133104	0.659919	HOPM interactor 7		GO:0032012 (regulation of ARF protein signal transduction),GO:0043547 (positive regulation of GTPase activity)	GO:0005086 (ARF guanyl-nucleotide exchange factor activity)
MELO3C029708.2	0.000137136	0.658976	Unknown protein	NA	NA	NA
MELO3C015158.2	0.00013836	0.658694	nuclear cap-binding protein subunit 1	GO:0005846 (nuclear cap binding complex)	GO:0016070 (RNA metabolic process),GO:0045292 (mRNA cis splicing, via spliceosome),GO:0051028 (mRNA transport)	GO:0000339 (RNA cap binding),GO:0003723 (RNA binding)
MELO3C005153.2	0.000144841	0.65724	DNA-directed RNA polymerase subunit		GO:0006351 (transcription, DNA-templated)	GO:0003677 (DNA binding),GO:0003899 (DNA-directed 5'-3' RNA polymerase activity),GO:0016740 (transferase activity),GO:0016779 (nucleotidyltransferase activity)
MELO3C008306.2	0.000147805	0.656594	Clathrin heavy chain	GO:0005905 (clathrin-coated pit),GO:0016020 (membrane),GO:0030130 (clathrin coat of trans-Golgi network vesicle),GO:0030132 (clathrin coat of coated pit),GO:0030659 (cytoplasmic vesicle membrane),GO:0031410 (cytoplasmic vesicle)	GO:0006886 (intracellular protein transport),GO:0016192 (vesicle-mediated transport)	GO:0005198 (structural molecule activity)
MELO3C003671.2	0.00015197	0.655706	SPOC domain/transcription elongation factor S-II, putative		GO:0006351 (transcription, DNA-templated),GO:0006414 (translational elongation)	GO:0003746 (translation elongation factor activity)
MELO3C014484.2	0.000153623	0.655359	TIME FOR coffee-like protein, putative	GO:0005634 (nucleus)	GO:0005982 (starch metabolic process),GO:0006979 (response to oxidative stress),GO:0009414 (response to water deprivation),GO:0009737 (response to abscisic acid),GO:0032502 (developmental process),GO:0042752 (regulation of circadian rhythm)
MELO3C023716.2	0.000161507	0.653749	Eukaryotic translation initiation factor 2 family protein isoform 2		GO:0006413 (translational initiation)	GO:0003743 (translation initiation factor activity),GO:0003924 (GTPase activity),GO:0005525 (GTP binding)
MELO3C002939.2	0.000163243	0.653404	F20P5.10 protein	GO:0016020 (membrane),GO:0016021 (integral component of membrane)
MELO3C015989.2	0.000163635	0.653327	Exocyst complex component	GO:0000145 (exocyst)	GO:0006810 (transport),GO:0006887 (exocytosis),GO:0006904 (vesicle docking involved in exocytosis)
MELO3C009157.2	0.000164125	0.65323	Transducin family protein / WD-40 repeat family protein	GO:0016021 (integral component of membrane)	GO:0016192 (vesicle-mediated transport)
MELO3C011025.2	0.000164376	0.653181	Transmembrane protein	GO:0016021 (integral component of membrane)
MELO3C004604.2	0.00016602	0.652859	NAC domain protein	GO:0005634 (nucleus)	GO:0006351 (transcription, DNA-templated),GO:0006355 (regulation of transcription, DNA-templated)	GO:0003677 (DNA binding)
MELO3C011383.2	0.000168147	0.652447	DNA-directed RNA polymerase subunit beta	GO:0005634 (nucleus)	GO:0006351 (transcription, DNA-templated)	GO:0003677 (DNA binding),GO:0003899 (DNA-directed 5'-3' RNA polymerase activity),GO:0016740 (transferase activity),GO:0016779 (nucleotidyltransferase activity),GO:0032549 (ribonucleoside binding)
MELO3C006121.2	0.000168349	0.652408	Dead box ATP-dependent RNA helicase			GO:0000166 (nucleotide binding),GO:0003676 (nucleic acid binding),GO:0004386 (helicase activity),GO:0005524 (ATP binding),GO:0016787 (hydrolase activity)
MELO3C030813.2	0.000169803	0.652129	Unknown protein	NA	NA	NA
MELO3C004232.2	0.000170458	0.652004	lysine-specific demethylase JMJ25		GO:0032259 (methylation)	GO:0008168 (methyltransferase activity),GO:0008270 (zinc ion binding)
MELO3C001922.2	0.000171709	0.651766	extra-large guanine nucleotide-binding protein 3-like		GO:0007165 (signal transduction),GO:0007186 (G protein-coupled receptor signaling pathway)	GO:0003924 (GTPase activity),GO:0004871 (obsolete signal transducer activity),GO:0019001 (guanyl nucleotide binding),GO:0031683 (G-protein beta/gamma-subunit complex binding)
MELO3C004000.2	0.000171804	0.651748	villin-4-like		GO:0007010 (cytoskeleton organization),GO:0051017 (actin filament bundle assembly)	GO:0003779 (actin binding),GO:0051015 (actin filament binding)
MELO3C016215.2	0.000172224	0.651669	Transposase		GO:0006508 (proteolysis)	GO:0008234 (cysteine-type peptidase activity)
MELO3C032282.2	0.000172587	0.651601	Vacuolar cation/proton exchanger, putative	GO:0016020 (membrane),GO:0016021 (integral component of membrane)	GO:0006812 (cation transport),GO:0006816 (calcium ion transport),GO:0055085 (transmembrane transport),GO:0070588 (calcium ion transmembrane transport),GO:0098655 (cation transmembrane transport)	GO:0008324 (cation transmembrane transporter activity),GO:0015369 (calcium:proton antiporter activity)
MELO3C012931.2	0.000174449	0.651252	flowering time control protein FCA			GO:0003676 (nucleic acid binding),GO:0003723 (RNA binding)
MELO3C028679.2	0.00017647	0.650876	DnaJ domain-containing protein	GO:0016020 (membrane),GO:0016021 (integral component of membrane)
MELO3C018435.2	0.00017796	0.650602	calmodulin-interacting protein 111 isoform X1			GO:0005524 (ATP binding)
MELO3C016909.2	0.000177961	0.650602	peroxisome biogenesis factor 10	GO:0005779 (integral component of peroxisomal membrane)	GO:0007031 (peroxisome organization),GO:0016558 (protein import into peroxisome matrix)	GO:0008270 (zinc ion binding)
MELO3C014704.2	0.000186216	0.649119	BZIP transcription factor, putative (DUF630 and DUF632)	NA	NA	NA
MELO3C015606.2	0.0001887	0.648684	tyrosine-specific transport protein	GO:0005887 (integral component of plasma membrane)	GO:0003333 (amino acid transmembrane transport),GO:0015801 (aromatic amino acid transport)	GO:0015173 (aromatic amino acid transmembrane transporter activity)
MELO3C022135.2	0.000190265	0.648413	Dynamin homolog			GO:0000166 (nucleotide binding),GO:0003924 (GTPase activity),GO:0005525 (GTP binding)
MELO3C009878.2	0.000197578	0.64717	Thyroid adenoma-associated-like protein	GO:0005829 (cytosol)
MELO3C009949.2	0.000199993	0.646768	Pentatricopeptide repeat-containing protein			GO:0008568 (microtubule-severing ATPase activity),GO:0016787 (hydrolase activity)
MELO3C015119.2	0.000200231	0.646729	Glycine-rich protein	GO:0005773 (vacuole),GO:0016020 (membrane),GO:0016021 (integral component of membrane)
MELO3C022237.2	0.000202613	0.646338	nuclear pore complex protein NUP62	GO:0005643 (nuclear pore)		GO:0017056 (structural constituent of nuclear pore)
MELO3C024457.2	0.000202865	0.646296	ATP-dependent zinc metalloprotease FtsH		GO:0006508 (proteolysis)	GO:0004222 (metalloendopeptidase activity),GO:0005524 (ATP binding),GO:0008233 (peptidase activity),GO:0008237 (metallopeptidase activity)
MELO3C024369.2	0.000204454	0.646038	Midasin	GO:0005634 (nucleus)	GO:0000027 (ribosomal large subunit assembly)	GO:0000166 (nucleotide binding),GO:0005524 (ATP binding),GO:0016887 (ATPase activity)
MELO3C024563.2	0.000204456	0.646037	O-linked N-acetylglucosamine transferase, putative			GO:0016740 (transferase activity)
MELO3C003338.2	0.000205397	0.645885	DNA repair endonuclease UVH1		GO:0090305 (nucleic acid phosphodiester bond hydrolysis)	GO:0003677 (DNA binding),GO:0004518 (nuclease activity),GO:0004519 (endonuclease activity)
MELO3C011886.2	0.000216477	0.644137	cyclin-dependent kinase G-2-like isoform X1		GO:0006468 (protein phosphorylation),GO:0016310 (phosphorylation)	GO:0004672 (protein kinase activity),GO:0005524 (ATP binding),GO:0016301 (kinase activity)
MELO3C011202.2	0.000216788	0.644089	Pentatricopeptide repeat-containing family protein	GO:0043231 (intracellular membrane-bounded organelle)	GO:0009451 (RNA modification),GO:0090305 (nucleic acid phosphodiester bond hydrolysis)	GO:0003723 (RNA binding),GO:0004519 (endonuclease activity)
MELO3C004583.2	0.000219812	0.643626	golgin candidate 1 isoform X1		GO:0007030 (Golgi organization)
MELO3C018679.2	0.000222557	0.643211	mediator of RNA polymerase II transcription subunit 15a		GO:0006355 (regulation of transcription, DNA-templated)	GO:0003712 (transcription coregulator activity)
MELO3C020474.2	0.000224654	0.642896	BSD transcription factor	GO:0000439 (transcription factor TFIIH core complex)	GO:0006289 (nucleotide-excision repair),GO:0006351 (transcription, DNA-templated)
MELO3C010669.2	0.000230727	0.642001	Pentatricopeptide repeat-containing family protein	GO:0043231 (intracellular membrane-bounded organelle)	GO:0009451 (RNA modification),GO:0090305 (nucleic acid phosphodiester bond hydrolysis)	GO:0003723 (RNA binding),GO:0004519 (endonuclease activity)
MELO3C033998.2	0.000231153	0.641939	p-loop containing nucleoside triphosphate hydrolases superfamily protein isoform 1			GO:0003676 (nucleic acid binding),GO:0008270 (zinc ion binding),GO:0016787 (hydrolase activity)
MELO3C012036.2	0.00023165	0.641866	Paired amphipathic helix SIN3-like protein	GO:0005634 (nucleus)	GO:0006355 (regulation of transcription, DNA-templated)
MELO3C010266.2	0.000238111	0.640939	Pentatricopeptide repeat-containing family protein	GO:0043231 (intracellular membrane-bounded organelle)	GO:0009451 (RNA modification),GO:0090305 (nucleic acid phosphodiester bond hydrolysis)	GO:0003723 (RNA binding),GO:0004519 (endonuclease activity)
MELO3C005513.2	0.000240252	0.640637	E3 ubiquitin-protein ligase HOS1			GO:0008270 (zinc ion binding),GO:0016874 (ligase activity)
MELO3C020836.2	0.000241682	0.640436	transportin-1	GO:0005622 (intracellular)	GO:0006886 (intracellular protein transport)	GO:0008536 (Ran GTPase binding)
MELO3C001957.2	0.000243793	0.640142	protein argonaute 1			GO:0003676 (nucleic acid binding)
MELO3C014345.2	0.000250083	0.639278	Mediator of rna polymerase ii transcription subunit 33a	GO:0016020 (membrane),GO:0016021 (integral component of membrane)
MELO3C015617.2	0.000250419	0.639233	Protein ROOT PRIMORDIUM DEFECTIVE 1		GO:0008285 (negative regulation of cell population proliferation),GO:0010102 (lateral root morphogenesis)
MELO3C007516.2	0.000251489	0.639088	tRNA modification GTPase MnmE	GO:0016020 (membrane),GO:0016021 (integral component of membrane)
MELO3C013095.2	0.000257427	0.638294	General transcription factor 3C polypeptide 3			GO:0016740 (transferase activity),GO:0016757 (transferase activity, transferring glycosyl groups)
MELO3C025730.2	0.000258389	0.638167	V-type proton ATPase subunit a	GO:0000220 (vacuolar proton-transporting V-type ATPase, V0 domain),GO:0016020 (membrane),GO:0016021 (integral component of membrane),GO:0033179 (proton-transporting V-type ATPase, V0 domain)	GO:0006810 (transport),GO:0006811 (ion transport),GO:0015991 (ATP hydrolysis coupled proton transport),GO:0015992 (proton transmembrane transport)	GO:0015078 (proton transmembrane transporter activity)
MELO3C026441.2	0.000263503	0.637498	nuclear pore complex protein NUP155	GO:0005643 (nuclear pore)	GO:0006913 (nucleocytoplasmic transport)	GO:0017056 (structural constituent of nuclear pore)
MELO3C011152.2	0.000268845	0.636811	protein EMBRYONIC FLOWER 1-like isoform X1		GO:0009910 (negative regulation of flower development),GO:0045892 (negative regulation of transcription, DNA-templated),GO:0048367 (shoot system development)
MELO3C003243.2	0.000274656	0.636078	RNA polymerase II C-terminal domain phosphatase-like 2	GO:0005634 (nucleus),GO:0005737 (cytoplasm),GO:0016591 (RNA polymerase II, holoenzyme)	GO:0006351 (transcription, DNA-templated),GO:0006355 (regulation of transcription, DNA-templated),GO:0007275 (multicellular organism development),GO:0009734 (auxin-activated signaling pathway),GO:0045893 (positive regulation of transcription, DNA-templated),GO:0070940 (dephosphorylation of RNA polymerase II C-terminal domain)	GO:0003723 (RNA binding),GO:0004647 (phosphoserine phosphatase activity),GO:0004721 (phosphoprotein phosphatase activity),GO:0005515 (protein binding),GO:0008420 (RNA polymerase II CTD heptapeptide repeat phosphatase activity),GO:0016787 (hydrolase activity),GO:0046872 (metal ion binding)
MELO3C015420.2	0.000276596	0.635836	Kinase family protein	GO:0005737 (cytoplasm)	GO:0006468 (protein phosphorylation),GO:0009555 (pollen development),GO:0009846 (pollen germination),GO:0016310 (phosphorylation)	GO:0004672 (protein kinase activity),GO:0005524 (ATP binding),GO:0016301 (kinase activity)
MELO3C021223.2	0.000293583	0.63378	Nucleotidyl transferase		GO:0005978 (glycogen biosynthetic process),GO:0009058 (biosynthetic process)	GO:0008878 (glucose-1-phosphate adenylyltransferase activity),GO:0016740 (transferase activity),GO:0016779 (nucleotidyltransferase activity)
MELO3C009604.2	0.000295928	0.633505	C18orf8	NA	NA	NA
MELO3C007237.2	0.000296051	0.63349	Apoptosis inhibitor 5-like protein API5	GO:0005634 (nucleus)	GO:0007275 (multicellular organism development),GO:0009555 (pollen development),GO:0043067 (regulation of programmed cell death)	GO:0005515 (protein binding)
MELO3C022410.2	0.000304778	0.632482	Tetratricopeptide repeat (TPR)-like superfamily protein	GO:0005634 (nucleus),GO:0005829 (cytosol)
MELO3C020683.2	0.000306183	0.632322	Calcium-transporting ATPase	GO:0016020 (membrane),GO:0016021 (integral component of membrane)	GO:0006810 (transport),GO:0006811 (ion transport),GO:0006816 (calcium ion transport),GO:0070588 (calcium ion transmembrane transport)	GO:0000166 (nucleotide binding),GO:0005388 (calcium-transporting ATPase activity),GO:0005524 (ATP binding),GO:0016787 (hydrolase activity),GO:0046872 (metal ion binding)
MELO3C013324.2	0.000312726	0.631585	serine/threonine-protein kinase ATR		GO:0006468 (protein phosphorylation),GO:0016310 (phosphorylation)	GO:0004674 (protein serine/threonine kinase activity),GO:0016301 (kinase activity)
MELO3C007603.2	0.000317706	0.631034	Suppressor of RPS4-RLD 1	GO:0016020 (membrane),GO:0016021 (integral component of membrane)
MELO3C004423.2	0.000318023	0.630999	protease 2		GO:0006508 (proteolysis)	GO:0004252 (serine-type endopeptidase activity),GO:0008233 (peptidase activity),GO:0008236 (serine-type peptidase activity),GO:0070008 (serine-type exopeptidase activity)
MELO3C017136.2	0.000327175	0.630006	transportin-3	GO:0005622 (intracellular)	GO:0006886 (intracellular protein transport)	GO:0008536 (Ran GTPase binding)
MELO3C015463.2	0.000329537	0.629753	Protein PIR			GO:0003676 (nucleic acid binding)
MELO3C017091.2	0.000335143	0.629161	Pleckstrin homology domain-containing family M member 3			GO:0035091 (phosphatidylinositol binding)
MELO3C003650.2	0.000337153	0.62895	DDB1- and CUL4-associated factor homolog 1		GO:0016567 (protein ubiquitination)
MELO3C022357.2	0.000337445	0.62892	protein MEI2-like 4 isoform X1			GO:0003676 (nucleic acid binding)
MELO3C006297.2	0.000342549	0.628391	RNA recognition motif (RRM) containing protein			GO:0003676 (nucleic acid binding),GO:0046872 (metal ion binding)
MELO3C019704.2	0.000355912	0.627038	Serine/threonine protein phosphatase 7 long form	GO:0005634 (nucleus)
MELO3C018990.2	0.000361129	0.626522	ABC transporter D family member 1	GO:0016021 (integral component of membrane)	GO:0006810 (transport),GO:0055085 (transmembrane transport)	GO:0000166 (nucleotide binding),GO:0005524 (ATP binding),GO:0016887 (ATPase activity),GO:0042626 (ATPase activity, coupled to transmembrane movement of substances)
MELO3C012001.2	0.0003665	0.625998	RNA-binding protein 25 isoform X1		GO:0006397 (mRNA processing)	GO:0003676 (nucleic acid binding)
MELO3C002801.2	0.0003703	0.625631	GPI ethanolamine phosphate transferase 3 isoform X1		GO:0008152 (metabolic process)	GO:0003824 (catalytic activity),GO:0016740 (transferase activity)
MELO3C025184.2	0.000374862	0.625195	Nuclear pore complex protein NUP88	GO:0005634 (nucleus),GO:0005635 (nuclear envelope),GO:0005643 (nuclear pore)	GO:0000055 (ribosomal large subunit export from nucleus),GO:0000056 (ribosomal small subunit export from nucleus),GO:0006406 (mRNA export from nucleus),GO:0006606 (protein import into nucleus),GO:0006611 (protein export from nucleus),GO:0006810 (transport),GO:0009627 (systemic acquired resistance),GO:0015031 (protein transport),GO:0045087 (innate immune response),GO:0051028 (mRNA transport)	GO:0005215 (transporter activity),GO:0005515 (protein binding)
MELO3C010145.2	0.000382319	0.624491	ATP-dependent zinc metalloprotease FtsH	GO:0016020 (membrane),GO:0016021 (integral component of membrane)	GO:0006508 (proteolysis)	GO:0004222 (metalloendopeptidase activity),GO:0005524 (ATP binding),GO:0008233 (peptidase activity),GO:0008237 (metallopeptidase activity)
MELO3C017804.2	0.00039126	0.623664	LIM domain-containing protein A, putative isoform 1	GO:0005634 (nucleus)	GO:0006260 (DNA replication),GO:0010212 (response to ionizing radiation),GO:0033314 (mitotic DNA replication checkpoint)
MELO3C021785.2	0.000392118	0.623586	Transforming growth factor-beta receptor-associated protein 1-like protein	GO:0005622 (intracellular),GO:0030897 (HOPS complex)	GO:0006886 (intracellular protein transport),GO:0016192 (vesicle-mediated transport),GO:0097576 (vacuole fusion)
MELO3C024291.2	0.000392822	0.623521	Calcium-transporting ATPase	GO:0016020 (membrane),GO:0016021 (integral component of membrane)	GO:0006810 (transport),GO:0006811 (ion transport),GO:0006816 (calcium ion transport),GO:0070588 (calcium ion transmembrane transport)	GO:0000166 (nucleotide binding),GO:0005388 (calcium-transporting ATPase activity),GO:0005516 (calmodulin binding),GO:0005524 (ATP binding),GO:0016787 (hydrolase activity),GO:0046872 (metal ion binding)
MELO3C025953.2	0.00040753	0.6222	Protein TIC 40, chloroplastic	GO:0016020 (membrane),GO:0016021 (integral component of membrane)
MELO3C020422.2	0.000408186	0.622142	ARM repeat superfamily protein	GO:0005730 (nucleolus),GO:0005794 (Golgi apparatus),GO:0030686 (90S preribosome),GO:0032040 (small-subunit processome)	GO:0000462 (maturation of SSU-rRNA from tricistronic rRNA transcript (SSU-rRNA, 5.8S rRNA, LSU-rRNA))
MELO3C007807.2	0.000416899	0.621381	Xaa-pro aminopeptidase, putative		GO:0006508 (proteolysis)	GO:0004177 (aminopeptidase activity),GO:0016787 (hydrolase activity),GO:0046872 (metal ion binding),GO:0070006 (metalloaminopeptidase activity)
MELO3C012607.2	0.000425054	0.62068	guanine nucleotide exchange factor SPIKE 1	GO:0005622 (intracellular)	GO:0007264 (small GTPase mediated signal transduction),GO:0043547 (positive regulation of GTPase activity)	GO:0005085 (guanyl-nucleotide exchange factor activity)
MELO3C024969.2	0.000430001	0.620261	WW domain-containing protein	NA	NA	NA
MELO3C006292.2	0.000432856	0.620021	DNA repair protein RAD50	GO:0005634 (nucleus),GO:0030870 (Mre11 complex)	GO:0000723 (telomere maintenance),GO:0006281 (DNA repair)	GO:0016887 (ATPase activity),GO:0046872 (metal ion binding)
MELO3C017366.2	0.000448751	0.618709	Ketose-bisphosphate aldolase, class-II		GO:0005975 (carbohydrate metabolic process),GO:0055114 (oxidation-reduction process)	GO:0003824 (catalytic activity),GO:0004616 (phosphogluconate dehydrogenase (decarboxylating) activity),GO:0008270 (zinc ion binding),GO:0016491 (oxidoreductase activity),GO:0016832 (aldehyde-lyase activity),GO:0051287 (NAD binding)
MELO3C008811.2	0.000455582	0.618158	importin-5	GO:0005622 (intracellular)	GO:0006886 (intracellular protein transport)	GO:0008536 (Ran GTPase binding)
MELO3C025507.2	0.000456261	0.618104	Nucleolar complex protein 2 homolog	GO:0005634 (nucleus),GO:0005654 (nucleoplasm),GO:0005730 (nucleolus),GO:0005829 (cytosol),GO:0030690 (Noc1p-Noc2p complex),GO:0030691 (Noc2p-Noc3p complex)	GO:0042273 (ribosomal large subunit biogenesis)
MELO3C011660.2	0.000457683	0.61799	eIF-2-alpha kinase GCN2 isoform X1		GO:0006468 (protein phosphorylation),GO:0016310 (phosphorylation)	GO:0004672 (protein kinase activity),GO:0005524 (ATP binding),GO:0016301 (kinase activity)
MELO3C022058.2	0.000479216	0.616306	DNA-directed RNA polymerase		GO:0006351 (transcription, DNA-templated)	GO:0003677 (DNA binding),GO:0003899 (DNA-directed 5'-3' RNA polymerase activity),GO:0016740 (transferase activity),GO:0016779 (nucleotidyltransferase activity)
MELO3C014006.2	0.000479227	0.616305	Obscurin-like protein	NA	NA	NA
MELO3C026661.2	0.000485537	0.615824	Pentatricopeptide repeat-containing family protein	GO:0043231 (intracellular membrane-bounded organelle)	GO:0009451 (RNA modification),GO:0090305 (nucleic acid phosphodiester bond hydrolysis)	GO:0003723 (RNA binding),GO:0004519 (endonuclease activity)
MELO3C023808.2	0.000487175	0.6157	SAC3/GANP/Nin1/mts3/eIF-3 p25 family isoform 1	GO:0005634 (nucleus)
MELO3C017648.2	0.000503165	0.614508	methyltransferase-like protein 1		GO:0006139 (nucleobase-containing compound metabolic process),GO:0032259 (methylation)	GO:0003676 (nucleic acid binding),GO:0008168 (methyltransferase activity),GO:0016740 (transferase activity)
MELO3C005594.2	0.000507118	0.614219	Kinesin-like protein	GO:0005874 (microtubule)	GO:0007018 (microtubule-based movement),GO:0032886 (regulation of microtubule-based process),GO:0048364 (root development)	GO:0000166 (nucleotide binding),GO:0003774 (motor activity),GO:0003777 (microtubule motor activity),GO:0005524 (ATP binding),GO:0008017 (microtubule binding)
MELO3C031038.2	0.000514379	0.613693	Pentatricopeptide repeat-containing family protein	GO:0043231 (intracellular membrane-bounded organelle)	GO:0009451 (RNA modification),GO:0090305 (nucleic acid phosphodiester bond hydrolysis)	GO:0003723 (RNA binding),GO:0004519 (endonuclease activity)
MELO3C017336.2	0.00051479	0.613663	DExH-box ATP-dependent RNA helicase DExH3			GO:0003676 (nucleic acid binding),GO:0004386 (helicase activity),GO:0005524 (ATP binding),GO:0008026 (ATP-dependent helicase activity)
MELO3C022266.2	0.000524744	0.612952	RNA-binding KH domain-containing protein PEPPER-like			GO:0003676 (nucleic acid binding),GO:0003723 (RNA binding)
MELO3C014542.2	0.000535214	0.612217	ARM repeat superfamily protein		GO:0043248 (proteasome assembly)	GO:0032947 (molecular adaptor activity)
MELO3C002651.2	0.000540674	0.611839	protein SCAR3	GO:0005856 (cytoskeleton)	GO:0030036 (actin cytoskeleton organization)	GO:0003779 (actin binding)
MELO3C006661.2	0.000560386	0.6105	Phosphatase 2C family protein		GO:0006470 (protein dephosphorylation)	GO:0003824 (catalytic activity),GO:0004722 (protein serine/threonine phosphatase activity)
MELO3C017452.2	0.000575845	0.609479	WD repeat-containing protein 75			GO:0016740 (transferase activity),GO:0016757 (transferase activity, transferring glycosyl groups)
MELO3C021732.2	0.000583005	0.609014	TATA box-binding protein associated factor RNA polymerase I subunit C	NA	NA	NA
MELO3C003679.2	0.000584421	0.608923	Carbon catabolite repressor protein 4 homolog 4	GO:0005634 (nucleus),GO:0005737 (cytoplasm)	GO:0000289 (nuclear-transcribed mRNA poly(A) tail shortening),GO:0006351 (transcription, DNA-templated),GO:0006355 (regulation of transcription, DNA-templated),GO:0042752 (regulation of circadian rhythm),GO:0090305 (nucleic acid phosphodiester bond hydrolysis),GO:0090503 (RNA phosphodiester bond hydrolysis, exonucleolytic)	GO:0003723 (RNA binding),GO:0004518 (nuclease activity),GO:0004527 (exonuclease activity),GO:0004532 (exoribonuclease activity),GO:0004535 (poly(A)-specific ribonuclease activity),GO:0016787 (hydrolase activity),GO:0043621 (protein self-association),GO:0046872 (metal ion binding)
MELO3C011097.2	0.000593278	0.608356	ubiquitin carboxyl-terminal hydrolase 16-like isoform X1		GO:0006511 (ubiquitin-dependent protein catabolic process),GO:0016579 (protein deubiquitination)	GO:0016787 (hydrolase activity),GO:0036459 (thiol-dependent ubiquitinyl hydrolase activity)
MELO3C010117.2	0.000609118	0.60736	1-phosphatidylinositol-3-phosphate 5-kinase		GO:0016310 (phosphorylation),GO:0046488 (phosphatidylinositol metabolic process),GO:0046854 (phosphatidylinositol phosphorylation)	GO:0005524 (ATP binding),GO:0016301 (kinase activity),GO:0016307 (phosphatidylinositol phosphate kinase activity),GO:0046872 (metal ion binding)
MELO3C009276.2	0.000618462	0.606783	Acyl-CoA N-acyltransferase with RING/FYVE/PHD-type zinc finger domain-containing protein			GO:0008270 (zinc ion binding),GO:0016740 (transferase activity),GO:0016746 (transferase activity, transferring acyl groups),GO:0046872 (metal ion binding)
MELO3C008088.2	0.000619607	0.606713	phospholipase SGR2			GO:0046872 (metal ion binding)
MELO3C011774.2	0.000637492	0.605631	Katanin p80 WD40 repeat-containing subunit B1 homolog	GO:0005737 (cytoplasm),GO:0005856 (cytoskeleton),GO:0005874 (microtubule),GO:0008352 (katanin complex)	GO:0051013 (microtubule severing)	GO:0008017 (microtubule binding)
MELO3C025497.2	0.000639044	0.605539	regulator of nonsense transcripts UPF2			GO:0003723 (RNA binding)
MELO3C022095.2	0.000652051	0.60477	HEAT repeat-containing protein	GO:0005829 (cytosol)	GO:0005975 (carbohydrate metabolic process),GO:0005982 (starch metabolic process),GO:0005991 (trehalose metabolic process)
MELO3C005688.2	0.000652966	0.604717	LOW QUALITY PROTEIN: puromycin-sensitive aminopeptidase		GO:0006508 (proteolysis)	GO:0004177 (aminopeptidase activity),GO:0008237 (metallopeptidase activity),GO:0008270 (zinc ion binding)
MELO3C020358.2	0.000653375	0.604693	methionine--tRNA ligase, cytoplasmic	GO:0005737 (cytoplasm)	GO:0006418 (tRNA aminoacylation for protein translation),GO:0006431 (methionyl-tRNA aminoacylation)	GO:0000049 (tRNA binding),GO:0000166 (nucleotide binding),GO:0004812 (aminoacyl-tRNA ligase activity),GO:0004825 (methionine-tRNA ligase activity),GO:0005524 (ATP binding),GO:0016874 (ligase activity)
MELO3C011812.2	0.000658533	0.604392	Protein translocase subunit SecA	GO:0005622 (intracellular),GO:0016020 (membrane)	GO:0006605 (protein targeting),GO:0006810 (transport),GO:0006886 (intracellular protein transport),GO:0015031 (protein transport),GO:0017038 (protein import)	GO:0000166 (nucleotide binding),GO:0005524 (ATP binding)
MELO3C013491.2	0.000661196	0.604238	U11/U12 small nuclear ribonucleoprotein 65 kDa protein isoform X1	GO:0019013 (viral nucleocapsid),GO:0030529 (ribonucleoprotein complex)		GO:0003676 (nucleic acid binding)
MELO3C013040.2	0.000661428	0.604225	Dentin sialophosphoprotein-like protein	NA	NA	NA
MELO3C025602.2	0.000667614	0.603868	germinal center kinase 1 isoform X1		GO:0006468 (protein phosphorylation),GO:0016310 (phosphorylation)	GO:0004672 (protein kinase activity),GO:0005524 (ATP binding),GO:0016301 (kinase activity)
MELO3C012287.2	0.000680133	0.603156	Pentatricopeptide repeat-containing family protein	GO:0043231 (intracellular membrane-bounded organelle)	GO:0009451 (RNA modification),GO:0090305 (nucleic acid phosphodiester bond hydrolysis)	GO:0003723 (RNA binding),GO:0004519 (endonuclease activity)
MELO3C011038.2	0.000684665	0.602901	F-box protein	GO:0005829 (cytosol)
MELO3C021115.2	0.000685555	0.602851	Lipase, class 3		GO:0006629 (lipid metabolic process)
MELO3C021368.2	0.000685996	0.602826	DnaJ subfamily B member 14	GO:0005622 (intracellular)	GO:0006629 (lipid metabolic process),GO:0007165 (signal transduction),GO:0035556 (intracellular signal transduction)	GO:0004435 (phosphatidylinositol phospholipase C activity)
MELO3C025884.2	0.000701715	0.601954	Unknown protein	NA	NA	NA
MELO3C003892.2	0.000704717	0.60179	exocyst complex component SEC3A	GO:0000145 (exocyst)	GO:0006887 (exocytosis)
MELO3C009350.2	0.00071258	0.601362	TSL-kinase interacting protein 1	GO:0005634 (nucleus)	GO:0016310 (phosphorylation)	GO:0003677 (DNA binding),GO:0016301 (kinase activity)
MELO3C011346.2	0.000714316	0.601268	UTP--glucose-1-phosphate uridylyltransferase-like	GO:0005622 (intracellular),GO:0005840 (ribosome)	GO:0006412 (translation),GO:0008152 (metabolic process)	GO:0003735 (structural constituent of ribosome),GO:0016740 (transferase activity),GO:0016779 (nucleotidyltransferase activity),GO:0070569 (uridylyltransferase activity)
MELO3C003981.2	0.000721499	0.600881	Pentatricopeptide repeat-containing family protein	GO:0043231 (intracellular membrane-bounded organelle)	GO:0009451 (RNA modification),GO:0090305 (nucleic acid phosphodiester bond hydrolysis)	GO:0003723 (RNA binding),GO:0004519 (endonuclease activity)
MELO3C030178.2	0.000724992	0.600694	protein ABIL2	NA	NA	NA
MELO3C016726.2	0.000726674	0.600604	Gamma-tubulin complex component	GO:0000922 (spindle pole),GO:0005737 (cytoplasm),GO:0005815 (microtubule organizing center),GO:0005856 (cytoskeleton),GO:0005874 (microtubule)	GO:0000226 (microtubule cytoskeleton organization),GO:0007020 (microtubule nucleation)	GO:0043015 (gamma-tubulin binding)
MELO3C006642.2	0.000731576	0.600344	protein ALWAYS EARLY 3 isoform X2	GO:0017053 (transcriptional repressor complex)	GO:0006351 (transcription, DNA-templated),GO:0007049 (cell cycle)
MELO3C017381.2	0.00074631	0.59957	LOW QUALITY PROTEIN: serine/threonine-protein kinase TOUSLED		GO:0006468 (protein phosphorylation),GO:0016310 (phosphorylation)	GO:0004672 (protein kinase activity),GO:0005524 (ATP binding),GO:0016301 (kinase activity)
MELO3C008694.2	0.000748394	0.599462	peroxisome biogenesis protein 12	GO:0005779 (integral component of peroxisomal membrane)	GO:0006625 (protein targeting to peroxisome)	GO:0008022 (protein C-terminus binding),GO:0008270 (zinc ion binding)
MELO3C024186.2	0.000750357	0.59936	Cell wall protein AWA1 isoform 1			GO:0003729 (mRNA binding)
MELO3C015716.2	0.000756107	0.599063	D-amino acid dehydrogenase		GO:0055114 (oxidation-reduction process)	GO:0016491 (oxidoreductase activity)
MELO3C007705.2	0.000761562	0.598784	Methylmalonate-semialdehyde dehydrogenase		GO:0008152 (metabolic process),GO:0055114 (oxidation-reduction process)	GO:0004491 (methylmalonate-semialdehyde dehydrogenase (acylating) activity),GO:0016491 (oxidoreductase activity)
MELO3C027075.2	0.000761809	0.598771	Zinc finger family protein			GO:0003676 (nucleic acid binding),GO:0046872 (metal ion binding)
MELO3C016973.2	0.00076961	0.598374	CHD3-type chromatin-remodeling factor PICKLE			GO:0005524 (ATP binding),GO:0008270 (zinc ion binding)
MELO3C015791.2	0.000780349	0.597833	Pentatricopeptide repeat-containing protein	NA	NA	NA
MELO3C004833.2	0.000784359	0.597633	crooked neck-like protein 1		GO:0006396 (RNA processing)
MELO3C003664.2	0.000790281	0.597339	Enhancer of polycomb-like transcription factor protein	GO:0000785 (chromatin),GO:0005634 (nucleus)	GO:0006281 (DNA repair),GO:0007064 (mitotic sister chromatid cohesion)
MELO3C017266.2	0.000799547	0.596882	phenylalanine--tRNA ligase beta subunit, cytoplasmic	GO:0005737 (cytoplasm)	GO:0006432 (phenylalanyl-tRNA aminoacylation)	GO:0000166 (nucleotide binding),GO:0000287 (magnesium ion binding),GO:0003723 (RNA binding),GO:0004826 (phenylalanine-tRNA ligase activity),GO:0005524 (ATP binding),GO:0016874 (ligase activity)
MELO3C013031.2	0.000805602	0.596586	Glutamate dehydrogenase, putative		GO:0006520 (cellular amino acid metabolic process),GO:0055114 (oxidation-reduction process)	GO:0004354 (glutamate dehydrogenase (NADP+) activity),GO:0016491 (oxidoreductase activity)
MELO3C020035.2	0.000814267	0.596166	U-box domain-containing protein 62	NA	NA	NA
MELO3C005328.2	0.000815804	0.596092	Endosomal targeting BRO1-like domain-containing protein	GO:0005829 (cytosol),GO:0009506 (plasmodesma)
MELO3C009661.2	0.000815992	0.596083	DNA-directed RNA polymerase subunit	GO:0005634 (nucleus)	GO:0006351 (transcription, DNA-templated)	GO:0003677 (DNA binding),GO:0003899 (DNA-directed 5'-3' RNA polymerase activity),GO:0008270 (zinc ion binding),GO:0016740 (transferase activity),GO:0016779 (nucleotidyltransferase activity)
MELO3C005676.2	0.000817371	0.596017	Bromo-adjacent domain-containing protein		GO:0006351 (transcription, DNA-templated)	GO:0003682 (chromatin binding)
MELO3C025037.2	0.000840554	0.594916	Zinc finger, PHD-type			GO:0008270 (zinc ion binding)
MELO3C016952.2	0.000841513	0.594871	eukaryotic translation initiation factor-like		GO:0006413 (translational initiation)	GO:0003723 (RNA binding),GO:0003743 (translation initiation factor activity)
MELO3C017792.2	0.00084917	0.594513	Ypt/Rab-GAP domain of gyp1p superfamily protein	NA	NA	NA
MELO3C024328.2	0.000853988	0.59429	ABC transporter B family member 19	GO:0016020 (membrane),GO:0016021 (integral component of membrane)	GO:0006810 (transport),GO:0055085 (transmembrane transport)	GO:0000166 (nucleotide binding),GO:0005524 (ATP binding),GO:0016887 (ATPase activity),GO:0042626 (ATPase activity, coupled to transmembrane movement of substances)
MELO3C006109.2	0.000867782	0.593656	Phosphatidylinositol N-acetyglucosaminlytransferase subunit P-like protein			GO:0016740 (transferase activity)
MELO3C013777.2	0.000875394	0.59331	Serine/threonine protein kinase		GO:0006468 (protein phosphorylation),GO:0016310 (phosphorylation)	GO:0004672 (protein kinase activity),GO:0004674 (protein serine/threonine kinase activity),GO:0005524 (ATP binding),GO:0016301 (kinase activity)
MELO3C022403.2	0.000888522	0.592719	Myosin	GO:0016459 (myosin complex)		GO:0000166 (nucleotide binding),GO:0003774 (motor activity),GO:0003779 (actin binding),GO:0005524 (ATP binding)
MELO3C006942.2	0.000889287	0.592685	Receptor-like protein kinase, putative	GO:0016020 (membrane),GO:0016021 (integral component of membrane)	GO:0006468 (protein phosphorylation),GO:0016310 (phosphorylation)	GO:0004672 (protein kinase activity),GO:0005524 (ATP binding),GO:0016301 (kinase activity)
MELO3C003478.2	0.000892653	0.592535	Calcineurin-binding protein cabin-1		GO:0006336 (DNA replication-independent nucleosome assembly)
MELO3C015830.2	0.000917373	0.591447	Time for coffee	GO:0005634 (nucleus)	GO:0005982 (starch metabolic process),GO:0006979 (response to oxidative stress),GO:0009414 (response to water deprivation),GO:0009737 (response to abscisic acid),GO:0032502 (developmental process),GO:0042752 (regulation of circadian rhythm)
MELO3C014745.2	0.000933727	0.590742	Transportin-3	GO:0005634 (nucleus)
MELO3C010653.2	0.000937381	0.590586	Wound-responsive family protein	GO:0071203 (WASH complex)
MELO3C005504.2	0.000937862	0.590565	Disease resistance family protein	GO:0005886 (plasma membrane)	GO:0006952 (defense response),GO:0007165 (signal transduction)	GO:0043531 (ADP binding)
MELO3C002826.2	0.000944384	0.590288	Small RNA 2'-O-methyltransferase		GO:0001510 (RNA methylation),GO:0032259 (methylation)	GO:0008168 (methyltransferase activity),GO:0008171 (O-methyltransferase activity),GO:0008173 (RNA methyltransferase activity),GO:0016740 (transferase activity)
MELO3C019605.2	0.000946197	0.590211	Pentatricopeptide repeat-containing family protein	GO:0043231 (intracellular membrane-bounded organelle)	GO:0009451 (RNA modification),GO:0090305 (nucleic acid phosphodiester bond hydrolysis)	GO:0003723 (RNA binding),GO:0004519 (endonuclease activity)
MELO3C024272.2	0.000948544	0.590112	Pyrophosphate-energized membrane proton pump	GO:0016020 (membrane),GO:0016021 (integral component of membrane)	GO:0015992 (proton transmembrane transport),GO:0055085 (transmembrane transport)	GO:0004427 (inorganic diphosphatase activity),GO:0009678 (hydrogen-translocating pyrophosphatase activity)
MELO3C015132.2	0.000961747	0.589558	Regulator of chromosome condensation (RCC1) family with FYVE zinc finger domain-containing protein			GO:0046872 (metal ion binding)
MELO3C020522.2	0.000963714	0.589476	rab3 GTPase-activating protein catalytic subunit		GO:0043547 (positive regulation of GTPase activity)	GO:0005096 (GTPase activator activity)
MELO3C021898.2	0.000973731	0.58906	RING/FYVE/PHD zinc finger protein, putative			GO:0008270 (zinc ion binding),GO:0046872 (metal ion binding)
MELO3C009413.2	0.000978181	0.588877	Cactin	GO:0005634 (nucleus),GO:0005681 (spliceosomal complex),GO:0016607 (nuclear speck)	GO:0006397 (mRNA processing),GO:0008380 (RNA splicing),GO:0009793 (embryo development ending in seed dormancy)	GO:0005515 (protein binding)
MELO3C025224.2	0.000979114	0.588839	Phospholipid-transporting ATPase	GO:0016020 (membrane),GO:0016021 (integral component of membrane)	GO:0015914 (phospholipid transport),GO:0045332 (phospholipid translocation)	GO:0000166 (nucleotide binding),GO:0000287 (magnesium ion binding),GO:0004012 (phospholipid-translocating ATPase activity),GO:0005524 (ATP binding),GO:0016787 (hydrolase activity),GO:0046872 (metal ion binding)
MELO3C007665.2	0.000980486	0.588782	Nuclear matrix constituent protein 1	GO:0000789 (cytoplasmic chromatin),GO:0005634 (nucleus),GO:0005635 (nuclear envelope),GO:0005652 (nuclear lamina),GO:0005654 (nucleoplasm),GO:0005829 (cytosol),GO:0034399 (nuclear periphery)	GO:0006997 (nucleus organization),GO:0097298 (regulation of nucleus size)
MELO3C018283.2	0.000981548	0.588739	FAD/NAD(P)-binding oxidoreductase family protein		GO:0055114 (oxidation-reduction process)	GO:0016491 (oxidoreductase activity),GO:0071949 (FAD binding)
MELO3C032922.2	0.0009924	0.588296	Far1-related sequence 10-like protein		GO:0006355 (regulation of transcription, DNA-templated)	GO:0008270 (zinc ion binding)
MELO3C024939.2	0.000992495	0.588292	proton pump-interactor 1-like	GO:0005783 (endoplasmic reticulum),GO:0005886 (plasma membrane)	GO:0010155 (regulation of proton transport)
MELO3C014325.2	0.00102267	0.587083	Protein phosphatase 2C family protein		GO:0006468 (protein phosphorylation),GO:0006470 (protein dephosphorylation)	GO:0003824 (catalytic activity),GO:0004672 (protein kinase activity),GO:0004722 (protein serine/threonine phosphatase activity),GO:0005524 (ATP binding)
MELO3C009393.2	0.00103864	0.586455	Acyl-CoA N-acyltransferase with RING/FYVE/PHD-type zinc finger domain-containing protein			GO:0008270 (zinc ion binding),GO:0016740 (transferase activity),GO:0016746 (transferase activity, transferring acyl groups),GO:0046872 (metal ion binding)
MELO3C002074.2	0.00104886	0.586058	transcription initiation factor TFIID subunit 2		GO:0006413 (translational initiation),GO:0006508 (proteolysis)	GO:0003743 (translation initiation factor activity),GO:0008237 (metallopeptidase activity),GO:0008270 (zinc ion binding)
MELO3C027046.2	0.00106062	0.585606	Cleavage and polyadenylation specificity factor subunit 3-I			GO:0016787 (hydrolase activity)
MELO3C000372.2	0.00107139	0.585195	Phospholipid-transporting ATPase	GO:0016020 (membrane),GO:0016021 (integral component of membrane)	GO:0015914 (phospholipid transport),GO:0045332 (phospholipid translocation)	GO:0000166 (nucleotide binding),GO:0000287 (magnesium ion binding),GO:0004012 (phospholipid-translocating ATPase activity),GO:0005524 (ATP binding),GO:0016787 (hydrolase activity),GO:0046872 (metal ion binding)
MELO3C030864.2	0.00110006	0.584118	Unknown protein	NA	NA	NA
MELO3C014212.2	0.00110994	0.583753	N-acetylglucosaminyl-phosphatidylinositol biosynthetic protein gpi1 isoform X3	GO:0016021 (integral component of membrane)	GO:0006506 (GPI anchor biosynthetic process)	GO:0017176 (phosphatidylinositol N-acetylglucosaminyltransferase activity)
MELO3C005063.2	0.00112167	0.583323	transcription factor TFIIIB component B'' homolog	GO:0000126 (transcription factor TFIIIB complex)	GO:0006359 (regulation of transcription by RNA polymerase III),GO:0006383 (transcription by RNA polymerase III)	GO:0001026 (obsolete TFIIIB-type transcription factor activity),GO:0003677 (DNA binding)
MELO3C017597.2	0.00112829	0.583082	protein SCAI		GO:0006351 (transcription, DNA-templated),GO:1903507 (negative regulation of nucleic acid-templated transcription)	GO:0003714 (transcription corepressor activity)
MELO3C023581.2	0.00113784	0.582736	Structural maintenance of chromosomes protein 5	GO:0030915 (Smc5-Smc6 complex)	GO:0000724 (double-strand break repair via homologous recombination),GO:0006281 (DNA repair),GO:0007062 (sister chromatid cohesion)
MELO3C015722.2	0.00114728	0.582397	Pentatricopeptide repeat-containing family protein	GO:0043231 (intracellular membrane-bounded organelle)	GO:0009451 (RNA modification),GO:0090305 (nucleic acid phosphodiester bond hydrolysis)	GO:0003723 (RNA binding),GO:0004519 (endonuclease activity)
MELO3C025812.2	0.00116323	0.581829	ATP-dependent zinc metalloprotease FtsH		GO:0006508 (proteolysis)	GO:0008233 (peptidase activity),GO:0008237 (metallopeptidase activity)
MELO3C002622.2	0.0011653	0.581756	Receptor-like protein kinase family	GO:0016020 (membrane),GO:0016021 (integral component of membrane)	GO:0016310 (phosphorylation)	GO:0016301 (kinase activity)
MELO3C002321.2	0.00116905	0.581624	Ufm1-specific protease		GO:0006508 (proteolysis)	GO:0008233 (peptidase activity)
MELO3C013479.2	0.00117307	0.581483	protein FAR1-RELATED SEQUENCE 9		GO:0006355 (regulation of transcription, DNA-templated)	GO:0008270 (zinc ion binding)
MELO3C023114.2	0.00118417	0.581095	Cellulose synthase	GO:0005886 (plasma membrane),GO:0016020 (membrane),GO:0016021 (integral component of membrane)	GO:0030244 (cellulose biosynthetic process),GO:0071555 (cell wall organization)	GO:0008270 (zinc ion binding),GO:0016740 (transferase activity),GO:0016757 (transferase activity, transferring glycosyl groups),GO:0016760 (cellulose synthase (UDP-forming) activity),GO:0046872 (metal ion binding)
MELO3C021353.2	0.00119247	0.580806	Chromatin remodeling factor, putative	GO:0005634 (nucleus)	GO:0006338 (chromatin remodeling),GO:0043044 (ATP-dependent chromatin remodeling)	GO:0003676 (nucleic acid binding),GO:0003677 (DNA binding),GO:0005524 (ATP binding),GO:0016818 (hydrolase activity, acting on acid anhydrides, in phosphorus-containing anhydrides),GO:0031491 (nucleosome binding)
MELO3C011924.2	0.00119715	0.580645	protein GLE1	GO:0005643 (nuclear pore)	GO:0016973 (poly(A)+ mRNA export from nucleus)
MELO3C023844.2	0.0012001	0.580543	2-oxoglutarate dehydrogenase E1 component family protein	GO:0005739 (mitochondrion),GO:0045252 (oxoglutarate dehydrogenase complex)	GO:0006099 (tricarboxylic acid cycle),GO:0008152 (metabolic process),GO:0055114 (oxidation-reduction process)	GO:0004591 (oxoglutarate dehydrogenase (succinyl-transferring) activity),GO:0016624 (oxidoreductase activity, acting on the aldehyde or oxo group of donors, disulfide as acceptor),GO:0030976 (thiamine pyrophosphate binding)
MELO3C016811.2	0.00121597	0.58	Ubiquitin system component Cue			GO:0003676 (nucleic acid binding)
MELO3C006169.2	0.00122243	0.579781	BEACH domain-containing protein C2	GO:0012505 (endomembrane system)
MELO3C010896.2	0.00122336	0.579749	mitogen-activated protein kinase kinase kinase YODA-like isoform X1		GO:0006468 (protein phosphorylation),GO:0016310 (phosphorylation)	GO:0004672 (protein kinase activity),GO:0005524 (ATP binding),GO:0016301 (kinase activity)
MELO3C019034.2	0.00123132	0.57948	protein EXPORTIN 1A	GO:0005622 (intracellular)	GO:0006886 (intracellular protein transport)	GO:0008536 (Ran GTPase binding)
MELO3C010231.2	0.00125675	0.578632	Formin-like protein	NA	NA	NA
MELO3C026324.2	0.00125861	0.57857	DnaJ	GO:0009507 (chloroplast),GO:0009536 (plastid)
MELO3C010525.2	0.00126986	0.5782	ABC transporter family protein			GO:0000166 (nucleotide binding),GO:0005524 (ATP binding),GO:0016887 (ATPase activity)
MELO3C022344.2	0.00128443	0.577725	Hydroxyproline-rich glycoprotein family protein, putative	GO:0005886 (plasma membrane)
MELO3C026187.2	0.00130746	0.576984	Protein MICRORCHIDIA 4	GO:0005634 (nucleus),GO:0005654 (nucleoplasm),GO:0016604 (nuclear body)	GO:0006281 (DNA repair),GO:0006282 (regulation of DNA repair),GO:0006952 (defense response),GO:0006974 (cellular response to DNA damage stimulus),GO:0016310 (phosphorylation),GO:0016569 (covalent chromatin modification),GO:0031047 (gene silencing by RNA),GO:0031935 (regulation of chromatin silencing),GO:0044030 (regulation of DNA methylation),GO:0090305 (nucleic acid phosphodiester bond hydrolysi…	GO:0000166 (nucleotide binding),GO:0003677 (DNA binding),GO:0003723 (RNA binding),GO:0004518 (nuclease activity),GO:0004519 (endonuclease activity),GO:0005524 (ATP binding),GO:0016301 (kinase activity),GO:0016740 (transferase activity),GO:0016787 (hydrolase activity),GO:0016887 (ATPase activity),GO:0043621 (protein self-association)
MELO3C033277.2	0.00130929	0.576925	GTP pyrophosphokinase		GO:0015969 (guanosine tetraphosphate metabolic process),GO:0016310 (phosphorylation)	GO:0016301 (kinase activity)
MELO3C002002.2	0.00131732	0.57667	Formin-like protein	GO:0016020 (membrane),GO:0016021 (integral component of membrane)
MELO3C004211.2	0.00132737	0.576352	Phospholipase D			GO:0003824 (catalytic activity),GO:0035091 (phosphatidylinositol binding)
MELO3C012411.2	0.00133299	0.576174	pumilio homolog 4			GO:0003723 (RNA binding)
MELO3C000703.2	0.00134394	0.575832	Protein kinase		GO:0006468 (protein phosphorylation),GO:0016310 (phosphorylation)	GO:0000166 (nucleotide binding),GO:0004672 (protein kinase activity),GO:0004674 (protein serine/threonine kinase activity),GO:0005524 (ATP binding),GO:0016301 (kinase activity)
MELO3C032955.2	0.00136073	0.575311	RNA binding protein, putative			GO:0003676 (nucleic acid binding)
MELO3C011408.2	0.0013734	0.574921	nucleolar protein 14 isoform X2	GO:0032040 (small-subunit processome)
MELO3C018420.2	0.00137658	0.574824	Phox-associated domain,Phox-like,Sorting nexin isoform 2	GO:0016020 (membrane),GO:0016021 (integral component of membrane)		GO:0035091 (phosphatidylinositol binding)
MELO3C005030.2	0.00139075	0.574393	RNA ligase, putative			GO:0016874 (ligase activity)
MELO3C027241.2	0.00139326	0.574317	Cleavage and polyadenylation specificity factor subunit 3-I			GO:0016787 (hydrolase activity)
MELO3C010492.2	0.00141478	0.57367	Protein disulfide-isomerase			GO:0003756 (protein disulfide isomerase activity),GO:0016740 (transferase activity),GO:0016757 (transferase activity, transferring glycosyl groups),GO:0016853 (isomerase activity)
MELO3C019702.2	0.00142618	0.573331	Serine/threonine-protein phosphatase	GO:0016020 (membrane),GO:0016021 (integral component of membrane)	GO:0006470 (protein dephosphorylation)	GO:0004721 (phosphoprotein phosphatase activity),GO:0016787 (hydrolase activity)
MELO3C020827.2	0.00143142	0.573176	Ubiquitin-conjugating enzyme family protein	GO:0005737 (cytoplasm)	GO:0016567 (protein ubiquitination)	GO:0031625 (ubiquitin protein ligase binding),GO:0061630 (ubiquitin protein ligase activity)
MELO3C017848.2	0.00143738	0.573	protein TOPLESS		GO:0006355 (regulation of transcription, DNA-templated)
MELO3C023955.2	0.00143955	0.572937	clustered mitochondria protein	GO:0005737 (cytoplasm)	GO:0007005 (mitochondrion organization),GO:0048312 (intracellular distribution of mitochondria)
MELO3C004230.2	0.00145873	0.572376	PWWP domain-containing protein			GO:0003676 (nucleic acid binding)
MELO3C015366.2	0.00146768	0.572116	DnaJ subfamily B member 14	GO:0005622 (intracellular)	GO:0006629 (lipid metabolic process),GO:0007165 (signal transduction),GO:0035556 (intracellular signal transduction)	GO:0004435 (phosphatidylinositol phospholipase C activity)
MELO3C018437.2	0.00150211	0.571131	Pentatricopeptide repeat-containing protein At5g39710	GO:0005739 (mitochondrion)	GO:0009451 (RNA modification),GO:0090305 (nucleic acid phosphodiester bond hydrolysis)	GO:0003723 (RNA binding),GO:0004519 (endonuclease activity)
MELO3C011058.2	0.00151968	0.570636	chaperone protein dnaJ 1, mitochondrial		GO:0006457 (protein folding),GO:0009408 (response to heat)	GO:0005524 (ATP binding),GO:0031072 (heat shock protein binding),GO:0051082 (unfolded protein binding)
MELO3C002999.2	0.00152205	0.570569	Leucine-rich repeat protein kinase family protein	GO:0016020 (membrane),GO:0016021 (integral component of membrane)	GO:0016310 (phosphorylation)	GO:0016301 (kinase activity)
MELO3C019211.2	0.00155381	0.569688	Tetratricopeptide repeat protein 27			GO:0004653 (polypeptide N-acetylgalactosaminyltransferase activity),GO:0016740 (transferase activity),GO:0016757 (transferase activity, transferring glycosyl groups)
MELO3C035767.2	0.00155668	0.569609	Unknown protein	NA	NA	NA
MELO3C023342.2	0.00157646	0.569068	kinesin-related protein 11-like		GO:0007018 (microtubule-based movement)	GO:0000166 (nucleotide binding),GO:0003774 (motor activity),GO:0003777 (microtubule motor activity),GO:0005524 (ATP binding),GO:0008017 (microtubule binding),GO:0008270 (zinc ion binding)
MELO3C012904.2	0.00158062	0.568955	Autophagy-related protein 9	GO:0005794 (Golgi apparatus),GO:0016020 (membrane),GO:0016021 (integral component of membrane),GO:0030659 (cytoplasmic vesicle membrane),GO:0031410 (cytoplasmic vesicle)	GO:0006810 (transport),GO:0006914 (autophagy),GO:0015031 (protein transport)
MELO3C007558.2	0.00158079	0.568951	LOW QUALITY PROTEIN: uncharacterized protein LOC103484772		GO:0048316 (seed development)
MELO3C008896.2	0.00160681	0.56825	Carbon catabolite repressor protein, putative		GO:0090503 (RNA phosphodiester bond hydrolysis, exonucleolytic)	GO:0004535 (poly(A)-specific ribonuclease activity),GO:0016787 (hydrolase activity)
MELO3C031917.2	0.0016082	0.568213	Unknown protein	NA	NA	NA
MELO3C025335.2	0.00161841	0.567942	IST1 like		GO:0015031 (protein transport)
MELO3C035735.2	0.00162324	0.567813	protein FAR-RED IMPAIRED RESPONSE 1 isoform X1		GO:0006355 (regulation of transcription, DNA-templated)	GO:0008270 (zinc ion binding)
MELO3C018224.2	0.00163148	0.567596	Trafficking protein particle complex II-specific subunit 130 homolog	GO:0005768 (endosome),GO:0005769 (early endosome),GO:0005794 (Golgi apparatus),GO:0005802 (trans-Golgi network),GO:0005829 (cytosol),GO:1990071 (TRAPPII protein complex)	GO:0000911 (cytokinesis by cell plate formation),GO:0000919 (cell plate assembly),GO:0006810 (transport),GO:0006891 (intra-Golgi vesicle-mediated transport),GO:0034498 (early endosome to Golgi transport)
MELO3C022786.2	0.00163235	0.567572	Phd finger protein, putative			GO:0008270 (zinc ion binding),GO:0046872 (metal ion binding)
MELO3C005396.2	0.0016477	0.567169	phosphoglucomutase, chloroplastic		GO:0005975 (carbohydrate metabolic process),GO:0071704 (organic substance metabolic process)	GO:0000287 (magnesium ion binding),GO:0016868 (intramolecular transferase activity, phosphotransferases)
MELO3C031792.2	0.00164966	0.567118	Exostosin family protein	GO:0005768 (endosome),GO:0005794 (Golgi apparatus),GO:0005802 (trans-Golgi network)		GO:0016740 (transferase activity)
MELO3C020394.2	0.00167209	0.566536	Phospholipid-transporting ATPase	GO:0016020 (membrane),GO:0016021 (integral component of membrane)	GO:0015914 (phospholipid transport),GO:0045332 (phospholipid translocation)	GO:0000166 (nucleotide binding),GO:0000287 (magnesium ion binding),GO:0004012 (phospholipid-translocating ATPase activity),GO:0005524 (ATP binding),GO:0016787 (hydrolase activity),GO:0046872 (metal ion binding)
MELO3C005693.2	0.00169803	0.56587	Beta-adaptin-like protein	GO:0005737 (cytoplasm),GO:0016020 (membrane),GO:0030117 (membrane coat),GO:0030131 (clathrin adaptor complex)	GO:0006810 (transport),GO:0006886 (intracellular protein transport),GO:0015031 (protein transport),GO:0016192 (vesicle-mediated transport)	GO:0008565 (obsolete protein transporter activity)
MELO3C017289.2	0.0017068	0.565647	protein DENND6B			GO:0003676 (nucleic acid binding)
MELO3C013803.2	0.0017123	0.565508	protein ENHANCED DISEASE RESISTANCE 2			GO:0008289 (lipid binding)
MELO3C007000.2	0.00171919	0.565334	Katanin p80 WD40 repeat-containing subunit B1 homolog	GO:0005737 (cytoplasm),GO:0005856 (cytoskeleton),GO:0005874 (microtubule),GO:0008352 (katanin complex)	GO:0051013 (microtubule severing)	GO:0008017 (microtubule binding)
MELO3C026258.2	0.00173355	0.564973	Pentatricopeptide repeat-containing protein	GO:0005739 (mitochondrion)	GO:0008380 (RNA splicing)
MELO3C019721.2	0.00173548	0.564925	centromere/kinetochore protein zw10 homolog	GO:0000775 (chromosome, centromeric region),GO:0005634 (nucleus)
MELO3C014526.2	0.00173776	0.564868	Ubiquitin carboxyl-terminal hydrolase, putative		GO:0006511 (ubiquitin-dependent protein catabolic process),GO:0016579 (protein deubiquitination)	GO:0004843 (thiol-dependent ubiquitin-specific protease activity),GO:0016787 (hydrolase activity),GO:0036459 (thiol-dependent ubiquitinyl hydrolase activity)
MELO3C024357.2	0.00174178	0.564768	transcription initiation factor TFIID subunit 12b	GO:0005669 (transcription factor TFIID complex)	GO:0006352 (DNA-templated transcription, initiation),GO:0006413 (translational initiation)	GO:0003743 (translation initiation factor activity),GO:0046982 (protein heterodimerization activity)
MELO3C003861.2	0.00177465	0.563955	H/ACA ribonucleoprotein complex non-core subunit NAF1-like isoform X1	GO:0019013 (viral nucleocapsid),GO:0030529 (ribonucleoprotein complex)	GO:0001522 (pseudouridine synthesis),GO:0042254 (ribosome biogenesis)
MELO3C010925.2	0.00181411	0.562996	protein BRASSINAZOLE-RESISTANT 1		GO:0006351 (transcription, DNA-templated),GO:0006355 (regulation of transcription, DNA-templated),GO:0009742 (brassinosteroid mediated signaling pathway)	GO:0003700 (DNA-binding transcription factor activity)
MELO3C006343.2	0.00181564	0.562959	LRR receptor-like kinase family protein	GO:0016020 (membrane),GO:0016021 (integral component of membrane)	GO:0006468 (protein phosphorylation),GO:0016310 (phosphorylation)	GO:0004672 (protein kinase activity),GO:0005524 (ATP binding),GO:0016301 (kinase activity)
MELO3C026439.2	0.0018653	0.561779	protein VAC14 homolog	GO:0070772 (PAS complex)	GO:0043550 (regulation of lipid kinase activity)
MELO3C002627.2	0.00186852	0.561703	receptor-like protein kinase HSL1		GO:0006468 (protein phosphorylation),GO:0016310 (phosphorylation)	GO:0004672 (protein kinase activity),GO:0005524 (ATP binding),GO:0016301 (kinase activity)
MELO3C027396.2	0.00195523	0.559708	Bromodomain-containing protein		GO:0016573 (histone acetylation)	GO:0004402 (histone acetyltransferase activity),GO:0016740 (transferase activity),GO:0016746 (transferase activity, transferring acyl groups)
MELO3C005370.2	0.00197428	0.55928	Transcriptional corepressor SEUSS			GO:0003677 (DNA binding)
MELO3C013733.2	0.00197868	0.559182	protein GRIP isoform X1	GO:0005622 (intracellular)	GO:0000042 (protein localization to Golgi apparatus)
MELO3C009546.2	0.00197956	0.559162	ATP-dependent RNA helicase, putative			GO:0000166 (nucleotide binding),GO:0003676 (nucleic acid binding),GO:0004386 (helicase activity),GO:0005524 (ATP binding),GO:0008026 (ATP-dependent helicase activity),GO:0016787 (hydrolase activity)
MELO3C010073.2	0.00198796	0.558975	Leucine-rich receptor-like protein kinase family protein	GO:0016020 (membrane),GO:0016021 (integral component of membrane)	GO:0006468 (protein phosphorylation),GO:0016310 (phosphorylation)	GO:0004672 (protein kinase activity),GO:0005524 (ATP binding),GO:0016301 (kinase activity)
MELO3C009754.2	0.00201324	0.558416	ARM repeat superfamily protein	GO:0009506 (plasmodesma),GO:0071339 (MLL1 complex),GO:0097344 (Rix1 complex)
MELO3C000453.2	0.00205189	0.557573	importin subunit beta-1-like	GO:0005622 (intracellular)	GO:0006913 (nucleocytoplasmic transport),GO:0015031 (protein transport)	GO:0008565 (obsolete protein transporter activity)
MELO3C006082.2	0.0021279	0.555954	exocyst complex component SEC10	GO:0000145 (exocyst),GO:0005737 (cytoplasm)	GO:0006887 (exocytosis),GO:0048278 (vesicle docking)
MELO3C006917.2	0.00213749	0.555753	Pectin acetylesterase	GO:0005576 (extracellular region),GO:0005618 (cell wall)	GO:0071555 (cell wall organization)	GO:0016787 (hydrolase activity)
MELO3C023369.2	0.00217329	0.55501	N-alpha-acetyltransferase 15, NatA auxiliary subunit			GO:0016740 (transferase activity)
MELO3C026713.2	0.00218314	0.554808	pumilio homolog 5 isoform X2			GO:0003723 (RNA binding)
MELO3C015274.2	0.00218857	0.554697	PHD and RING finger domain-containing 1			GO:0008270 (zinc ion binding),GO:0046872 (metal ion binding)
MELO3C016015.2	0.00218973	0.554673	AAA-type ATPase family protein	GO:0005634 (nucleus)		GO:0005524 (ATP binding)
MELO3C025696.2	0.00219248	0.554617	N-alpha-acetyltransferase 25, NatB auxiliary subunit			GO:0016740 (transferase activity)
MELO3C002204.2	0.00220746	0.554311	p-loop containing nucleoside triphosphate hydrolases superfamily protein, putative isoform 1	GO:0005634 (nucleus)		GO:0016787 (hydrolase activity)
MELO3C010729.2	0.00224659	0.553522	RUN/FYVE domain protein	GO:0005886 (plasma membrane)
MELO3C015109.2	0.00228747	0.55271	Pentatricopeptide repeat-containing protein			GO:0008568 (microtubule-severing ATPase activity),GO:0016787 (hydrolase activity)
MELO3C022659.2	0.00229163	0.552629	Ubiquitin-specific protease family C19-related protein	GO:0016020 (membrane),GO:0016021 (integral component of membrane)	GO:0006508 (proteolysis)	GO:0008233 (peptidase activity)
MELO3C024120.2	0.00229349	0.552592	SNARE associated Golgi protein family	GO:0016020 (membrane),GO:0016021 (integral component of membrane)
MELO3C012930.2	0.00231876	0.552097	Zinc knuckle family protein			GO:0003676 (nucleic acid binding),GO:0008270 (zinc ion binding)
MELO3C014153.2	0.00233107	0.551858	DNA topoisomerase 1-like	GO:0005694 (chromosome)	GO:0006265 (DNA topological change)	GO:0003677 (DNA binding),GO:0003917 (DNA topoisomerase type I activity),GO:0016853 (isomerase activity)
MELO3C016336.2	0.00233955	0.551694	Transducin/WD40 repeat-like superfamily protein	GO:0005829 (cytosol)
MELO3C025796.2	0.00234005	0.551684	Coatomer subunit beta	GO:0000139 (Golgi membrane),GO:0005737 (cytoplasm),GO:0005794 (Golgi apparatus),GO:0016020 (membrane),GO:0030117 (membrane coat),GO:0030126 (COPI vesicle coat),GO:0030663 (COPI-coated vesicle membrane),GO:0031410 (cytoplasmic vesicle)	GO:0006810 (transport),GO:0006886 (intracellular protein transport),GO:0015031 (protein transport),GO:0016192 (vesicle-mediated transport)	GO:0005198 (structural molecule activity)
MELO3C030402.2	0.0023418	0.551651	disease resistance protein RGA2-like			GO:0043531 (ADP binding)
MELO3C025450.2	0.00236115	0.551278	elongator complex protein 1	GO:0033588 (Elongator holoenzyme complex)	GO:0002098 (tRNA wobble uridine modification),GO:0006355 (regulation of transcription, DNA-templated)
MELO3C014493.2	0.00239058	0.550717	Chromatin remodeling factor, putative			GO:0005524 (ATP binding),GO:0042393 (histone binding)
MELO3C025537.2	0.00240311	0.55048	dolichyl-diphosphooligosaccharide--protein glycosyltransferase subunit 2	GO:0008250 (oligosaccharyltransferase complex),GO:0016021 (integral component of membrane)	GO:0006487 (protein N-linked glycosylation)	GO:0016740 (transferase activity)
MELO3C018203.2	0.00240933	0.550362	Lysine-specific histone demethylase 1-like protein		GO:0032259 (methylation),GO:0055114 (oxidation-reduction process)	GO:0003677 (DNA binding),GO:0008168 (methyltransferase activity),GO:0016491 (oxidoreductase activity)
MELO3C005125.2	0.002433	0.549918	translation initiation factor eIF-2B subunit beta		GO:0006413 (translational initiation),GO:0044237 (cellular metabolic process)	GO:0003743 (translation initiation factor activity)
MELO3C003359.2	0.00243549	0.549872	Pleckstrin (PH) domain-containing protein isoform 2	GO:0005773 (vacuole),GO:0005794 (Golgi apparatus),GO:0009506 (plasmodesma)
MELO3C011426.2	0.00245344	0.549537	Pentatricopeptide repeat-containing family protein	GO:0043231 (intracellular membrane-bounded organelle)	GO:0009451 (RNA modification),GO:0090305 (nucleic acid phosphodiester bond hydrolysis)	GO:0003723 (RNA binding),GO:0004519 (endonuclease activity)
MELO3C008069.2	0.00247691	0.549104	Phosphoinositide phosphatase family protein		GO:0007033 (vacuole organization),GO:0036092 (phosphatidylinositol-3-phosphate biosynthetic process)	GO:0042578 (phosphoric ester hydrolase activity)
MELO3C023251.2	0.00248667	0.548925	callose synthase 5	GO:0000148 (1,3-beta-D-glucan synthase complex),GO:0016020 (membrane)	GO:0006075 ((1->3)-beta-D-glucan biosynthetic process)	GO:0003843 (1,3-beta-D-glucan synthase activity)
MELO3C017824.2	0.00248718	0.548915	NO EXINE FORMATION 1 family protein	GO:0016020 (membrane),GO:0016021 (integral component of membrane)
MELO3C003498.2	0.00251638	0.548382	Protein odr-4-like protein	GO:0016020 (membrane),GO:0016021 (integral component of membrane)
MELO3C012631.2	0.00256231	0.547555	callose synthase 7	GO:0000148 (1,3-beta-D-glucan synthase complex),GO:0016020 (membrane)	GO:0006075 ((1->3)-beta-D-glucan biosynthetic process)	GO:0003843 (1,3-beta-D-glucan synthase activity)
MELO3C023865.2	0.00258262	0.547193	AP3-complex subunit beta-A isoform X1	GO:0030117 (membrane coat),GO:0030123 (AP-3 adaptor complex)	GO:0006886 (intracellular protein transport),GO:0016192 (vesicle-mediated transport)
MELO3C017490.2	0.00259343	0.547002	bifunctional dethiobiotin synthetase/7,8-diamino-pelargonic acid aminotransferase, mitochondrial			GO:0003824 (catalytic activity),GO:0008483 (transaminase activity),GO:0016740 (transferase activity),GO:0030170 (pyridoxal phosphate binding)
MELO3C023301.2	0.00261203	0.546674	glutamine--tRNA ligase-like	GO:0005737 (cytoplasm)	GO:0006412 (translation),GO:0006418 (tRNA aminoacylation for protein translation),GO:0006425 (glutaminyl-tRNA aminoacylation),GO:0043039 (tRNA aminoacylation)	GO:0000166 (nucleotide binding),GO:0004812 (aminoacyl-tRNA ligase activity),GO:0004819 (glutamine-tRNA ligase activity),GO:0005524 (ATP binding),GO:0016874 (ligase activity),GO:0016876 (aminoacyl-tRNA ligase activity)
MELO3C017813.2	0.00262763	0.5464	ADP-ribosylation factor GTPase-activating protein AGD3	GO:0005737 (cytoplasm)	GO:0043547 (positive regulation of GTPase activity)	GO:0005096 (GTPase activator activity)
MELO3C017576.2	0.00263272	0.546311	Ribosomal protein L7Ae/L30e/S12e/Gadd45	GO:0005840 (ribosome)
MELO3C016242.2	0.0026379	0.546221	Pentatricopeptide repeat-containing family protein	GO:0043231 (intracellular membrane-bounded organelle)	GO:0009451 (RNA modification),GO:0090305 (nucleic acid phosphodiester bond hydrolysis)	GO:0003723 (RNA binding),GO:0004519 (endonuclease activity)
MELO3C025349.2	0.00268193	0.545459	subtilisin-like protease SBT6.1		GO:0006508 (proteolysis)	GO:0004252 (serine-type endopeptidase activity),GO:0008233 (peptidase activity)
MELO3C025337.2	0.00283519	0.542887	Kinesin-like protein	GO:0005874 (microtubule)	GO:0007018 (microtubule-based movement)	GO:0000166 (nucleotide binding),GO:0003774 (motor activity),GO:0003777 (microtubule motor activity),GO:0005524 (ATP binding),GO:0008017 (microtubule binding)
MELO3C023601.2	0.00285297	0.542597	ATPase, AAA-type, core			GO:0005524 (ATP binding)
MELO3C026172.2	0.00287661	0.542213	Poly(A) polymerase		GO:0006396 (RNA processing)	GO:0003723 (RNA binding),GO:0016740 (transferase activity),GO:0016779 (nucleotidyltransferase activity)
MELO3C010004.2	0.00288254	0.542117	Evolutionarily conserved C-terminal region 2			GO:0003723 (RNA binding)
MELO3C014687.2	0.00288422	0.54209	Structural maintenance of chromosomes protein	GO:0005634 (nucleus),GO:0005694 (chromosome),GO:0008278 (cohesin complex)	GO:0006281 (DNA repair),GO:0007064 (mitotic sister chromatid cohesion),GO:0051276 (chromosome organization)	GO:0003682 (chromatin binding),GO:0005524 (ATP binding)
MELO3C021580.2	0.0029138	0.541614	Glycosylphosphatidylinositol anchor attachment 1	GO:0016020 (membrane),GO:0016021 (integral component of membrane),GO:0042765 (GPI-anchor transamidase complex)
MELO3C017027.2	0.00292693	0.541405	Niemann-Pick C1 protein isoform X1	GO:0016021 (integral component of membrane)	GO:0006869 (lipid transport)	GO:0005319 (lipid transporter activity)
MELO3C017008.2	0.0029452	0.541114	Ubiquitin family protein	GO:0005829 (cytosol)
MELO3C013251.2	0.00294524	0.541113	Calcium-binding EF hand-like protein			GO:0005509 (calcium ion binding)
MELO3C016288.2	0.00296233	0.540843	F-box/LRR-repeat protein 14	GO:0016020 (membrane),GO:0016021 (integral component of membrane)
MELO3C009307.2	0.00296337	0.540827	Ethylene-responsive transcription factor	GO:0005634 (nucleus)	GO:0006351 (transcription, DNA-templated),GO:0006355 (regulation of transcription, DNA-templated),GO:0007275 (multicellular organism development)	GO:0003677 (DNA binding),GO:0003700 (DNA-binding transcription factor activity)
MELO3C020078.2	0.00297756	0.540603	Pentatricopeptide repeat-containing family protein	GO:0043231 (intracellular membrane-bounded organelle)	GO:0009451 (RNA modification),GO:0090305 (nucleic acid phosphodiester bond hydrolysis)	GO:0003723 (RNA binding),GO:0004519 (endonuclease activity)
MELO3C023830.2	0.00297866	0.540586	protein-tyrosine-phosphatase MKP1 isoform X1		GO:0006470 (protein dephosphorylation),GO:0016311 (dephosphorylation),GO:0035335 (peptidyl-tyrosine dephosphorylation)	GO:0003779 (actin binding),GO:0004725 (protein tyrosine phosphatase activity),GO:0008138 (protein tyrosine/serine/threonine phosphatase activity),GO:0016791 (phosphatase activity)
MELO3C015960.2	0.00298292	0.540519	ATP-dependent RNA helicase, putative			GO:0000166 (nucleotide binding),GO:0004386 (helicase activity),GO:0005524 (ATP binding),GO:0016787 (hydrolase activity)
MELO3C014230.2	0.00300208	0.540219	Ethylene insensitive 2	GO:0005622 (intracellular),GO:0016020 (membrane),GO:0016021 (integral component of membrane)	GO:0006810 (transport),GO:0009873 (ethylene-activated signaling pathway)	GO:0005215 (transporter activity)
MELO3C008061.2	0.00300212	0.540219	SWIM zinc finger family protein			GO:0008270 (zinc ion binding)
MELO3C004343.2	0.00301777	0.539975	ATP-dependent RNA helicase			GO:0003676 (nucleic acid binding),GO:0004386 (helicase activity),GO:0005524 (ATP binding),GO:0008026 (ATP-dependent helicase activity)
MELO3C012868.2	0.0030336	0.53973	protein CHROMATIN REMODELING 8 isoform X1			GO:0005524 (ATP binding)
MELO3C021203.2	0.00305937	0.539333	ATP-dependent RNA helicase SUPV3L1, mitochondrial			GO:0004386 (helicase activity),GO:0016817 (hydrolase activity, acting on acid anhydrides)
MELO3C026422.2	0.00306808	0.539199	Transmembrane protein 214	GO:0016021 (integral component of membrane)
MELO3C008941.2	0.00310441	0.538646	Auxilin-related protein 1	GO:0016020 (membrane),GO:0016021 (integral component of membrane)
MELO3C004827.2	0.00311946	0.538418	vacuolar protein sorting-associated protein 41 homolog	GO:0005622 (intracellular)	GO:0006886 (intracellular protein transport),GO:0016192 (vesicle-mediated transport)	GO:0008270 (zinc ion binding)
MELO3C025634.2	0.00313802	0.538139	TPR repeat-containing thioredoxin TTL1	GO:0005623 (cell)	GO:0045454 (cell redox homeostasis)
MELO3C010499.2	0.00314183	0.538082	C2 domain-containing family protein	GO:0005634 (nucleus),GO:0005737 (cytoplasm)
MELO3C007389.2	0.003153	0.537914	tRNA wybutosine-synthesizing 2/3/4-like protein		GO:0008033 (tRNA processing)	GO:0016740 (transferase activity)
MELO3C023435.2	0.0031631	0.537763	Tetratricopeptide repeat (TPR)-like superfamily protein	GO:0005829 (cytosol)
MELO3C016073.2	0.00318464	0.537443	Tudor/PWWP/MBT superfamily protein	NA	NA	NA
MELO3C029570.2	0.0032007	0.537205	protein BONZAI 1-like isoform X1		GO:0060548 (negative regulation of cell death)	GO:0005544 (calcium-dependent phospholipid binding)
MELO3C015661.2	0.00320998	0.537068	callose synthase 3	GO:0000148 (1,3-beta-D-glucan synthase complex),GO:0016020 (membrane)	GO:0006075 ((1->3)-beta-D-glucan biosynthetic process)	GO:0003843 (1,3-beta-D-glucan synthase activity)
MELO3C006655.2	0.00324536	0.53655	Arginine-glutamic acid dipeptide repeats protein			GO:0003677 (DNA binding)
MELO3C025725.2	0.00325447	0.536417	RNA binding (RRM/RBD/RNP motifs) family protein	GO:0030014 (CCR4-NOT complex)	GO:0016567 (protein ubiquitination)	GO:0003676 (nucleic acid binding),GO:0003723 (RNA binding),GO:0004842 (ubiquitin-protein transferase activity),GO:0008270 (zinc ion binding)
MELO3C017663.2	0.00328909	0.535915	Structural maintenance of chromosomes family protein	GO:0005694 (chromosome),GO:0030915 (Smc5-Smc6 complex)	GO:0000724 (double-strand break repair via homologous recombination),GO:0006281 (DNA repair),GO:0051276 (chromosome organization)	GO:0005524 (ATP binding)
MELO3C004349.2	0.00329329	0.535854	Serine/threonine-protein kinase		GO:0006468 (protein phosphorylation),GO:0016310 (phosphorylation)	GO:0004672 (protein kinase activity),GO:0005524 (ATP binding),GO:0016301 (kinase activity)
MELO3C005445.2	0.00330077	0.535747	Mitochondrial import inner membrane translocase subunit Tim17/Tim22/Tim23 family protein isoform 1	GO:0016020 (membrane),GO:0016021 (integral component of membrane)
MELO3C003521.2	0.00334282	0.535145	Telomeric repeat-binding factor 1			GO:0003677 (DNA binding)
MELO3C008406.2	0.00336352	0.534851	Vacuolar protein sorting 45		GO:0006904 (vesicle docking involved in exocytosis),GO:0016192 (vesicle-mediated transport)
MELO3C004121.2	0.00338677	0.534523	FAD/NAD(P)-binding oxidoreductase family protein	GO:0009507 (chloroplast)	GO:0015979 (photosynthesis),GO:0055114 (oxidation-reduction process)	GO:0016491 (oxidoreductase activity),GO:0071949 (FAD binding)
MELO3C012909.2	0.0033943	0.534418	squamosa promoter-binding-like protein 1	GO:0005634 (nucleus)		GO:0003677 (DNA binding)
MELO3C012302.2	0.00343414	0.533861	ABC transporter-like protein	GO:0016020 (membrane)		GO:0000166 (nucleotide binding),GO:0005524 (ATP binding),GO:0016887 (ATPase activity)
MELO3C009070.2	0.00343628	0.533831	SH3 domain-containing protein	GO:0005634 (nucleus),GO:0005829 (cytosol),GO:0005886 (plasma membrane),GO:0016020 (membrane)
MELO3C006514.2	0.0034453	0.533706	ATP-dependent RNA helicase SUPV3L1, mitochondrial			GO:0004386 (helicase activity),GO:0016787 (hydrolase activity),GO:0016817 (hydrolase activity, acting on acid anhydrides)
MELO3C009432.2	0.00345047	0.533634	protein ROS1		GO:0006281 (DNA repair),GO:0006284 (base-excision repair)	GO:0003824 (catalytic activity),GO:0051539 (4 iron, 4 sulfur cluster binding)
MELO3C005490.2	0.0034987	0.53297	U-box domain-containing protein 35-like isoform X2		GO:0006468 (protein phosphorylation),GO:0016567 (protein ubiquitination)	GO:0004672 (protein kinase activity),GO:0004842 (ubiquitin-protein transferase activity),GO:0005524 (ATP binding)
MELO3C003055.2	0.00352696	0.532585	Oxysterol-binding protein-related protein 1C		GO:0006810 (transport),GO:0006869 (lipid transport)	GO:0008289 (lipid binding)
MELO3C021250.2	0.00356193	0.532112	5-oxoprolinase			GO:0003824 (catalytic activity),GO:0016787 (hydrolase activity)
MELO3C026617.2	0.0035622	0.532108	Pentatricopeptide repeat-containing family protein	GO:0043231 (intracellular membrane-bounded organelle)	GO:0009451 (RNA modification),GO:0090305 (nucleic acid phosphodiester bond hydrolysis)	GO:0003723 (RNA binding),GO:0004519 (endonuclease activity)
MELO3C007741.2	0.00360325	0.531558	tRNA (Cytosine(34)-C(5))-methyltransferase		GO:0030488 (tRNA methylation),GO:0032259 (methylation)	GO:0003723 (RNA binding),GO:0008168 (methyltransferase activity),GO:0016428 (tRNA (cytosine-5-)-methyltransferase activity),GO:0016740 (transferase activity)
MELO3C002296.2	0.00367146	0.530655	C2 and GRAM domain-containing protein	GO:0016020 (membrane),GO:0016021 (integral component of membrane)		GO:0016874 (ligase activity)
MELO3C009686.2	0.00370442	0.530224	Pleiotropic drug resistance ABC transporter	GO:0016020 (membrane),GO:0016021 (integral component of membrane)	GO:0006810 (transport)	GO:0000166 (nucleotide binding),GO:0005524 (ATP binding),GO:0016887 (ATPase activity)
MELO3C007821.2	0.00372169	0.529999	U1 small nuclear ribonucleoprotein 70 kDa	GO:0019013 (viral nucleocapsid),GO:0030529 (ribonucleoprotein complex)		GO:0003676 (nucleic acid binding),GO:0030619 (U1 snRNA binding)
MELO3C017073.2	0.00372951	0.529898	Tetratricopeptide repeat-containing protein	GO:0005737 (cytoplasm),GO:0055087 (Ski complex)	GO:0016441 (posttranscriptional gene silencing),GO:0070478 (nuclear-transcribed mRNA catabolic process, 3'-5' exonucleolytic nonsense-mediated decay)
MELO3C008099.2	0.00373071	0.529882	eukaryotic translation initiation factor 2D		GO:0006413 (translational initiation)	GO:0003723 (RNA binding),GO:0003743 (translation initiation factor activity)
MELO3C008547.2	0.0037312	0.529876	RING/FYVE/PHD zinc finger superfamily protein	GO:0016020 (membrane),GO:0016021 (integral component of membrane)		GO:0008270 (zinc ion binding),GO:0046872 (metal ion binding)
MELO3C022696.2	0.00374367	0.529714	AT-rich interactive domain-containing protein 4-like			GO:0003677 (DNA binding)
MELO3C016335.2	0.00377294	0.529338	F22C12.19	NA	NA	NA
MELO3C014293.2	0.00379045	0.529114	type I inositol polyphosphate 5-phosphatase 4		GO:0046856 (phosphatidylinositol dephosphorylation)
MELO3C000424.2	0.00379301	0.529081	Nuclear-pore anchor	GO:0005622 (intracellular)	GO:0006606 (protein import into nucleus)
MELO3C031643.2	0.00380551	0.528921	Oxidoreductase/transition metal ion-binding protein, putative	GO:0016020 (membrane),GO:0016021 (integral component of membrane)
MELO3C002332.2	0.00380577	0.528918	Telomere length regulation TEL2	GO:0005840 (ribosome)	GO:0006412 (translation)	GO:0003735 (structural constituent of ribosome)
MELO3C005366.2	0.00381522	0.528798	Valine--tRNA ligase	GO:0005737 (cytoplasm)	GO:0006412 (translation),GO:0006418 (tRNA aminoacylation for protein translation),GO:0006438 (valyl-tRNA aminoacylation),GO:0006450 (regulation of translational fidelity)	GO:0000166 (nucleotide binding),GO:0002161 (aminoacyl-tRNA editing activity),GO:0004812 (aminoacyl-tRNA ligase activity),GO:0004832 (valine-tRNA ligase activity),GO:0005524 (ATP binding),GO:0016874 (ligase activity)
MELO3C005904.2	0.0038727	0.528072	WD repeat-containing protein 44			GO:0003824 (catalytic activity)
MELO3C022164.2	0.0038887	0.527872	ARM repeat kinase family protein		GO:0006468 (protein phosphorylation),GO:0016310 (phosphorylation)	GO:0004672 (protein kinase activity),GO:0005524 (ATP binding),GO:0016301 (kinase activity)
MELO3C019668.2	0.00388925	0.527865	elongation factor 2		GO:0006414 (translational elongation)	GO:0003746 (translation elongation factor activity),GO:0003924 (GTPase activity),GO:0005525 (GTP binding)
MELO3C022495.2	0.0039036	0.527686	Non-specific serine/threonine protein kinase		GO:0006468 (protein phosphorylation),GO:0016310 (phosphorylation)	GO:0000166 (nucleotide binding),GO:0004672 (protein kinase activity),GO:0004674 (protein serine/threonine kinase activity),GO:0005524 (ATP binding),GO:0016301 (kinase activity),GO:0016740 (transferase activity)
MELO3C012077.2	0.00394091	0.527223	Myb family transcription factor family protein	GO:0005634 (nucleus)	GO:0006357 (regulation of transcription by RNA polymerase II),GO:0030154 (cell differentiation)	GO:0000981 (DNA-binding transcription factor activity, RNA polymerase II-specific),GO:0001135 (RNA polymerase II transcription regulator recruiting activity),GO:0003677 (DNA binding),GO:0043565 (sequence-specific DNA binding),GO:0044212 (transcription regulatory region DNA binding)
MELO3C017069.2	0.00398943	0.526626	squamosa promoter-binding-like protein 14	GO:0005634 (nucleus)		GO:0003677 (DNA binding)
MELO3C025502.2	0.00399292	0.526583	Pentatricopeptide repeat-containing protein	NA	NA	NA
MELO3C022276.2	0.00401018	0.526373	Elongation factor G, mitochondrial	GO:0005622 (intracellular),GO:0005739 (mitochondrion)	GO:0006412 (translation),GO:0006414 (translational elongation),GO:0070125 (mitochondrial translational elongation)	GO:0000166 (nucleotide binding),GO:0003746 (translation elongation factor activity),GO:0003924 (GTPase activity),GO:0005525 (GTP binding)
MELO3C009984.2	0.00413112	0.524919	Zinc finger CCCH domain-containing protein 41			GO:0003676 (nucleic acid binding),GO:0046872 (metal ion binding)
MELO3C004353.2	0.00414267	0.524782	WD repeat-containing protein 48		GO:0006468 (protein phosphorylation)	GO:0016740 (transferase activity),GO:0016905 (myosin heavy chain kinase activity)
MELO3C025897.2	0.0041447	0.524758	pumilio homolog 1-like			GO:0003723 (RNA binding)
MELO3C034149.2	0.00416161	0.524558	Unknown protein	NA	NA	NA
MELO3C021469.2	0.00420262	0.524076	ARM repeat superfamily protein	NA	NA	NA
MELO3C015898.2	0.00420537	0.524044	TRANSPORT INHIBITOR RESPONSE 1 protein, putative		GO:0009734 (auxin-activated signaling pathway)	GO:0000822 (inositol hexakisphosphate binding)
MELO3C007933.2	0.00420723	0.524022	La related protein-like	GO:0000932 (P-body),GO:0005634 (nucleus),GO:0005829 (cytosol),GO:0010494 (cytoplasmic stress granule)	GO:0070370 (cellular heat acclimation)	GO:0003729 (mRNA binding)
MELO3C017577.2	0.00425969	0.523412	apoptotic chromatin condensation inducer in the nucleus			GO:0003676 (nucleic acid binding)
MELO3C021463.2	0.00429674	0.522985	AP-2 complex subunit alpha	GO:0005737 (cytoplasm),GO:0016020 (membrane),GO:0030117 (membrane coat),GO:0030131 (clathrin adaptor complex)	GO:0006810 (transport),GO:0006886 (intracellular protein transport),GO:0015031 (protein transport),GO:0016192 (vesicle-mediated transport)	GO:0008565 (obsolete protein transporter activity)
MELO3C014064.2	0.00436264	0.522233	Chloride channel protein	GO:0016020 (membrane),GO:0016021 (integral component of membrane)	GO:0006810 (transport),GO:0006811 (ion transport),GO:0006821 (chloride transport),GO:0034220 (ion transmembrane transport),GO:0055085 (transmembrane transport),GO:1903959 (regulation of anion transmembrane transport)	GO:0005216 (ion channel activity),GO:0005247 (voltage-gated chloride channel activity)
MELO3C018377.2	0.00436931	0.522158	calcium homeostasis endoplasmic reticulum protein-like		GO:0006396 (RNA processing)	GO:0003723 (RNA binding)
MELO3C004450.2	0.00437578	0.522084	protein ENHANCED DISEASE RESISTANCE 2			GO:0008289 (lipid binding)
MELO3C002865.2	0.00441229	0.521673	twinkle homolog protein, chloroplastic/mitochondrial isoform X1		GO:0006260 (DNA replication),GO:0032508 (DNA duplex unwinding)	GO:0003678 (DNA helicase activity),GO:0005524 (ATP binding)
MELO3C012376.2	0.00442785	0.521499	LOW QUALITY PROTEIN: 3-phosphoinositide-dependent protein kinase 1		GO:0006468 (protein phosphorylation),GO:0016310 (phosphorylation)	GO:0004672 (protein kinase activity),GO:0005524 (ATP binding),GO:0016301 (kinase activity)
MELO3C012490.2	0.0044401	0.521362	AT5g06970/MOJ9_14	GO:0005737 (cytoplasm),GO:0005886 (plasma membrane),GO:0009506 (plasmodesma)	GO:0010118 (stomatal movement),GO:0072661 (protein localization to plasma membrane)
MELO3C026764.2	0.00444862	0.521267	Magnesium transporter MRS2-like protein	GO:0016020 (membrane),GO:0016021 (integral component of membrane)	GO:0030001 (metal ion transport),GO:0055085 (transmembrane transport)	GO:0046873 (metal ion transmembrane transporter activity)
MELO3C016147.2	0.00447159	0.521011	Anaphase-promoting complex subunit 5	GO:0005634 (nucleus)	GO:0007049 (cell cycle),GO:0016567 (protein ubiquitination),GO:0051301 (cell division)	GO:0005515 (protein binding)
MELO3C003428.2	0.00448326	0.520882	ABC transporter B family-like protein	GO:0016020 (membrane),GO:0016021 (integral component of membrane)	GO:0006810 (transport),GO:0055085 (transmembrane transport)	GO:0000166 (nucleotide binding),GO:0005524 (ATP binding),GO:0016887 (ATPase activity),GO:0042626 (ATPase activity, coupled to transmembrane movement of substances)
MELO3C024437.2	0.00453608	0.5203	MMS19 nucleotide excision repair protein homolog	GO:0005634 (nucleus),GO:0005737 (cytoplasm)
MELO3C026154.2	0.0045658	0.519975	Nuclease domain-containing protein 1	GO:0016442 (RISC complex)	GO:0031047 (gene silencing by RNA)
MELO3C010997.2	0.00461122	0.519482	Protein IQ-DOMAIN 32	GO:0005634 (nucleus),GO:0005829 (cytosol),GO:0005875 (microtubule associated complex),GO:0005886 (plasma membrane),GO:0009941 (chloroplast envelope)	GO:0009737 (response to abscisic acid)
MELO3C025395.2	0.00463339	0.519243	DNA polymerase I B, chloroplastic/mitochondrial-like		GO:0006139 (nucleobase-containing compound metabolic process),GO:0006260 (DNA replication),GO:0071897 (DNA biosynthetic process),GO:0090305 (nucleic acid phosphodiester bond hydrolysis)	GO:0003676 (nucleic acid binding),GO:0003677 (DNA binding),GO:0003887 (DNA-directed DNA polymerase activity),GO:0008408 (3'-5' exonuclease activity)
MELO3C011260.2	0.00464482	0.51912	EIN3-binding F box protein 1	GO:0016020 (membrane),GO:0016021 (integral component of membrane)
MELO3C014374.2	0.00465712	0.518988	Phosphatidylinositol-4-phosphate 5-kinase family protein		GO:0016310 (phosphorylation),GO:0046488 (phosphatidylinositol metabolic process),GO:0046854 (phosphatidylinositol phosphorylation)	GO:0005524 (ATP binding),GO:0016301 (kinase activity),GO:0016307 (phosphatidylinositol phosphate kinase activity),GO:0016308 (1-phosphatidylinositol-4-phosphate 5-kinase activity)
MELO3C005755.2	0.00466706	0.518881	ABC transporter F family-like protein	GO:0005829 (cytosol)	GO:0042742 (defense response to bacterium),GO:0046686 (response to cadmium ion)	GO:0000166 (nucleotide binding),GO:0005524 (ATP binding),GO:0016887 (ATPase activity)
MELO3C008414.2	0.00466848	0.518866	Transcription elongation factor SPT5	GO:0005622 (intracellular),GO:0005634 (nucleus),GO:0005840 (ribosome)	GO:0006351 (transcription, DNA-templated),GO:0006355 (regulation of transcription, DNA-templated),GO:0006357 (regulation of transcription by RNA polymerase II),GO:0006412 (translation),GO:0032784 (regulation of DNA-templated transcription, elongation)	GO:0003735 (structural constituent of ribosome)
MELO3C008015.2	0.00468881	0.518649	pentatricopeptide repeat-containing protein At4g13650			GO:0008270 (zinc ion binding)
MELO3C016737.2	0.00468967	0.51864	Alpha/beta-Hydrolases superfamily protein			GO:0016787 (hydrolase activity)
MELO3C020296.2	0.00470863	0.518438	2-isopropylmalate synthase 2, chloroplastic-like		GO:0009098 (leucine biosynthetic process),GO:0019752 (carboxylic acid metabolic process)	GO:0003824 (catalytic activity),GO:0003852 (2-isopropylmalate synthase activity),GO:0046912 (transferase activity, transferring acyl groups, acyl groups converted into alkyl on transfer)
MELO3C018182.2	0.00471113	0.518411	Ubiquitinyl hydrolase 1		GO:0006508 (proteolysis),GO:0006511 (ubiquitin-dependent protein catabolic process),GO:0016579 (protein deubiquitination)	GO:0004843 (thiol-dependent ubiquitin-specific protease activity),GO:0008233 (peptidase activity),GO:0008234 (cysteine-type peptidase activity),GO:0008270 (zinc ion binding),GO:0016787 (hydrolase activity),GO:0036459 (thiol-dependent ubiquitinyl hydrolase activity),GO:0046872 (metal ion binding)
MELO3C010197.2	0.00474111	0.518094	Tetratricopeptide repeat (TPR)-like superfamily protein	NA	NA	NA
MELO3C021275.2	0.00481819	0.517286	Binding protein	NA	NA	NA
MELO3C017148.2	0.00486531	0.516797	Ubiquitin carboxyl-terminal hydrolase-related protein		GO:0016579 (protein deubiquitination)	GO:0003676 (nucleic acid binding),GO:0016787 (hydrolase activity),GO:0036459 (thiol-dependent ubiquitinyl hydrolase activity)
MELO3C026248.2	0.00486871	0.516762	E3 ubiquitin-protein ligase RGLG2			GO:0004364 (glutathione transferase activity),GO:0016740 (transferase activity),GO:0016874 (ligase activity)
MELO3C013898.2	0.00491773	0.516258	tRNA/rRNA methyltransferase, SpoU		GO:0001510 (RNA methylation),GO:0006396 (RNA processing),GO:0032259 (methylation)	GO:0003723 (RNA binding),GO:0008168 (methyltransferase activity),GO:0008173 (RNA methyltransferase activity),GO:0016740 (transferase activity)
MELO3C015439.2	0.00505739	0.514846	Protein PLASTID MOVEMENT IMPAIRED 1-RELATED 1	GO:0005737 (cytoplasm)	GO:0009637 (response to blue light),GO:0009902 (chloroplast relocation),GO:0009903 (chloroplast avoidance movement),GO:0030048 (actin filament-based movement),GO:0031022 (nuclear migration along microfilament)
MELO3C011815.2	0.00506124	0.514807	ABC transporter B family member 4-like	GO:0016021 (integral component of membrane)	GO:0006810 (transport),GO:0055085 (transmembrane transport)	GO:0000166 (nucleotide binding),GO:0005524 (ATP binding),GO:0016887 (ATPase activity),GO:0042626 (ATPase activity, coupled to transmembrane movement of substances)
MELO3C026804.2	0.00507039	0.514716	histone-lysine N-methyltransferase, H3 lysine-9 specific SUVH1-like	GO:0005634 (nucleus)	GO:0016571 (histone methylation),GO:0032259 (methylation),GO:0034968 (histone lysine methylation)	GO:0008168 (methyltransferase activity),GO:0008270 (zinc ion binding),GO:0016740 (transferase activity),GO:0018024 (histone-lysine N-methyltransferase activity),GO:0042393 (histone binding)
MELO3C005294.2	0.00510548	0.514367	Myosin-binding protein 2	GO:0016020 (membrane),GO:0016021 (integral component of membrane)
MELO3C020808.2	0.00511167	0.514305	Choline transporter-related family protein	GO:0016020 (membrane),GO:0016021 (integral component of membrane)
MELO3C010315.2	0.00512518	0.514172	zinc finger BED domain-containing protein DAYSLEEPER			GO:0003676 (nucleic acid binding),GO:0003677 (DNA binding),GO:0046983 (protein dimerization activity)
MELO3C014854.2	0.00515258	0.513902	AUGMIN subunit 6-like	GO:0070652 (HAUS complex)	GO:0051225 (spindle assembly)
MELO3C011136.2	0.00519633	0.513473	Casein kinase, putative		GO:0006468 (protein phosphorylation),GO:0016310 (phosphorylation)	GO:0004672 (protein kinase activity),GO:0005524 (ATP binding),GO:0016301 (kinase activity)
MELO3C017661.2	0.00520201	0.513417	protein RFT1 homolog	GO:0016021 (integral component of membrane)	GO:0006869 (lipid transport)	GO:0005319 (lipid transporter activity)
MELO3C011076.2	0.00525971	0.512857	Golgi-body localization protein domain isoform 1	GO:0016020 (membrane),GO:0016021 (integral component of membrane)
MELO3C008151.2	0.00531453	0.512329	SWAP/Surp		GO:0006396 (RNA processing)	GO:0003723 (RNA binding)
MELO3C002819.2	0.00542727	0.511259	eukaryotic translation initiation factor 3 subunit A-like	GO:0005737 (cytoplasm),GO:0005852 (eukaryotic translation initiation factor 3 complex),GO:0016282 (eukaryotic 43S preinitiation complex),GO:0033290 (eukaryotic 48S preinitiation complex)	GO:0001731 (formation of translation preinitiation complex),GO:0006413 (translational initiation),GO:0006446 (regulation of translational initiation)	GO:0003723 (RNA binding),GO:0003743 (translation initiation factor activity)
MELO3C014487.2	0.00545639	0.510985	Chloride channel protein	GO:0016020 (membrane),GO:0016021 (integral component of membrane)	GO:0006810 (transport),GO:0006811 (ion transport),GO:0006821 (chloride transport),GO:0034220 (ion transmembrane transport),GO:0055085 (transmembrane transport),GO:1903959 (regulation of anion transmembrane transport)	GO:0005216 (ion channel activity),GO:0005247 (voltage-gated chloride channel activity)
MELO3C004150.2	0.00548584	0.51071	Retrovirus-related Pol polyprotein from transposon TNT 1-94		GO:0015074 (DNA integration)	GO:0003676 (nucleic acid binding)
MELO3C024406.2	0.0055048	0.510533	Anoctamin-like protein	GO:0016020 (membrane),GO:0016021 (integral component of membrane)
MELO3C018612.2	0.00550713	0.510512	KH domain-containing protein At4g18375			GO:0003676 (nucleic acid binding),GO:0003723 (RNA binding)
MELO3C020015.2	0.0056018	0.509638	GPI transamidase component PIG-S	GO:0042765 (GPI-anchor transamidase complex)	GO:0016255 (attachment of GPI anchor to protein)
MELO3C010313.2	0.0056179	0.50949	AT5g35440/MOK9_2	NA	NA	NA
MELO3C026845.2	0.00571902	0.508573	protein SDA1 homolog	GO:0005623 (cell)	GO:0000055 (ribosomal large subunit export from nucleus),GO:0030036 (actin cytoskeleton organization),GO:0042273 (ribosomal large subunit biogenesis)
MELO3C011731.2	0.0057254	0.508516	Ubiquitin carboxyl-terminal hydrolase		GO:0006511 (ubiquitin-dependent protein catabolic process),GO:0016579 (protein deubiquitination)	GO:0016787 (hydrolase activity),GO:0036459 (thiol-dependent ubiquitinyl hydrolase activity)
MELO3C002158.2	0.00572737	0.508498	protein NRDE2 homolog isoform X1		GO:0006396 (RNA processing)
MELO3C015131.2	0.00574571	0.508333	Pentatricopeptide repeat-containing family protein	GO:0043231 (intracellular membrane-bounded organelle)	GO:0009451 (RNA modification),GO:0090305 (nucleic acid phosphodiester bond hydrolysis)	GO:0003723 (RNA binding),GO:0004519 (endonuclease activity)
MELO3C026830.2	0.00575852	0.508218	6-phosphofructo-2-kinase/fructose-2, 6-bisphosphatase		GO:0006000 (fructose metabolic process),GO:0006003 (fructose 2,6-bisphosphate metabolic process),GO:0008152 (metabolic process),GO:0016310 (phosphorylation),GO:0046835 (carbohydrate phosphorylation)	GO:0003824 (catalytic activity),GO:0003873 (6-phosphofructo-2-kinase activity),GO:0005524 (ATP binding),GO:0016301 (kinase activity),GO:0030246 (carbohydrate binding),GO:2001070 (starch binding)
MELO3C023572.2	0.00580331	0.507819	Pentatricopeptide repeat-containing family protein	GO:0043231 (intracellular membrane-bounded organelle)	GO:0009451 (RNA modification),GO:0090305 (nucleic acid phosphodiester bond hydrolysis)	GO:0003723 (RNA binding),GO:0004519 (endonuclease activity)
MELO3C002897.2	0.0058191	0.507679	Nuclear receptor corepressor 1	GO:0005634 (nucleus)		GO:0003677 (DNA binding)
MELO3C018574.2	0.00588776	0.507072	S-acyltransferase	GO:0016020 (membrane),GO:0016021 (integral component of membrane)		GO:0016740 (transferase activity),GO:0016746 (transferase activity, transferring acyl groups),GO:0019706 (protein-cysteine S-palmitoyltransferase activity)
MELO3C007015.2	0.00591475	0.506836	histone acetyltransferase GCN5			GO:0008080 (N-acetyltransferase activity),GO:0016740 (transferase activity)
MELO3C025489.2	0.0059561	0.506475	rho-associated protein kinase 1		GO:0016310 (phosphorylation)	GO:0016301 (kinase activity)
MELO3C024862.2	0.00600159	0.50608	Plant peroxidase		GO:0006979 (response to oxidative stress),GO:0042744 (hydrogen peroxide catabolic process),GO:0055114 (oxidation-reduction process)	GO:0004601 (peroxidase activity),GO:0020037 (heme binding)
MELO3C011904.2	0.00603938	0.505755	Leucine-rich repeat-containing protein DDB_G0290503, putative isoform 1	GO:0032588 (trans-Golgi network membrane)	GO:0007034 (vacuolar transport),GO:0009651 (response to salt stress)
MELO3C004100.2	0.00610755	0.505171	WD-repeat protein, putative		GO:0016573 (histone acetylation)	GO:0004402 (histone acetyltransferase activity),GO:0016740 (transferase activity),GO:0016746 (transferase activity, transferring acyl groups)
MELO3C017223.2	0.0061379	0.504913	Mitochondrial carrier protein, putative	GO:0016020 (membrane),GO:0016021 (integral component of membrane)	GO:0006810 (transport),GO:0055085 (transmembrane transport)
MELO3C026365.2	0.00614899	0.504819	LOW QUALITY PROTEIN: probable phosphoinositide phosphatase SAC9			GO:0042578 (phosphoric ester hydrolase activity)
MELO3C015067.2	0.00617947	0.504562	transcription factor LHW	GO:0005634 (nucleus)	GO:0006355 (regulation of transcription, DNA-templated),GO:0048364 (root development)	GO:0003700 (DNA-binding transcription factor activity),GO:0046983 (protein dimerization activity)
MELO3C009452.2	0.0062086	0.504317	Drug resistance transporter-like ABC domain protein	GO:0016020 (membrane),GO:0016021 (integral component of membrane)	GO:0006810 (transport)	GO:0000166 (nucleotide binding),GO:0005524 (ATP binding),GO:0016887 (ATPase activity)
MELO3C010585.2	0.00620936	0.50431	Transcriptional corepressor SEUSS	GO:0005634 (nucleus),GO:0005654 (nucleoplasm)	GO:0001666 (response to hypoxia),GO:0006351 (transcription, DNA-templated),GO:0006355 (regulation of transcription, DNA-templated),GO:0006974 (cellular response to DNA damage stimulus),GO:0006979 (response to oxidative stress),GO:0007275 (multicellular organism development),GO:0009617 (response to bacterium),GO:0009620 (response to fungus),GO:0009624 (response to nematode),GO:0009733 (response to…	GO:0003677 (DNA binding),GO:0005515 (protein binding),GO:0046982 (protein heterodimerization activity),GO:0060090 (molecular adaptor activity)
MELO3C012646.2	0.00624443	0.504016	Acyl-CoA N-acyltransferase with RING/FYVE/PHD-type zinc finger protein, putative			GO:0008270 (zinc ion binding),GO:0016740 (transferase activity),GO:0016746 (transferase activity, transferring acyl groups),GO:0046872 (metal ion binding)
MELO3C018322.2	0.00625405	0.503936	ATP-dependent DNA helicase homolog RECG, chloroplastic		GO:0006281 (DNA repair),GO:0006310 (DNA recombination),GO:0032508 (DNA duplex unwinding)	GO:0003676 (nucleic acid binding),GO:0004003 (ATP-dependent DNA helicase activity),GO:0004386 (helicase activity),GO:0005524 (ATP binding)
MELO3C029274.2	0.00627082	0.503796	Unknown protein	NA	NA	NA
MELO3C019697.2	0.00627341	0.503775	elongation factor 2		GO:0006414 (translational elongation)	GO:0003746 (translation elongation factor activity),GO:0003924 (GTPase activity),GO:0005525 (GTP binding)
MELO3C020240.2	0.0063168	0.503415	Protein SET DOMAIN GROUP 40		GO:0018026 (peptidyl-lysine monomethylation),GO:0032259 (methylation)	GO:0008168 (methyltransferase activity),GO:0016279 (protein-lysine N-methyltransferase activity),GO:0016740 (transferase activity)
MELO3C008771.2	0.00632635	0.503336	stromal processing peptidase, chloroplastic-like			GO:0003824 (catalytic activity),GO:0046872 (metal ion binding)
MELO3C016894.2	0.00637214	0.502958	aminopeptidase M1-like		GO:0006508 (proteolysis)	GO:0004177 (aminopeptidase activity),GO:0008237 (metallopeptidase activity),GO:0008270 (zinc ion binding)
MELO3C022885.2	0.00640929	0.502654	methyl-CpG-binding domain protein 4-like protein		GO:0006281 (DNA repair),GO:0006284 (base-excision repair)	GO:0003824 (catalytic activity)
MELO3C025044.2	0.00641522	0.502605	conserved oligomeric Golgi complex subunit 2	GO:0016020 (membrane)	GO:0007030 (Golgi organization),GO:0015031 (protein transport)
MELO3C024302.2	0.00641957	0.50257	protein STRUBBELIG-RECEPTOR FAMILY 7-like isoform X1		GO:0006468 (protein phosphorylation)	GO:0004672 (protein kinase activity),GO:0005524 (ATP binding)
MELO3C020413.2	0.00648828	0.502011	SNARE-interacting protein KEULE isoform X1		GO:0006904 (vesicle docking involved in exocytosis),GO:0016192 (vesicle-mediated transport)
MELO3C008994.2	0.00649301	0.501973	Ribosomal protein S1-like1	GO:0005634 (nucleus),GO:0005840 (ribosome)	GO:0006396 (RNA processing),GO:0006397 (mRNA processing)	GO:0003676 (nucleic acid binding)
MELO3C011809.2	0.00649667	0.501943	protein ZINC INDUCED FACILITATOR-LIKE 1-like	GO:0016021 (integral component of membrane)	GO:0055085 (transmembrane transport)
MELO3C007155.2	0.0065628	0.501411	Starch synthase, chloroplastic/amyloplastic	GO:0009501 (amyloplast),GO:0009507 (chloroplast)	GO:0019252 (starch biosynthetic process)	GO:0004373 (glycogen (starch) synthase activity),GO:0016757 (transferase activity, transferring glycosyl groups)
MELO3C012110.2	0.00657511	0.501313	methyltransferase-like protein 7A		GO:0008152 (metabolic process),GO:0032259 (methylation)	GO:0008168 (methyltransferase activity),GO:0016740 (transferase activity)
MELO3C024443.2	0.00659186	0.501179	Casein kinase, putative		GO:0006468 (protein phosphorylation),GO:0016310 (phosphorylation)	GO:0004672 (protein kinase activity),GO:0005524 (ATP binding),GO:0016301 (kinase activity)
MELO3C008878.2	0.00660322	0.501088	TRM16	NA	NA	NA
MELO3C005042.2	0.00665342	0.500689	Kinase, putative	GO:0016020 (membrane),GO:0016021 (integral component of membrane)	GO:0006468 (protein phosphorylation),GO:0016310 (phosphorylation)	GO:0004672 (protein kinase activity),GO:0005524 (ATP binding),GO:0016301 (kinase activity),GO:0016740 (transferase activity)
MELO3C002267.2	0.00666482	0.500599	pantothenate kinase 2		GO:0015937 (coenzyme A biosynthetic process),GO:0016310 (phosphorylation)	GO:0004594 (pantothenate kinase activity),GO:0005524 (ATP binding),GO:0016301 (kinase activity)
MELO3C008572.2	0.00672542	0.500121	Disease resistance protein		GO:0006952 (defense response)	GO:0043531 (ADP binding)
MELO3C027619.2	0.00679422	0.499584	Ubiquitin-protein ligase, putative			GO:0016874 (ligase activity)
MELO3C007819.2	0.00682331	0.499358	Transcription initiation factor IIB		GO:0006355 (regulation of transcription, DNA-templated),GO:0006413 (translational initiation),GO:0070897 (transcription preinitiation complex assembly)	GO:0003743 (translation initiation factor activity),GO:0017025 (TBP-class protein binding)
MELO3C022532.2	0.00683173	0.499292	Homeobox leucine zipper protein	GO:0005634 (nucleus)	GO:0006355 (regulation of transcription, DNA-templated)	GO:0003677 (DNA binding),GO:0008289 (lipid binding),GO:0043565 (sequence-specific DNA binding)
MELO3C005060.2	0.00683818	0.499242	leucine--tRNA ligase, cytoplasmic	GO:0005737 (cytoplasm)	GO:0006418 (tRNA aminoacylation for protein translation),GO:0006429 (leucyl-tRNA aminoacylation),GO:0006450 (regulation of translational fidelity)	GO:0000166 (nucleotide binding),GO:0002161 (aminoacyl-tRNA editing activity),GO:0004812 (aminoacyl-tRNA ligase activity),GO:0004823 (leucine-tRNA ligase activity),GO:0005524 (ATP binding),GO:0016874 (ligase activity)
MELO3C034624.2	0.0068713	0.498987	Pentatricopeptide repeat-containing family protein	GO:0009507 (chloroplast)	GO:0031425 (chloroplast RNA processing),GO:0090305 (nucleic acid phosphodiester bond hydrolysis),GO:1900865 (chloroplast RNA modification)	GO:0003723 (RNA binding),GO:0004519 (endonuclease activity)
MELO3C030128.2	0.00689055	0.498838	p-loop nucleoside triphosphate hydrolase superfamily protein		GO:0006302 (double-strand break repair)	GO:0016787 (hydrolase activity)
MELO3C033360.2	0.00699058	0.498074	translation initiation factor eIF-2B subunit gamma		GO:0006413 (translational initiation),GO:0009058 (biosynthetic process)	GO:0003743 (translation initiation factor activity),GO:0016779 (nucleotidyltransferase activity)
MELO3C019594.2	0.00703337	0.497749	ABC transporter family protein	GO:0016020 (membrane),GO:0016021 (integral component of membrane)	GO:0006810 (transport),GO:0055085 (transmembrane transport)	GO:0000166 (nucleotide binding),GO:0005524 (ATP binding),GO:0016887 (ATPase activity),GO:0042626 (ATPase activity, coupled to transmembrane movement of substances)
MELO3C015631.2	0.00704564	0.497657	LOW QUALITY PROTEIN: probable inactive receptor kinase At5g10020		GO:0006468 (protein phosphorylation),GO:0016310 (phosphorylation)	GO:0004672 (protein kinase activity),GO:0005524 (ATP binding),GO:0016301 (kinase activity)
MELO3C003950.2	0.00709365	0.497296	Calcium-transporting ATPase	GO:0016020 (membrane),GO:0016021 (integral component of membrane)	GO:0006810 (transport),GO:0006811 (ion transport),GO:0006816 (calcium ion transport),GO:0070588 (calcium ion transmembrane transport)	GO:0000166 (nucleotide binding),GO:0005388 (calcium-transporting ATPase activity),GO:0005516 (calmodulin binding),GO:0005524 (ATP binding),GO:0016787 (hydrolase activity),GO:0046872 (metal ion binding)
MELO3C005461.2	0.00710071	0.497243	Kokopelli		GO:0009555 (pollen development),GO:0009567 (double fertilization forming a zygote and endosperm)
MELO3C022402.2	0.00711781	0.497115	pre-rRNA-processing protein TSR1 homolog	GO:0005634 (nucleus)	GO:0042254 (ribosome biogenesis)
MELO3C002327.2	0.00712243	0.49708	lysine-specific demethylase REF6		GO:0032259 (methylation)	GO:0003676 (nucleic acid binding),GO:0008168 (methyltransferase activity)
MELO3C012390.2	0.00716708	0.496747	NAC domain-containing protein 53-like		GO:0006355 (regulation of transcription, DNA-templated)	GO:0003677 (DNA binding)
MELO3C014849.2	0.00718044	0.496648	Alpha/beta hydrolase-3		GO:0008152 (metabolic process)	GO:0016787 (hydrolase activity)
MELO3C018969.2	0.00725421	0.496102	L-arabinokinase	GO:0005737 (cytoplasm)	GO:0008152 (metabolic process),GO:0016310 (phosphorylation)	GO:0005524 (ATP binding),GO:0016301 (kinase activity),GO:0016773 (phosphotransferase activity, alcohol group as acceptor)
MELO3C017043.2	0.00725536	0.496094	Glutamate receptor	GO:0016020 (membrane),GO:0016021 (integral component of membrane)	GO:0006810 (transport),GO:0006811 (ion transport),GO:0035235 (ionotropic glutamate receptor signaling pathway)	GO:0004970 (ionotropic glutamate receptor activity)
MELO3C009457.2	0.00734219	0.495457	General transcription factor 3C polypeptide 2		GO:0006355 (regulation of transcription, DNA-templated)	GO:0003677 (DNA binding)
MELO3C017786.2	0.00734419	0.495443	GPI-anchored protein	GO:0016020 (membrane),GO:0016021 (integral component of membrane)
MELO3C022173.2	0.00737289	0.495234	far upstream element-binding protein 2			GO:0003676 (nucleic acid binding),GO:0003723 (RNA binding)
MELO3C024265.2	0.00739969	0.49504	zinc phosphodiesterase ELAC protein 2-like		GO:0008033 (tRNA processing),GO:0042779 (tRNA 3'-trailer cleavage),GO:0090502 (RNA phosphodiester bond hydrolysis, endonucleolytic)	GO:0016891 (endoribonuclease activity, producing 5'-phosphomonoesters)
MELO3C021101.2	0.00745215	0.494661	transcription factor bHLH78			GO:0046983 (protein dimerization activity)
MELO3C010263.2	0.00745755	0.494622	Serine/threonine-protein kinase		GO:0006468 (protein phosphorylation),GO:0016310 (phosphorylation)	GO:0004672 (protein kinase activity),GO:0005524 (ATP binding),GO:0016301 (kinase activity)
MELO3C010207.2	0.00754589	0.49399	eukaryotic translation initiation factor		GO:0006413 (translational initiation)	GO:0003723 (RNA binding),GO:0003743 (translation initiation factor activity)
MELO3C016758.2	0.00758639	0.493702	Trimethylguanosine synthase		GO:0001510 (RNA methylation),GO:0009452 (7-methylguanosine RNA capping)	GO:0008168 (methyltransferase activity)
MELO3C016837.2	0.00764014	0.493322	Pre-mRNA-processing 40A-like protein	GO:0005829 (cytosol),GO:0016592 (mediator complex)
MELO3C013406.2	0.00764713	0.493273	tRNA-dihydrouridine(47) synthase [NAD(P)(+)]		GO:0002943 (tRNA dihydrouridine synthesis),GO:0008033 (tRNA processing),GO:0055114 (oxidation-reduction process)	GO:0003824 (catalytic activity),GO:0016491 (oxidoreductase activity),GO:0017150 (tRNA dihydrouridine synthase activity),GO:0046872 (metal ion binding),GO:0050660 (flavin adenine dinucleotide binding)
MELO3C010521.2	0.00766183	0.493169	Zinc finger CCCH domain-containing protein 65			GO:0046872 (metal ion binding)
MELO3C017650.2	0.00767861	0.493051	ARM repeat superfamily protein	GO:0005773 (vacuole),GO:0009507 (chloroplast)		GO:0005515 (protein binding)
MELO3C029991.2	0.00772673	0.492714	Executer 1 isoform 1	GO:0042651 (thylakoid membrane)	GO:0010343 (singlet oxygen-mediated programmed cell death)
MELO3C009179.2	0.00773369	0.492666	Receptor-kinase, putative	GO:0016020 (membrane),GO:0016021 (integral component of membrane)	GO:0006468 (protein phosphorylation),GO:0016310 (phosphorylation),GO:0055114 (oxidation-reduction process)	GO:0000166 (nucleotide binding),GO:0004672 (protein kinase activity),GO:0004674 (protein serine/threonine kinase activity),GO:0005524 (ATP binding),GO:0016301 (kinase activity),GO:0016491 (oxidoreductase activity),GO:0016740 (transferase activity),GO:0032440 (2-alkenal reductase [NAD(P)] activity)
MELO3C007718.2	0.00774086	0.492616	GPI ethanolamine phosphate transferase 2 isoform X1		GO:0008152 (metabolic process)	GO:0003824 (catalytic activity),GO:0016740 (transferase activity)
MELO3C012472.2	0.00775675	0.492505	beta-galactosidase	GO:0009341 (beta-galactosidase complex)	GO:0005975 (carbohydrate metabolic process)	GO:0003824 (catalytic activity),GO:0004553 (hydrolase activity, hydrolyzing O-glycosyl compounds),GO:0004565 (beta-galactosidase activity),GO:0030246 (carbohydrate binding)
MELO3C015688.2	0.00778722	0.492293	protein FAR1-RELATED SEQUENCE 5		GO:0006355 (regulation of transcription, DNA-templated)	GO:0008270 (zinc ion binding)
MELO3C015113.2	0.00780007	0.492204	Protein SMG7	GO:0000932 (P-body),GO:0005634 (nucleus),GO:0005697 (telomerase holoenzyme complex),GO:0005737 (cytoplasm)	GO:0000184 (nuclear-transcribed mRNA catabolic process, nonsense-mediated decay),GO:0006406 (mRNA export from nucleus),GO:0006952 (defense response),GO:0007004 (telomere maintenance via telomerase),GO:0007275 (multicellular organism development),GO:0040008 (regulation of growth),GO:0043487 (regulation of RNA stability),GO:0090306 (spindle assembly involved in meiosis),GO:0090501 (RNA phosphodiest…	GO:0004540 (ribonuclease activity),GO:0005515 (protein binding),GO:0042162 (telomeric DNA binding),GO:0043021 (ribonucleoprotein complex binding),GO:0070034 (telomerase RNA binding)
MELO3C002039.2	0.00780231	0.492189	protein LONGIFOLIA 1-like		GO:0051513 (regulation of monopolar cell growth)
MELO3C010169.2	0.00781337	0.492112	VAN3-binding protein-like			GO:0003824 (catalytic activity)
MELO3C003696.2	0.00781723	0.492086	EIN3-binding F box protein 1	GO:0016020 (membrane),GO:0016021 (integral component of membrane)
MELO3C023340.2	0.00788443	0.491623	Coatomer subunit alpha	GO:0000139 (Golgi membrane),GO:0005737 (cytoplasm),GO:0005794 (Golgi apparatus),GO:0016020 (membrane),GO:0030117 (membrane coat),GO:0030126 (COPI vesicle coat)	GO:0006810 (transport),GO:0006886 (intracellular protein transport),GO:0015031 (protein transport),GO:0016192 (vesicle-mediated transport)	GO:0005198 (structural molecule activity)
MELO3C002966.2	0.00788535	0.491616	Sucrose transporter	GO:0016020 (membrane),GO:0016021 (integral component of membrane)
MELO3C008705.2	0.007886	0.491612	Serine/threonine-protein phosphatase 2A regulatory subunit B'' subunit alpha			GO:0005509 (calcium ion binding)
MELO3C018816.2	0.00796426	0.491077	Aconitate hydratase		GO:0008152 (metabolic process)	GO:0003994 (aconitate hydratase activity),GO:0016829 (lyase activity),GO:0051536 (iron-sulfur cluster binding),GO:0051539 (4 iron, 4 sulfur cluster binding)
MELO3C010592.2	0.00802207	0.490685	importin beta-like SAD2	GO:0005622 (intracellular)	GO:0006886 (intracellular protein transport)	GO:0008536 (Ran GTPase binding)
MELO3C017144.2	0.00806426	0.4904	DDT domain-containing protein DDR4	GO:0005634 (nucleus)	GO:0006351 (transcription, DNA-templated),GO:0006355 (regulation of transcription, DNA-templated)	GO:0005515 (protein binding)
MELO3C006924.2	0.00811945	0.490029	C2H2-like zinc finger protein, putative			GO:0003676 (nucleic acid binding)
MELO3C026534.2	0.00812491	0.489993	Cystathionine beta-lyase		GO:0071266 ('de novo' L-methionine biosynthetic process)	GO:0003824 (catalytic activity),GO:0004121 (cystathionine beta-lyase activity),GO:0016829 (lyase activity),GO:0030170 (pyridoxal phosphate binding)
MELO3C015844.2	0.00812835	0.48997	DNA repair helicase	GO:0005634 (nucleus)	GO:0006139 (nucleobase-containing compound metabolic process),GO:0006289 (nucleotide-excision repair),GO:0032508 (DNA duplex unwinding)	GO:0000166 (nucleotide binding),GO:0003676 (nucleic acid binding),GO:0003677 (DNA binding),GO:0004003 (ATP-dependent DNA helicase activity),GO:0004386 (helicase activity),GO:0005524 (ATP binding),GO:0008026 (ATP-dependent helicase activity),GO:0016787 (hydrolase activity),GO:0016818 (hydrolase activity, acting on acid anhydrides, in phosphorus-containing anhydrides)
MELO3C013420.2	0.00816537	0.489722	kinesin-like protein NACK2		GO:0007018 (microtubule-based movement)	GO:0000166 (nucleotide binding),GO:0003774 (motor activity),GO:0003777 (microtubule motor activity),GO:0005524 (ATP binding),GO:0008017 (microtubule binding)
MELO3C013621.2	0.00817994	0.489625	Callose synthase-like protein	GO:0000148 (1,3-beta-D-glucan synthase complex),GO:0016020 (membrane),GO:0016021 (integral component of membrane)	GO:0006075 ((1->3)-beta-D-glucan biosynthetic process)	GO:0003843 (1,3-beta-D-glucan synthase activity)
MELO3C011159.2	0.00831477	0.488734	helicase and polymerase-containing protein TEBICHI		GO:0006260 (DNA replication),GO:0006261 (DNA-dependent DNA replication),GO:0071897 (DNA biosynthetic process)	GO:0003676 (nucleic acid binding),GO:0003677 (DNA binding),GO:0003887 (DNA-directed DNA polymerase activity),GO:0004386 (helicase activity),GO:0005524 (ATP binding)
MELO3C012412.2	0.00831866	0.488709	Protein ROOT PRIMORDIUM DEFECTIVE 1		GO:0008285 (negative regulation of cell population proliferation),GO:0010102 (lateral root morphogenesis)
MELO3C033745.2	0.00835307	0.488483	Maternal effect embryo arrest 22		GO:0009793 (embryo development ending in seed dormancy),GO:0009933 (meristem structural organization),GO:0010074 (maintenance of meristem identity),GO:0032876 (negative regulation of DNA endoreduplication)
MELO3C022065.2	0.00840633	0.488136	Nuclear matrix constituent protein 1	GO:0000789 (cytoplasmic chromatin),GO:0005634 (nucleus),GO:0005635 (nuclear envelope),GO:0005652 (nuclear lamina),GO:0005654 (nucleoplasm),GO:0005829 (cytosol),GO:0034399 (nuclear periphery)	GO:0006997 (nucleus organization),GO:0097298 (regulation of nucleus size)
MELO3C012612.2	0.00840787	0.488126	ARM repeat superfamily protein	NA	NA	NA
MELO3C018687.2	0.00844251	0.487901	Forkhead-associated (FHA) domain-containing protein	NA	NA	NA
MELO3C006788.2	0.00847169	0.487712	DNA topoisomerase		GO:0006265 (DNA topological change)	GO:0003677 (DNA binding),GO:0003916 (DNA topoisomerase activity),GO:0003917 (DNA topoisomerase type I activity),GO:0016853 (isomerase activity)
MELO3C000756.2	0.00848016	0.487658	Alanine--tRNA ligase	GO:0005737 (cytoplasm),GO:0005739 (mitochondrion)	GO:0006412 (translation),GO:0006419 (alanyl-tRNA aminoacylation),GO:0043039 (tRNA aminoacylation),GO:0070143 (mitochondrial alanyl-tRNA aminoacylation)	GO:0000049 (tRNA binding),GO:0000166 (nucleotide binding),GO:0003676 (nucleic acid binding),GO:0003723 (RNA binding),GO:0004812 (aminoacyl-tRNA ligase activity),GO:0004813 (alanine-tRNA ligase activity),GO:0005524 (ATP binding),GO:0008270 (zinc ion binding),GO:0016874 (ligase activity),GO:0016876 (aminoacyl-tRNA ligase activity),GO:0046872 (metal ion binding)
MELO3C005872.2	0.00851404	0.487439	Polypyrimidine tract binding protein, putative		GO:0055114 (oxidation-reduction process)	GO:0003676 (nucleic acid binding),GO:0016491 (oxidoreductase activity),GO:0032440 (2-alkenal reductase [NAD(P)] activity)
MELO3C031858.2	0.00854883	0.487216	BnaC06g04140D protein	GO:0016020 (membrane),GO:0016021 (integral component of membrane)
MELO3C015389.2	0.00859227	0.486938	serine/threonine-protein kinase EDR1		GO:0006468 (protein phosphorylation),GO:0016310 (phosphorylation)	GO:0004672 (protein kinase activity),GO:0005524 (ATP binding),GO:0016301 (kinase activity)
MELO3C014508.2	0.0086461	0.486595	Plant/F24K9-26 protein	GO:0005886 (plasma membrane)
MELO3C005198.2	0.00872576	0.486091	Meiosis arrest female protein 1	GO:0005777 (peroxisome)	GO:0010468 (regulation of gene expression)
MELO3C007934.2	0.00874957	0.485941	methyltransferase-like protein 23 isoform X3		GO:0032259 (methylation)	GO:0008168 (methyltransferase activity),GO:0016740 (transferase activity)
MELO3C016700.2	0.00875243	0.485923	Inner membrane protein oxaA	GO:0016020 (membrane),GO:0016021 (integral component of membrane)
MELO3C018764.2	0.00880668	0.485583	Vacuolar protein sorting-associated protein 18 like	GO:0005622 (intracellular)	GO:0006886 (intracellular protein transport),GO:0016192 (vesicle-mediated transport)
MELO3C022290.2	0.00885268	0.485296	Glycine--tRNA ligase 2, chloroplastic/mitochondrial-like protein	GO:0005737 (cytoplasm)	GO:0006418 (tRNA aminoacylation for protein translation),GO:0006426 (glycyl-tRNA aminoacylation)	GO:0000166 (nucleotide binding),GO:0004812 (aminoacyl-tRNA ligase activity),GO:0004820 (glycine-tRNA ligase activity),GO:0005524 (ATP binding),GO:0016874 (ligase activity)
MELO3C021822.2	0.00886687	0.485207	Cellulose synthase	GO:0016020 (membrane)	GO:0030244 (cellulose biosynthetic process)	GO:0016760 (cellulose synthase (UDP-forming) activity)
MELO3C022312.2	0.00890774	0.484954	calmodulin-binding transcription activator 4	GO:0005634 (nucleus)		GO:0003677 (DNA binding)
MELO3C031022.2	0.00892289	0.48486	TBC1 domain family member 9		GO:0006508 (proteolysis)	GO:0016787 (hydrolase activity),GO:0036459 (thiol-dependent ubiquitinyl hydrolase activity)
MELO3C022270.2	0.00892346	0.484856	Nucleolar protein 6	GO:0005634 (nucleus),GO:0005730 (nucleolus)		GO:0003723 (RNA binding)
MELO3C013407.2	0.00896578	0.484595	Transcription factor rf2a		GO:0006355 (regulation of transcription, DNA-templated)	GO:0003700 (DNA-binding transcription factor activity),GO:0043565 (sequence-specific DNA binding)
MELO3C021158.2	0.00899854	0.484394	ATP-dependent RNA helicase family protein	GO:0005634 (nucleus)	GO:0000460 (maturation of 5.8S rRNA),GO:0006401 (RNA catabolic process)	GO:0003676 (nucleic acid binding),GO:0003723 (RNA binding),GO:0003724 (RNA helicase activity),GO:0004004 (ATP-dependent RNA helicase activity),GO:0004386 (helicase activity),GO:0005524 (ATP binding)
MELO3C023608.2	0.0090101	0.484323	Zinc finger family protein			GO:0003676 (nucleic acid binding),GO:0008270 (zinc ion binding),GO:0046872 (metal ion binding)
MELO3C010566.2	0.00901926	0.484266	Topoisomerase II-associated protein PAT1			GO:0016853 (isomerase activity)
MELO3C002805.2	0.00906544	0.483984	30-kDa cleavage and polyadenylation specificity factor 30			GO:0003723 (RNA binding),GO:0046872 (metal ion binding)
MELO3C005625.2	0.00908014	0.483894	calcium-dependent protein kinase 26 isoform X1		GO:0006468 (protein phosphorylation),GO:0016310 (phosphorylation)	GO:0004672 (protein kinase activity),GO:0005524 (ATP binding),GO:0016301 (kinase activity)
MELO3C002633.2	0.00910343	0.483752	ATP-dependent RNA helicase, putative			GO:0000166 (nucleotide binding),GO:0003676 (nucleic acid binding),GO:0004386 (helicase activity),GO:0005524 (ATP binding),GO:0008026 (ATP-dependent helicase activity),GO:0016787 (hydrolase activity)
MELO3C015783.2	0.00913089	0.483586	Protein SPIRRIG	GO:0000932 (P-body),GO:0005737 (cytoplasm)	GO:0007033 (vacuole organization),GO:0009737 (response to abscisic acid),GO:0009825 (multidimensional cell growth),GO:0010090 (trichome morphogenesis),GO:0033962 (cytoplasmic mRNA processing body assembly),GO:0071472 (cellular response to salt stress)	GO:0005515 (protein binding)
MELO3C015733.2	0.00913873	0.483538	Pre-mRNA-splicing factor ATP-dependent RNA helicase			GO:0000166 (nucleotide binding),GO:0003676 (nucleic acid binding),GO:0004386 (helicase activity),GO:0005524 (ATP binding),GO:0016787 (hydrolase activity)
MELO3C023701.2	0.00919331	0.483208	eukaryotic translation initiation factor 3 subunit B-like	GO:0005737 (cytoplasm),GO:0005852 (eukaryotic translation initiation factor 3 complex),GO:0016282 (eukaryotic 43S preinitiation complex),GO:0033290 (eukaryotic 48S preinitiation complex)	GO:0001731 (formation of translation preinitiation complex),GO:0006413 (translational initiation),GO:0006446 (regulation of translational initiation)	GO:0003676 (nucleic acid binding),GO:0003723 (RNA binding),GO:0003743 (translation initiation factor activity),GO:0031369 (translation initiation factor binding)
MELO3C005094.2	0.00926825	0.482757	histidine biosynthesis bifunctional protein hisIE, chloroplastic		GO:0000105 (histidine biosynthetic process)	GO:0004635 (phosphoribosyl-AMP cyclohydrolase activity),GO:0004636 (phosphoribosyl-ATP diphosphatase activity)
MELO3C030960.2	0.00928308	0.482669	Unknown protein	NA	NA	NA
MELO3C006692.2	0.00946438	0.481592	Lysine-specific demethylase 3A		GO:0032259 (methylation)	GO:0008168 (methyltransferase activity)
MELO3C010526.2	0.00950863	0.481332	AP-4 complex subunit epsilon	GO:0030117 (membrane coat)	GO:0006886 (intracellular protein transport),GO:0016192 (vesicle-mediated transport)
MELO3C004988.2	0.00952756	0.481221	Protein SIEL	GO:0005634 (nucleus),GO:0005737 (cytoplasm),GO:0005768 (endosome),GO:0005938 (cell cortex)	GO:0010496 (intercellular transport),GO:0034472 (snRNA 3'-end processing),GO:0090057 (root radial pattern formation)
MELO3C019117.2	0.00956823	0.480984	Two-component response regulator	GO:0005634 (nucleus)	GO:0006351 (transcription, DNA-templated),GO:0006355 (regulation of transcription, DNA-templated)	GO:0003677 (DNA binding)
MELO3C005443.2	0.00958508	0.480886	ATP-dependent DNA helicase SRS2-like protein At4g25120		GO:0032508 (DNA duplex unwinding)	GO:0003677 (DNA binding),GO:0004003 (ATP-dependent DNA helicase activity),GO:0004386 (helicase activity),GO:0005524 (ATP binding),GO:0016787 (hydrolase activity)
MELO3C024298.2	0.00967189	0.480382	exocyst complex component EXO84B	GO:0000145 (exocyst)	GO:0006887 (exocytosis)
MELO3C009606.2	0.00970522	0.480189	Peptide upstream ORF protein	GO:0005739 (mitochondrion)	GO:0032981 (mitochondrial respiratory chain complex I assembly)
MELO3C002803.2	0.0097168	0.480123	Cation-chloride cotransporter 1	GO:0016020 (membrane),GO:0016021 (integral component of membrane)	GO:0006810 (transport),GO:0006811 (ion transport),GO:0006821 (chloride transport),GO:0055085 (transmembrane transport),GO:1902476 (chloride transmembrane transport)	GO:0005215 (transporter activity),GO:0015377 (cation:chloride symporter activity)
MELO3C026960.2	0.00973293	0.48003	RING/U-box protein			GO:0008270 (zinc ion binding),GO:0046872 (metal ion binding)
MELO3C033065.2	0.00976189	0.479863	Unknown protein	NA	NA	NA
MELO3C033992.2	0.00981363	0.479567	Unknown protein	NA	NA	NA
MELO3C008197.2	0.00981385	0.479566	Chloride channel protein	GO:0016020 (membrane),GO:0016021 (integral component of membrane)	GO:0006810 (transport),GO:0006811 (ion transport),GO:0006821 (chloride transport),GO:0034220 (ion transmembrane transport),GO:0055085 (transmembrane transport),GO:1903959 (regulation of anion transmembrane transport)	GO:0005216 (ion channel activity),GO:0005247 (voltage-gated chloride channel activity)
MELO3C005182.2	0.00982304	0.479514	Short-chain dehydrogenase/reductase family protein	GO:0016020 (membrane),GO:0016021 (integral component of membrane)
MELO3C025883.2	0.00986948	0.479249	Gb|AAC95187.1	NA	NA	NA
MELO3C006627.2	0.00987466	0.47922	zinc finger CCCH domain-containing protein 34			GO:0046872 (metal ion binding)
MELO3C011632.2	0.00991201	0.479008	Aspartic proteinase-like protein 2	GO:0016020 (membrane),GO:0016021 (integral component of membrane)	GO:0006508 (proteolysis)	GO:0004190 (aspartic-type endopeptidase activity),GO:0008233 (peptidase activity),GO:0016787 (hydrolase activity)
MELO3C005386.2	0.00993327	0.478887	serine/threonine-protein kinase minibrain isoform X2		GO:0006468 (protein phosphorylation),GO:0016310 (phosphorylation)	GO:0004672 (protein kinase activity),GO:0005524 (ATP binding),GO:0016301 (kinase activity)
MELO3C006527.2	0.00989505	-0.479104	Heat shock protein	GO:0005774 (vacuolar membrane)
MELO3C015610.2	0.0098947	-0.479106	Mucin-like protein	NA	NA	NA
MELO3C004337.2	0.00988539	-0.479159	vesicle-associated protein 2-2 isoform X1	GO:0005789 (endoplasmic reticulum membrane)
MELO3C011355.2	0.00987249	-0.479232	DNA-directed RNA polymerase subunit	GO:0005634 (nucleus),GO:0005730 (nucleolus)	GO:0006351 (transcription, DNA-templated),GO:0006379 (mRNA cleavage)	GO:0003676 (nucleic acid binding),GO:0003899 (DNA-directed 5'-3' RNA polymerase activity),GO:0008270 (zinc ion binding),GO:0046872 (metal ion binding)
MELO3C024562.2	0.00985482	-0.479332	Vacuolar protein sorting 55 family protein	GO:0005773 (vacuole),GO:0016020 (membrane),GO:0016021 (integral component of membrane)
MELO3C002570.2	0.00976282	-0.479858	LisH and RanBPM domains containing protein	NA	NA	NA
MELO3C024474.2	0.00975566	-0.479899	zinc finger protein 593			GO:0003676 (nucleic acid binding),GO:0008270 (zinc ion binding)
MELO3C015378.2	0.00968727	-0.480293	sec-independent protein translocase protein TATA, chloroplastic	GO:0005886 (plasma membrane),GO:0016020 (membrane),GO:0016021 (integral component of membrane)	GO:0009306 (protein secretion),GO:0015031 (protein transport)	GO:0008565 (obsolete protein transporter activity)
MELO3C013122.2	0.00964593	-0.480532	V-type proton ATPase subunit e1	GO:0033179 (proton-transporting V-type ATPase, V0 domain)	GO:0015991 (ATP hydrolysis coupled proton transport)	GO:0015078 (proton transmembrane transporter activity)
MELO3C022719.2	0.00950478	-0.481355	Genomic DNA, chromosome 3, P1 clone: MJL12	GO:0016020 (membrane),GO:0016021 (integral component of membrane)
MELO3C023781.2	0.00947352	-0.481539	At3g19660	NA	NA	NA
MELO3C034664.2	0.00945087	-0.481672	Unknown protein	NA	NA	NA
MELO3C014390.2	0.00931613	-0.482471	mavicyanin-like			GO:0009055 (electron transfer activity)
MELO3C026427.2	0.00928786	-0.48264	B-cell receptor-associated 31-like protein	GO:0005783 (endoplasmic reticulum),GO:0016021 (integral component of membrane)	GO:0006886 (intracellular protein transport)
MELO3C024524.2	0.00926171	-0.482797	protein BUD31 homolog 2	GO:0005634 (nucleus)
MELO3C004191.2	0.00909073	-0.48383	Antigenic heat-stable protein	NA	NA	NA
MELO3C011249.2	0.00904855	-0.484087	Transmembrane protein, putative	GO:0016020 (membrane),GO:0016021 (integral component of membrane)
MELO3C019381.2	0.00901258	-0.484307	F-box protein	NA	NA	NA
MELO3C005368.2	0.0090071	-0.484341	BAG family molecular chaperone regulator 3			GO:0051087 (chaperone binding)
MELO3C015305.2	0.00900101	-0.484378	ER membrane protein complex subunit 6	GO:0005783 (endoplasmic reticulum),GO:0016021 (integral component of membrane),GO:0072546 (ER membrane protein complex)
MELO3C020538.2	0.00900048	-0.484382	PHD finger-like domain-containing protein 5B	GO:0005686 (U2 snRNP),GO:0005689 (U12-type spliceosomal complex),GO:0071011 (precatalytic spliceosome),GO:0071013 (catalytic step 2 spliceosome)	GO:0000398 (mRNA splicing, via spliceosome)
MELO3C012968.2	0.00897653	-0.484529	At1g15230/F9L1_18	NA	NA	NA
MELO3C023752.2	0.0089034	-0.484981	Transcription elongation factor SPT4 homolog	GO:0005634 (nucleus)	GO:0006351 (transcription, DNA-templated),GO:0006355 (regulation of transcription, DNA-templated),GO:0032786 (positive regulation of DNA-templated transcription, elongation)	GO:0008270 (zinc ion binding)
MELO3C005111.2	0.00881113	-0.485555	Coiled-coil protein	NA	NA	NA
MELO3C023265.2	0.0087146	-0.486161	Unknown protein	NA	NA	NA
MELO3C010021.2	0.00863054	-0.486694	ER membrane protein complex subunit 10	GO:0016020 (membrane),GO:0016021 (integral component of membrane)
MELO3C009814.2	0.00860605	-0.48685	Mediator of RNA polymerase II transcription subunit 23	NA	NA	NA
MELO3C014296.2	0.00857494	-0.487048	50S ribosomal protein L24	GO:0005622 (intracellular),GO:0005840 (ribosome)	GO:0006412 (translation)	GO:0003735 (structural constituent of ribosome)
MELO3C012454.2	0.00852484	-0.48737	Annexin	GO:0016020 (membrane),GO:0016021 (integral component of membrane)		GO:0005509 (calcium ion binding),GO:0005544 (calcium-dependent phospholipid binding)
MELO3C002273.2	0.00848716	-0.487612	Mitochondrial import inner membrane translocase subunit Tim17/Tim22/Tim23 family protein	GO:0016020 (membrane),GO:0016021 (integral component of membrane)
MELO3C012728.2	0.00847427	-0.487696	Vacuolar sorting-associated protein 2-like protein		GO:0007034 (vacuolar transport)
MELO3C008710.2	0.00846099	-0.487781	RNA-binding protein 42-like			GO:0003676 (nucleic acid binding)
MELO3C028650.2	0.00843901	-0.487924	Anaphase-promoting complex subunit 11 RING-H2 finger protein	GO:0005680 (anaphase-promoting complex)	GO:0016567 (protein ubiquitination)	GO:0004842 (ubiquitin-protein transferase activity),GO:0008270 (zinc ion binding)
MELO3C022976.2	0.00831903	-0.488706	HR-like lesion-inducing protein	GO:0016020 (membrane),GO:0016021 (integral component of membrane)
MELO3C004559.2	0.00829121	-0.488889	Peroxisomal membrane 22 kDa (Mpv17/PMP22) family protein	GO:0016020 (membrane),GO:0016021 (integral component of membrane)
MELO3C034253.2	0.00811785	-0.49004	Harbinger transposase-derived nuclease		GO:0006270 (DNA replication initiation),GO:0006275 (regulation of DNA replication)	GO:0005524 (ATP binding),GO:0043565 (sequence-specific DNA binding)
MELO3C005056.2	0.00796829	-0.49105	Kelch repeat-containing F-box family protein	GO:0005634 (nucleus)
MELO3C016486.2	0.00794643	-0.491198	Ras-related GTP-binding protein			GO:0003924 (GTPase activity),GO:0005525 (GTP binding)
MELO3C009603.2	0.0079035	-0.491492	zinc finger protein 8-like			GO:0003676 (nucleic acid binding)
MELO3C026298.2	0.00790098	-0.491509	DSBA oxidoreductase family protein		GO:0055114 (oxidation-reduction process)	GO:0015035 (protein disulfide oxidoreductase activity)
MELO3C004481.2	0.00789898	-0.491523	triphosphate tunel metalloenzyme 3-like		GO:0048364 (root development)	GO:0050355 (triphosphatase activity)
MELO3C008663.2	0.00788325	-0.491631	photosystem I reaction center subunit IV, chloroplastic-like	GO:0009522 (photosystem I),GO:0009538 (photosystem I reaction center)	GO:0015979 (photosynthesis)
MELO3C016253.2	0.00787379	-0.491696	Zinc finger protein, putative			GO:0003676 (nucleic acid binding)
MELO3C008326.2	0.00780792	-0.49215	Low affinity potassium transport system protein	GO:0005886 (plasma membrane)
MELO3C009331.2	0.00778696	-0.492295	syntaxin-71	GO:0005622 (intracellular),GO:0016020 (membrane)	GO:0006886 (intracellular protein transport),GO:0061025 (membrane fusion)	GO:0005484 (SNAP receptor activity)
MELO3C009894.2	0.00778388	-0.492317	thioredoxin H2	GO:0005623 (cell)	GO:0006662 (glycerol ether metabolic process),GO:0045454 (cell redox homeostasis),GO:0055114 (oxidation-reduction process)	GO:0015035 (protein disulfide oxidoreductase activity)
MELO3C022461.2	0.0077656	-0.492444	At2g44600/F16B22.9	GO:0005886 (plasma membrane)
MELO3C021055.2	0.00775377	-0.492526	accelerated cell death 11	GO:0005737 (cytoplasm)	GO:0046836 (glycolipid transport)	GO:0017089 (intermembrane glycolipid transporter activity),GO:0051861 (glycolipid binding)
MELO3C034038.2	0.00774027	-0.49262	Unknown protein	NA	NA	NA
MELO3C019413.2	0.00771321	-0.492809	Transmembrane protein, putative	GO:0016020 (membrane),GO:0016021 (integral component of membrane)
MELO3C008062.2	0.00767131	-0.493103	SAL1 phosphatase-like		GO:0006790 (sulfur compound metabolic process),GO:0016311 (dephosphorylation),GO:0046854 (phosphatidylinositol phosphorylation)	GO:0008441 (3'(2'),5'-bisphosphate nucleotidase activity)
MELO3C008103.2	0.00765713	-0.493202	Cytoplasmic membrane protein	GO:0016020 (membrane),GO:0016021 (integral component of membrane)
MELO3C005907.2	0.00764419	-0.493293	cytochrome b5			GO:0020037 (heme binding),GO:0046872 (metal ion binding)
MELO3C035183.2	0.00760879	-0.493543	DNA mismatch repair protein	GO:0016020 (membrane),GO:0016021 (integral component of membrane)
MELO3C017832.2	0.00760808	-0.493548	Transmembrane protein, putative	GO:0016020 (membrane),GO:0016021 (integral component of membrane)
MELO3C019894.2	0.00759657	-0.49363	Dual specificity phosphatase, catalytic domain containing protein,expressed	GO:0016020 (membrane),GO:0016021 (integral component of membrane)	GO:0006470 (protein dephosphorylation),GO:0016311 (dephosphorylation)	GO:0008138 (protein tyrosine/serine/threonine phosphatase activity),GO:0016791 (phosphatase activity)
MELO3C004106.2	0.00756033	-0.493887	Protein FLX-like 2		GO:0007275 (multicellular organism development),GO:0009908 (flower development),GO:0030154 (cell differentiation)
MELO3C030035.2	0.00754563	-0.493991	BTB/POZ domain-containing protein	GO:0016020 (membrane),GO:0016021 (integral component of membrane)
MELO3C010863.2	0.00750926	-0.494251	Calcium-binding EF-hand family protein, putative			GO:0005509 (calcium ion binding)
MELO3C019253.2	0.00750697	-0.494267	thioredoxin domain-containing protein 9 homolog	GO:0005623 (cell)	GO:0045454 (cell redox homeostasis)
MELO3C013373.2	0.00747719	-0.494481	eukaryotic translation initiation factor 4B3		GO:0006413 (translational initiation)	GO:0003743 (translation initiation factor activity)
MELO3C021513.2	0.00747162	-0.494521	peroxidase 31-like		GO:0006979 (response to oxidative stress),GO:0042744 (hydrogen peroxide catabolic process),GO:0055114 (oxidation-reduction process)	GO:0004601 (peroxidase activity),GO:0020037 (heme binding),GO:0046872 (metal ion binding)
MELO3C022272.2	0.00746474	-0.49457	Vesicle transport protein SEC20	GO:0016020 (membrane),GO:0016021 (integral component of membrane)
MELO3C007699.2	0.00739031	-0.495108	Unknown protein	NA	NA	NA
MELO3C026421.2	0.0073308	-0.495541	30S ribosomal protein S17-like	GO:0005622 (intracellular),GO:0005840 (ribosome)	GO:0006412 (translation)	GO:0003735 (structural constituent of ribosome)
MELO3C009632.2	0.00729006	-0.495839	zinc finger CCCH domain-containing protein 14-like			GO:0003676 (nucleic acid binding),GO:0003723 (RNA binding),GO:0046872 (metal ion binding)
MELO3C010812.2	0.0072168	-0.496378	Adenine phosphoribosyltransferase, putative	GO:0005737 (cytoplasm)	GO:0006168 (adenine salvage),GO:0009116 (nucleoside metabolic process)	GO:0003999 (adenine phosphoribosyltransferase activity),GO:0016740 (transferase activity),GO:0016757 (transferase activity, transferring glycosyl groups)
MELO3C023274.2	0.00720167	-0.49649	KxDL motif protein	NA	NA	NA
MELO3C023076.2	0.00720039	-0.4965	GATA transcription factor 1	GO:0005634 (nucleus)	GO:0006355 (regulation of transcription, DNA-templated),GO:0045893 (positive regulation of transcription, DNA-templated)	GO:0003677 (DNA binding),GO:0003700 (DNA-binding transcription factor activity),GO:0008270 (zinc ion binding),GO:0043565 (sequence-specific DNA binding)
MELO3C023168.2	0.0071597	-0.496802	60S ribosomal protein L6	GO:0005622 (intracellular),GO:0005840 (ribosome),GO:0030529 (ribonucleoprotein complex)	GO:0006412 (translation)	GO:0003735 (structural constituent of ribosome)
MELO3C014322.2	0.0070567	-0.497573	calmodulin-like			GO:0005509 (calcium ion binding)
MELO3C026224.2	0.007014	-0.497896	Aspartyl aminopeptidase family protein	GO:0005737 (cytoplasm)	GO:0006508 (proteolysis),GO:0006518 (peptide metabolic process)	GO:0004177 (aminopeptidase activity),GO:0008233 (peptidase activity),GO:0008237 (metallopeptidase activity),GO:0008270 (zinc ion binding),GO:0016787 (hydrolase activity),GO:0046872 (metal ion binding),GO:0070006 (metalloaminopeptidase activity)
MELO3C025754.2	0.00694664	-0.498409	BnaA03g08910D protein	NA	NA	NA
MELO3C004756.2	0.00692273	-0.498591	BnaC04g39280D protein		GO:0008033 (tRNA processing)	GO:0000166 (nucleotide binding),GO:0005524 (ATP binding),GO:0016740 (transferase activity)
MELO3C023367.2	0.00690279	-0.498744	DNA repair protein XRCC1		GO:0006266 (DNA ligation),GO:0006303 (double-strand break repair via nonhomologous end joining),GO:0080111 (DNA demethylation),GO:1901969 (positive regulation of polynucleotide 3'-phosphatase activity),GO:1901972 (positive regulation of DNA-5-methylcytosine glycosylase activity)	GO:0010385 (double-stranded methylated DNA binding)
MELO3C026753.2	0.00687929	-0.498925	TVP38/TMEM64 family membrane protein	GO:0016020 (membrane),GO:0016021 (integral component of membrane)
MELO3C007160.2	0.00683316	-0.499281	Transcriptional coactivator/pterin dehydratase		GO:0006729 (tetrahydrobiopterin biosynthetic process)	GO:0008124 (4-alpha-hydroxytetrahydrobiopterin dehydratase activity)
MELO3C002358.2	0.00679441	-0.499582	At5g50410	NA	NA	NA
MELO3C002923.2	0.00671363	-0.500214	Reticulon family protein	GO:0016020 (membrane),GO:0016021 (integral component of membrane)
MELO3C003983.2	0.00663653	-0.500823	Poly polymerase	GO:0005634 (nucleus),GO:0005730 (nucleolus)
MELO3C025197.2	0.00663115	-0.500866	PHD finger alfin-like protein		GO:0006355 (regulation of transcription, DNA-templated)	GO:0008270 (zinc ion binding),GO:0042393 (histone binding),GO:0046872 (metal ion binding)
MELO3C014563.2	0.00646463	-0.502203	Ankyrin repeat family protein	GO:0005622 (intracellular)
MELO3C009493.2	0.00646073	-0.502235	Peptidyl-prolyl cis-trans isomerase		GO:0000413 (protein peptidyl-prolyl isomerization),GO:0006457 (protein folding)	GO:0003755 (peptidyl-prolyl cis-trans isomerase activity),GO:0016853 (isomerase activity)
MELO3C018104.2	0.006403	-0.502705	protein NDR1-like	NA	NA	NA
MELO3C006010.2	0.00639223	-0.502793	Krueppel-like factor 17	GO:0016020 (membrane),GO:0016021 (integral component of membrane)
MELO3C020821.2	0.00635016	-0.503139	CDP-diacylglycerol--inositol 3-phosphatidyltransferase	GO:0005794 (Golgi apparatus),GO:0016020 (membrane),GO:0016021 (integral component of membrane)	GO:0006629 (lipid metabolic process),GO:0008654 (phospholipid biosynthetic process)	GO:0003881 (CDP-diacylglycerol-inositol 3-phosphatidyltransferase activity),GO:0016740 (transferase activity),GO:0016780 (phosphotransferase activity, for other substituted phosphate groups)
MELO3C006747.2	0.00633599	-0.503256	signal recognition particle 19 kDa protein	GO:0048500 (signal recognition particle)	GO:0006614 (SRP-dependent cotranslational protein targeting to membrane)	GO:0008312 (7S RNA binding)
MELO3C019827.2	0.00632578	-0.50334	MEF2BNB-like protein	NA	NA	NA
MELO3C003682.2	0.00627299	-0.503778	Cytochrome b-c1 complex subunit 7	GO:0005739 (mitochondrion),GO:0005743 (mitochondrial inner membrane),GO:0005750 (mitochondrial respiratory chain complex III),GO:0016020 (membrane),GO:0070469 (respirasome)	GO:0006122 (mitochondrial electron transport, ubiquinol to cytochrome c),GO:0009060 (aerobic respiration),GO:0034551 (mitochondrial respiratory chain complex III assembly),GO:0055114 (oxidation-reduction process),GO:1902600 (proton transmembrane transport)
MELO3C024033.2	0.00624605	-0.504003	Large ribosomal RNA subunit accumulation protein YCED homolog 2, chloroplastic	GO:0009507 (chloroplast),GO:0009536 (plastid)	GO:0042254 (ribosome biogenesis)
MELO3C008569.2	0.00619891	-0.504398	60S ribosomal protein L38	GO:0005622 (intracellular),GO:0005840 (ribosome)	GO:0006412 (translation)	GO:0003735 (structural constituent of ribosome)
MELO3C020786.2	0.00615947	-0.504731	eukaryotic translation initiation factor 1A		GO:0006413 (translational initiation)	GO:0003723 (RNA binding),GO:0003743 (translation initiation factor activity)
MELO3C018175.2	0.00612964	-0.504983	Universal stress protein A		GO:0006950 (response to stress)
MELO3C009130.2	0.00612429	-0.505029	Sel1 repeat protein	NA	NA	NA
MELO3C006103.2	0.0061174	-0.505087	At2g46000	NA	NA	NA
MELO3C035182.2	0.00609226	-0.505302	Unknown protein	NA	NA	NA
MELO3C021332.2	0.00608725	-0.505344	40S ribosomal protein S21	GO:0005622 (intracellular),GO:0005840 (ribosome),GO:0030529 (ribonucleoprotein complex)	GO:0006412 (translation)	GO:0003735 (structural constituent of ribosome)
MELO3C002276.2	0.00597962	-0.506271	glutaredoxin	GO:0005623 (cell)	GO:0045454 (cell redox homeostasis),GO:0055114 (oxidation-reduction process)	GO:0009055 (electron transfer activity),GO:0015035 (protein disulfide oxidoreductase activity)
MELO3C002462.2	0.00583499	-0.507538	At1g11655	NA	NA	NA
MELO3C004702.2	0.00583322	-0.507553	Ef-hand calcium binding protein, putative			GO:0005509 (calcium ion binding)
MELO3C015525.2	0.00578933	-0.507943	RING-box protein			GO:0008270 (zinc ion binding)
MELO3C010958.2	0.00575115	-0.508284	Gamma carbonic anhydrase 1, mitochondrial	GO:0005739 (mitochondrion),GO:0005747 (mitochondrial respiratory chain complex I),GO:0016020 (membrane),GO:0031966 (mitochondrial membrane),GO:0045271 (respiratory chain complex I)	GO:0009853 (photorespiration),GO:0070207 (protein homotrimerization)	GO:0004089 (carbonate dehydratase activity),GO:0016829 (lyase activity),GO:0046872 (metal ion binding)
MELO3C001947.2	0.00573784	-0.508404	eukaryotic translation initiation factor 3 subunit G-like	GO:0005737 (cytoplasm),GO:0005852 (eukaryotic translation initiation factor 3 complex),GO:0016282 (eukaryotic 43S preinitiation complex),GO:0033290 (eukaryotic 48S preinitiation complex)	GO:0001731 (formation of translation preinitiation complex),GO:0006413 (translational initiation),GO:0006446 (regulation of translational initiation)	GO:0003676 (nucleic acid binding),GO:0003723 (RNA binding),GO:0003743 (translation initiation factor activity)
MELO3C024251.2	0.00570174	-0.508729	Glyoxylate reductase		GO:0008152 (metabolic process),GO:0055114 (oxidation-reduction process)	GO:0016491 (oxidoreductase activity),GO:0016616 (oxidoreductase activity, acting on the CH-OH group of donors, NAD or NADP as acceptor),GO:0047964 (glyoxylate reductase activity),GO:0051287 (NAD binding)
MELO3C002151.2	0.0056998	-0.508746	B-cell receptor-associated 31-like	GO:0005783 (endoplasmic reticulum),GO:0016020 (membrane),GO:0016021 (integral component of membrane)	GO:0006886 (intracellular protein transport)
MELO3C026198.2	0.00567208	-0.508997	Gamma carbonic anhydrase-like 1, mitochondrial	GO:0005739 (mitochondrion),GO:0016020 (membrane),GO:0031966 (mitochondrial membrane)		GO:0005515 (protein binding),GO:0046872 (metal ion binding)
MELO3C018811.2	0.0056563	-0.50914	DNAJ heat shock N-terminal domain-containing protein	GO:0016020 (membrane),GO:0016021 (integral component of membrane)
MELO3C017889.2	0.00559822	-0.509671	Embryo-specific protein 3	GO:0016020 (membrane),GO:0016021 (integral component of membrane)
MELO3C017191.2	0.00558136	-0.509825	Xyloglucan 6-xylosyltransferase	GO:0016021 (integral component of membrane)		GO:0016740 (transferase activity),GO:0016757 (transferase activity, transferring glycosyl groups)
MELO3C017855.2	0.00551424	-0.510446	Thymidylate kinase		GO:0006233 (dTDP biosynthetic process),GO:0016310 (phosphorylation),GO:0046939 (nucleotide phosphorylation)	GO:0004798 (thymidylate kinase activity),GO:0005524 (ATP binding),GO:0016301 (kinase activity),GO:0016740 (transferase activity)
MELO3C024395.2	0.00551346	-0.510453	WAS/WASL-interacting family protein	GO:0016020 (membrane),GO:0016021 (integral component of membrane)
MELO3C026567.2	0.00550727	-0.51051	Pentatricopeptide repeat-containing protein At4g18975, chloroplastic	GO:0009507 (chloroplast),GO:0009536 (plastid),GO:0043231 (intracellular membrane-bounded organelle)	GO:0009451 (RNA modification),GO:0090305 (nucleic acid phosphodiester bond hydrolysis)	GO:0003723 (RNA binding),GO:0004519 (endonuclease activity)
MELO3C002821.2	0.00547361	-0.510824	Unknown protein	NA	NA	NA
MELO3C025307.2	0.00540656	-0.511454	Transmembrane 19	GO:0016020 (membrane),GO:0016021 (integral component of membrane)
MELO3C025424.2	0.00531217	-0.512352	17.7 kDa class I heat shock protein	GO:0005737 (cytoplasm)	GO:0009408 (response to heat),GO:0042542 (response to hydrogen peroxide),GO:0045471 (response to ethanol),GO:0046685 (response to arsenic-containing substance),GO:0046686 (response to cadmium ion),GO:0046688 (response to copper ion)
MELO3C006488.2	0.00528138	-0.512648	ADP-ribosylation factor, putative	GO:0005622 (intracellular)	GO:0007264 (small GTPase mediated signal transduction)	GO:0000166 (nucleotide binding),GO:0005525 (GTP binding)
MELO3C013833.2	0.0052429	-0.51302	binding partner of ACD11 1			GO:0003676 (nucleic acid binding)
MELO3C019642.2	0.00520213	-0.513416	Polyubiquitin	GO:0005634 (nucleus),GO:0005737 (cytoplasm)
MELO3C022282.2	0.00513967	-0.514029	myb-related protein 308-like			GO:0003677 (DNA binding)
MELO3C006895.2	0.0051021	-0.5144	3-hexulose-6-phosphate isomerase			GO:0016853 (isomerase activity)
MELO3C026192.2	0.00492013	-0.516234	HVA22-like protein	GO:0016020 (membrane),GO:0016021 (integral component of membrane)
MELO3C018459.2	0.00490985	-0.516339	40S ribosomal protein S16	GO:0005840 (ribosome)	GO:0006412 (translation)	GO:0003735 (structural constituent of ribosome)
MELO3C017169.2	0.00487629	-0.516684	60S ribosomal protein L34	GO:0005622 (intracellular),GO:0005840 (ribosome)	GO:0006412 (translation)	GO:0003735 (structural constituent of ribosome)
MELO3C014259.2	0.00481242	-0.517346	Mitochondrial import inner membrane translocase subunit TIM14-1	GO:0005739 (mitochondrion),GO:0005743 (mitochondrial inner membrane),GO:0016020 (membrane),GO:0016021 (integral component of membrane)
MELO3C007039.2	0.00479188	-0.51756	Protein LSD1-like protein	NA	NA	NA
MELO3C018091.2	0.00478646	-0.517617	DDRGK domain-containing protein 1	GO:0016020 (membrane),GO:0016021 (integral component of membrane)
MELO3C020550.2	0.00474955	-0.518005	inositol 3-kinase		GO:0010264 (myo-inositol hexakisphosphate biosynthetic process),GO:0016310 (phosphorylation)	GO:0005524 (ATP binding),GO:0016301 (kinase activity),GO:0016773 (phosphotransferase activity, alcohol group as acceptor),GO:0019140 (inositol 3-kinase activity)
MELO3C009241.2	0.00470582	-0.518468	High-light-induced protein chloroplastic	GO:0009507 (chloroplast),GO:0009535 (chloroplast thylakoid membrane)	GO:0007623 (circadian rhythm),GO:0009644 (response to high light intensity)
MELO3C003220.2	0.00469887	-0.518542	Mitochondrial uncoupling protein, putative	GO:0016020 (membrane),GO:0016021 (integral component of membrane),GO:0031966 (mitochondrial membrane)	GO:0006810 (transport),GO:0006839 (mitochondrial transport)
MELO3C034552.2	0.00469553	-0.518577	60S ribosomal protein L34	GO:0005622 (intracellular),GO:0005840 (ribosome)	GO:0006412 (translation)	GO:0003735 (structural constituent of ribosome)
MELO3C012382.2	0.00468357	-0.518705	non-symbiotic hemoglobin 2		GO:0006810 (transport),GO:0015671 (oxygen transport)	GO:0019825 (oxygen binding),GO:0020037 (heme binding)
MELO3C026270.2	0.00464257	-0.519144	Asparagine--tRNA ligase			GO:0016874 (ligase activity)
MELO3C002951.2	0.00463049	-0.519274	Peptidyl-prolyl cis-trans isomerase	GO:0016020 (membrane),GO:0016021 (integral component of membrane)	GO:0000413 (protein peptidyl-prolyl isomerization)	GO:0003755 (peptidyl-prolyl cis-trans isomerase activity),GO:0016853 (isomerase activity)
MELO3C006829.2	0.00462436	-0.51934	40S ribosomal protein S20, putative	GO:0005622 (intracellular),GO:0005840 (ribosome),GO:0015935 (small ribosomal subunit)	GO:0006412 (translation)	GO:0003723 (RNA binding),GO:0003735 (structural constituent of ribosome)
MELO3C026729.2	0.004612	-0.519473	dolichol-phosphate mannosyltransferase subunit 3		GO:0006486 (protein glycosylation)	GO:0016740 (transferase activity),GO:0016757 (transferase activity, transferring glycosyl groups)
MELO3C004371.2	0.00461091	-0.519485	Thioredoxin-like protein 1	GO:0005623 (cell)	GO:0045454 (cell redox homeostasis)
MELO3C017006.2	0.00459988	-0.519605	Cytoplasmic tRNA 2-thiolation protein 1-like protein	GO:0005737 (cytoplasm)	GO:0002098 (tRNA wobble uridine modification),GO:0032447 (protein urmylation),GO:0034227 (tRNA thio-modification)	GO:0000049 (tRNA binding),GO:0016779 (nucleotidyltransferase activity)
MELO3C016623.2	0.00457186	-0.519909	NAD(P)H dehydrogenase (Quinone)		GO:0055114 (oxidation-reduction process)	GO:0003955 (NAD(P)H dehydrogenase (quinone) activity),GO:0010181 (FMN binding),GO:0016491 (oxidoreductase activity)
MELO3C007812.2	0.00454868	-0.520162	HVA22-like protein	GO:0016020 (membrane)
MELO3C020530.2	0.00449431	-0.52076	Protein CHUP1, chloroplastic		GO:0006914 (autophagy)
MELO3C029330.2	0.00448698	-0.520841	Translation machinery-associated protein 22	GO:0005737 (cytoplasm),GO:0005840 (ribosome),GO:0016020 (membrane),GO:0016021 (integral component of membrane),GO:0030529 (ribonucleoprotein complex)	GO:0006413 (translational initiation)	GO:0003743 (translation initiation factor activity)
MELO3C020915.2	0.00447211	-0.521005	Unknown protein	NA	NA	NA
MELO3C006710.2	0.00445728	-0.52117	Ubiquitin-conjugating enzyme, E2	GO:0016020 (membrane),GO:0016021 (integral component of membrane)
MELO3C009315.2	0.00444212	-0.521339	Ribosomal protein S12	GO:0005622 (intracellular),GO:0005840 (ribosome),GO:0015935 (small ribosomal subunit)	GO:0006412 (translation)	GO:0003735 (structural constituent of ribosome)
MELO3C013034.2	0.00438853	-0.52194	Charged multivesicular body 1		GO:0007034 (vacuolar transport)
MELO3C017422.2	0.00434697	-0.522411	Inactive purple acid phosphatase-like protein			GO:0016787 (hydrolase activity)
MELO3C012059.2	0.00430258	-0.522918	ultraviolet-B receptor UVR8			GO:0003676 (nucleic acid binding)
MELO3C022425.2	0.00428527	-0.523117	15 kDa selenoprotein	NA	NA	NA
MELO3C002032.2	0.0042839	-0.523133	Presenilin	GO:0000139 (Golgi membrane),GO:0005783 (endoplasmic reticulum),GO:0005789 (endoplasmic reticulum membrane),GO:0005794 (Golgi apparatus),GO:0016020 (membrane),GO:0016021 (integral component of membrane)	GO:0006508 (proteolysis),GO:0007219 (Notch signaling pathway),GO:0016485 (protein processing)	GO:0004190 (aspartic-type endopeptidase activity),GO:0008233 (peptidase activity),GO:0016787 (hydrolase activity)
MELO3C021755.2	0.00425036	-0.52352	At1g31175	NA	NA	NA
MELO3C009921.2	0.00423809	-0.523662	Transmembrane protein 45B	GO:0016020 (membrane),GO:0016021 (integral component of membrane)
MELO3C002981.2	0.00423648	-0.523681	transmembrane emp24 domain-containing protein p24delta9-like	GO:0016021 (integral component of membrane)	GO:0006810 (transport)
MELO3C007002.2	0.00420216	-0.524081	At1g30880	NA	NA	NA
MELO3C017065.2	0.00419055	-0.524217	splicing factor U2af small subunit B-like	GO:0089701 (U2AF)	GO:0000398 (mRNA splicing, via spliceosome)	GO:0003676 (nucleic acid binding),GO:0003723 (RNA binding),GO:0046872 (metal ion binding)
MELO3C033192.2	0.00415844	-0.524595	UPF0161 protein At3g09310	NA	NA	NA
MELO3C020312.2	0.00408886	-0.525423	ATP-dependent Clp protease proteolytic subunit		GO:0006508 (proteolysis)	GO:0004252 (serine-type endopeptidase activity),GO:0008233 (peptidase activity),GO:0008236 (serine-type peptidase activity),GO:0016787 (hydrolase activity)
MELO3C011854.2	0.00405985	-0.525771	Cytochrome oxidase assembly 3, mitochondrial	GO:0016020 (membrane),GO:0016021 (integral component of membrane)
MELO3C014277.2	0.00404583	-0.52594	guanine nucleotide-binding protein subunit gamma 2-like	GO:0005834 (heterotrimeric G-protein complex)	GO:0007186 (G protein-coupled receptor signaling pathway)	GO:0004871 (obsolete signal transducer activity)
MELO3C004522.2	0.00403033	-0.526128	Early nodulin 93 protein	GO:0016020 (membrane),GO:0016021 (integral component of membrane)
MELO3C003848.2	0.00400542	-0.526431	COP9 signalosome complex subunit 4, putative, expressed	GO:0005829 (cytosol),GO:0008180 (COP9 signalosome),GO:0043234 (protein-containing complex)	GO:0000338 (protein deneddylation),GO:0010971 (positive regulation of G2/M transition of mitotic cell cycle)
MELO3C008344.2	0.00399121	-0.526604	Small nuclear ribonucleoprotein	GO:0000932 (P-body),GO:0005688 (U6 snRNP),GO:0019013 (viral nucleocapsid),GO:0030529 (ribonucleoprotein complex),GO:0046540 (U4/U6 x U5 tri-snRNP complex),GO:0071011 (precatalytic spliceosome),GO:0071013 (catalytic step 2 spliceosome),GO:1990726 (Lsm1-7-Pat1 complex)	GO:0000398 (mRNA splicing, via spliceosome),GO:0000956 (nuclear-transcribed mRNA catabolic process),GO:0033962 (cytoplasmic mRNA processing body assembly)	GO:0003723 (RNA binding)
MELO3C023238.2	0.00398075	-0.526732	GDP-mannose transporter, putative	GO:0005798 (Golgi-associated vesicle),GO:0016020 (membrane),GO:0016021 (integral component of membrane)
MELO3C024481.2	0.00392009	-0.527481	Dual specificity phosphatase Cdc25, putative		GO:0035335 (peptidyl-tyrosine dephosphorylation)	GO:0004725 (protein tyrosine phosphatase activity),GO:0016787 (hydrolase activity)
MELO3C012109.2	0.00386435	-0.528177	RING/U-box superfamily protein	GO:0016020 (membrane),GO:0016021 (integral component of membrane)		GO:0008270 (zinc ion binding)
MELO3C005879.2	0.00384428	-0.52843	At5g67490	NA	NA	NA
MELO3C023015.2	0.00382841	-0.52863	Embryo sac development arrest 6		GO:0009561 (megagametogenesis),GO:0009793 (embryo development ending in seed dormancy)
MELO3C024930.2	0.00382202	-0.528712	Ribosomal RNA small subunit methyltransferase H		GO:0032259 (methylation)	GO:0008168 (methyltransferase activity),GO:0016740 (transferase activity)
MELO3C010663.2	0.00377902	-0.52926	Nucleic acid-binding, OB-fold-like protein	GO:0005886 (plasma membrane)		GO:0003729 (mRNA binding)
MELO3C016823.2	0.00375989	-0.529505	LIM domain-containing protein			GO:0008270 (zinc ion binding)
MELO3C034631.2	0.00374662	-0.529676	Unknown protein	NA	NA	NA
MELO3C010053.2	0.00373703	-0.5298	Isopentenyl diphosphate isomerase		GO:0008299 (isoprenoid biosynthetic process)	GO:0004452 (isopentenyl-diphosphate delta-isomerase activity),GO:0016787 (hydrolase activity),GO:0016853 (isomerase activity)
MELO3C018066.2	0.00369663	-0.530325	Bet1-like SNARE 1-1 family protein	GO:0016020 (membrane),GO:0016021 (integral component of membrane)
MELO3C023072.2	0.00367303	-0.530634	Transmembrane protein, putative	GO:0016020 (membrane),GO:0016021 (integral component of membrane)
MELO3C024552.2	0.00366811	-0.530699	Small nuclear ribonucleoprotein G, putative	GO:0005681 (spliceosomal complex),GO:0019013 (viral nucleocapsid),GO:0030529 (ribonucleoprotein complex)	GO:0000387 (spliceosomal snRNP assembly)
MELO3C020960.2	0.0036211	-0.53132	RPM1-interacting protein 4 (RIN4) family protein	NA	NA	NA
MELO3C015708.2	0.00359794	-0.531629	homoserine kinase		GO:0006566 (threonine metabolic process),GO:0016310 (phosphorylation)	GO:0004413 (homoserine kinase activity),GO:0005524 (ATP binding),GO:0016301 (kinase activity)
MELO3C007079.2	0.00358103	-0.531855	DNA-damage-repair/toleration protein DRT111, chloroplastic		GO:0006281 (DNA repair),GO:0043484 (regulation of RNA splicing)	GO:0003676 (nucleic acid binding)
MELO3C025392.2	0.00357833	-0.531891	Receptor serine-threonine protein kinase, putative		GO:0006468 (protein phosphorylation),GO:0016310 (phosphorylation),GO:0018108 (peptidyl-tyrosine phosphorylation)	GO:0000166 (nucleotide binding),GO:0004672 (protein kinase activity),GO:0004674 (protein serine/threonine kinase activity),GO:0004715 (non-membrane spanning protein tyrosine kinase activity),GO:0005524 (ATP binding),GO:0016301 (kinase activity),GO:0016740 (transferase activity)
MELO3C012309.2	0.00356848	-0.532024	DNA repair REX1-B protein	NA	NA	NA
MELO3C026976.2	0.00356583	-0.532059	germin-like protein subfamily 3 member 4			GO:0030145 (manganese ion binding),GO:0045735 (nutrient reservoir activity)
MELO3C006187.2	0.00354957	-0.532279	Proteasome subunit beta type	GO:0000502 (proteasome complex),GO:0005634 (nucleus),GO:0005737 (cytoplasm),GO:0005839 (proteasome core complex)	GO:0006508 (proteolysis),GO:0051603 (proteolysis involved in cellular protein catabolic process)	GO:0004175 (endopeptidase activity),GO:0004298 (threonine-type endopeptidase activity),GO:0008233 (peptidase activity),GO:0016787 (hydrolase activity)
MELO3C030580.2	0.00353855	-0.532428	Unknown protein	NA	NA	NA
MELO3C019903.2	0.00353419	-0.532487	F1F0-ATPase inhibitor protein	GO:0005739 (mitochondrion)	GO:0032780 (negative regulation of ATPase activity)	GO:0042030 (ATPase inhibitor activity)
MELO3C023663.2	0.00347913	-0.533239	Unknown protein	NA	NA	NA
MELO3C010926.2	0.00346749	-0.533399	peroxisomal membrane protein 11A	GO:0005779 (integral component of peroxisomal membrane)	GO:0016559 (peroxisome fission)
MELO3C012842.2	0.00346094	-0.53349	Progesterone 5-beta-reductase		GO:0055114 (oxidation-reduction process)	GO:0003854 (3-beta-hydroxy-delta5-steroid dehydrogenase activity),GO:0016491 (oxidoreductase activity)
MELO3C020110.2	0.00340989	-0.534199	Nucleic acid-binding, OB-fold		GO:0006413 (translational initiation)	GO:0003723 (RNA binding),GO:0003743 (translation initiation factor activity)
MELO3C005512.2	0.00339272	-0.53444	BnaAnng15550D protein	GO:0016020 (membrane),GO:0016021 (integral component of membrane)
MELO3C006223.2	0.00339177	-0.534453	Calcium-binding EF hand family protein	GO:0009536 (plastid)		GO:0005509 (calcium ion binding)
MELO3C008257.2	0.00338034	-0.534614	Unknown protein	NA	NA	NA
MELO3C023334.2	0.00330616	-0.535669	zinc finger CCHC domain-containing protein 10			GO:0003676 (nucleic acid binding),GO:0008270 (zinc ion binding)
MELO3C023210.2	0.00324902	-0.536496	Thioesterase family protein	GO:0005777 (peroxisome)
MELO3C015682.2	0.00321082	-0.537056	Zinc finger BED domain-containing protein DAYSLEEPER			GO:0003676 (nucleic acid binding),GO:0003677 (DNA binding)
MELO3C019617.2	0.00316156	-0.537786	BnaA07g34870D protein	GO:0016020 (membrane),GO:0016021 (integral component of membrane)
MELO3C009700.2	0.00314172	-0.538083	Plant cadmium resistance protein	GO:0016020 (membrane),GO:0016021 (integral component of membrane)
MELO3C011449.2	0.00310809	-0.53859	Proteasome subunit beta type	GO:0000502 (proteasome complex),GO:0005634 (nucleus),GO:0005737 (cytoplasm),GO:0005839 (proteasome core complex)	GO:0006508 (proteolysis),GO:0051603 (proteolysis involved in cellular protein catabolic process)	GO:0004175 (endopeptidase activity),GO:0004298 (threonine-type endopeptidase activity),GO:0008233 (peptidase activity),GO:0016787 (hydrolase activity)
MELO3C023548.2	0.0030694	-0.539179	ATP synthase subunit O, mitochondrial	GO:0016020 (membrane)	GO:0015986 (ATP synthesis coupled proton transport)	GO:0046933 (proton-transporting ATP synthase activity, rotational mechanism)
MELO3C002061.2	0.00306307	-0.539276	Serine/threonine protein kinase, putative		GO:0006468 (protein phosphorylation),GO:0016310 (phosphorylation)	GO:0000166 (nucleotide binding),GO:0004672 (protein kinase activity),GO:0004674 (protein serine/threonine kinase activity),GO:0005524 (ATP binding),GO:0016301 (kinase activity),GO:0016740 (transferase activity)
MELO3C033554.2	0.00304071	-0.53962	BnaA02g25840D protein	NA	NA	NA
MELO3C011759.2	0.00302141	-0.539919	transcription factor DIVARICATA			GO:0003677 (DNA binding)
MELO3C023920.2	0.00301565	-0.540008	cucumisin-like		GO:0006508 (proteolysis)	GO:0004252 (serine-type endopeptidase activity)
MELO3C018561.2	0.00299727	-0.540294	Cysteine-rich/transmembrane domain A-like protein	GO:0005886 (plasma membrane),GO:0016021 (integral component of membrane)	GO:0003006 (developmental process involved in reproduction)
MELO3C017207.2	0.00296094	-0.540865	LYR motif-containing protein 4	NA	NA	NA
MELO3C013522.2	0.00296022	-0.540876	frataxin, mitochondrial	GO:0005739 (mitochondrion)	GO:0016226 (iron-sulfur cluster assembly),GO:0055114 (oxidation-reduction process)	GO:0004322 (ferroxidase activity),GO:0008199 (ferric iron binding)
MELO3C007880.2	0.00295603	-0.540943	AT5g17280/MKP11_13	NA	NA	NA
MELO3C015368.2	0.00293938	-0.541206	Trafficking protein particle complex subunit 6B		GO:0009737 (response to abscisic acid),GO:0048868 (pollen tube development)
MELO3C012991.2	0.00291003	-0.541675	Protein SEC13 like	GO:0016020 (membrane),GO:0016021 (integral component of membrane)
MELO3C010337.2	0.00288738	-0.542039	50S ribosomal protein L36, chloroplastic	GO:0005622 (intracellular),GO:0005840 (ribosome),GO:0009507 (chloroplast),GO:0009536 (plastid),GO:0030529 (ribonucleoprotein complex)	GO:0006412 (translation)	GO:0003735 (structural constituent of ribosome)
MELO3C013914.2	0.0028759	-0.542224	Ubiquitin carboxyl-terminal hydrolase	GO:0005622 (intracellular)	GO:0006508 (proteolysis),GO:0006511 (ubiquitin-dependent protein catabolic process)	GO:0004843 (thiol-dependent ubiquitin-specific protease activity),GO:0008233 (peptidase activity),GO:0008234 (cysteine-type peptidase activity),GO:0016787 (hydrolase activity),GO:0036459 (thiol-dependent ubiquitinyl hydrolase activity)
MELO3C018910.2	0.0028447	-0.542732	Biogenesis of lysosome-related organelles complex 1 subunit 2	GO:0005737 (cytoplasm),GO:0005768 (endosome),GO:0031083 (BLOC-1 complex)		GO:0005515 (protein binding)
MELO3C013860.2	0.00283713	-0.542856	eyes absent homolog 2		GO:0007275 (multicellular organism development),GO:0035335 (peptidyl-tyrosine dephosphorylation)	GO:0004725 (protein tyrosine phosphatase activity)
MELO3C012430.2	0.00283155	-0.542947	Alpha/beta hydrolase family protein			GO:0016787 (hydrolase activity)
MELO3C009491.2	0.00279012	-0.543631	Alpha/beta hydrolase domain-containing protein 11			GO:0016787 (hydrolase activity)
MELO3C004198.2	0.00277133	-0.543944	zinc finger matrin-type protein 2			GO:0003676 (nucleic acid binding),GO:0008270 (zinc ion binding)
MELO3C007742.2	0.00276932	-0.543978	ras-related protein Rab11A			GO:0003924 (GTPase activity),GO:0005525 (GTP binding)
MELO3C019299.2	0.00274459	-0.544393	Plant/T7A14-6 protein	GO:0016020 (membrane),GO:0016021 (integral component of membrane)
MELO3C024644.2	0.00269859	-0.545173	50S ribosomal protein L18	GO:0005622 (intracellular),GO:0005840 (ribosome)	GO:0006412 (translation)	GO:0003735 (structural constituent of ribosome)
MELO3C008924.2	0.00269055	-0.545311	Golgi apparatus membrane protein TVP23	GO:0000139 (Golgi membrane),GO:0005794 (Golgi apparatus),GO:0016020 (membrane),GO:0016021 (integral component of membrane)
MELO3C035505.2	0.00266089	-0.545822	NADH dehydrogenase [ubiquinone] 1 alpha subcomplex subunit 8-B-like	NA	NA	NA
MELO3C015473.2	0.00265928	-0.54585	transmembrane protein 258	GO:0016021 (integral component of membrane)
MELO3C022112.2	0.00261856	-0.546559	Glycine-rich protein	GO:0016020 (membrane),GO:0016021 (integral component of membrane)
MELO3C007829.2	0.00259306	-0.547008	ADP-ribosylation factor, putative	GO:0005622 (intracellular)	GO:0007264 (small GTPase mediated signal transduction)	GO:0000166 (nucleotide binding),GO:0005525 (GTP binding)
MELO3C007474.2	0.00254127	-0.547932	Small GTPase superfamily			GO:0003924 (GTPase activity),GO:0005525 (GTP binding)
MELO3C015607.2	0.00252923	-0.54815	Cysteine proteinase inhibitor		GO:0006508 (proteolysis),GO:0010466 (negative regulation of peptidase activity),GO:0010951 (negative regulation of endopeptidase activity)	GO:0004869 (cysteine-type endopeptidase inhibitor activity),GO:0008233 (peptidase activity),GO:0030414 (peptidase inhibitor activity)
MELO3C026633.2	0.00252638	-0.548201	GTP-binding nuclear protein	GO:0005634 (nucleus)	GO:0006810 (transport),GO:0006886 (intracellular protein transport),GO:0006913 (nucleocytoplasmic transport),GO:0007165 (signal transduction),GO:0015031 (protein transport)	GO:0000166 (nucleotide binding),GO:0003924 (GTPase activity),GO:0005525 (GTP binding)
MELO3C025446.2	0.00246766	-0.549274	UDP-glucuronic acid decarboxylase	GO:0005829 (cytosol)	GO:0042732 (D-xylose metabolic process)	GO:0048040 (UDP-glucuronate decarboxylase activity)
MELO3C004505.2	0.00239947	-0.550549	Ribosomal protein L31	GO:0005840 (ribosome)
MELO3C006119.2	0.00237016	-0.551106	Remorin	GO:0005886 (plasma membrane),GO:0016020 (membrane)	GO:0006810 (transport),GO:0007267 (cell-cell signaling)	GO:0048032 (galacturonate binding)
MELO3C026186.2	0.00235611	-0.551375	membrane-anchored ubiquitin-fold protein 3	GO:0005886 (plasma membrane)
MELO3C017487.2	0.00233826	-0.551719	F-box family protein, putative	GO:0005634 (nucleus)
MELO3C026155.2	0.00232258	-0.552023	(+)-neomenthol dehydrogenase		GO:0055114 (oxidation-reduction process)	GO:0016491 (oxidoreductase activity)
MELO3C017226.2	0.00232204	-0.552034	glycine-rich RNA-binding protein 2, mitochondrial-like			GO:0003676 (nucleic acid binding)
MELO3C024447.2	0.00231279	-0.552214	Protein SEC13 like	GO:0016020 (membrane),GO:0016021 (integral component of membrane)
MELO3C007042.2	0.00224828	-0.553488	coatomer subunit epsilon-1-like		GO:0006890 (retrograde vesicle-mediated transport, Golgi to endoplasmic reticulum)	GO:0005198 (structural molecule activity)
MELO3C008132.2	0.00219754	-0.554513	SLL1 protein	GO:0016020 (membrane),GO:0016021 (integral component of membrane)
MELO3C015828.2	0.00217633	-0.554948	N-alpha-acetyltransferase 20			GO:0008080 (N-acetyltransferase activity),GO:0016740 (transferase activity)
MELO3C022232.2	0.00213204	-0.555867	Alanine--tRNA ligase	GO:0016020 (membrane),GO:0016021 (integral component of membrane)		GO:0016874 (ligase activity)
MELO3C026711.2	0.00212947	-0.555921	Protein FAM32A-like		GO:0055114 (oxidation-reduction process)	GO:0016491 (oxidoreductase activity),GO:0047598 (7-dehydrocholesterol reductase activity)
MELO3C009499.2	0.00210119	-0.556517	Embryo defective 2735	NA	NA	NA
MELO3C007889.2	0.00208693	-0.55682	histone H1	GO:0000786 (nucleosome),GO:0005634 (nucleus)	GO:0006334 (nucleosome assembly)	GO:0003677 (DNA binding)
MELO3C033482.2	0.00204212	-0.557785	UPF0161 protein At3g09310	NA	NA	NA
MELO3C024403.2	0.0020368	-0.5579	RWD domain-containing protein 1			GO:0016874 (ligase activity)
MELO3C017992.2	0.00201891	-0.558292	histone deacetylase 6			GO:0008270 (zinc ion binding)
MELO3C018500.2	0.0019907	-0.558914	TIP41-like family protein	GO:0005829 (cytosol)
MELO3C014348.2	0.00198603	-0.559018	Glutathione peroxidase		GO:0006979 (response to oxidative stress),GO:0055114 (oxidation-reduction process)	GO:0004601 (peroxidase activity),GO:0004602 (glutathione peroxidase activity),GO:0016491 (oxidoreductase activity)
MELO3C015717.2	0.00196654	-0.559454	2Fe-2S ferredoxin-like			GO:0009055 (electron transfer activity),GO:0051536 (iron-sulfur cluster binding)
MELO3C021892.2	0.00194842	-0.559862	Anaphase-promoting complex subunit 13	GO:0005634 (nucleus),GO:0005680 (anaphase-promoting complex)	GO:0007049 (cell cycle),GO:0007275 (multicellular organism development),GO:0010152 (pollen maturation),GO:0010229 (inflorescence development),GO:0016567 (protein ubiquitination),GO:0048827 (phyllome development),GO:0051301 (cell division),GO:0061614 (pri-miRNA transcription by RNA polymerase II)
MELO3C007128.2	0.0019471	-0.559892	Outer envelope membrane protein 7	GO:0016020 (membrane),GO:0016021 (integral component of membrane)
MELO3C021492.2	0.00194699	-0.559895	metalloendoproteinase 2-MMP-like	GO:0031012 (extracellular matrix)	GO:0006508 (proteolysis)	GO:0004222 (metalloendopeptidase activity),GO:0008237 (metallopeptidase activity),GO:0008270 (zinc ion binding)
MELO3C014515.2	0.00194223	-0.560002	Aspartyl/glutamyl-tRNA (Asn/Gln) amidotransferase subunit B			GO:0016740 (transferase activity)
MELO3C018445.2	0.00191646	-0.560591	calmodulin-like protein 1			GO:0005509 (calcium ion binding)
MELO3C008218.2	0.00190333	-0.560893	Plant UBX domain-containing protein 1		GO:0035265 (organ growth),GO:0043241 (protein-containing complex disassembly)	GO:0051117 (ATPase binding)
MELO3C004196.2	0.00189908	-0.560991	GTP-binding protein SAR1A	GO:0005622 (intracellular)	GO:0006886 (intracellular protein transport)	GO:0005525 (GTP binding)
MELO3C010198.2	0.00186708	-0.561737	DNA-directed RNA polymerase subunit beta	GO:0016020 (membrane),GO:0016021 (integral component of membrane)	GO:0032774 (RNA biosynthetic process)	GO:0003899 (DNA-directed 5'-3' RNA polymerase activity)
MELO3C008167.2	0.00186114	-0.561876	histone chaperone ASF1B-like	GO:0005634 (nucleus)	GO:0006333 (chromatin assembly or disassembly)
MELO3C016197.2	0.00185837	-0.561942	Serine hydroxymethyltransferase		GO:0006544 (glycine metabolic process),GO:0006563 (L-serine metabolic process),GO:0006730 (one-carbon metabolic process),GO:0035999 (tetrahydrofolate interconversion)	GO:0003824 (catalytic activity),GO:0004372 (glycine hydroxymethyltransferase activity),GO:0016740 (transferase activity),GO:0030170 (pyridoxal phosphate binding)
MELO3C015061.2	0.00184432	-0.562274	Growth inhibition and differentiation-related protein 88			GO:0003676 (nucleic acid binding)
MELO3C002037.2	0.00183114	-0.562588	Furry	GO:0005739 (mitochondrion)
MELO3C012764.2	0.0018223	-0.562799	BnaCnng14650D protein	NA	NA	NA
MELO3C010358.2	0.00178926	-0.563598	Alba DNA/RNA-binding protein			GO:0003676 (nucleic acid binding)
MELO3C024167.2	0.00177838	-0.563863	AP-1 complex subunit sigma-1-like	GO:0030117 (membrane coat)	GO:0006810 (transport),GO:0006886 (intracellular protein transport),GO:0015031 (protein transport),GO:0016192 (vesicle-mediated transport)	GO:0008565 (obsolete protein transporter activity)
MELO3C024380.2	0.00177122	-0.564039	At1g72690	NA	NA	NA
MELO3C019047.2	0.00176496	-0.564193	HAUS augmin-like complex subunit 1	GO:0070652 (HAUS complex)	GO:0051225 (spindle assembly)
MELO3C022093.2	0.00176265	-0.56425	At5g16060	GO:0005739 (mitochondrion)
MELO3C019819.2	0.00176093	-0.564292	ras-related protein RABF1			GO:0003924 (GTPase activity),GO:0005525 (GTP binding)
MELO3C002161.2	0.00168494	-0.566205	SufE-like protein 1, chloroplastic/mitochondrial	GO:0005739 (mitochondrion),GO:0009507 (chloroplast),GO:0009536 (plastid),GO:0009570 (chloroplast stroma)	GO:0043085 (positive regulation of catalytic activity)	GO:0005515 (protein binding),GO:0008047 (enzyme activator activity)
MELO3C013708.2	0.00168383	-0.566233	RING-H2 finger protein ATL80			GO:0008270 (zinc ion binding)
MELO3C004187.2	0.00166514	-0.566715	Nicotianamine synthase6		GO:0030418 (nicotianamine biosynthetic process)	GO:0030410 (nicotianamine synthase activity)
MELO3C009672.2	0.00163964	-0.567381	Protein n-terminal glutamine amidohydrolase			GO:0016787 (hydrolase activity),GO:0016811 (hydrolase activity, acting on carbon-nitrogen (but not peptide) bonds, in linear amides)
MELO3C006011.2	0.00161818	-0.567948	pyridoxine/pyridoxamine 5'-phosphate oxidase 2		GO:0055114 (oxidation-reduction process)	GO:0010181 (FMN binding),GO:0016491 (oxidoreductase activity)
MELO3C014694.2	0.00161227	-0.568105	Ribosomal protein L11	GO:0005840 (ribosome)	GO:0006412 (translation)	GO:0003735 (structural constituent of ribosome)
MELO3C009356.2	0.00161112	-0.568135	ABC transporter B family protein	GO:0016020 (membrane),GO:0016021 (integral component of membrane)	GO:0006810 (transport),GO:0055085 (transmembrane transport)	GO:0000166 (nucleotide binding),GO:0005524 (ATP binding),GO:0016887 (ATPase activity),GO:0042626 (ATPase activity, coupled to transmembrane movement of substances)
MELO3C019969.2	0.00160502	-0.568298	F14O23.11 protein	NA	NA	NA
MELO3C009353.2	0.00157995	-0.568974	Membrane magnesium transporter	GO:0016020 (membrane),GO:0016021 (integral component of membrane)
MELO3C025581.2	0.0015657	-0.569362	Transcription repressor OFP6	GO:0005634 (nucleus)	GO:0006351 (transcription, DNA-templated),GO:0006355 (regulation of transcription, DNA-templated),GO:0045892 (negative regulation of transcription, DNA-templated)
MELO3C007606.2	0.00155186	-0.569741	Transmembrane protein	GO:0016021 (integral component of membrane)
MELO3C014334.2	0.00154284	-0.56999	histone H1	GO:0000786 (nucleosome),GO:0005634 (nucleus)	GO:0006334 (nucleosome assembly)	GO:0003677 (DNA binding)
MELO3C001923.2	0.00152874	-0.570382	RNA polymerase II subunit A C-terminal domain phosphatase SSU72	GO:0005634 (nucleus)	GO:0006397 (mRNA processing),GO:0006470 (protein dephosphorylation)	GO:0004721 (phosphoprotein phosphatase activity)
MELO3C023845.2	0.00151622	-0.570733	serine/arginine-rich SC35-like splicing factor SCL30			GO:0003676 (nucleic acid binding)
MELO3C021568.2	0.00151522	-0.570761	sirohydrochlorin ferrochelatase, chloroplastic		GO:0009236 (cobalamin biosynthetic process)	GO:0016852 (sirohydrochlorin cobaltochelatase activity)
MELO3C015461.2	0.00149247	-0.571405	Embryo defective 2752	GO:0016020 (membrane),GO:0016021 (integral component of membrane)
MELO3C020513.2	0.00148842	-0.571521	F10K1.26 protein	GO:0016020 (membrane),GO:0016021 (integral component of membrane)	GO:0006810 (transport),GO:0055085 (transmembrane transport)
MELO3C006416.2	0.00148292	-0.571678	Splicing factor 3B, subunit 5		GO:0000398 (mRNA splicing, via spliceosome)
MELO3C025175.2	0.00147774	-0.571827	Protein yippee-like			GO:0046872 (metal ion binding)
MELO3C008192.2	0.0014766	-0.57186	Transcription factor TFIIIC tau55-related protein	GO:0016020 (membrane),GO:0016021 (integral component of membrane)
MELO3C015793.2	0.00146995	-0.572051	BnaA09g20360D protein	NA	NA	NA
MELO3C016159.2	0.00144477	-0.572784	polyadenylate-binding protein-interacting protein 9 isoform X1			GO:0003676 (nucleic acid binding)
MELO3C032849.2	0.00144412	-0.572802	stress-associated endoplasmic reticulum protein 2-like	GO:0005783 (endoplasmic reticulum)
MELO3C004531.2	0.00143971	-0.572932	26S protease regulatory subunit, putative		GO:0006508 (proteolysis)	GO:0000166 (nucleotide binding),GO:0005524 (ATP binding),GO:0008233 (peptidase activity),GO:0008568 (microtubule-severing ATPase activity),GO:0016787 (hydrolase activity)
MELO3C016940.2	0.00142699	-0.573307	Transmembrane protein, putative	GO:0016020 (membrane),GO:0016021 (integral component of membrane)
MELO3C007973.2	0.00142343	-0.573413	Heterogeneous nuclear ribonucleoprotein, putative	GO:0019013 (viral nucleocapsid),GO:0030529 (ribonucleoprotein complex)		GO:0003676 (nucleic acid binding)
MELO3C019287.2	0.00141209	-0.573751	B-cell receptor-associated protein 31-like	GO:0005783 (endoplasmic reticulum),GO:0016021 (integral component of membrane)	GO:0006886 (intracellular protein transport)
MELO3C022326.2	0.00138527	-0.574559	F12F1.11	NA	NA	NA
MELO3C002712.2	0.00138382	-0.574603	coatomer subunit zeta-1-like		GO:0006810 (transport)
MELO3C013722.2	0.00135851	-0.575379	Tail-anchored protein insertion receptor WRB	GO:0016020 (membrane),GO:0016021 (integral component of membrane)	GO:0071816 (tail-anchored membrane protein insertion into ER membrane)
MELO3C019760.2	0.00135358	-0.575532	Adaptin ear-binding coat-associated protein 1	GO:0016020 (membrane)	GO:0006897 (endocytosis)
MELO3C016410.2	0.00130057	-0.577204	Protein REVERSION-TO-ETHYLENE SENSITIVITY1	GO:0016020 (membrane),GO:0016021 (integral component of membrane)
MELO3C019956.2	0.00129596	-0.577352	F-actin capping protein beta subunit	GO:0005737 (cytoplasm),GO:0008290 (F-actin capping protein complex)	GO:0030036 (actin cytoskeleton organization),GO:0051016 (barbed-end actin filament capping)	GO:0003779 (actin binding)
MELO3C010243.2	0.00126309	-0.578423	VAMP-like protein YKT61	GO:0016021 (integral component of membrane)	GO:0006810 (transport),GO:0016192 (vesicle-mediated transport)
MELO3C011766.2	0.00125453	-0.578705	G-patch domain containing protein, expressed			GO:0003676 (nucleic acid binding)
MELO3C007183.2	0.00125087	-0.578827	RNA ligase/cyclic nucleotide phosphodiesterase			GO:0004112 (cyclic-nucleotide phosphodiesterase activity),GO:0016874 (ligase activity)
MELO3C009511.2	0.00124042	-0.579175	Peptidyl-prolyl cis-trans isomerase G, putative			GO:0016853 (isomerase activity)
MELO3C024248.2	0.00124021	-0.579182	Dynein light chain family protein	GO:0030286 (dynein complex)	GO:0007017 (microtubule-based process)
MELO3C010475.2	0.00123674	-0.579298	UDP-glucuronosyltransferase 2B17			GO:0016740 (transferase activity)
MELO3C003910.2	0.00122499	-0.579694	Prefoldin subunit 1	GO:0016272 (prefoldin complex)	GO:0006457 (protein folding)	GO:0051082 (unfolded protein binding)
MELO3C018842.2	0.00122275	-0.57977	PHD domain-containing protein/BAH domain-containing protein			GO:0003682 (chromatin binding),GO:0008270 (zinc ion binding)
MELO3C005837.2	0.00121776	-0.579939	RNA-binding protein-like RNA recognition motif protein			GO:0003676 (nucleic acid binding)
MELO3C015160.2	0.00120974	-0.580212	RNA-binding family protein	GO:0005634 (nucleus),GO:0005737 (cytoplasm)	GO:0006396 (RNA processing)	GO:0003676 (nucleic acid binding),GO:0003723 (RNA binding),GO:0003729 (mRNA binding)
MELO3C006858.2	0.00120939	-0.580224	At5g51840	NA	NA	NA
MELO3C026666.2	0.00119248	-0.580806	Cytochrome b5	GO:0016020 (membrane),GO:0016021 (integral component of membrane)		GO:0020037 (heme binding),GO:0046872 (metal ion binding)
MELO3C026776.2	0.00118206	-0.581168	DNA-directed RNA polymerase II subunit RPB7	GO:0016020 (membrane),GO:0016021 (integral component of membrane)	GO:0006351 (transcription, DNA-templated)	GO:0003899 (DNA-directed 5'-3' RNA polymerase activity)
MELO3C012494.2	0.00115462	-0.582135	Proline-rich family protein	GO:0009507 (chloroplast),GO:0009535 (chloroplast thylakoid membrane),GO:0009579 (thylakoid)	GO:0009735 (response to cytokinin),GO:0061635 (regulation of protein complex stability)
MELO3C014684.2	0.00112944	-0.58304	Ubiquitin-conjugating enzyme, E2	NA	NA	NA
MELO3C000126.2	0.00112344	-0.583258	Protein disulfide-isomerase	GO:0005783 (endoplasmic reticulum)	GO:0045454 (cell redox homeostasis)	GO:0003756 (protein disulfide isomerase activity),GO:0016853 (isomerase activity)
MELO3C023472.2	0.00111944	-0.583404	GAG1At protein	GO:0016020 (membrane),GO:0016021 (integral component of membrane)
MELO3C016803.2	0.00111363	-0.583617	Protein TRIGALACTOSYLDIACYLGLYCEROL 5, chloroplastic	GO:0009507 (chloroplast),GO:0009536 (plastid),GO:0009941 (chloroplast envelope),GO:0016020 (membrane),GO:0016021 (integral component of membrane),GO:0031969 (chloroplast membrane)	GO:0006810 (transport),GO:0006869 (lipid transport),GO:1901965 (endoplasmic reticulum to chloroplast transport),GO:1990052 (ER to chloroplast lipid transport)	GO:0005319 (lipid transporter activity),GO:0005515 (protein binding)
MELO3C014567.2	0.00110606	-0.583896	Reactive oxygen species modulator 1	GO:0016020 (membrane),GO:0016021 (integral component of membrane)
MELO3C023291.2	0.00109882	-0.584164	glycine-rich RNA-binding protein 1-like			GO:0003676 (nucleic acid binding)
MELO3C002757.2	0.00108814	-0.584563	signal recognition particle 14 kDa protein	GO:0005786 (signal recognition particle, endoplasmic reticulum targeting),GO:0048500 (signal recognition particle)	GO:0006614 (SRP-dependent cotranslational protein targeting to membrane)	GO:0008312 (7S RNA binding),GO:0030942 (endoplasmic reticulum signal peptide binding)
MELO3C017179.2	0.00108005	-0.584867	HNH endonuclease		GO:0090305 (nucleic acid phosphodiester bond hydrolysis)	GO:0003676 (nucleic acid binding),GO:0004519 (endonuclease activity)
MELO3C016404.2	0.00105486	-0.585827	50S ribosomal protein L2	GO:0005840 (ribosome)
MELO3C025525.2	0.00105027	-0.586004	Acyl carrier protein		GO:0006633 (fatty acid biosynthetic process)
MELO3C005478.2	0.0010028	-0.587876	Prolyl 4-hydroxylase alpha subunit, putative		GO:0019511 (peptidyl-proline hydroxylation),GO:0055114 (oxidation-reduction process)	GO:0004656 (procollagen-proline 4-dioxygenase activity),GO:0005506 (iron ion binding),GO:0016491 (oxidoreductase activity),GO:0016705 (oxidoreductase activity, acting on paired donors, with incorporation or reduction of molecular oxygen),GO:0031418 (L-ascorbic acid binding)
MELO3C005389.2	0.000990049	-0.588392	NADH dehydrogenase [ubiquinone] 1 alpha subcomplex subunit 12	GO:0005739 (mitochondrion),GO:0005743 (mitochondrial inner membrane),GO:0016020 (membrane),GO:0070469 (respirasome)	GO:0055114 (oxidation-reduction process)	GO:0008137 (NADH dehydrogenase (ubiquinone) activity),GO:0009055 (electron transfer activity)
MELO3C006289.2	0.000989496	-0.588414	Unknown protein	NA	NA	NA
MELO3C015335.2	0.000983266	-0.588668	signal peptidase complex subunit 3B-like	GO:0005787 (signal peptidase complex),GO:0016021 (integral component of membrane)	GO:0006465 (signal peptide processing)	GO:0008233 (peptidase activity)
MELO3C006735.2	0.000975221	-0.588999	Stress-response A/B barrel domain-containing protein HS1	GO:0005829 (cytosol),GO:0005886 (plasma membrane)	GO:0006952 (defense response),GO:0042742 (defense response to bacterium),GO:0050832 (defense response to fungus)	GO:0046872 (metal ion binding)
MELO3C003791.2	0.00096923	-0.589246	Thioredoxin	GO:0005623 (cell)	GO:0006662 (glycerol ether metabolic process),GO:0045454 (cell redox homeostasis),GO:0055114 (oxidation-reduction process)	GO:0015035 (protein disulfide oxidoreductase activity)
MELO3C010803.2	0.000962624	-0.589521	At5g63905	GO:0016021 (integral component of membrane)
MELO3C024257.2	0.00095697	-0.589757	protein CURVATURE THYLAKOID 1C, chloroplastic	GO:0009579 (thylakoid)
MELO3C003080.2	0.000955111	-0.589835	Dirigent protein 17			GO:0003677 (DNA binding)
MELO3C007468.2	0.000948753	-0.590103	Male gametophyte defective 1		GO:0009555 (pollen development)
MELO3C011023.2	0.00094626	-0.590208	E3 ubiquitin-protein ligase HUWE1, putative			GO:0016874 (ligase activity)
MELO3C012445.2	0.000944565	-0.59028	ATP synthase subunit d, mitochondrial	GO:0000276 (mitochondrial proton-transporting ATP synthase complex, coupling factor F(o)),GO:0005739 (mitochondrion),GO:0005743 (mitochondrial inner membrane),GO:0016020 (membrane)	GO:0006810 (transport),GO:0006811 (ion transport),GO:0015986 (ATP synthesis coupled proton transport),GO:0015992 (proton transmembrane transport)	GO:0015078 (proton transmembrane transporter activity)
MELO3C023199.2	0.00093172	-0.590828	Arginine/glutamate-rich 1 protein	NA	NA	NA
MELO3C014592.2	0.00091262	-0.591655	heterogeneous nuclear ribonucleoprotein F	GO:0019013 (viral nucleocapsid),GO:0030529 (ribonucleoprotein complex)		GO:0003676 (nucleic acid binding)
MELO3C023293.2	0.000905264	-0.591977	Dipeptide transport ATP-binding protein dppF			GO:0005524 (ATP binding)
MELO3C022086.2	0.000902509	-0.592098	cyclin-B1-2		GO:0043248 (proteasome assembly)
MELO3C021993.2	0.000899425	-0.592235	Calmegin	NA	NA	NA
MELO3C007697.2	0.000896299	-0.592373	protein BRICK 1	GO:0031209 (SCAR complex)	GO:0007015 (actin filament organization)	GO:0032403 (protein-containing complex binding)
MELO3C026569.2	0.000886582	-0.592806	Thioredoxin	GO:0005623 (cell)	GO:0006662 (glycerol ether metabolic process),GO:0045454 (cell redox homeostasis),GO:0055114 (oxidation-reduction process)	GO:0015035 (protein disulfide oxidoreductase activity)
MELO3C024266.2	0.000884875	-0.592883	Cytochrome c oxidase assembly protein COX19	NA	NA	NA
MELO3C021597.2	0.000876386	-0.593265	At5g14410	NA	NA	NA
MELO3C019608.2	0.00087408	-0.59337	UPF0678 fatty acid-binding protein-like protein At1g79260	GO:0005737 (cytoplasm),GO:0005829 (cytosol)	GO:0006810 (transport)
MELO3C004390.2	0.00086559	-0.593756	Prefoldin subunit 4	GO:0016272 (prefoldin complex)	GO:0006457 (protein folding)	GO:0051082 (unfolded protein binding)
MELO3C016368.2	0.000859235	-0.594048	PLAC8 family protein	GO:0016020 (membrane),GO:0016021 (integral component of membrane)
MELO3C026621.2	0.000852687	-0.59435	syntaxin-132	GO:0005622 (intracellular),GO:0016020 (membrane)	GO:0006886 (intracellular protein transport),GO:0016192 (vesicle-mediated transport),GO:0061025 (membrane fusion)	GO:0005484 (SNAP receptor activity)
MELO3C016280.2	0.000836174	-0.595122	Seh1 family protein	GO:0005635 (nuclear envelope)
MELO3C005357.2	0.000825025	-0.59565	CLAVATA3/ESR (CLE)-related protein 12	GO:0016020 (membrane),GO:0016021 (integral component of membrane)
MELO3C033989.2	0.000804483	-0.596641	Unknown protein	NA	NA	NA
MELO3C025943.2	0.000802002	-0.596762	RPM1-interacting protein 4	GO:0016020 (membrane),GO:0016021 (integral component of membrane)	GO:0006810 (transport)
MELO3C026538.2	0.000801002	-0.596811	protein DELETION OF SUV3 SUPPRESSOR 1(I)-like	GO:0008541 (proteasome regulatory particle, lid subcomplex)	GO:0006406 (mRNA export from nucleus),GO:0043248 (proteasome assembly)
MELO3C016497.2	0.000799983	-0.596861	At4g24275		GO:0009414 (response to water deprivation)
MELO3C020551.2	0.000762154	-0.598753	NudC domain-containing protein 2	GO:0016020 (membrane),GO:0016021 (integral component of membrane)
MELO3C007931.2	0.000760812	-0.598822	Protein preY, mitochondrial, putative	NA	NA	NA
MELO3C006176.2	0.000740947	-0.59985	Peptidyl-prolyl cis-trans isomerase		GO:0000413 (protein peptidyl-prolyl isomerization),GO:0006457 (protein folding)	GO:0003755 (peptidyl-prolyl cis-trans isomerase activity),GO:0016853 (isomerase activity)
MELO3C023063.2	0.000736143	-0.600103	NADH dehydrogenase [ubiquinone] 1 alpha subcomplex subunit 13-B	GO:0016020 (membrane),GO:0016021 (integral component of membrane)	GO:0055114 (oxidation-reduction process)	GO:0008137 (NADH dehydrogenase (ubiquinone) activity),GO:0016491 (oxidoreductase activity)
MELO3C018870.2	0.000707877	-0.601617	Nucleic acid-binding, OB-fold-like protein	GO:0005886 (plasma membrane)		GO:0003729 (mRNA binding)
MELO3C021317.2	0.000707617	-0.601631	Dynein light chain	GO:0005875 (microtubule associated complex),GO:0030286 (dynein complex)	GO:0007017 (microtubule-based process)
MELO3C015900.2	0.000704542	-0.601799	DNA ligase 1-like			GO:0016874 (ligase activity)
MELO3C006116.2	0.00068436	-0.602918	Peptidyl-prolyl cis-trans isomerase		GO:0000413 (protein peptidyl-prolyl isomerization),GO:0006457 (protein folding)	GO:0003755 (peptidyl-prolyl cis-trans isomerase activity),GO:0016853 (isomerase activity)
MELO3C001952.2	0.000672613	-0.603582	Nascent polypeptide-associated complex subunit beta		GO:0006351 (transcription, DNA-templated),GO:0006355 (regulation of transcription, DNA-templated)
MELO3C006764.2	0.000667499	-0.603875	1,4-dihydroxy-2-naphthoyl-CoA thioesterase 1	GO:0005777 (peroxisome)	GO:0042372 (phylloquinone biosynthetic process),GO:0051289 (protein homotetramerization)	GO:0016787 (hydrolase activity)
MELO3C021704.2	0.00065546	-0.604571	tropinone reductase-like 3		GO:0055114 (oxidation-reduction process)	GO:0016491 (oxidoreductase activity)
MELO3C025354.2	0.000633671	-0.60586	Late embryogenesis abundant protein	GO:0016020 (membrane),GO:0016021 (integral component of membrane)
MELO3C031574.2	0.000623022	-0.606504	Unknown protein	NA	NA	NA
MELO3C011874.2	0.000612501	-0.60715	Signal peptidase subunit-12	GO:0005787 (signal peptidase complex),GO:0016020 (membrane),GO:0016021 (integral component of membrane)	GO:0006465 (signal peptide processing)	GO:0008233 (peptidase activity)
MELO3C009230.2	0.000612453	-0.607153	40S ribosomal protein S15a-1	GO:0005840 (ribosome),GO:0030529 (ribonucleoprotein complex)	GO:0006412 (translation)	GO:0003735 (structural constituent of ribosome)
MELO3C017759.2	0.000606652	-0.607513	54S ribosomal protein L51, mitochondrial	GO:0005840 (ribosome)
MELO3C024386.2	0.000596316	-0.608163	Unknown protein	NA	NA	NA
MELO3C004889.2	0.000595568	-0.60821	CASP-like protein	GO:0005886 (plasma membrane),GO:0016020 (membrane),GO:0016021 (integral component of membrane)
MELO3C019737.2	0.000595294	-0.608228	Small ubiquitin-related modifier	GO:0005634 (nucleus)	GO:0016925 (protein sumoylation)
MELO3C017677.2	0.000587326	-0.608736	chitinase-like protein 1		GO:0005975 (carbohydrate metabolic process),GO:0006032 (chitin catabolic process),GO:0016998 (cell wall macromolecule catabolic process)	GO:0004568 (chitinase activity)
MELO3C021943.2	0.000572768	-0.60968	mitochondrial import receptor subunit TOM6 homolog	GO:0005742 (mitochondrial outer membrane translocase complex)
MELO3C004968.2	0.000568268	-0.609977	Cell division cycle protein 48 isogeny		GO:0051301 (cell division)	GO:0005524 (ATP binding),GO:0016787 (hydrolase activity)
MELO3C006896.2	0.000553197	-0.610984	Unknown protein	NA	NA	NA
MELO3C020756.2	0.000547076	-0.611399	auxin-responsive protein SAUR24-like		GO:0009733 (response to auxin)
MELO3C016792.2	0.000534767	-0.612248	RAN GTPase-activating protein 2	GO:0005634 (nucleus),GO:0005635 (nuclear envelope),GO:0005737 (cytoplasm),GO:0005774 (vacuolar membrane),GO:0005783 (endoplasmic reticulum),GO:0005819 (spindle),GO:0005856 (cytoskeleton),GO:0009507 (chloroplast),GO:0009524 (phragmoplast),GO:0016020 (membrane),GO:0031965 (nuclear membrane)	GO:0006913 (nucleocytoplasmic transport),GO:0009651 (response to salt stress),GO:0043547 (positive regulation of GTPase activity)	GO:0005096 (GTPase activator activity)
MELO3C025072.2	0.000511824	-0.613877	NC domain-containing protein		GO:0071284 (cellular response to lead ion)
MELO3C024247.2	0.000506643	-0.614254	Late embryogenesis abundant protein	GO:0016020 (membrane),GO:0016021 (integral component of membrane)
MELO3C026027.2	0.000499537	-0.614776	Macrophage migration inhibitory factor family protein	GO:0009507 (chloroplast)
MELO3C022789.2	0.000496426	-0.615007	Lysine-specific demethylase rbr-2		GO:0032259 (methylation)	GO:0008168 (methyltransferase activity)
MELO3C016132.2	0.000486687	-0.615737	Ubiquitin-conjugating enzyme E2			GO:0000166 (nucleotide binding),GO:0005524 (ATP binding)
MELO3C004488.2	0.000484072	-0.615935	Transmembrane protein, putative (DUF1068)	GO:0016020 (membrane),GO:0016021 (integral component of membrane)
MELO3C020845.2	0.000481794	-0.616109	Glycosyltransferase		GO:0008152 (metabolic process)	GO:0016740 (transferase activity),GO:0016757 (transferase activity, transferring glycosyl groups),GO:0016758 (transferase activity, transferring hexosyl groups)
MELO3C025540.2	0.000481568	-0.616126	NADH-ubiquinone oxidoreductase subunit	GO:0016020 (membrane),GO:0016021 (integral component of membrane)
MELO3C015491.2	0.000472442	-0.616828	DUF3511 domain protein	GO:0016020 (membrane),GO:0016021 (integral component of membrane)
MELO3C015712.2	0.00046962	-0.617048	DNA-directed RNA polymerases II and IV subunit 5A	GO:0005634 (nucleus)	GO:0006351 (transcription, DNA-templated)	GO:0003677 (DNA binding),GO:0003899 (DNA-directed 5'-3' RNA polymerase activity)
MELO3C026758.2	0.000456884	-0.618054	NADH dehydrogenase [ubiquinone] 1 alpha subcomplex subunit 2		GO:0055114 (oxidation-reduction process)	GO:0008137 (NADH dehydrogenase (ubiquinone) activity),GO:0016491 (oxidoreductase activity)
MELO3C015673.2	0.000454525	-0.618243	Alpha/beta-Hydrolases superfamily protein			GO:0016787 (hydrolase activity)
MELO3C014285.2	0.000454326	-0.618259	DNA-directed RNA polymerase III subunit RPC9-like		GO:0006351 (transcription, DNA-templated),GO:0044237 (cellular metabolic process)	GO:0000166 (nucleotide binding),GO:0003824 (catalytic activity),GO:0003899 (DNA-directed 5'-3' RNA polymerase activity)
MELO3C019988.2	0.00044534	-0.618987	Alpha-soluble NSF attachment protein	GO:0005622 (intracellular)	GO:0006886 (intracellular protein transport)
MELO3C009797.2	0.000436095	-0.61975	HSP20-like chaperones superfamily protein	GO:0005634 (nucleus),GO:0005737 (cytoplasm)	GO:0010449 (root meristem growth),GO:0010628 (positive regulation of gene expression),GO:0080037 (negative regulation of cytokinin-activated signaling pathway),GO:2000012 (regulation of auxin polar transport)
MELO3C006643.2	0.000404135	-0.622502	E3 ubiquitin-protein ligase			GO:0016874 (ligase activity)
MELO3C017988.2	0.000401472	-0.622739	Leucine-rich repeat family protein	GO:0016020 (membrane),GO:0016021 (integral component of membrane)
MELO3C024297.2	0.000398785	-0.622981	ATP synthase subunit epsilon, mitochondrial	GO:0000275 (mitochondrial proton-transporting ATP synthase complex, catalytic core F(1))	GO:0015986 (ATP synthesis coupled proton transport)	GO:0046933 (proton-transporting ATP synthase activity, rotational mechanism)
MELO3C005959.2	0.000397981	-0.623053	protein transport protein Sec61 subunit beta	GO:0005784 (Sec61 translocon complex),GO:0016021 (integral component of membrane)	GO:0006886 (intracellular protein transport)
MELO3C026555.2	0.000396629	-0.623175	Histone-lysine N-methyltransferase ATX2		GO:0032259 (methylation)	GO:0008168 (methyltransferase activity),GO:0016740 (transferase activity)
MELO3C025752.2	0.000380881	-0.624626	protein disulfide-isomerase 5-1	GO:0005623 (cell)	GO:0045454 (cell redox homeostasis)	GO:0016853 (isomerase activity)
MELO3C005114.2	0.000380761	-0.624637	30S ribosomal protein S12, chloroplastic	GO:0005840 (ribosome)
MELO3C010655.2	0.000363959	-0.626245	Protein KRTCAP2 like	GO:0016020 (membrane),GO:0016021 (integral component of membrane)
MELO3C007896.2	0.000362698	-0.626368	DNA ligase 3	GO:0016020 (membrane),GO:0016021 (integral component of membrane)		GO:0016874 (ligase activity)
MELO3C003430.2	0.000361135	-0.626522	Valine--tRNA ligase			GO:0016874 (ligase activity)
MELO3C009336.2	0.000360136	-0.62662	V-type proton ATPase subunit G	GO:0016471 (vacuolar proton-transporting V-type ATPase complex)	GO:0006810 (transport),GO:0006811 (ion transport),GO:0015992 (proton transmembrane transport),GO:0055085 (transmembrane transport)	GO:0016820 (ATPase activity, coupled to transmembrane movement of substances)
MELO3C016353.2	0.000354322	-0.627197	Myc-type, basic helix-loop-helix (BHLH) domain-containing protein			GO:0046983 (protein dimerization activity)
MELO3C021894.2	0.0003391	-0.628748	peptidyl-tRNA hydrolase 2, mitochondrial-like			GO:0004045 (aminoacyl-tRNA hydrolase activity),GO:0016787 (hydrolase activity)
MELO3C026874.2	0.000332202	-0.62947	Transcription repressor OFP17	GO:0005634 (nucleus)	GO:0006351 (transcription, DNA-templated),GO:0006355 (regulation of transcription, DNA-templated),GO:0045892 (negative regulation of transcription, DNA-templated)
MELO3C013345.2	0.000321539	-0.630614	trafficking protein particle complex subunit 2-like protein	GO:0005622 (intracellular),GO:0005737 (cytoplasm)	GO:0006810 (transport),GO:0006888 (endoplasmic reticulum to Golgi vesicle-mediated transport)
MELO3C025755.2	0.000320889	-0.630685	Proteasome subunit beta type	GO:0000502 (proteasome complex),GO:0005634 (nucleus),GO:0005737 (cytoplasm),GO:0005839 (proteasome core complex)	GO:0006508 (proteolysis),GO:0051603 (proteolysis involved in cellular protein catabolic process)	GO:0004175 (endopeptidase activity),GO:0004298 (threonine-type endopeptidase activity),GO:0008233 (peptidase activity),GO:0016787 (hydrolase activity)
MELO3C026956.2	0.000316312	-0.631187	Unknown protein	NA	NA	NA
MELO3C009327.2	0.000309124	-0.631989	DNA-binding protein S1FA-like	GO:0005634 (nucleus)	GO:0006355 (regulation of transcription, DNA-templated)	GO:0003677 (DNA binding)
MELO3C002295.2	0.000307781	-0.632141	(3R)-hydroxymyristoyl-[acyl-carrier-protein] dehydratase	GO:0005680 (anaphase-promoting complex)	GO:0090266 (regulation of mitotic cell cycle spindle assembly checkpoint)
MELO3C009258.2	0.000301692	-0.632835	Mitochondrial import inner membrane translocase subunit Tim9	GO:0005739 (mitochondrion)	GO:0006810 (transport),GO:0015031 (protein transport)	GO:0046872 (metal ion binding)
MELO3C004585.2	0.000299443	-0.633095	RING-H2 finger protein ATL5-like			GO:0008270 (zinc ion binding)
MELO3C018647.2	0.000295251	-0.633584	Dbj|BAA96220.1	NA	NA	NA
MELO3C014474.2	0.000291952	-0.633973	Ribose-phosphate pyrophosphokinase, putative		GO:0009116 (nucleoside metabolic process),GO:0016310 (phosphorylation)	GO:0004749 (ribose phosphate diphosphokinase activity),GO:0016301 (kinase activity),GO:0016740 (transferase activity)
MELO3C032898.2	0.000275757	-0.63594	Protein SKIP34	NA	NA	NA
MELO3C007788.2	0.000267653	-0.636963	prostatic spermine-binding protein isoform X2	NA	NA	NA
MELO3C010059.2	0.000259256	-0.638052	Zinc finger family protein	GO:0005634 (nucleus),GO:0005737 (cytoplasm)	GO:0071452 (cellular response to singlet oxygen)
MELO3C023984.2	0.000251927	-0.639029	Peptidylprolyl isomerase	GO:0016020 (membrane),GO:0016021 (integral component of membrane)	GO:0000413 (protein peptidyl-prolyl isomerization)	GO:0003755 (peptidyl-prolyl cis-trans isomerase activity),GO:0016853 (isomerase activity)
MELO3C004108.2	0.000249746	-0.639324	Tetratricopeptide repeat-containing protein			GO:0051879 (Hsp90 protein binding)
MELO3C018015.2	0.000242694	-0.640295	Transmembrane protein, putative	GO:0016021 (integral component of membrane)
MELO3C017454.2	0.000241657	-0.64044	U4/U6.U5 small nuclear ribonucleoprotein 27 kDa protein	GO:0019013 (viral nucleocapsid),GO:0030529 (ribonucleoprotein complex)	GO:0008380 (RNA splicing)
MELO3C013951.2	0.000240809	-0.640558	NADH dehydrogenase [ubiquinone] 1 beta subcomplex subunit 8, mitochondrial	GO:0016020 (membrane),GO:0016021 (integral component of membrane)
MELO3C015922.2	0.000237578	-0.641015	cytochrome c oxidase subunit 5C-like	GO:0005746 (mitochondrial respirasome)
MELO3C026021.2	0.000237414	-0.641038	Trichome birefringence-like protein	GO:0016020 (membrane),GO:0016021 (integral component of membrane)
MELO3C011186.2	0.000231833	-0.64184	Peptidyl-tRNA hydrolase II (PTH2) family protein			GO:0004045 (aminoacyl-tRNA hydrolase activity),GO:0016787 (hydrolase activity)
MELO3C008583.2	0.000227967	-0.642405	mitotic-spindle organizing protein 1B-like	GO:0008274 (gamma-tubulin ring complex)	GO:0033566 (gamma-tubulin complex localization)
MELO3C032805.2	0.00021583	-0.644237	Unknown protein	NA	NA	NA
MELO3C005595.2	0.000213701	-0.644567	zinc finger A20 and AN1 domain-containing stress-associated protein 1-like			GO:0003677 (DNA binding),GO:0008270 (zinc ion binding)
MELO3C000762.2	0.00021175	-0.644873	Proteasome subunit beta type	GO:0000502 (proteasome complex),GO:0005634 (nucleus),GO:0005737 (cytoplasm),GO:0005839 (proteasome core complex),GO:0019774 (proteasome core complex, beta-subunit complex)	GO:0006508 (proteolysis),GO:0043161 (proteasome-mediated ubiquitin-dependent protein catabolic process),GO:0051603 (proteolysis involved in cellular protein catabolic process)	GO:0004175 (endopeptidase activity),GO:0004298 (threonine-type endopeptidase activity),GO:0008233 (peptidase activity),GO:0016787 (hydrolase activity)
MELO3C031937.2	0.000210678	-0.645042	acyl-CoA-binding protein			GO:0000062 (fatty-acyl-CoA binding)
MELO3C021742.2	0.000202156	-0.646412	Glycine cleavage system H, mitochondrial	GO:0005960 (glycine cleavage complex)	GO:0019464 (glycine decarboxylation via glycine cleavage system)
MELO3C003769.2	0.000194845	-0.64763	ATP synthase E chain	GO:0000276 (mitochondrial proton-transporting ATP synthase complex, coupling factor F(o)),GO:0016020 (membrane),GO:0016021 (integral component of membrane)	GO:0015986 (ATP synthesis coupled proton transport)	GO:0015078 (proton transmembrane transporter activity)
MELO3C025906.2	0.000193837	-0.6478	Rab5-interacting family protein	GO:0016020 (membrane),GO:0016021 (integral component of membrane)
MELO3C010211.2	0.000190708	-0.648336	UPF0057 membrane protein At4g30660	GO:0016021 (integral component of membrane)
MELO3C020691.2	0.000189843	-0.648486	Zinc finger, C3HC4 type family protein, putative	GO:0009536 (plastid)
MELO3C017433.2	0.000189004	-0.648631	Transmembrane protein, putative	GO:0016020 (membrane),GO:0016021 (integral component of membrane)
MELO3C014946.2	0.000188564	-0.648708	cytochrome c oxidase subunit 6a, mitochondrial	GO:0005743 (mitochondrial inner membrane),GO:0005751 (mitochondrial respiratory chain complex IV)	GO:1902600 (proton transmembrane transport)	GO:0004129 (cytochrome-c oxidase activity)
MELO3C007818.2	0.000185132	-0.64931	Sugar transporter, putative	GO:0016020 (membrane),GO:0016021 (integral component of membrane)	GO:0008643 (carbohydrate transport),GO:0055085 (transmembrane transport),GO:0055114 (oxidation-reduction process)	GO:0005215 (transporter activity),GO:0016491 (oxidoreductase activity),GO:0022857 (transmembrane transporter activity),GO:0032440 (2-alkenal reductase [NAD(P)] activity)
MELO3C017742.2	0.000185126	-0.649311	nuclear transport factor 2-like	GO:0005622 (intracellular)	GO:0006810 (transport)
MELO3C015489.2	0.000183891	-0.649531	30S ribosomal protein S16	GO:0005622 (intracellular),GO:0005840 (ribosome)	GO:0006412 (translation)	GO:0003735 (structural constituent of ribosome)
MELO3C002231.2	0.000176932	-0.650791	AT3g47831/T23J7	GO:0016020 (membrane),GO:0016021 (integral component of membrane)
MELO3C025575.2	0.000168422	-0.652394	Histone deacetylase, putative			GO:0016787 (hydrolase activity)
MELO3C017598.2	0.000164328	-0.65319	Histone H3	GO:0000786 (nucleosome),GO:0005634 (nucleus),GO:0005694 (chromosome)		GO:0003677 (DNA binding),GO:0046982 (protein heterodimerization activity)
MELO3C003346.2	0.000159357	-0.654181	Membrane lipoprotein, putative	GO:0016020 (membrane),GO:0016021 (integral component of membrane)
MELO3C004419.2	0.000157625	-0.654533	C-Myc-binding protein homolog		GO:0006355 (regulation of transcription, DNA-templated)	GO:0003713 (transcription coactivator activity)
MELO3C019495.2	0.000156612	-0.65474	cytochrome b-c1 complex subunit 6	GO:0005739 (mitochondrion)	GO:0006122 (mitochondrial electron transport, ubiquinol to cytochrome c),GO:1902600 (proton transmembrane transport)	GO:0008121 (ubiquinol-cytochrome-c reductase activity)
MELO3C018305.2	0.000153084	-0.655472	Nudix hydrolase		GO:0006753 (nucleoside phosphate metabolic process),GO:0015967 (diadenosine tetraphosphate catabolic process)	GO:0004081 (bis(5'-nucleosyl)-tetraphosphatase (asymmetrical) activity),GO:0008893 (guanosine-3',5'-bis(diphosphate) 3'-diphosphatase activity),GO:0016787 (hydrolase activity)
MELO3C022243.2	0.000151587	-0.655786	BnaCnng29530D protein	NA	NA	NA
MELO3C022478.2	0.000151341	-0.655838	Tubulin-specific chaperone A	GO:0005737 (cytoplasm),GO:0005856 (cytoskeleton),GO:0005874 (microtubule)	GO:0007021 (tubulin complex assembly),GO:0007023 (post-chaperonin tubulin folding pathway)	GO:0048487 (beta-tubulin binding)
MELO3C010052.2	0.000151239	-0.65586	Basic leucine zipper/W2 domain protein	GO:0016020 (membrane),GO:0016021 (integral component of membrane)
MELO3C018810.2	0.000148023	-0.656547	Transmembrane protein 97	GO:0016020 (membrane),GO:0016021 (integral component of membrane)
MELO3C013801.2	0.000146291	-0.656923	protein PAM68, chloroplastic isoform X1		GO:0006265 (DNA topological change)	GO:0003677 (DNA binding),GO:0003918 (DNA topoisomerase type II (ATP-hydrolyzing) activity),GO:0005524 (ATP binding)
MELO3C021853.2	0.00014372	-0.657488	UPF0131 protein At3g02910		GO:0080167 (response to karrikin)
MELO3C022919.2	0.000136968	-0.659015	Unknown protein	NA	NA	NA
MELO3C013977.2	0.00013543	-0.659372	Copper ion-binding protein, putative			GO:0005507 (copper ion binding)
MELO3C016125.2	0.000132221	-0.660129	ras-related protein RABA1b-like			GO:0003924 (GTPase activity),GO:0005525 (GTP binding)
MELO3C012655.2	0.000130828	-0.660462	Heat shock protein	GO:0005774 (vacuolar membrane)
MELO3C019874.2	0.000130177	-0.660619	Chloroplast outer envelope 24 kD protein	GO:0016020 (membrane),GO:0016021 (integral component of membrane)
MELO3C026338.2	0.000125693	-0.66172	Threonine-tRNA ligase 2			GO:0016874 (ligase activity)
MELO3C005277.2	0.000119701	-0.663246	Ubiquitin-conjugating enzyme E2 variant 1B			GO:0003676 (nucleic acid binding),GO:0008270 (zinc ion binding),GO:0046983 (protein dimerization activity)
MELO3C006178.2	0.000115962	-0.664233	Protein LITTLE ZIPPER 2		GO:0006351 (transcription, DNA-templated),GO:0006355 (regulation of transcription, DNA-templated)
MELO3C005939.2	0.000111973	-0.665318	nucleoside diphosphate kinase		GO:0006165 (nucleoside diphosphate phosphorylation),GO:0006183 (GTP biosynthetic process),GO:0006228 (UTP biosynthetic process),GO:0006241 (CTP biosynthetic process),GO:0016310 (phosphorylation)	GO:0004550 (nucleoside diphosphate kinase activity),GO:0016301 (kinase activity)
MELO3C020622.2	0.000110105	-0.665838	Rab5-interacting family protein	GO:0016020 (membrane),GO:0016021 (integral component of membrane)
MELO3C006212.2	0.000108957	-0.666161	tRNA (Guanine-N(7)-)-methyltransferase		GO:0006400 (tRNA modification),GO:0032259 (methylation),GO:0036265 (RNA (guanine-N7)-methylation)	GO:0008168 (methyltransferase activity),GO:0008176 (tRNA (guanine-N7-)-methyltransferase activity),GO:0016740 (transferase activity)
MELO3C021562.2	0.000105708	-0.667093	Glutaredoxin	GO:0005623 (cell)	GO:0045454 (cell redox homeostasis),GO:0055114 (oxidation-reduction process)	GO:0009055 (electron transfer activity),GO:0015035 (protein disulfide oxidoreductase activity)
MELO3C021248.2	9.96388e+09	-0.668903	At5g30145	NA	NA	NA
MELO3C020577.2	9.93562e+09	-0.66899	Homeobox prospero			GO:0003677 (DNA binding)
MELO3C009644.2	9.87123e+09	-0.669188	Outer envelope pore 16-3, chloroplastic/mitochondrial-like protein	GO:0016020 (membrane),GO:0016021 (integral component of membrane)
MELO3C008125.2	9.75666e+09	-0.669544	At1g71970/F17M19_12	NA	NA	NA
MELO3C013982.2	9.53789e+09	-0.670233	Calmodulin, putative		GO:0055114 (oxidation-reduction process)	GO:0005509 (calcium ion binding),GO:0016491 (oxidoreductase activity),GO:0032440 (2-alkenal reductase [NAD(P)] activity)
MELO3C017217.2	9.49735e+09	-0.670363	Protein Asterix	GO:0016020 (membrane),GO:0016021 (integral component of membrane)
MELO3C013822.2	9.19711e+09	-0.671336	Unknown protein	NA	NA	NA
MELO3C004120.2	8.61245e+09	-0.673315	Transcription elongation factor B polypeptide 2		GO:0006414 (translational elongation)	GO:0003746 (translation elongation factor activity)
MELO3C012717.2	8.28998e+09	-0.674458	Fanconi anemia group D2 protein	NA	NA	NA
MELO3C025073.2	7.81057e+09	-0.676233	GRIP and coiled-coil domain-containing protein 1	GO:0016020 (membrane),GO:0016021 (integral component of membrane)	GO:0006979 (response to oxidative stress)
MELO3C020809.2	7.736e+09	-0.676517	actin-depolymerizing factor 5-like	GO:0005622 (intracellular),GO:0015629 (actin cytoskeleton)	GO:0030042 (actin filament depolymerization)	GO:0003779 (actin binding)
MELO3C024975.2	7.72867e+09	-0.676545	DUF3511 domain protein			GO:0004553 (hydrolase activity, hydrolyzing O-glycosyl compounds)
MELO3C025747.2	7.70366e+09	-0.676642	adenylate kinase isoenzyme 6 homolog	GO:0005634 (nucleus)	GO:0016310 (phosphorylation),GO:0046939 (nucleotide phosphorylation)	GO:0004017 (adenylate kinase activity),GO:0005524 (ATP binding),GO:0016301 (kinase activity),GO:0016887 (ATPase activity)
MELO3C008496.2	7.68274e+09	-0.676722	Protein-tyrosine sulfotransferase-like protein			GO:0016740 (transferase activity)
MELO3C022171.2	7.08149e+09	-0.679126	BnaC04g33680D protein	NA	NA	NA
MELO3C002717.2	6.25912e+09	-0.682727	prefoldin subunit 6	GO:0016272 (prefoldin complex)	GO:0006457 (protein folding)	GO:0051082 (unfolded protein binding)
MELO3C021047.2	6.14315e+09	-0.683268	nucleolin-like			GO:0008270 (zinc ion binding)
MELO3C007573.2	6.08798e+09	-0.683529	ethylene-responsive transcription factor ERF011	GO:0005634 (nucleus)	GO:0006351 (transcription, DNA-templated),GO:0006355 (regulation of transcription, DNA-templated)	GO:0003677 (DNA binding),GO:0003700 (DNA-binding transcription factor activity)
MELO3C009149.2	6.05345e+09	-0.683693	Copper chaperone SCO1/SenC	GO:0005623 (cell)	GO:0045454 (cell redox homeostasis)
MELO3C022035.2	5.89019e+09	-0.684481	transcription initiation factor TFIID subunit 8		GO:0006413 (translational initiation)	GO:0003743 (translation initiation factor activity),GO:0046982 (protein heterodimerization activity)
MELO3C026837.2	5.72445e+09	-0.6853	Glutaredoxin family protein, putative	GO:0005623 (cell)	GO:0045454 (cell redox homeostasis),GO:0055114 (oxidation-reduction process)	GO:0009055 (electron transfer activity),GO:0015035 (protein disulfide oxidoreductase activity)
MELO3C021053.2	5.53863e+09	-0.686245	Amino acid--[acyl-carrier-protein] ligase			GO:0016874 (ligase activity)
MELO3C019497.2	5.41602e+09	-0.686884	Tubby-like F-box protein	NA	NA	NA
MELO3C012486.2	5.34972e+09	-0.687235	NADH dehydrogenase [ubiquinone] 1 alpha subcomplex subunit 6		GO:0055114 (oxidation-reduction process)	GO:0008137 (NADH dehydrogenase (ubiquinone) activity),GO:0016491 (oxidoreductase activity)
MELO3C006443.2	5.33652e+09	-0.687305	enoyl-CoA delta isomerase 2, peroxisomal-like		GO:0008152 (metabolic process)	GO:0003824 (catalytic activity),GO:0016853 (isomerase activity)
MELO3C010420.2	5.05657e+09	-0.688834	DUF581 family protein, putative (DUF581)	NA	NA	NA
MELO3C020317.2	4.93663e+09	-0.689513	CAMP-regulated phosphoprotein 19-related protein isoform 1	GO:0005886 (plasma membrane)
MELO3C008037.2	4.93387e+09	-0.689528	Ubiquinol-cytochrome C chaperone family protein	GO:0005739 (mitochondrion)
MELO3C014663.2	4.87504e+08	-0.689867	Unknown protein	NA	NA	NA
MELO3C007998.2	4.67917e+09	-0.69102	Calcineurin B-like protein			GO:0005509 (calcium ion binding)
MELO3C011721.2	4.41087e+09	-0.692671	zinc finger CCCH domain-containing protein 11			GO:0046872 (metal ion binding)
MELO3C016052.2	4.35349e+09	-0.693035	Zinc metalloproteinase aureolysin	NA	NA	NA
MELO3C005735.2	4.12502e+09	-0.694531	Cox19-like CHCH family protein	NA	NA	NA
MELO3C025647.2	4.09504e+09	-0.694733	Ubiquitin domain-containing protein			GO:0043130 (ubiquitin binding)
MELO3C007641.2	3.99696e+09	-0.695402	NADH dehydrogenase (Ubiquinone) iron-sulfur protein 4, mitochondrial		GO:0022900 (electron transport chain)	GO:0016651 (oxidoreductase activity, acting on NAD(P)H)
MELO3C006304.2	3.84169e+09	-0.696492	methyltransferase-like protein 13		GO:0008152 (metabolic process),GO:0032259 (methylation)	GO:0008168 (methyltransferase activity),GO:0016740 (transferase activity)
MELO3C020013.2	3.68068e+09	-0.697665	Ubiquinol-cytochrome c reductase complex 6.7 kDa protein	GO:0016020 (membrane),GO:0016021 (integral component of membrane)
MELO3C012937.2	3.59445e+09	-0.698312	Cytochrome c oxidase subunit 5b-2, mitochondrial-like protein	GO:0005740 (mitochondrial envelope)	GO:1902600 (proton transmembrane transport)	GO:0004129 (cytochrome-c oxidase activity)
MELO3C023357.2	3.56385e+09	-0.698545	NADH dehydrogenase [ubiquinone] 1 beta subcomplex subunit 9	GO:0005747 (mitochondrial respiratory chain complex I)	GO:0006120 (mitochondrial electron transport, NADH to ubiquinone)
MELO3C006276.2	3.50775e+09	-0.698977	At5g17610	GO:0005783 (endoplasmic reticulum)
MELO3C022392.2	3.1762e+09	-0.701661	Cytochrome oxidase complex assembly protein	NA	NA	NA
MELO3C032298.2	3.14632e+09	-0.701916	Unknown protein	NA	NA	NA
MELO3C022039.2	3.10425e+09	-0.702277	Unknown protein	NA	NA	NA
MELO3C003707.2	2.72353e+09	-0.705763	DNA-directed RNA polymerases II, IV and V subunit 6A-like	GO:0005634 (nucleus),GO:0005665 (RNA polymerase II, core complex)	GO:0006351 (transcription, DNA-templated)	GO:0003677 (DNA binding),GO:0003899 (DNA-directed 5'-3' RNA polymerase activity)
MELO3C003263.2	2.6622e+09	-0.706364	Golgi SNAP receptor complex member 1	GO:0000139 (Golgi membrane),GO:0005794 (Golgi apparatus),GO:0005801 (cis-Golgi network),GO:0016020 (membrane),GO:0016021 (integral component of membrane)	GO:0006810 (transport),GO:0006888 (endoplasmic reticulum to Golgi vesicle-mediated transport),GO:0015031 (protein transport),GO:0016192 (vesicle-mediated transport)
MELO3C004105.2	2.51229e+09	-0.707889	Cytochrome c oxidase subunit	GO:0005739 (mitochondrion)	GO:1902600 (proton transmembrane transport)	GO:0004129 (cytochrome-c oxidase activity)
MELO3C019003.2	2.49486e+09	-0.708072	F-box protein FBW2		GO:0043085 (positive regulation of catalytic activity)	GO:0019211 (phosphatase activator activity)
MELO3C022586.2	2.34157e+09	-0.709728	Sm-like protein lsm36b	GO:0030529 (ribonucleoprotein complex)
MELO3C020599.2	2.28759e+09	-0.710334	transcription elongation factor B polypeptide 1		GO:0006414 (translational elongation),GO:0006511 (ubiquitin-dependent protein catabolic process)	GO:0003746 (translation elongation factor activity)
MELO3C011459.2	2.22785e+09	-0.71102	Transcription and mRNA export factor SUS1	GO:0000124 (SAGA complex),GO:0005634 (nucleus),GO:0005643 (nuclear pore),GO:0005654 (nucleoplasm),GO:0070390 (transcription export complex 2),GO:0071819 (DUBm complex)	GO:0006351 (transcription, DNA-templated),GO:0006355 (regulation of transcription, DNA-templated),GO:0006368 (transcription elongation from RNA polymerase II promoter),GO:0006406 (mRNA export from nucleus),GO:0006810 (transport),GO:0015031 (protein transport),GO:0016569 (covalent chromatin modification),GO:0016578 (histone deubiquitination),GO:0045893 (positive regulation of transcription, DNA-te…	GO:0003713 (transcription coactivator activity)
MELO3C003231.2	1.98338e+09	-0.714011	JOSEPHIN-like protein, putative		GO:0016579 (protein deubiquitination)	GO:0004843 (thiol-dependent ubiquitin-specific protease activity),GO:0016787 (hydrolase activity)
MELO3C019589.2	1.96147e+09	-0.714295	Ubiquitin-conjugating enzyme, E2			GO:0005524 (ATP binding)
MELO3C021444.2	1.95877e+09	-0.714331	Cytochrome c oxidase, subunit VIIa	GO:0016020 (membrane),GO:0016021 (integral component of membrane)
MELO3C025615.2	1.94901e+07	-0.714458	Nucleic acid-binding, OB-fold-like protein	GO:0005886 (plasma membrane)		GO:0003729 (mRNA binding)
MELO3C017960.2	1.84479e+09	-0.715857	NADH dehydrogenase [ubiquinone] iron-sulfur protein 5-B	GO:0005739 (mitochondrion),GO:0005743 (mitochondrial inner membrane),GO:0005747 (mitochondrial respiratory chain complex I),GO:0005758 (mitochondrial intermembrane space),GO:0016020 (membrane),GO:0070469 (respirasome)	GO:0032981 (mitochondrial respiratory chain complex I assembly),GO:0055114 (oxidation-reduction process)
MELO3C007517.2	1.63105e+09	-0.718962	Mitochondrial pyruvate carrier	GO:0005739 (mitochondrion),GO:0005743 (mitochondrial inner membrane)	GO:0006810 (transport),GO:0006850 (mitochondrial pyruvate transmembrane transport)
MELO3C006265.2	1.5044e+09	-0.720978	Acyl carrier protein		GO:0006633 (fatty acid biosynthetic process)
MELO3C002397.2	1.43963e+09	-0.722069	Mitochondrial 37S ribosomal protein S27	GO:0005840 (ribosome)
MELO3C020447.2	1.23508e+09	-0.725828	Gibberellin regulated protein	GO:0016020 (membrane),GO:0016021 (integral component of membrane)
MELO3C017775.2	1.17058e+09	-0.727129	DNA-directed RNA polymerases II and V subunit 8A-like		GO:0006351 (transcription, DNA-templated)	GO:0003899 (DNA-directed 5'-3' RNA polymerase activity)
MELO3C022263.2	1.16846e+09	-0.727173	Fiber protein fb11	GO:0016020 (membrane),GO:0016021 (integral component of membrane)
MELO3C017010.2	1.15084e+09	-0.72754	NADH dehydrogenase [ubiquinone] 1 beta subcomplex subunit 2	GO:0005739 (mitochondrion),GO:0005743 (mitochondrial inner membrane),GO:0005747 (mitochondrial respiratory chain complex I),GO:0016020 (membrane),GO:0070469 (respirasome)	GO:0055114 (oxidation-reduction process)
MELO3C006881.2	1.0431e+09	-0.729903	DNA-directed RNA polymerases II, IV and V subunit 6A	GO:0005634 (nucleus),GO:0005665 (RNA polymerase II, core complex)	GO:0006351 (transcription, DNA-templated)	GO:0003677 (DNA binding),GO:0003899 (DNA-directed 5'-3' RNA polymerase activity)
MELO3C017290.2	1.00555e+08	-0.730777	40S ribosomal protein S28	GO:0005622 (intracellular),GO:0005840 (ribosome)	GO:0006412 (translation)	GO:0003735 (structural constituent of ribosome)
MELO3C006770.2	8.43022e+08	-0.734939	At1g08580	NA	NA	NA
MELO3C008739.2	7.60058e+08	-0.737349	Ubiquitin carboxyl-terminal hydrolase 15			GO:0016787 (hydrolase activity)
MELO3C006742.2	7.45983e+08	-0.737781	Complex 1 LYR protein	NA	NA	NA
MELO3C014546.2	6.94291e+08	-0.739434	Octanoyltransferase			GO:0016740 (transferase activity)
MELO3C002974.2	6.16002e+08	-0.74216	cell division topological specificity factor homolog, chloroplastic-like		GO:0032955 (regulation of division septum assembly),GO:0051301 (cell division)
MELO3C021378.2	5.64753e+08	-0.744119	At5g18850	GO:0016020 (membrane),GO:0016021 (integral component of membrane)
MELO3C006949.2	5.18342e+08	-0.746036	NADH-ubiquinone oxidoreductase-related	GO:0005743 (mitochondrial inner membrane)	GO:0022904 (respiratory electron transport chain)	GO:0016651 (oxidoreductase activity, acting on NAD(P)H)
MELO3C017411.2	5.11207e+08	-0.746344	glutaredoxin-C4-like	GO:0005623 (cell)	GO:0045454 (cell redox homeostasis),GO:0055114 (oxidation-reduction process)	GO:0009055 (electron transfer activity),GO:0015035 (protein disulfide oxidoreductase activity)
MELO3C013419.2	4.05932e+08	-0.75141	30S ribosomal protein S31, mitochondrial	GO:0005840 (ribosome)
MELO3C013876.2	3.74706e+08	-0.753141	Vacuolar protein sorting-associated protein 55-like protein	GO:0016020 (membrane),GO:0016021 (integral component of membrane)
MELO3C023753.2	3.47119e+08	-0.754782	BnaC06g27400D protein	NA	NA	NA
MELO3C015091.2	2.97867e+08	-0.758028	succinate dehydrogenase subunit 6, mitochondrial	GO:0005749 (mitochondrial respiratory chain complex II, succinate dehydrogenase complex (ubiquinone))
MELO3C010670.2	2.94373e+08	-0.758276	cytochrome b-c1 complex subunit 8-like	GO:0005743 (mitochondrial inner membrane),GO:0070469 (respirasome)	GO:0022900 (electron transport chain),GO:1902600 (proton transmembrane transport)	GO:0008121 (ubiquinol-cytochrome-c reductase activity)
MELO3C025258.2	2.67356e+08	-0.760291	NADH dehydrogenase [ubiquinone] 1 alpha subcomplex subunit 1	GO:0005739 (mitochondrion),GO:0005747 (mitochondrial respiratory chain complex I),GO:0016020 (membrane),GO:0016021 (integral component of membrane)
MELO3C010701.2	2.66992e+08	-0.760319	BnaA07g38640D protein	NA	NA	NA
MELO3C013768.2	2.45885e+08	-0.762027	Bis(5'-adenosyl)-triphosphatase			GO:0003824 (catalytic activity)
MELO3C002645.2	1.55559e+08	-0.771272	Dual specificity protein phosphatase 12		GO:0006470 (protein dephosphorylation)	GO:0004721 (phosphoprotein phosphatase activity),GO:0016787 (hydrolase activity)
MELO3C014008.2	1.48266e+08	-0.772218	Adenosine monophosphate-protein transferase and cysteine protease ibpA		GO:0006508 (proteolysis)	GO:0008233 (peptidase activity),GO:0016740 (transferase activity)
MELO3C023070.2	8.97266e+07	-0.781849	Small acidic protein 1		GO:0009733 (response to auxin),GO:0009734 (auxin-activated signaling pathway),GO:0040029 (regulation of gene expression, epigenetic)	GO:0005515 (protein binding)
MELO3C009691.2	7.76781e+06	-0.784529	14 kDa zinc-binding protein			GO:0003824 (catalytic activity)
MELO3C010886.2	7.74054e+07	-0.784594	Succinate dehydrogenase subunit 5, mitochondrial	GO:0005634 (nucleus),GO:0005739 (mitochondrion),GO:0005743 (mitochondrial inner membrane),GO:0005749 (mitochondrial respiratory chain complex II, succinate dehydrogenase complex (ubiquinone)),GO:0016020 (membrane),GO:0045273 (respiratory chain complex II)	GO:0006099 (tricarboxylic acid cycle),GO:0009735 (response to cytokinin)
MELO3C018596.2	6.48414e+06	-0.787833	Peptidylprolyl isomerase		GO:0000413 (protein peptidyl-prolyl isomerization)	GO:0003755 (peptidyl-prolyl cis-trans isomerase activity),GO:0016853 (isomerase activity)
MELO3C015429.2	5.65486e+07	-0.790299	AP-4 complex subunit sigma		GO:0006810 (transport),GO:0015031 (protein transport)	GO:0008565 (obsolete protein transporter activity)
MELO3C016512.2	3.52258e+06	-0.798583	Cytochrome c oxidase copper chaperone	GO:0005758 (mitochondrial intermembrane space)	GO:0006825 (copper ion transport)	GO:0005507 (copper ion binding),GO:0016531 (copper chaperone activity)
MELO3C006306.2	3.21845e+07	-0.800122	beta-mannosyltransferase 1			GO:0016740 (transferase activity),GO:0016757 (transferase activity, transferring glycosyl groups)
MELO3C017388.2	1.91263e+07	-0.808739	Neuronal acetylcholine receptor subunit alpha-5	GO:0016020 (membrane),GO:0016021 (integral component of membrane)
MELO3C017858.2	9.45905e+06	-0.81975	Dicer-like protein 4		GO:0006396 (RNA processing),GO:0090501 (RNA phosphodiester bond hydrolysis),GO:0090502 (RNA phosphodiester bond hydrolysis, endonucleolytic)	GO:0003676 (nucleic acid binding),GO:0003723 (RNA binding),GO:0004525 (ribonuclease III activity),GO:0005524 (ATP binding),GO:0016891 (endoribonuclease activity, producing 5'-phosphomonoesters)
MELO3C011867.2	2.29478e+06	-0.839853	NADH-ubiquinone oxidoreductase 11 kDa subunit	GO:0005739 (mitochondrion),GO:0005743 (mitochondrial inner membrane),GO:0016020 (membrane)	GO:0055114 (oxidation-reduction process)	GO:0003954 (NADH dehydrogenase activity),GO:0008137 (NADH dehydrogenase (ubiquinone) activity),GO:0016491 (oxidoreductase activity)
MELO3C009472.2	19825.4	-0.891461	cytochrome b-c1 complex subunit 9	GO:0005743 (mitochondrial inner membrane),GO:0005750 (mitochondrial respiratory chain complex III)	GO:0006122 (mitochondrial electron transport, ubiquinol to cytochrome c)

## Sheet: GC2
Supplementary Table 2.	Genes significantly correlated to each gene cluster (GC) at p-value < 0.01. Their functional description and ontologies annotation are presented. Those genes with not available GO terms associated are showed as NA.
				GO terms
Gene code	p-value	cluster_correlation	Description	Cellular Component	Biological Processes	Molecular function
MELO3C022060.2	0.000101985	0.975912	ARM repeat superfamily protein	GO:0005886 (plasma membrane),GO:0016020 (membrane)
MELO3C016046.2	0.00548254	0.960671	Zinc finger, CW-type			GO:0008270 (zinc ion binding)
MELO3C030059.2	0.109091	0.958494	Plant/F27B13-30 protein	GO:0016020 (membrane),GO:0016021 (integral component of membrane)
MELO3C021898.2	0.120153	0.958178	RING/FYVE/PHD zinc finger protein, putative			GO:0008270 (zinc ion binding),GO:0046872 (metal ion binding)
MELO3C020413.2	4.49181	0.94441	SNARE-interacting protein KEULE isoform X1		GO:0006904 (vesicle docking involved in exocytosis),GO:0016192 (vesicle-mediated transport)
MELO3C021299.2	6.51233	0.942758	Phospholipase D			GO:0003824 (catalytic activity),GO:0035091 (phosphatidylinositol binding)
MELO3C008766.2	6.76656	0.942584	sister chromatid cohesion 1 protein 4 isoform X1	GO:0000228 (nuclear chromosome)
MELO3C016015.2	35.1928	0.93459	AAA-type ATPase family protein	GO:0005634 (nucleus)		GO:0005524 (ATP binding)
MELO3C016073.2	66.5577	0.931201	Tudor/PWWP/MBT superfamily protein	NA	NA	NA
MELO3C025497.2	71.3856	0.930818	regulator of nonsense transcripts UPF2			GO:0003723 (RNA binding)
MELO3C020827.2	85.279	0.929835	Ubiquitin-conjugating enzyme family protein	GO:0005737 (cytoplasm)	GO:0016567 (protein ubiquitination)	GO:0031625 (ubiquitin protein ligase binding),GO:0061630 (ubiquitin protein ligase activity)
MELO3C005370.2	139.53	0.927036	Transcriptional corepressor SEUSS			GO:0003677 (DNA binding)
MELO3C012931.2	151.894	0.926542	flowering time control protein FCA			GO:0003676 (nucleic acid binding),GO:0003723 (RNA binding)
MELO3C009984.2	199.473	0.924932	Zinc finger CCCH domain-containing protein 41			GO:0003676 (nucleic acid binding),GO:0046872 (metal ion binding)
MELO3C000169.2	199.582	0.924929	MLO-like protein	GO:0016020 (membrane),GO:0016021 (integral component of membrane)	GO:0006952 (defense response),GO:0009607 (response to biotic stimulus)	GO:0005516 (calmodulin binding)
MELO3C013777.2	213.636	0.924521	Serine/threonine protein kinase		GO:0006468 (protein phosphorylation),GO:0016310 (phosphorylation)	GO:0004672 (protein kinase activity),GO:0004674 (protein serine/threonine kinase activity),GO:0005524 (ATP binding),GO:0016301 (kinase activity)
MELO3C019738.2	257.97	0.92338	Nucleotide exchange factor SIL1	GO:0016020 (membrane),GO:0016021 (integral component of membrane)
MELO3C024563.2	298.771	0.922478	O-linked N-acetylglucosamine transferase, putative			GO:0016740 (transferase activity)
MELO3C017110.2	339.117	0.921692	BAH domain-containing protein, putative	GO:0005634 (nucleus)		GO:0003682 (chromatin binding)
MELO3C015733.2	34.5542	0.921575	Pre-mRNA-splicing factor ATP-dependent RNA helicase			GO:0000166 (nucleotide binding),GO:0003676 (nucleic acid binding),GO:0004386 (helicase activity),GO:0005524 (ATP binding),GO:0016787 (hydrolase activity)
MELO3C015420.2	41.7967	0.920376	Kinase family protein	GO:0005737 (cytoplasm)	GO:0006468 (protein phosphorylation),GO:0009555 (pollen development),GO:0009846 (pollen germination),GO:0016310 (phosphorylation)	GO:0004672 (protein kinase activity),GO:0005524 (ATP binding),GO:0016301 (kinase activity)
MELO3C003055.2	1356.23	0.912525	Oxysterol-binding protein-related protein 1C		GO:0006810 (transport),GO:0006869 (lipid transport)	GO:0008289 (lipid binding)
MELO3C016196.2	3300	0.906062	Topoisomerase II-associated protein PAT1, putative isoform 1			GO:0016853 (isomerase activity)
MELO3C004023.2	3304.71	0.906051	NADPH--cytochrome P450 reductase	GO:0005737 (cytoplasm),GO:0005783 (endoplasmic reticulum),GO:0005789 (endoplasmic reticulum membrane),GO:0016020 (membrane),GO:0016021 (integral component of membrane)	GO:0055114 (oxidation-reduction process)	GO:0003958 (NADPH-hemoprotein reductase activity),GO:0010181 (FMN binding),GO:0016491 (oxidoreductase activity),GO:0050660 (flavin adenine dinucleotide binding),GO:0050661 (NADP binding)
MELO3C025212.2	3351.54	0.905945	PAP/OAS1 substrate-binding domain superfamily			GO:0003729 (mRNA binding)
MELO3C011136.2	4687.4	0.903375	Casein kinase, putative		GO:0006468 (protein phosphorylation),GO:0016310 (phosphorylation)	GO:0004672 (protein kinase activity),GO:0005524 (ATP binding),GO:0016301 (kinase activity)
MELO3C021368.2	498.017	0.902904	DnaJ subfamily B member 14	GO:0005622 (intracellular)	GO:0006629 (lipid metabolic process),GO:0007165 (signal transduction),GO:0035556 (intracellular signal transduction)	GO:0004435 (phosphatidylinositol phospholipase C activity)
MELO3C007305.2	5288.8	0.902433	SNF2 domain-containing protein / helicase domain-containing protein / zinc finger protein-like protein	GO:0005737 (cytoplasm)	GO:0009553 (embryo sac development)	GO:0004386 (helicase activity),GO:0005524 (ATP binding),GO:0008270 (zinc ion binding)
MELO3C024333.2	6371.9	0.900959	DNA-binding protein, putative			GO:0003677 (DNA binding)
MELO3C026514.2	6439.34	0.900875	RNA-binding protein 24-A			GO:0003676 (nucleic acid binding)
MELO3C004232.2	7820.3	0.899312	lysine-specific demethylase JMJ25		GO:0032259 (methylation)	GO:0008168 (methyltransferase activity),GO:0008270 (zinc ion binding)
MELO3C003938.2	7980.93	0.899147	Auxin response factor	GO:0005634 (nucleus)	GO:0006351 (transcription, DNA-templated),GO:0006355 (regulation of transcription, DNA-templated),GO:0009725 (response to hormone),GO:0009734 (auxin-activated signaling pathway)	GO:0003677 (DNA binding)
MELO3C015633.2	8086.43	0.89904	protein ETHYLENE INSENSITIVE 3	GO:0005634 (nucleus)	GO:0006355 (regulation of transcription, DNA-templated)	GO:0003700 (DNA-binding transcription factor activity)
MELO3C008121.2	8755.42	0.898392	Erythroid differentiation-related factor 1-like protein	GO:0005886 (plasma membrane)
MELO3C004343.2	1201.35	0.895766	ATP-dependent RNA helicase			GO:0003676 (nucleic acid binding),GO:0004386 (helicase activity),GO:0005524 (ATP binding),GO:0008026 (ATP-dependent helicase activity)
MELO3C003597.2	12872.4	0.895183	ABC1 family protein	GO:0005783 (endoplasmic reticulum),GO:0005794 (Golgi apparatus),GO:0005886 (plasma membrane)
MELO3C002897.2	14602	0.894111	Nuclear receptor corepressor 1	GO:0005634 (nucleus)		GO:0003677 (DNA binding)
MELO3C014329.2	14715.6	0.894045	ETO1-like protein 1		GO:0010364 (regulation of ethylene biosynthetic process)
MELO3C015496.2	16029.5	0.89331	Plant/F27B13-30 protein	GO:0016020 (membrane),GO:0016021 (integral component of membrane)
MELO3C015389.2	16745.6	0.892933	serine/threonine-protein kinase EDR1		GO:0006468 (protein phosphorylation),GO:0016310 (phosphorylation)	GO:0004672 (protein kinase activity),GO:0005524 (ATP binding),GO:0016301 (kinase activity)
MELO3C022135.2	16795.8	0.892907	Dynamin homolog			GO:0000166 (nucleotide binding),GO:0003924 (GTPase activity),GO:0005525 (GTP binding)
MELO3C007705.2	1699.18	0.892806	Methylmalonate-semialdehyde dehydrogenase		GO:0008152 (metabolic process),GO:0055114 (oxidation-reduction process)	GO:0004491 (methylmalonate-semialdehyde dehydrogenase (acylating) activity),GO:0016491 (oxidoreductase activity)
MELO3C017683.2	20621.1	0.891115	Clathrin interactor EPSIN 2	GO:0016020 (membrane),GO:0016021 (integral component of membrane)
MELO3C008941.2	25549	0.889211	Auxilin-related protein 1	GO:0016020 (membrane),GO:0016021 (integral component of membrane)
MELO3C022310.2	2608.37	0.889025	Histidine kinase	GO:0005622 (intracellular)	GO:0000160 (phosphorelay signal transduction system),GO:0007165 (signal transduction),GO:0009116 (nucleoside metabolic process),GO:0016310 (phosphorylation),GO:0023014 (signal transduction by protein phosphorylation)	GO:0000155 (phosphorelay sensor kinase activity),GO:0016301 (kinase activity),GO:0016772 (transferase activity, transferring phosphorus-containing groups)
MELO3C005328.2	34304.1	0.886534	Endosomal targeting BRO1-like domain-containing protein	GO:0005829 (cytosol),GO:0009506 (plasmodesma)
MELO3C026527.2	36102.9	0.886063	RING-type E3 ubiquitin transferase		GO:0016567 (protein ubiquitination)	GO:0004842 (ubiquitin-protein transferase activity),GO:0016740 (transferase activity)
MELO3C020869.2	3663.78	0.885927	RING-type E3 ubiquitin transferase		GO:0016567 (protein ubiquitination)	GO:0004842 (ubiquitin-protein transferase activity),GO:0016740 (transferase activity)
MELO3C023066.2	42964.3	0.884443	Transducin family protein / WD-40 repeat family protein	GO:0043231 (intracellular membrane-bounded organelle)	GO:0006914 (autophagy)
MELO3C005953.2	49706.9	0.883068	vacuolar protein sorting-associated protein 8 homolog	GO:0005622 (intracellular)	GO:0006886 (intracellular protein transport),GO:0016192 (vesicle-mediated transport)	GO:0008270 (zinc ion binding)
MELO3C023565.2	56007.9	0.881928	OBERON-like protein			GO:0008270 (zinc ion binding)
MELO3C018969.2	65385	0.880433	L-arabinokinase	GO:0005737 (cytoplasm)	GO:0008152 (metabolic process),GO:0016310 (phosphorylation)	GO:0005524 (ATP binding),GO:0016301 (kinase activity),GO:0016773 (phosphotransferase activity, alcohol group as acceptor)
MELO3C009914.2	71917.2	0.879503	Alpha-mannosidase	GO:0016020 (membrane),GO:0016021 (integral component of membrane)	GO:0005975 (carbohydrate metabolic process),GO:0006013 (mannose metabolic process),GO:0008152 (metabolic process)	GO:0003824 (catalytic activity),GO:0004553 (hydrolase activity, hydrolyzing O-glycosyl compounds),GO:0004559 (alpha-mannosidase activity),GO:0008270 (zinc ion binding),GO:0015923 (mannosidase activity),GO:0016787 (hydrolase activity),GO:0016798 (hydrolase activity, acting on glycosyl bonds),GO:0030246 (carbohydrate binding),GO:0046872 (metal ion binding)
MELO3C013753.2	79571.7	0.878508	Vacuolar protein sorting-associated protein 35	GO:0005829 (cytosol),GO:0030904 (retromer complex)	GO:0006810 (transport),GO:0015031 (protein transport),GO:0042147 (retrograde transport, endosome to Golgi)	GO:0008565 (obsolete protein transporter activity)
MELO3C003340.2	84061.6	0.877964	Decapping nuclease DXO homolog, chloroplastic	GO:0005829 (cytosol),GO:0009507 (chloroplast),GO:0009536 (plastid)	GO:0090305 (nucleic acid phosphodiester bond hydrolysis)	GO:0000166 (nucleotide binding),GO:0003723 (RNA binding),GO:0004518 (nuclease activity),GO:0016787 (hydrolase activity),GO:0046872 (metal ion binding)
MELO3C019480.2	89269	0.877365	Hydroxyproline-rich glycoprotein family protein, putative	GO:0016020 (membrane),GO:0016021 (integral component of membrane)
MELO3C013040.2	103371	0.87589	Dentin sialophosphoprotein-like protein	NA	NA	NA
MELO3C025468.2	111644	0.875109	ABC transporter B family protein	GO:0016020 (membrane),GO:0016021 (integral component of membrane)	GO:0006810 (transport),GO:0055085 (transmembrane transport)	GO:0000166 (nucleotide binding),GO:0005524 (ATP binding),GO:0016887 (ATPase activity),GO:0042626 (ATPase activity, coupled to transmembrane movement of substances)
MELO3C018679.2	118983	0.874459	mediator of RNA polymerase II transcription subunit 15a		GO:0006355 (regulation of transcription, DNA-templated)	GO:0003712 (transcription coregulator activity)
MELO3C023672.2	119286	0.874433	DUF668 family protein	GO:0005886 (plasma membrane)
MELO3C006087.2	126333	0.873843	Chorismate synthase			GO:0003729 (mRNA binding)
MELO3C004353.2	127875	0.873719	WD repeat-containing protein 48		GO:0006468 (protein phosphorylation)	GO:0016740 (transferase activity),GO:0016905 (myosin heavy chain kinase activity)
MELO3C007603.2	135582	0.873114	Suppressor of RPS4-RLD 1	GO:0016020 (membrane),GO:0016021 (integral component of membrane)
MELO3C012904.2	144680	0.872439	Autophagy-related protein 9	GO:0005794 (Golgi apparatus),GO:0016020 (membrane),GO:0016021 (integral component of membrane),GO:0030659 (cytoplasmic vesicle membrane),GO:0031410 (cytoplasmic vesicle)	GO:0006810 (transport),GO:0006914 (autophagy),GO:0015031 (protein transport)
MELO3C013031.2	168263	0.870856	Glutamate dehydrogenase, putative		GO:0006520 (cellular amino acid metabolic process),GO:0055114 (oxidation-reduction process)	GO:0004354 (glutamate dehydrogenase (NADP+) activity),GO:0016491 (oxidoreductase activity)
MELO3C025037.2	174200	0.87049	Zinc finger, PHD-type			GO:0008270 (zinc ion binding)
MELO3C012206.2	197458	0.869156	Protein decapping 5	GO:0000932 (P-body),GO:0005737 (cytoplasm),GO:0005829 (cytosol)	GO:0006397 (mRNA processing),GO:0006417 (regulation of translation),GO:0010606 (positive regulation of cytoplasmic mRNA processing body assembly),GO:0017148 (negative regulation of translation),GO:0031087 (deadenylation-independent decapping of nuclear-transcribed mRNA),GO:0033962 (cytoplasmic mRNA processing body assembly)	GO:0003729 (mRNA binding),GO:0005515 (protein binding),GO:0042803 (protein homodimerization activity)
MELO3C017703.2	207492	0.868625	disease resistance protein RGA2-like			GO:0043531 (ADP binding)
MELO3C022777.2	210593	0.868465	mitogen-activated protein kinase kinase kinase 1-like		GO:0006468 (protein phosphorylation),GO:0016310 (phosphorylation)	GO:0004672 (protein kinase activity),GO:0005524 (ATP binding),GO:0016301 (kinase activity)
MELO3C015137.2	237323	0.867172	Magnesium transporter NIPA	GO:0005769 (early endosome),GO:0005886 (plasma membrane),GO:0016021 (integral component of membrane)	GO:0015693 (magnesium ion transport),GO:1903830 (magnesium ion transmembrane transport)	GO:0015095 (magnesium ion transmembrane transporter activity)
MELO3C005773.2	246518	0.866758	WD repeat-containing protein 44			GO:0003824 (catalytic activity)
MELO3C012909.2	28909.9	0.865008	squamosa promoter-binding-like protein 1	GO:0005634 (nucleus)		GO:0003677 (DNA binding)
MELO3C025813.2	303567	0.864466	Polyadenylate-binding protein-interacting protein 3	GO:0010494 (cytoplasmic stress granule)	GO:0010603 (regulation of cytoplasmic mRNA processing body assembly),GO:0034063 (stress granule assembly)
MELO3C024518.2	348580	0.86292	serine/threonine-protein kinase CTR1-like		GO:0006468 (protein phosphorylation),GO:0016310 (phosphorylation)	GO:0004672 (protein kinase activity),GO:0005524 (ATP binding),GO:0016301 (kinase activity)
MELO3C000682.2	396044	0.861477	FGGY carbohydrate kinase domain-containing protein		GO:0005975 (carbohydrate metabolic process),GO:0016310 (phosphorylation)	GO:0016301 (kinase activity),GO:0016773 (phosphotransferase activity, alcohol group as acceptor)
MELO3C024291.2	397790	0.861427	Calcium-transporting ATPase	GO:0016020 (membrane),GO:0016021 (integral component of membrane)	GO:0006810 (transport),GO:0006811 (ion transport),GO:0006816 (calcium ion transport),GO:0070588 (calcium ion transmembrane transport)	GO:0000166 (nucleotide binding),GO:0005388 (calcium-transporting ATPase activity),GO:0005516 (calmodulin binding),GO:0005524 (ATP binding),GO:0016787 (hydrolase activity),GO:0046872 (metal ion binding)
MELO3C016811.2	417171	0.860884	Ubiquitin system component Cue			GO:0003676 (nucleic acid binding)
MELO3C014413.2	422286	0.860745	Serine/threonine-protein phosphatase		GO:0006470 (protein dephosphorylation),GO:0009742 (brassinosteroid mediated signaling pathway)	GO:0004721 (phosphoprotein phosphatase activity),GO:0016787 (hydrolase activity)
MELO3C024022.2	472389	0.859456	Enhancer of ag-4 2	GO:0005634 (nucleus)	GO:0006397 (mRNA processing),GO:0009910 (negative regulation of flower development),GO:0043481 (anthocyanin accumulation in tissues in response to UV light),GO:0048497 (maintenance of floral organ identity),GO:0048510 (regulation of timing of transition from vegetative to reproductive phase)
MELO3C019931.2	541213	0.857875	Protein ETHYLENE INSENSITIVE 3	GO:0005634 (nucleus)	GO:0006355 (regulation of transcription, DNA-templated)	GO:0003700 (DNA-binding transcription factor activity)
MELO3C017537.2	548219	0.857725	zinc finger CCCH domain-containing protein 44-like isoform X2			GO:0003677 (DNA binding),GO:0008270 (zinc ion binding)
MELO3C010024.2	600238	0.856659	type II inositol polyphosphate 5-phosphatase 15 isoform X1		GO:0046856 (phosphatidylinositol dephosphorylation)
MELO3C006693.2	603885	0.856588	two-component response regulator ARR2-like	GO:0005622 (intracellular)	GO:0000160 (phosphorelay signal transduction system),GO:0006355 (regulation of transcription, DNA-templated),GO:0007165 (signal transduction)	GO:0003677 (DNA binding),GO:0003700 (DNA-binding transcription factor activity)
MELO3C015501.2	635067	0.855992	myosin-17-like	GO:0016459 (myosin complex)		GO:0003774 (motor activity),GO:0005524 (ATP binding)
MELO3C018195.2	695819	0.854904	Arf GTPase activating protein		GO:0043547 (positive regulation of GTPase activity)	GO:0005096 (GTPase activator activity)
MELO3C024438.2	819018	0.852941	RNA polymerase II-associated, Paf1	GO:0016593 (Cdc73/Paf1 complex)	GO:0006368 (transcription elongation from RNA polymerase II promoter),GO:0016570 (histone modification)
MELO3C004438.2	950930	0.851118	Ubiquitin family protein	GO:0005829 (cytosol)
MELO3C015830.2	1.02447e+06	0.8502	Time for coffee	GO:0005634 (nucleus)	GO:0005982 (starch metabolic process),GO:0006979 (response to oxidative stress),GO:0009414 (response to water deprivation),GO:0009737 (response to abscisic acid),GO:0032502 (developmental process),GO:0042752 (regulation of circadian rhythm)
MELO3C031303.2	1.1328e+06	0.84895	transcription factor PIF3 isoform X1			GO:0046983 (protein dimerization activity)
MELO3C018533.2	1.17014e+06	0.848545	Serine/threonine-protein kinase TOR		GO:0006468 (protein phosphorylation),GO:0016310 (phosphorylation)	GO:0000166 (nucleotide binding),GO:0004674 (protein serine/threonine kinase activity),GO:0005524 (ATP binding),GO:0016301 (kinase activity),GO:0016740 (transferase activity),GO:0044877 (protein-containing complex binding)
MELO3C021290.2	1.2328e+06	0.84789	Two-component response regulator	GO:0005634 (nucleus)	GO:0000160 (phosphorelay signal transduction system),GO:0006351 (transcription, DNA-templated),GO:0006355 (regulation of transcription, DNA-templated),GO:0007165 (signal transduction)	GO:0003677 (DNA binding),GO:0003700 (DNA-binding transcription factor activity)
MELO3C006880.2	1.41477e+06	0.846148	Transcriptional corepressor SEUSS			GO:0003677 (DNA binding)
MELO3C017043.2	1.51176e+06	0.845301	Glutamate receptor	GO:0016020 (membrane),GO:0016021 (integral component of membrane)	GO:0006810 (transport),GO:0006811 (ion transport),GO:0035235 (ionotropic glutamate receptor signaling pathway)	GO:0004970 (ionotropic glutamate receptor activity)
MELO3C024479.2	1.59592e+06	0.844605	protein NUCLEAR FUSION DEFECTIVE 4-like	GO:0016021 (integral component of membrane)	GO:0055085 (transmembrane transport)
MELO3C023809.2	1.82765e+06	0.842849	U4/U6 small nuclear ribonucleoprotein Prp3	GO:0019013 (viral nucleocapsid),GO:0030529 (ribonucleoprotein complex),GO:0046540 (U4/U6 x U5 tri-snRNP complex)	GO:0000398 (mRNA splicing, via spliceosome)
MELO3C022180.2	2.09906e+06	0.841034	Protein DETOXIFICATION	GO:0016020 (membrane),GO:0016021 (integral component of membrane)	GO:0006855 (drug transmembrane transport),GO:0055085 (transmembrane transport)	GO:0015238 (xenobiotic transmembrane transporter activity),GO:0015297 (antiporter activity)
MELO3C012036.2	2.26342e+06	0.840036	Paired amphipathic helix SIN3-like protein	GO:0005634 (nucleus)	GO:0006355 (regulation of transcription, DNA-templated)
MELO3C004651.2	2.34888e+06	0.839542	DENN (AEX-3) domain-containing protein	NA	NA	NA
MELO3C021283.2	2.82421e+06	0.837066	AMSH-like ubiquitin thioesterase 1	GO:0005737 (cytoplasm),GO:0016020 (membrane)	GO:0006508 (proteolysis),GO:0070536 (protein K63-linked deubiquitination),GO:0071108 (protein K48-linked deubiquitination)	GO:0008233 (peptidase activity),GO:0008237 (metallopeptidase activity),GO:0016787 (hydrolase activity),GO:0046872 (metal ion binding)
MELO3C004547.2	2.93091e+06	0.836562	Arf GTPase activating protein		GO:0043547 (positive regulation of GTPase activity)	GO:0005096 (GTPase activator activity)
MELO3C012411.2	2.94035e+06	0.836519	pumilio homolog 4			GO:0003723 (RNA binding)
MELO3C012130.2	311720	0.835722	WRKY transcription factor, putative		GO:0006355 (regulation of transcription, DNA-templated)	GO:0003700 (DNA-binding transcription factor activity),GO:0043565 (sequence-specific DNA binding)
MELO3C012134.2	328894	0.834987	DNA-directed RNA polymerase subunit beta		GO:0032774 (RNA biosynthetic process)	GO:0003899 (DNA-directed 5'-3' RNA polymerase activity)
MELO3C006382.2	3.35501e+06	0.834713	DNA ligase B			GO:0016874 (ligase activity)
MELO3C010331.2	3.63647e+06	0.8336	Nuclear pore complex protein NUP1	GO:0005634 (nucleus),GO:0005635 (nuclear envelope),GO:0005643 (nuclear pore),GO:0005737 (cytoplasm),GO:0005829 (cytosol),GO:0034399 (nuclear periphery)	GO:0006810 (transport),GO:0006997 (nucleus organization),GO:0015031 (protein transport),GO:0016973 (poly(A)+ mRNA export from nucleus),GO:0051028 (mRNA transport)	GO:0005515 (protein binding)
MELO3C010522.2	3.93268e+06	0.832511	Zinc knuckle family protein			GO:0003676 (nucleic acid binding),GO:0008270 (zinc ion binding)
MELO3C012221.2	4.26524e+06	0.831373	Mediator of RNA polymerase II transcription subunit 25	GO:0005634 (nucleus),GO:0016592 (mediator complex)	GO:0006351 (transcription, DNA-templated),GO:0006355 (regulation of transcription, DNA-templated),GO:0009585 (red, far-red light phototransduction),GO:0009867 (jasmonic acid mediated signaling pathway),GO:0009908 (flower development),GO:0009909 (regulation of flower development),GO:0009911 (positive regulation of flower development),GO:0010114 (response to red light),GO:0010218 (response to far r…	GO:0003677 (DNA binding),GO:0003713 (transcription coactivator activity),GO:0005515 (protein binding)
MELO3C009118.2	4.57004e+06	0.830399	TOM1-like protein 2	GO:0005622 (intracellular)	GO:0006886 (intracellular protein transport)
MELO3C024435.2	4.96102e+06	0.829232	Poly(A) polymerase	GO:0005634 (nucleus)	GO:0031123 (RNA 3'-end processing),GO:0043631 (RNA polyadenylation)	GO:0003723 (RNA binding),GO:0004652 (polynucleotide adenylyltransferase activity),GO:0016779 (nucleotidyltransferase activity)
MELO3C018662.2	5.14857e+06	0.828702	F-box/kelch-repeat protein	NA	NA	NA
MELO3C019637.2	5.37291e+06	0.828091	LOW QUALITY PROTEIN: uncharacterized protein LOC103496289		GO:0006468 (protein phosphorylation)	GO:0004672 (protein kinase activity),GO:0005524 (ATP binding)
MELO3C007260.2	5.54444e+06	0.827638	homeobox-DDT domain protein RLT1 isoform X1		GO:0006351 (transcription, DNA-templated),GO:0006355 (regulation of transcription, DNA-templated)	GO:0003677 (DNA binding)
MELO3C016625.2	5.55496e+06	0.827611	Gls protein (DUF810)	NA	NA	NA
MELO3C005738.2	5.635e+06	0.827405	protein SPA1-RELATED 2		GO:0006468 (protein phosphorylation)	GO:0004672 (protein kinase activity),GO:0005524 (ATP binding)
MELO3C020035.2	5.83222e+06	0.826908	U-box domain-containing protein 62	NA	NA	NA
MELO3C003457.2	58534.7	0.826855	protein EMBRYONIC FLOWER 1-like isoform X3		GO:0009910 (negative regulation of flower development),GO:0045892 (negative regulation of transcription, DNA-templated),GO:0048367 (shoot system development)
MELO3C014180.2	5.95381e+06	0.826609	EH domain-containing protein 1			GO:0005509 (calcium ion binding),GO:0005525 (GTP binding)
MELO3C004814.2	6.26183e+06	0.825875	At2g27890	NA	NA	NA
MELO3C013465.2	6.27144e+06	0.825853	flowering time control protein FPA			GO:0003676 (nucleic acid binding)
MELO3C005035.2	6.7023e+06	0.824882	E3 SUMO-protein ligase SIZ1	GO:0005634 (nucleus)	GO:0016049 (cell growth),GO:0016925 (protein sumoylation),GO:0031668 (cellular response to extracellular stimulus)	GO:0008270 (zinc ion binding),GO:0016874 (ligase activity),GO:0019789 (SUMO transferase activity)
MELO3C009310.2	6.8649e+06	0.82453	E3 ubiquitin-protein ligase UPL4		GO:0016567 (protein ubiquitination)	GO:0004842 (ubiquitin-protein transferase activity),GO:0016874 (ligase activity)
MELO3C005386.2	7.20635e+06	0.823815	serine/threonine-protein kinase minibrain isoform X2		GO:0006468 (protein phosphorylation),GO:0016310 (phosphorylation)	GO:0004672 (protein kinase activity),GO:0005524 (ATP binding),GO:0016301 (kinase activity)
MELO3C012272.2	7.21975e+06	0.823788	GPS, PLAT and transmembrane domain-containing protein	GO:0016021 (integral component of membrane)
MELO3C015858.2	722783	0.823771	protein HUA2-LIKE 2		GO:0006979 (response to oxidative stress),GO:0055114 (oxidation-reduction process)	GO:0004602 (glutathione peroxidase activity)
MELO3C007164.2	7.58197e+06	0.823063	CTD small phosphatase-like protein 2		GO:0016311 (dephosphorylation)	GO:0016791 (phosphatase activity)
MELO3C008058.2	8.21839e+06	0.821864	mitogen-activated protein kinase kinase kinase YODA isoform X1		GO:0006468 (protein phosphorylation),GO:0016310 (phosphorylation)	GO:0004672 (protein kinase activity),GO:0005524 (ATP binding),GO:0016301 (kinase activity)
MELO3C014745.2	8.5787e+06	0.821222	Transportin-3	GO:0005634 (nucleus)
MELO3C006332.2	8.76182e+06	0.820904	E3 ubiquitin-protein ligase SDIR1			GO:0008270 (zinc ion binding),GO:0016874 (ligase activity)
MELO3C015599.2	9.23484e+06	0.820112	Molybdopterin biosynthesis protein CNX1		GO:0006777 (Mo-molybdopterin cofactor biosynthetic process),GO:0032324 (molybdopterin cofactor biosynthetic process)
MELO3C015439.2	9.50644e+06	0.819674	Protein PLASTID MOVEMENT IMPAIRED 1-RELATED 1	GO:0005737 (cytoplasm)	GO:0009637 (response to blue light),GO:0009902 (chloroplast relocation),GO:0009903 (chloroplast avoidance movement),GO:0030048 (actin filament-based movement),GO:0031022 (nuclear migration along microfilament)
MELO3C006051.2	9.70379e+06	0.819363	BTB/POZ domain-containing protein POB1	GO:0005634 (nucleus),GO:0031463 (Cul3-RING ubiquitin ligase complex)	GO:0010114 (response to red light),GO:0016567 (protein ubiquitination)	GO:0005515 (protein binding),GO:0042803 (protein homodimerization activity),GO:0046982 (protein heterodimerization activity)
MELO3C014569.2	1.02108e+07	0.818588	protein CHROMATIN REMODELING 5			GO:0003676 (nucleic acid binding),GO:0005524 (ATP binding),GO:0008026 (ATP-dependent helicase activity)
MELO3C013861.2	1.06601e+07	0.817931	MND1-interacting protein 1			GO:0008270 (zinc ion binding)
MELO3C014063.2	1.19349e+06	0.816193	Elongation factor G		GO:0006414 (translational elongation)	GO:0003746 (translation elongation factor activity)
MELO3C011738.2	1.19741e+07	0.816143	zinc finger CCCH domain-containing protein 53 isoform X1			GO:0003676 (nucleic acid binding),GO:0046872 (metal ion binding)
MELO3C007389.2	126890	0.815243	tRNA wybutosine-synthesizing 2/3/4-like protein		GO:0008033 (tRNA processing)	GO:0016740 (transferase activity)
MELO3C005447.2	1.41398e+07	0.813551	SWR1 complex subunit 2	GO:0005634 (nucleus)	GO:0006338 (chromatin remodeling),GO:0006355 (regulation of transcription, DNA-templated),GO:0043486 (histone exchange)
MELO3C011632.2	1.49957e+07	0.812625	Aspartic proteinase-like protein 2	GO:0016020 (membrane),GO:0016021 (integral component of membrane)	GO:0006508 (proteolysis)	GO:0004190 (aspartic-type endopeptidase activity),GO:0008233 (peptidase activity),GO:0016787 (hydrolase activity)
MELO3C018720.2	1.56583e+07	0.811941	F-box protein MAX2	GO:0005634 (nucleus)	GO:0007275 (multicellular organism development),GO:0009414 (response to water deprivation),GO:0009416 (response to light stimulus),GO:0009926 (auxin polar transport),GO:0009934 (regulation of meristem structural organization),GO:0010016 (shoot system morphogenesis),GO:0010187 (negative regulation of seed germination),GO:0042335 (cuticle development),GO:1902584 (positive regulation of response to …
MELO3C016371.2	1.63049e+07	0.811298	lysosomal Pro-X carboxypeptidase		GO:0006508 (proteolysis)	GO:0004180 (carboxypeptidase activity),GO:0008236 (serine-type peptidase activity)
MELO3C018420.2	1.66526e+07	0.810962	Phox-associated domain,Phox-like,Sorting nexin isoform 2	GO:0016020 (membrane),GO:0016021 (integral component of membrane)		GO:0035091 (phosphatidylinositol binding)
MELO3C012383.2	1.68843e+07	0.810742	RING/U-box superfamily protein			GO:0008270 (zinc ion binding),GO:0046872 (metal ion binding)
MELO3C021715.2	1.7265e+06	0.810385	E3 ubiquitin-protein ligase COP1-like			GO:0008270 (zinc ion binding),GO:0016874 (ligase activity)
MELO3C002931.2	1.847e+07	0.809302	Paired amphipathic helix SIN3-like protein	GO:0005634 (nucleus)	GO:0006355 (regulation of transcription, DNA-templated)
MELO3C022679.2	1.853e+07	0.80925	oligouridylate-binding protein 1B-like			GO:0003676 (nucleic acid binding)
MELO3C009753.2	1.85963e+06	0.809192	Transcription factor PERIANTHIA		GO:0006351 (transcription, DNA-templated),GO:0006355 (regulation of transcription, DNA-templated)	GO:0003700 (DNA-binding transcription factor activity),GO:0043565 (sequence-specific DNA binding)
MELO3C003708.2	1.88197e+07	0.809	Phox (PX) domain protein			GO:0035091 (phosphatidylinositol binding)
MELO3C012010.2	1.9378e+07	0.808527	Trehalose-6-phosphate synthase		GO:0005992 (trehalose biosynthetic process)	GO:0003824 (catalytic activity)
MELO3C015358.2	2.07417e+07	0.807424	Autophagy 18 H		GO:0006468 (protein phosphorylation)	GO:0004672 (protein kinase activity),GO:0005524 (ATP binding)
MELO3C009973.2	2.10849e+07	0.807156	Dead box ATP-dependent RNA helicase, putative			GO:0000166 (nucleotide binding),GO:0003676 (nucleic acid binding),GO:0004386 (helicase activity),GO:0005524 (ATP binding),GO:0016787 (hydrolase activity)
MELO3C027061.2	2.13342e+07	0.806965	PLATZ transcription factor family protein	GO:0016020 (membrane),GO:0016021 (integral component of membrane)
MELO3C012646.2	2.18397e+07	0.806582	Acyl-CoA N-acyltransferase with RING/FYVE/PHD-type zinc finger protein, putative			GO:0008270 (zinc ion binding),GO:0016740 (transferase activity),GO:0016746 (transferase activity, transferring acyl groups),GO:0046872 (metal ion binding)
MELO3C023830.2	2.20104e+07	0.806455	protein-tyrosine-phosphatase MKP1 isoform X1		GO:0006470 (protein dephosphorylation),GO:0016311 (dephosphorylation),GO:0035335 (peptidyl-tyrosine dephosphorylation)	GO:0003779 (actin binding),GO:0004725 (protein tyrosine phosphatase activity),GO:0008138 (protein tyrosine/serine/threonine phosphatase activity),GO:0016791 (phosphatase activity)
MELO3C007439.2	2.22945e+07	0.806245	E3 ubiquitin-protein ligase UPL5		GO:0016567 (protein ubiquitination)	GO:0004842 (ubiquitin-protein transferase activity),GO:0016874 (ligase activity)
MELO3C011433.2	2.27379e+06	0.805922	DNA-directed RNA polymerase subunit beta		GO:0032774 (RNA biosynthetic process)	GO:0003899 (DNA-directed 5'-3' RNA polymerase activity)
MELO3C003484.2	2.37563e+07	0.805201	KH domain-containing protein At4g18375-like			GO:0003676 (nucleic acid binding),GO:0003723 (RNA binding)
MELO3C024320.2	2.38783e+07	0.805116	Phosphoinositide phosphatase family protein		GO:0007033 (vacuole organization),GO:0036092 (phosphatidylinositol-3-phosphate biosynthetic process)	GO:0042578 (phosphoric ester hydrolase activity)
MELO3C026332.2	2.48512e+07	0.804456	DNA helicase INO80-like protein	GO:0005634 (nucleus),GO:0031011 (Ino80 complex)	GO:0006281 (DNA repair),GO:0006338 (chromatin remodeling),GO:0006351 (transcription, DNA-templated)	GO:0003677 (DNA binding),GO:0004386 (helicase activity),GO:0005524 (ATP binding),GO:0016887 (ATPase activity)
MELO3C009586.2	2.54329e+07	0.804073	Ubiquitin carboxyl-terminal hydrolase, putative		GO:0006511 (ubiquitin-dependent protein catabolic process),GO:0016579 (protein deubiquitination)	GO:0016787 (hydrolase activity),GO:0036459 (thiol-dependent ubiquitinyl hydrolase activity)
MELO3C017136.2	2.73072e+07	0.802889	transportin-3	GO:0005622 (intracellular)	GO:0006886 (intracellular protein transport)	GO:0008536 (Ran GTPase binding)
MELO3C007248.2	2.74719e+07	0.802788	Transcription factor VOZ1	GO:0005634 (nucleus),GO:0005737 (cytoplasm)	GO:0006351 (transcription, DNA-templated),GO:0006355 (regulation of transcription, DNA-templated),GO:0009408 (response to heat),GO:0009414 (response to water deprivation),GO:0009585 (red, far-red light phototransduction),GO:0009631 (cold acclimation),GO:0009816 (defense response to bacterium, incompatible interaction),GO:0010017 (red or far-red light signaling pathway),GO:0045893 (positive regula…	GO:0003677 (DNA binding),GO:0005515 (protein binding),GO:0043565 (sequence-specific DNA binding),GO:0046872 (metal ion binding)
MELO3C006797.2	2.81927e+07	0.802355	B-block binding subunit of TFIIIC	GO:0000127 (transcription factor TFIIIC complex)	GO:0006359 (regulation of transcription by RNA polymerase III),GO:0006384 (transcription initiation from RNA polymerase III promoter),GO:0009304 (tRNA transcription),GO:0042791 (5S class rRNA transcription by RNA polymerase III)	GO:0001002 (RNA polymerase III type 1 promoter sequence-specific DNA binding),GO:0001003 (RNA polymerase III type 2 promoter sequence-specific DNA binding),GO:0001007 (obsolete transcription factor activity, RNA polymerase III transcription factor binding)
MELO3C017069.2	2.87074e+07	0.802051	squamosa promoter-binding-like protein 14	GO:0005634 (nucleus)		GO:0003677 (DNA binding)
MELO3C008016.2	2.88172e+07	0.801987	serine/threonine-protein kinase/endoribonuclease IRE1a-like		GO:0006397 (mRNA processing),GO:0006468 (protein phosphorylation),GO:0016310 (phosphorylation),GO:0090501 (RNA phosphodiester bond hydrolysis)	GO:0004540 (ribonuclease activity),GO:0004672 (protein kinase activity),GO:0005524 (ATP binding),GO:0016301 (kinase activity)
MELO3C013336.2	2.91468e+07	0.801796	Protein phosphatase 2c, putative		GO:0006470 (protein dephosphorylation)	GO:0003824 (catalytic activity),GO:0004721 (phosphoprotein phosphatase activity),GO:0004722 (protein serine/threonine phosphatase activity),GO:0016787 (hydrolase activity),GO:0043169 (cation binding),GO:0046872 (metal ion binding)
MELO3C025479.2	2.99016e+07	0.801366	Phosphatidylinositol N-acetyglucosaminlytransferase subunit P-like protein	GO:0048046 (apoplast)		GO:0016740 (transferase activity)
MELO3C011260.2	3.01126e+07	0.801247	EIN3-binding F box protein 1	GO:0016020 (membrane),GO:0016021 (integral component of membrane)
MELO3C007555.2	3.07229e+07	0.800909	Ran-binding protein in the microtubule-organising centre protein	NA	NA	NA
MELO3C022357.2	3.18478e+07	0.8003	protein MEI2-like 4 isoform X1			GO:0003676 (nucleic acid binding)
MELO3C002386.2	3.19241e+07	0.80026	Transducin family protein / WD-40 repeat family protein	NA	NA	NA
MELO3C015094.2	346386	0.798871	E3 ubiquitin-protein ligase RHF2A			GO:0008270 (zinc ion binding),GO:0016874 (ligase activity)
MELO3C026283.2	3.49642e+07	0.798711	Protein MODIFIER OF SNC1 1		GO:0016569 (covalent chromatin modification)
MELO3C025918.2	3.55179e+07	0.798442	Phosphatidylinositol N-acetyglucosaminlytransferase subunit P-related			GO:0016740 (transferase activity)
MELO3C002586.2	3.77819e+07	0.797381	WAPL (Wings apart-like protein regulation of heterochromatin) protein		GO:0000070 (mitotic sister chromatid segregation),GO:0007064 (mitotic sister chromatid cohesion),GO:0009793 (embryo development ending in seed dormancy),GO:0010789 (meiotic sister chromatid cohesion involved in meiosis I),GO:0045132 (meiotic chromosome segregation),GO:0060623 (regulation of chromosome condensation),GO:0071922 (regulation of cohesin loading)
MELO3C017700.2	3.7834e+06	0.797357	disease resistance protein RGA2-like			GO:0043531 (ADP binding)
MELO3C015376.2	4.02397e+07	0.796292	Cyclin-dependent kinase		GO:0006468 (protein phosphorylation),GO:0016310 (phosphorylation)	GO:0004672 (protein kinase activity),GO:0005524 (ATP binding),GO:0016301 (kinase activity)
MELO3C021950.2	4.07045e+07	0.796093	RING/U-box superfamily protein isoform 1		GO:0016567 (protein ubiquitination)	GO:0004842 (ubiquitin-protein transferase activity),GO:0008270 (zinc ion binding),GO:0016740 (transferase activity),GO:0046872 (metal ion binding)
MELO3C009686.2	4.10479e+07	0.795947	Pleiotropic drug resistance ABC transporter	GO:0016020 (membrane),GO:0016021 (integral component of membrane)	GO:0006810 (transport)	GO:0000166 (nucleotide binding),GO:0005524 (ATP binding),GO:0016887 (ATPase activity)
MELO3C019027.2	4.17532e+07	0.795651	Receptor-like kinase	GO:0016020 (membrane),GO:0016021 (integral component of membrane)	GO:0006468 (protein phosphorylation),GO:0016310 (phosphorylation)	GO:0000166 (nucleotide binding),GO:0004672 (protein kinase activity),GO:0004674 (protein serine/threonine kinase activity),GO:0005524 (ATP binding),GO:0016301 (kinase activity),GO:0016740 (transferase activity)
MELO3C013260.2	4.23467e+07	0.795405	protein LAZ1 isoform X1		GO:0009626 (plant-type hypersensitive response)
MELO3C011122.2	4.5379e+07	0.794197	Ephrin type-B receptor	GO:0005773 (vacuole),GO:0009506 (plasmodesma),GO:0016020 (membrane),GO:0016021 (integral component of membrane)
MELO3C026410.2	4.60761e+06	0.79393	transcription factor PIF4-like			GO:0046983 (protein dimerization activity)
MELO3C027373.2	4.62727e+07	0.793855	ADP-ribosylation factor GTPase-activating protein AGD12-like		GO:0043547 (positive regulation of GTPase activity)	GO:0005096 (GTPase activator activity)
MELO3C015180.2	5.05003e+07	0.792313	NAD(H) kinase 1		GO:0006741 (NADP biosynthetic process),GO:0008152 (metabolic process),GO:0016310 (phosphorylation),GO:0019674 (NAD metabolic process)	GO:0003951 (NAD+ kinase activity),GO:0016301 (kinase activity)
MELO3C020174.2	5.17502e+07	0.79188	RING finger and transmembrane domain-containing protein 2	GO:0016020 (membrane),GO:0016021 (integral component of membrane)		GO:0008270 (zinc ion binding)
MELO3C025897.2	5.21226e+07	0.791752	pumilio homolog 1-like			GO:0003723 (RNA binding)
MELO3C006642.2	5.33918e+07	0.791325	protein ALWAYS EARLY 3 isoform X2	GO:0017053 (transcriptional repressor complex)	GO:0006351 (transcription, DNA-templated),GO:0007049 (cell cycle)
MELO3C018052.2	5.33942e+07	0.791324	dynamin-related protein 3A-like			GO:0003924 (GTPase activity),GO:0005525 (GTP binding)
MELO3C013408.2	5.50956e+07	0.790765	Transcription factor rf2a		GO:0006355 (regulation of transcription, DNA-templated)	GO:0003700 (DNA-binding transcription factor activity),GO:0043565 (sequence-specific DNA binding)
MELO3C018502.2	5.59322e+06	0.790495	MAR-binding filament-like protein		GO:0006418 (tRNA aminoacylation for protein translation)	GO:0000166 (nucleotide binding),GO:0004812 (aminoacyl-tRNA ligase activity),GO:0005524 (ATP binding)
MELO3C024346.2	5.69404e+07	0.790176	Subtilisin-like protease	GO:0016020 (membrane),GO:0016021 (integral component of membrane)	GO:0006508 (proteolysis)	GO:0004252 (serine-type endopeptidase activity),GO:0008233 (peptidase activity),GO:0008236 (serine-type peptidase activity),GO:0016787 (hydrolase activity)
MELO3C022344.2	5.77072e+07	0.789936	Hydroxyproline-rich glycoprotein family protein, putative	GO:0005886 (plasma membrane)
MELO3C009559.2	5.98951e+07	0.789267	ubiquitin carboxyl-terminal hydrolase 8-like		GO:0006511 (ubiquitin-dependent protein catabolic process),GO:0016579 (protein deubiquitination)	GO:0016787 (hydrolase activity),GO:0036459 (thiol-dependent ubiquitinyl hydrolase activity)
MELO3C019513.2	6.163e+07	0.788753	autophagy-related protein 2 isoform X1		GO:0006914 (autophagy),GO:0030242 (autophagy of peroxisome)
MELO3C016801.2	6.19822e+07	0.78865	aspartic proteinase-like protein 2		GO:0006508 (proteolysis)	GO:0004190 (aspartic-type endopeptidase activity)
MELO3C006784.2	6.33287e+07	0.788261	Transcription factor RF2a, putative		GO:0006355 (regulation of transcription, DNA-templated)	GO:0003700 (DNA-binding transcription factor activity),GO:0043565 (sequence-specific DNA binding)
MELO3C003569.2	6.43283e+06	0.787978	S-adenosyl-L-methionine-dependent methyltransferases superfamily protein isoform 1	GO:0005768 (endosome),GO:0005794 (Golgi apparatus),GO:0005802 (trans-Golgi network),GO:0016020 (membrane),GO:0016021 (integral component of membrane)	GO:0009735 (response to cytokinin),GO:0010289 (homogalacturonan biosynthetic process),GO:0032259 (methylation),GO:0048364 (root development),GO:0048367 (shoot system development)	GO:0008168 (methyltransferase activity),GO:0016740 (transferase activity)
MELO3C004361.2	6.47584e+07	0.787857	WNK kinase		GO:0006468 (protein phosphorylation),GO:0016310 (phosphorylation)	GO:0004672 (protein kinase activity),GO:0005524 (ATP binding),GO:0016301 (kinase activity)
MELO3C009181.2	6.8751e+07	0.786769	Auxin transporter-like protein 2	GO:0016020 (membrane),GO:0016021 (integral component of membrane)
MELO3C015040.2	7.4847e+07	0.785213	Serine/threonine-protein phosphatase		GO:0006470 (protein dephosphorylation)	GO:0004721 (phosphoprotein phosphatase activity),GO:0016787 (hydrolase activity)
MELO3C010356.2	7.76274e+07	0.784541	Chaperone protein dnaJ, putative	GO:0016020 (membrane),GO:0016021 (integral component of membrane)
MELO3C009671.2	7.77316e+07	0.784516	zinc finger CCCH domain-containing protein 30			GO:0046872 (metal ion binding)
MELO3C017145.2	7.77467e+06	0.784513	protein NUCLEAR FUSION DEFECTIVE 4-like	GO:0016021 (integral component of membrane)	GO:0055085 (transmembrane transport)
MELO3C003429.2	8.10327e+07	0.783747	E3 ubiquitin-protein ligase RNF14		GO:0016567 (protein ubiquitination)	GO:0004842 (ubiquitin-protein transferase activity),GO:0008270 (zinc ion binding),GO:0016874 (ligase activity)
MELO3C013236.2	8.2706e+07	0.783368	Protein POLLEN DEFECTIVE IN GUIDANCE 1	GO:0016020 (membrane),GO:0016021 (integral component of membrane)
MELO3C003829.2	8.28059e+06	0.783346	DNA-3-methyladenine glycosylase 1		GO:0006281 (DNA repair),GO:0006284 (base-excision repair)	GO:0003824 (catalytic activity)
MELO3C004607.2	8.44193e+07	0.782987	Glycine-rich protein	GO:0016020 (membrane),GO:0016021 (integral component of membrane)
MELO3C011949.2	8.52791e+07	0.782798	Octicosapeptide/Phox/Bem1p domain-containing protein kinase		GO:0016310 (phosphorylation)	GO:0016301 (kinase activity)
MELO3C025224.2	9.04254e+07	0.781704	Phospholipid-transporting ATPase	GO:0016020 (membrane),GO:0016021 (integral component of membrane)	GO:0015914 (phospholipid transport),GO:0045332 (phospholipid translocation)	GO:0000166 (nucleotide binding),GO:0000287 (magnesium ion binding),GO:0004012 (phospholipid-translocating ATPase activity),GO:0005524 (ATP binding),GO:0016787 (hydrolase activity),GO:0046872 (metal ion binding)
MELO3C021095.2	9.20554e+07	0.781369	Transcription initiation factor tfiid subunit 1		GO:0006413 (translational initiation)	GO:0003743 (translation initiation factor activity)
MELO3C003571.2	936728	0.781042	Protein phosphatase 1 regulatory subunit pprA		GO:0006171 (cAMP biosynthetic process)	GO:0004016 (adenylate cyclase activity),GO:0016829 (lyase activity)
MELO3C008197.2	1.00216e+08	0.779769	Chloride channel protein	GO:0016020 (membrane),GO:0016021 (integral component of membrane)	GO:0006810 (transport),GO:0006811 (ion transport),GO:0006821 (chloride transport),GO:0034220 (ion transmembrane transport),GO:0055085 (transmembrane transport),GO:1903959 (regulation of anion transmembrane transport)	GO:0005216 (ion channel activity),GO:0005247 (voltage-gated chloride channel activity)
MELO3C002793.2	1.02129e+07	0.779411	DNA damage-binding protein 1a	GO:0005634 (nucleus)	GO:0006281 (DNA repair)	GO:0003676 (nucleic acid binding)
MELO3C017461.2	1.04083e+08	0.779052	NADPH--cytochrome P450 reductase	GO:0005737 (cytoplasm),GO:0005783 (endoplasmic reticulum),GO:0005789 (endoplasmic reticulum membrane),GO:0016020 (membrane),GO:0016021 (integral component of membrane)	GO:0055114 (oxidation-reduction process)	GO:0003958 (NADPH-hemoprotein reductase activity),GO:0010181 (FMN binding),GO:0016491 (oxidoreductase activity),GO:0050660 (flavin adenine dinucleotide binding),GO:0050661 (NADP binding)
MELO3C016203.2	1.04852e+08	0.778912	Myosin-related family protein	GO:0016020 (membrane),GO:0016021 (integral component of membrane)
MELO3C003713.2	1.10034e+08	0.777994	Ubiquitin carboxyl-terminal hydrolase 12			GO:0016787 (hydrolase activity)
MELO3C025310.2	1.11176e+08	0.777796	DnaJ homolog subfamily C GRV2	GO:0005768 (endosome),GO:0005770 (late endosome),GO:0005773 (vacuole),GO:0005774 (vacuolar membrane),GO:0005783 (endoplasmic reticulum),GO:0005794 (Golgi apparatus),GO:0005802 (trans-Golgi network),GO:0010008 (endosome membrane),GO:0016020 (membrane),GO:0031902 (late endosome membrane),GO:0043231 (intracellular membrane-bounded organelle)	GO:0000578 (embryonic axis specification),GO:0006623 (protein targeting to vacuole),GO:0006810 (transport),GO:0006897 (endocytosis),GO:0007032 (endosome organization),GO:0007033 (vacuole organization),GO:0007275 (multicellular organism development),GO:0009638 (phototropism),GO:0009660 (amyloplast organization),GO:0009793 (embryo development ending in seed dormancy),GO:0009959 (negative gravitropi…
MELO3C009574.2	1.12802e+08	0.777519	Calcium-dependent protein kinase	GO:0005634 (nucleus),GO:0005737 (cytoplasm)	GO:0006468 (protein phosphorylation),GO:0009738 (abscisic acid-activated signaling pathway),GO:0016310 (phosphorylation),GO:0018105 (peptidyl-serine phosphorylation),GO:0035556 (intracellular signal transduction),GO:0046777 (protein autophosphorylation)	GO:0004672 (protein kinase activity),GO:0004683 (calmodulin-dependent protein kinase activity),GO:0005509 (calcium ion binding),GO:0005516 (calmodulin binding),GO:0005524 (ATP binding),GO:0009931 (calcium-dependent protein serine/threonine kinase activity),GO:0016301 (kinase activity),GO:0046872 (metal ion binding)
MELO3C000388.2	1.15058e+08	0.77714	Regulatory-associated of TOR 1-like protein	GO:0031931 (TORC1 complex)	GO:0031929 (TOR signaling)
MELO3C009863.2	1.15118e+08	0.77713	F-box protein CPR30	GO:0005634 (nucleus),GO:0005737 (cytoplasm)	GO:0006952 (defense response),GO:0009626 (plant-type hypersensitive response),GO:0016567 (protein ubiquitination),GO:0031146 (SCF-dependent proteasomal ubiquitin-dependent protein catabolic process),GO:0031348 (negative regulation of defense response),GO:0042177 (negative regulation of protein catabolic process)	GO:0004842 (ubiquitin-protein transferase activity),GO:0005515 (protein binding)
MELO3C007876.2	1.15355e+08	0.77709	FG-GAP repeat-containing protein	GO:0005774 (vacuolar membrane),GO:0005783 (endoplasmic reticulum),GO:0005794 (Golgi apparatus),GO:0016020 (membrane),GO:0016021 (integral component of membrane)
MELO3C017366.2	1.16541e+08	0.776894	Ketose-bisphosphate aldolase, class-II		GO:0005975 (carbohydrate metabolic process),GO:0055114 (oxidation-reduction process)	GO:0003824 (catalytic activity),GO:0004616 (phosphogluconate dehydrogenase (decarboxylating) activity),GO:0008270 (zinc ion binding),GO:0016491 (oxidoreductase activity),GO:0016832 (aldehyde-lyase activity),GO:0051287 (NAD binding)
MELO3C007598.2	1.17987e+08	0.776657	RING-type E3 ubiquitin transferase		GO:0016567 (protein ubiquitination)	GO:0004842 (ubiquitin-protein transferase activity),GO:0016740 (transferase activity)
MELO3C018812.2	1.19073e+08	0.776481	Glutamate receptor	GO:0016020 (membrane),GO:0016021 (integral component of membrane)	GO:0006810 (transport),GO:0006811 (ion transport),GO:0007186 (G protein-coupled receptor signaling pathway),GO:0035235 (ionotropic glutamate receptor signaling pathway)	GO:0004930 (G protein-coupled receptor activity),GO:0004970 (ionotropic glutamate receptor activity)
MELO3C007419.2	1.19115e+08	0.776474	katanin p60 ATPase-containing subunit A1 isoform X1			GO:0005524 (ATP binding)
MELO3C026954.2	1.19139e+08	0.77647	DUF2146 family protein		GO:0000184 (nuclear-transcribed mRNA catabolic process, nonsense-mediated decay)
MELO3C006717.2	1.26088e+08	0.775377	Phytochrome	GO:0005622 (intracellular)	GO:0000160 (phosphorelay signal transduction system),GO:0006351 (transcription, DNA-templated),GO:0006355 (regulation of transcription, DNA-templated),GO:0007165 (signal transduction),GO:0009584 (detection of visible light),GO:0009585 (red, far-red light phototransduction),GO:0017006 (protein-tetrapyrrole linkage),GO:0018298 (protein-chromophore linkage),GO:0023014 (signal transduction by protein…	GO:0000155 (phosphorelay sensor kinase activity),GO:0009881 (photoreceptor activity),GO:0042803 (protein homodimerization activity)
MELO3C012986.2	1.27057e+08	0.775229	VHS domain-containing protein At3g16270	GO:0005622 (intracellular)	GO:0006886 (intracellular protein transport)
MELO3C017514.2	1.27206e+08	0.775206	chaperone protein ClpB		GO:0019538 (protein metabolic process)
MELO3C029352.2	1.2744e+08	0.77517	non-specific phospholipase C2		GO:0008152 (metabolic process)	GO:0003824 (catalytic activity),GO:0016788 (hydrolase activity, acting on ester bonds)
MELO3C005980.2	1.33182e+08	0.774315	Protein ARABIDILLO 1	GO:0005634 (nucleus),GO:0005737 (cytoplasm)	GO:0048527 (lateral root development)	GO:0005515 (protein binding),GO:0008134 (transcription factor binding)
MELO3C003587.2	1.33603e+08	0.774254	Beta-adaptin-like protein	GO:0016020 (membrane),GO:0030117 (membrane coat),GO:0030131 (clathrin adaptor complex)	GO:0006810 (transport),GO:0006886 (intracellular protein transport),GO:0015031 (protein transport),GO:0016192 (vesicle-mediated transport)	GO:0008565 (obsolete protein transporter activity)
MELO3C019687.2	1.38274e+08	0.773584	Mitogen-activated protein kinase	GO:0005622 (intracellular)	GO:0000165 (MAPK cascade),GO:0006468 (protein phosphorylation),GO:0016310 (phosphorylation)	GO:0000166 (nucleotide binding),GO:0004672 (protein kinase activity),GO:0004674 (protein serine/threonine kinase activity),GO:0004707 (MAP kinase activity),GO:0005524 (ATP binding),GO:0016301 (kinase activity),GO:0016740 (transferase activity)
MELO3C032583.2	1.40251e+08	0.773307	Mitochondrial gamma aminobutyrate transaminase 1			GO:0003824 (catalytic activity),GO:0008483 (transaminase activity),GO:0030170 (pyridoxal phosphate binding)
MELO3C012171.2	1.42797e+08	0.772955	phosphatidylinositol 4-kinase gamma 5		GO:0016310 (phosphorylation)	GO:0016301 (kinase activity)
MELO3C004665.2	1.43379e+08	0.772876	Auxin response factor	GO:0005634 (nucleus)	GO:0006351 (transcription, DNA-templated),GO:0006355 (regulation of transcription, DNA-templated),GO:0009725 (response to hormone),GO:0009734 (auxin-activated signaling pathway)	GO:0003677 (DNA binding)
MELO3C009729.2	1.44952e+08	0.772662	Transcription elongation factor (TFIIS) family protein	GO:0005634 (nucleus)	GO:0006414 (translational elongation)	GO:0003746 (translation elongation factor activity)
MELO3C006601.2	1.46859e+08	0.772405	chromatin structure-remodeling complex protein SYD isoform X1	GO:0005634 (nucleus)	GO:0006355 (regulation of transcription, DNA-templated)	GO:0005524 (ATP binding),GO:0042393 (histone binding)
MELO3C021254.2	1.53504e+08	0.771535	DnaJ homolog subfamily C member 14	GO:0016020 (membrane),GO:0016021 (integral component of membrane)
MELO3C013741.2	1.57078e+08	0.77108	DNA-directed RNA polymerase subunit		GO:0006351 (transcription, DNA-templated)	GO:0003677 (DNA binding),GO:0003899 (DNA-directed 5'-3' RNA polymerase activity),GO:0016740 (transferase activity),GO:0016779 (nucleotidyltransferase activity)
MELO3C033998.2	1.57084e+08	0.77108	p-loop containing nucleoside triphosphate hydrolases superfamily protein isoform 1			GO:0003676 (nucleic acid binding),GO:0008270 (zinc ion binding),GO:0016787 (hydrolase activity)
MELO3C014860.2	1.62985e+08	0.77035	Transcription factor GTE8	GO:0005634 (nucleus),GO:0009507 (chloroplast)	GO:0006351 (transcription, DNA-templated),GO:0006355 (regulation of transcription, DNA-templated)
MELO3C024870.2	1.63062e+08	0.77034	Guanosine-3',5'-bis(Diphosphate) 3'-pyrophosphohydrolase		GO:0015969 (guanosine tetraphosphate metabolic process)	GO:0016787 (hydrolase activity)
MELO3C004130.2	1.65349e+08	0.770064	Signal recognition particle 54 kDa protein 1	GO:0005785 (signal recognition particle receptor complex)	GO:0006614 (SRP-dependent cotranslational protein targeting to membrane),GO:0006810 (transport),GO:0006886 (intracellular protein transport)	GO:0003924 (GTPase activity),GO:0005047 (signal recognition particle binding),GO:0005525 (GTP binding)
MELO3C010298.2	1.667e+08	0.769902	calmodulin-binding receptor-like cytoplasmic kinase 3		GO:0006468 (protein phosphorylation),GO:0016310 (phosphorylation)	GO:0004672 (protein kinase activity),GO:0005524 (ATP binding),GO:0016301 (kinase activity)
MELO3C021632.2	1.67849e+08	0.769766	dolichyl-phosphate beta-glucosyltransferase-like			GO:0016740 (transferase activity)
MELO3C013634.2	1.70242e+08	0.769484	DNA-directed RNA polymerase subunit beta		GO:0032774 (RNA biosynthetic process)	GO:0003899 (DNA-directed 5'-3' RNA polymerase activity)
MELO3C021251.2	1.71081e+08	0.769386	nuclear export mediator factor Nemf			GO:0003676 (nucleic acid binding),GO:0008270 (zinc ion binding)
MELO3C011083.2	1.73746e+08	0.769078	Homeodomain-like superfamily protein			GO:0003677 (DNA binding)
MELO3C020814.2	1.74769e+08	0.76896	E3 ubiquitin-protein ligase UPL3		GO:0016567 (protein ubiquitination)	GO:0004842 (ubiquitin-protein transferase activity),GO:0016874 (ligase activity)
MELO3C021439.2	1.78476e+08	0.768541	Serine/threonine protein kinase, putative		GO:0006468 (protein phosphorylation),GO:0016310 (phosphorylation)	GO:0004672 (protein kinase activity),GO:0004674 (protein serine/threonine kinase activity),GO:0005524 (ATP binding),GO:0016301 (kinase activity)
MELO3C022885.2	1.86287e+08	0.767682	methyl-CpG-binding domain protein 4-like protein		GO:0006281 (DNA repair),GO:0006284 (base-excision repair)	GO:0003824 (catalytic activity)
MELO3C017280.2	1.87771e+07	0.767522	Translation initiation factor eIF-2B subunit delta		GO:0006413 (translational initiation),GO:0044237 (cellular metabolic process)	GO:0003743 (translation initiation factor activity)
MELO3C006171.2	1.89355e+08	0.767353	Katanin p60 atpase-containing subunit a1			GO:0000166 (nucleotide binding),GO:0005524 (ATP binding)
MELO3C019915.2	1.91408e+08	0.767136	Nuclear pore complex protein NUP1	GO:0005634 (nucleus),GO:0005635 (nuclear envelope),GO:0005643 (nuclear pore),GO:0005737 (cytoplasm),GO:0005829 (cytosol),GO:0034399 (nuclear periphery)	GO:0006810 (transport),GO:0006997 (nucleus organization),GO:0015031 (protein transport),GO:0016973 (poly(A)+ mRNA export from nucleus),GO:0051028 (mRNA transport)	GO:0005515 (protein binding)
MELO3C024969.2	1.97035e+08	0.766552	WW domain-containing protein	NA	NA	NA
MELO3C010781.2	1.97603e+07	0.766493	squalene monooxygenase-like	GO:0016021 (integral component of membrane)	GO:0055114 (oxidation-reduction process)	GO:0004497 (monooxygenase activity),GO:0004506 (squalene monooxygenase activity),GO:0016491 (oxidoreductase activity),GO:0050660 (flavin adenine dinucleotide binding)
MELO3C019875.2	1.98953e+07	0.766356	Phosphatidylinositol-3-phosphatase myotubularin-1		GO:0016311 (dephosphorylation),GO:0035335 (peptidyl-tyrosine dephosphorylation)	GO:0004725 (protein tyrosine phosphatase activity),GO:0016791 (phosphatase activity)
MELO3C014558.2	2.02028e+07	0.766045	E3 ubiquitin-protein ligase KEG-like		GO:0006468 (protein phosphorylation)	GO:0004672 (protein kinase activity),GO:0005524 (ATP binding),GO:0008270 (zinc ion binding),GO:0016874 (ligase activity)
MELO3C013095.2	2.02399e+08	0.766008	General transcription factor 3C polypeptide 3			GO:0016740 (transferase activity),GO:0016757 (transferase activity, transferring glycosyl groups)
MELO3C012095.2	2.02995e+08	0.765949	RING/FYVE/PHD zinc finger superfamily protein			GO:0008270 (zinc ion binding),GO:0046872 (metal ion binding)
MELO3C011578.2	2.12408e+08	0.765028	DIS3-like exonuclease 2	GO:0000932 (P-body),GO:0005737 (cytoplasm)	GO:0000291 (nuclear-transcribed mRNA catabolic process, exonucleolytic),GO:0034427 (nuclear-transcribed mRNA catabolic process, exonucleolytic, 3'-5'),GO:0090305 (nucleic acid phosphodiester bond hydrolysis),GO:0090503 (RNA phosphodiester bond hydrolysis, exonucleolytic),GO:1990074 (polyuridylation-dependent mRNA catabolic process)	GO:0000175 (3'-5'-exoribonuclease activity),GO:0003723 (RNA binding),GO:0004518 (nuclease activity),GO:0004527 (exonuclease activity),GO:0016787 (hydrolase activity),GO:0046872 (metal ion binding)
MELO3C002625.2	2.12716e+08	0.764998	MACPF domain-containing protein	GO:0016020 (membrane),GO:0016021 (integral component of membrane)
MELO3C002409.2	2.14945e+08	0.764786	Potassium transporter	GO:0016020 (membrane),GO:0016021 (integral component of membrane)	GO:0006811 (ion transport),GO:0006813 (potassium ion transport),GO:0071805 (potassium ion transmembrane transport)	GO:0015079 (potassium ion transmembrane transporter activity)
MELO3C014018.2	2.18253e+08	0.764475	Pentatricopeptide repeat-containing protein family	GO:0016020 (membrane),GO:0016021 (integral component of membrane)
MELO3C002297.2	2.2198e+08	0.764129	protein NBR1 homolog			GO:0008270 (zinc ion binding)
MELO3C024542.2	2.26241e+08	0.76374	F-box protein At1g10780	GO:0009506 (plasmodesma)
MELO3C010810.2	2.31069e+08	0.763307	Sigma factor sigb regulation protein rsbq		GO:0010223 (secondary shoot formation),GO:1901601 (strigolactone biosynthetic process)
MELO3C021292.2	2.3315e+08	0.763122	Protein DEHYDRATION-INDUCED 19	GO:0005634 (nucleus)		GO:0005515 (protein binding)
MELO3C011512.2	2.35562e+08	0.762911	Clathrin interactor EPSIN 2	GO:0016020 (membrane),GO:0016021 (integral component of membrane)
MELO3C005247.2	2.38487e+08	0.762657	Protein OBERON 3	GO:0005634 (nucleus)	GO:0001708 (cell fate specification),GO:0009880 (embryonic pattern specification),GO:0090421 (embryonic meristem initiation)	GO:0005515 (protein binding),GO:0046872 (metal ion binding)
MELO3C001996.2	2.42497e+08	0.762313	NAC domain-containing protein 100-like		GO:0006355 (regulation of transcription, DNA-templated)	GO:0003677 (DNA binding)
MELO3C008878.2	2.45491e+08	0.76206	TRM16	NA	NA	NA
MELO3C007004.2	2.46142e+08	0.762005	protein FAR1-RELATED SEQUENCE 4 isoform X1		GO:0006355 (regulation of transcription, DNA-templated)	GO:0008270 (zinc ion binding)
MELO3C017483.2	2.5276e+08	0.761457	calmodulin-binding protein 60 B		GO:0006950 (response to stress)	GO:0005516 (calmodulin binding)
MELO3C014526.2	2.54699e+08	0.761298	Ubiquitin carboxyl-terminal hydrolase, putative		GO:0006511 (ubiquitin-dependent protein catabolic process),GO:0016579 (protein deubiquitination)	GO:0004843 (thiol-dependent ubiquitin-specific protease activity),GO:0016787 (hydrolase activity),GO:0036459 (thiol-dependent ubiquitinyl hydrolase activity)
MELO3C011995.2	2.57443e+08	0.761076	Protein kinase family protein	GO:0016020 (membrane),GO:0016021 (integral component of membrane)	GO:0006468 (protein phosphorylation),GO:0016310 (phosphorylation)	GO:0004672 (protein kinase activity),GO:0005524 (ATP binding),GO:0016301 (kinase activity)
MELO3C008925.2	2.5922e+08	0.760933	GTPase LSG1-2-like			GO:0005525 (GTP binding)
MELO3C024865.2	2.60441e+07	0.760836	NAC domain-containing protein 62		GO:0006355 (regulation of transcription, DNA-templated)	GO:0003677 (DNA binding)
MELO3C007665.2	2.63126e+08	0.760623	Nuclear matrix constituent protein 1	GO:0000789 (cytoplasmic chromatin),GO:0005634 (nucleus),GO:0005635 (nuclear envelope),GO:0005652 (nuclear lamina),GO:0005654 (nucleoplasm),GO:0005829 (cytosol),GO:0034399 (nuclear periphery)	GO:0006997 (nucleus organization),GO:0097298 (regulation of nucleus size)
MELO3C013630.2	2.65488e+08	0.760437	switch 2 isoform X1			GO:0005524 (ATP binding)
MELO3C022014.2	2.74866e+08	0.759713	WRKY transcription factor, putative		GO:0006355 (regulation of transcription, DNA-templated)	GO:0003700 (DNA-binding transcription factor activity),GO:0043565 (sequence-specific DNA binding)
MELO3C005198.2	2.76034e+07	0.759624	Meiosis arrest female protein 1	GO:0005777 (peroxisome)	GO:0010468 (regulation of gene expression)
MELO3C013125.2	2.85053e+08	0.758952	Lipid-binding serum glycoprotein family protein, putative	GO:0005615 (extracellular space)		GO:0008289 (lipid binding)
MELO3C013000.2	2.86304e+08	0.75886	Malic enzyme		GO:0006108 (malate metabolic process),GO:0055114 (oxidation-reduction process)	GO:0004470 (malic enzyme activity),GO:0004471 (malate dehydrogenase (decarboxylating) (NAD+) activity),GO:0016491 (oxidoreductase activity),GO:0046872 (metal ion binding),GO:0051287 (NAD binding)
MELO3C013881.2	2.86354e+07	0.758856	Lon protease homolog 2, peroxisomal	GO:0005777 (peroxisome),GO:0005782 (peroxisomal matrix)	GO:0006508 (proteolysis),GO:0006515 (protein quality control for misfolded or incompletely synthesized proteins),GO:0016485 (protein processing),GO:0016558 (protein import into peroxisome matrix),GO:0030163 (protein catabolic process)	GO:0000166 (nucleotide binding),GO:0004176 (ATP-dependent peptidase activity),GO:0004252 (serine-type endopeptidase activity),GO:0005524 (ATP binding),GO:0008233 (peptidase activity),GO:0008236 (serine-type peptidase activity),GO:0016787 (hydrolase activity),GO:0016887 (ATPase activity)
MELO3C009382.2	2.92698e+08	0.758396	Phosphatidylinositol-4-phosphate 5-kinase, putative		GO:0016310 (phosphorylation),GO:0046488 (phosphatidylinositol metabolic process),GO:0046854 (phosphatidylinositol phosphorylation)	GO:0005524 (ATP binding),GO:0016301 (kinase activity),GO:0016307 (phosphatidylinositol phosphate kinase activity),GO:0016308 (1-phosphatidylinositol-4-phosphate 5-kinase activity),GO:0016740 (transferase activity)
MELO3C002588.2	2.93355e+08	0.758349	Mediator of RNA polymerase II transcription subunit 16	GO:0005634 (nucleus),GO:0016592 (mediator complex)	GO:0006351 (transcription, DNA-templated),GO:0006355 (regulation of transcription, DNA-templated),GO:0006970 (response to osmotic stress),GO:0010104 (regulation of ethylene-activated signaling pathway),GO:0032922 (circadian regulation of gene expression),GO:0048364 (root development),GO:0048586 (regulation of long-day photoperiodism, flowering),GO:1901672 (positive regulation of systemic acquired…
MELO3C013775.2	2.95948e+08	0.758164	UDP-N-acetylglucosamine--peptide N-acetylglucosaminyltransferase subunit	GO:0005742 (mitochondrial outer membrane translocase complex)	GO:0045040 (protein insertion into mitochondrial outer membrane)	GO:0016740 (transferase activity),GO:0016757 (transferase activity, transferring glycosyl groups)
MELO3C024357.2	2.97616e+08	0.758046	transcription initiation factor TFIID subunit 12b	GO:0005669 (transcription factor TFIID complex)	GO:0006352 (DNA-templated transcription, initiation),GO:0006413 (translational initiation)	GO:0003743 (translation initiation factor activity),GO:0046982 (protein heterodimerization activity)
MELO3C025563.2	2.98516e+08	0.757982	tonoplast dicarboxylate transporter	GO:0016020 (membrane)	GO:0006814 (sodium ion transport),GO:0055085 (transmembrane transport)	GO:0005215 (transporter activity)
MELO3C009176.2	3.00394e+08	0.75785	Phosphoglucan, water dikinase, chloroplastic		GO:0016310 (phosphorylation)	GO:0016301 (kinase activity),GO:0030246 (carbohydrate binding),GO:2001070 (starch binding)
MELO3C002125.2	3.01223e+08	0.757792	serine/threonine-protein kinase EDR1 isoform X1		GO:0006468 (protein phosphorylation),GO:0016310 (phosphorylation)	GO:0004672 (protein kinase activity),GO:0005524 (ATP binding),GO:0016301 (kinase activity)
MELO3C012068.2	3.05997e+08	0.75746	AT3g17900/MEB5_12	NA	NA	NA
MELO3C012271.2	3.07203e+07	0.757377	F-box family protein		GO:0016567 (protein ubiquitination),GO:0031146 (SCF-dependent proteasomal ubiquitin-dependent protein catabolic process)	GO:0004842 (ubiquitin-protein transferase activity)
MELO3C025812.2	3.09338e+08	0.757231	ATP-dependent zinc metalloprotease FtsH		GO:0006508 (proteolysis)	GO:0008233 (peptidase activity),GO:0008237 (metallopeptidase activity)
MELO3C008546.2	3.10859e+08	0.757127	Nucleoside phosphatase family protein	GO:0016020 (membrane),GO:0016021 (integral component of membrane)		GO:0016787 (hydrolase activity)
MELO3C006111.2	3.18255e+08	0.75663	mediator of RNA polymerase II transcription subunit 12	GO:0016592 (mediator complex)	GO:0006357 (regulation of transcription by RNA polymerase II)	GO:0001104 (transcription coregulator activity)
MELO3C006727.2	3.22928e+08	0.756321	Neutral/alkaline invertase			GO:0003824 (catalytic activity),GO:0033926 (glycopeptide alpha-N-acetylgalactosaminidase activity)
MELO3C013218.2	3.30089e+08	0.755855	carbamoyl-phosphate synthase large chain, chloroplastic		GO:0006807 (nitrogen compound metabolic process)	GO:0000166 (nucleotide binding),GO:0005524 (ATP binding),GO:0046872 (metal ion binding)
MELO3C013042.2	3.33566e+08	0.755632	glutamate receptor 2.7-like	GO:0016020 (membrane)	GO:0035235 (ionotropic glutamate receptor signaling pathway)	GO:0004970 (ionotropic glutamate receptor activity)
MELO3C023415.2	3.33642e+08	0.755627	Phospholipase D	GO:0016020 (membrane)	GO:0016042 (lipid catabolic process),GO:0046470 (phosphatidylcholine metabolic process)	GO:0003824 (catalytic activity),GO:0004630 (phospholipase D activity),GO:0005509 (calcium ion binding),GO:0016787 (hydrolase activity),GO:0070290 (N-acylphosphatidylethanolamine-specific phospholipase D activity)
MELO3C026414.2	3.33706e+08	0.755623	Vacuolar fusion protein CCZ1 homolog	GO:0005768 (endosome),GO:0005770 (late endosome),GO:0031982 (vesicle)	GO:0016192 (vesicle-mediated transport),GO:0043547 (positive regulation of GTPase activity)	GO:0005085 (guanyl-nucleotide exchange factor activity)
MELO3C011716.2	3.35324e+08	0.75552	TBC1 domain family member 8B		GO:0006508 (proteolysis)	GO:0016787 (hydrolase activity),GO:0036459 (thiol-dependent ubiquitinyl hydrolase activity)
MELO3C013965.2	3.37101e+08	0.755407	Flavin-containing monooxygenase		GO:0055114 (oxidation-reduction process)	GO:0004497 (monooxygenase activity),GO:0004499 (N,N-dimethylaniline monooxygenase activity),GO:0016491 (oxidoreductase activity),GO:0050660 (flavin adenine dinucleotide binding),GO:0050661 (NADP binding)
MELO3C018642.2	3.42673e+07	0.755057	Calmodulin-binding transcription activator 2	GO:0005634 (nucleus)		GO:0003677 (DNA binding),GO:0016874 (ligase activity)
MELO3C021318.2	3.46827e+08	0.7548	Peroxisomal fatty acid beta-oxidation multifunctional protein		GO:0006631 (fatty acid metabolic process),GO:0008152 (metabolic process),GO:0055114 (oxidation-reduction process)	GO:0003824 (catalytic activity),GO:0003857 (3-hydroxyacyl-CoA dehydrogenase activity),GO:0016491 (oxidoreductase activity)
MELO3C012377.2	3.52322e+08	0.754464	glycosyltransferase family protein 64 protein C5	GO:0016021 (integral component of membrane)	GO:0006024 (glycosaminoglycan biosynthetic process),GO:0015012 (heparan sulfate proteoglycan biosynthetic process)	GO:0016740 (transferase activity)
MELO3C013259.2	3.52775e+08	0.754436	Ubiquitin domain-containing protein DSK2b	GO:0005634 (nucleus),GO:0005737 (cytoplasm),GO:0005829 (cytosol)		GO:0005515 (protein binding),GO:0031593 (polyubiquitin modification-dependent protein binding)
MELO3C017389.2	3.55932e+08	0.754245	ethanolamine-phosphate cytidylyltransferase-like		GO:0009058 (biosynthetic process)	GO:0003824 (catalytic activity),GO:0016740 (transferase activity),GO:0016779 (nucleotidyltransferase activity)
MELO3C022331.2	3.60069e+08	0.753998	transcription factor TCP20-like	GO:0005634 (nucleus)	GO:0006351 (transcription, DNA-templated),GO:0006355 (regulation of transcription, DNA-templated)	GO:0003677 (DNA binding)
MELO3C002589.2	3.6107e+08	0.753938	At2g47960/T9J23.10	NA	NA	NA
MELO3C025998.2	3.79233e+08	0.752882	AMP deaminase		GO:0009168 (purine ribonucleoside monophosphate biosynthetic process),GO:0032264 (IMP salvage)	GO:0003876 (AMP deaminase activity),GO:0019239 (deaminase activity)
MELO3C015502.2	3.79241e+08	0.752882	Integral membrane protein	GO:0016020 (membrane),GO:0016021 (integral component of membrane)
MELO3C015210.2	3.80562e+08	0.752807	ETHYLENE INSENSITIVE 3-like 3 protein	GO:0005634 (nucleus)	GO:0006355 (regulation of transcription, DNA-templated)	GO:0003700 (DNA-binding transcription factor activity)
MELO3C009615.2	3.93992e+08	0.752057	E3 ubiquitin-protein ligase RNF5			GO:0008270 (zinc ion binding),GO:0016874 (ligase activity)
MELO3C021917.2	3.97219e+08	0.751881	Two-component response regulator	GO:0005634 (nucleus)	GO:0006351 (transcription, DNA-templated),GO:0006355 (regulation of transcription, DNA-templated)	GO:0003677 (DNA binding)
MELO3C017597.2	4.04081e+08	0.751509	protein SCAI		GO:0006351 (transcription, DNA-templated),GO:1903507 (negative regulation of nucleic acid-templated transcription)	GO:0003714 (transcription corepressor activity)
MELO3C013712.2	4.07048e+08	0.75135	Fact complex subunit spt16	NA	NA	NA
MELO3C021198.2	4.15041e+08	0.750928	Transmembrane protein 8B	GO:0016020 (membrane),GO:0016021 (integral component of membrane)
MELO3C002682.2	4.19305e+08	0.750705	RING/FYVE/PHD-type zinc finger protein			GO:0046872 (metal ion binding)
MELO3C012029.2	4.27684e+08	0.750273	Inositol-1,4,5-trisphosphate 5-phosphatase 4 isoform 2	GO:0016020 (membrane),GO:0016021 (integral component of membrane)
MELO3C017790.2	4.318e+08	0.750064	Plant regulator RWP-RK family protein	GO:0005634 (nucleus)	GO:0006351 (transcription, DNA-templated),GO:0006355 (regulation of transcription, DNA-templated)	GO:0003677 (DNA binding)
MELO3C018721.2	4.45375e+08	0.749387	Protein arginine N-methyltransferase 7		GO:0032259 (methylation)	GO:0008168 (methyltransferase activity),GO:0016740 (transferase activity)
MELO3C012033.2	4.46435e+08	0.749335	Neurofilament heavy protein	NA	NA	NA
MELO3C020494.2	4.50649e+08	0.749129	E3 ubiquitin-protein ligase listerin			GO:0008270 (zinc ion binding),GO:0016874 (ligase activity)
MELO3C025710.2	4.51929e+08	0.749066	Nuclear factor related to kappa-B-binding protein	GO:0031011 (Ino80 complex)
MELO3C009110.2	4.63528e+08	0.74851	serine/threonine-protein kinase HT1		GO:0006468 (protein phosphorylation),GO:0016310 (phosphorylation)	GO:0004672 (protein kinase activity),GO:0005524 (ATP binding),GO:0016301 (kinase activity)
MELO3C014115.2	4.63796e+08	0.748497	E3 ubiquitin-protein ligase UPL1		GO:0016567 (protein ubiquitination)	GO:0004842 (ubiquitin-protein transferase activity),GO:0016740 (transferase activity),GO:0016874 (ligase activity)
MELO3C024392.2	4.75047e+08	0.747969	protein ROOT HAIR DEFECTIVE 3	GO:0005789 (endoplasmic reticulum membrane)		GO:0003924 (GTPase activity),GO:0005525 (GTP binding)
MELO3C011795.2	4.75974e+08	0.747926	protein ELC-like		GO:0006464 (cellular protein modification process),GO:0015031 (protein transport)
MELO3C029510.2	4.7743e+08	0.747858	Magnesium transporter NIPA	GO:0005769 (early endosome),GO:0005886 (plasma membrane),GO:0016021 (integral component of membrane)	GO:0015693 (magnesium ion transport),GO:1903830 (magnesium ion transmembrane transport)	GO:0015095 (magnesium ion transmembrane transporter activity)
MELO3C010877.2	4.78518e+08	0.747808	Phosphatidate phosphatase PAH2	NA	NA	NA
MELO3C007738.2	4.85302e+08	0.747497	LMBR1-like membrane protein	GO:0016020 (membrane),GO:0016021 (integral component of membrane)
MELO3C011710.2	4.95577e+08	0.747033	macrophage erythroblast attacher		GO:0045721 (negative regulation of gluconeogenesis)
MELO3C002515.2	4.97808e+08	0.746934	Eukaryotic translation initiation factor-like protein		GO:0006413 (translational initiation)	GO:0003743 (translation initiation factor activity)
MELO3C024478.2	5.00956e+08	0.746794	serine/threonine protein phosphatase 2A 57 kDa regulatory subunit B' beta isoform	GO:0000159 (protein phosphatase type 2A complex)	GO:0007165 (signal transduction),GO:0050790 (regulation of catalytic activity)	GO:0019888 (protein phosphatase regulator activity)
MELO3C007309.2	5.03505e+08	0.746681	B3 domain-containing protein	GO:0005634 (nucleus)	GO:0006351 (transcription, DNA-templated),GO:0006355 (regulation of transcription, DNA-templated)	GO:0003677 (DNA binding),GO:0008270 (zinc ion binding)
MELO3C022772.2	5.05463e+07	0.746595	Nitrate reductase		GO:0006809 (nitric oxide biosynthetic process),GO:0042128 (nitrate assimilation),GO:0055114 (oxidation-reduction process)	GO:0016491 (oxidoreductase activity),GO:0020037 (heme binding),GO:0030151 (molybdenum ion binding),GO:0043546 (molybdopterin cofactor binding),GO:0046872 (metal ion binding),GO:0050464 (nitrate reductase (NADPH) activity)
MELO3C005252.2	5.12465e+08	0.74629	Ankyrin repeat-containing protein, putative	GO:0016020 (membrane),GO:0016021 (integral component of membrane)
MELO3C006101.2	5.15664e+08	0.746151	ATP-dependent helicase BRM	GO:0005634 (nucleus)	GO:0006355 (regulation of transcription, DNA-templated),GO:0040029 (regulation of gene expression, epigenetic),GO:0043044 (ATP-dependent chromatin remodeling)	GO:0004386 (helicase activity),GO:0005524 (ATP binding),GO:0008094 (DNA-dependent ATPase activity)
MELO3C023878.2	5.19628e+08	0.745981	pumilio homolog 1-like			GO:0003723 (RNA binding)
MELO3C009432.2	5.2826e+08	0.745614	protein ROS1		GO:0006281 (DNA repair),GO:0006284 (base-excision repair)	GO:0003824 (catalytic activity),GO:0051539 (4 iron, 4 sulfur cluster binding)
MELO3C004483.2	5.30399e+08	0.745524	S-acyltransferase	GO:0016020 (membrane),GO:0016021 (integral component of membrane)		GO:0016740 (transferase activity),GO:0016746 (transferase activity, transferring acyl groups),GO:0019706 (protein-cysteine S-palmitoyltransferase activity)
MELO3C010799.2	5.31821e+08	0.745464	exocyst complex component EXO70A1-like	GO:0000145 (exocyst)	GO:0006887 (exocytosis)
MELO3C010614.2	5.34845e+08	0.745337	chlorophyllide a oxygenase, chloroplastic		GO:0055114 (oxidation-reduction process)	GO:0005506 (iron ion binding),GO:0010277 (chlorophyllide a oxygenase [overall] activity),GO:0016491 (oxidoreductase activity),GO:0016705 (oxidoreductase activity, acting on paired donors, with incorporation or reduction of molecular oxygen),GO:0051537 (2 iron, 2 sulfur cluster binding)
MELO3C014473.2	5.39509e+08	0.745143	protein MEI2-like 5			GO:0003676 (nucleic acid binding)
MELO3C017281.2	5.4161e+07	0.745056	Translation initiation factor eIF-2B subunit delta		GO:0006413 (translational initiation),GO:0044237 (cellular metabolic process)	GO:0003743 (translation initiation factor activity)
MELO3C012441.2	5.42275e+08	0.745029	Nuclear receptor corepressor 1	GO:0005634 (nucleus)		GO:0003677 (DNA binding)
MELO3C007488.2	5.43854e+07	0.744964	E3 ubiquitin-protein ligase RKP	GO:0000151 (ubiquitin ligase complex)	GO:0006511 (ubiquitin-dependent protein catabolic process),GO:0016567 (protein ubiquitination)	GO:0008270 (zinc ion binding),GO:0016874 (ligase activity),GO:0034450 (ubiquitin-ubiquitin ligase activity),GO:0046872 (metal ion binding)
MELO3C021394.2	5.47209e+06	0.744826	Mitogen-activated protein kinase	GO:0005622 (intracellular)	GO:0000165 (MAPK cascade),GO:0006468 (protein phosphorylation),GO:0016310 (phosphorylation)	GO:0000166 (nucleotide binding),GO:0004672 (protein kinase activity),GO:0004674 (protein serine/threonine kinase activity),GO:0004707 (MAP kinase activity),GO:0005524 (ATP binding),GO:0016301 (kinase activity),GO:0016740 (transferase activity)
MELO3C022266.2	5.56797e+07	0.744437	RNA-binding KH domain-containing protein PEPPER-like			GO:0003676 (nucleic acid binding),GO:0003723 (RNA binding)
MELO3C013698.2	5.60238e+08	0.744299	histone acetyltransferase HAC1	GO:0005634 (nucleus)	GO:0006355 (regulation of transcription, DNA-templated),GO:0016573 (histone acetylation)	GO:0003712 (transcription coregulator activity),GO:0004402 (histone acetyltransferase activity),GO:0008270 (zinc ion binding),GO:0016740 (transferase activity)
MELO3C027345.2	5.66106e+08	0.744065	Kelch repeat-containing F-box family protein	GO:0005634 (nucleus)
MELO3C017168.2	5.75578e+08	0.743692	transcription factor TCP14	GO:0005634 (nucleus)	GO:0006351 (transcription, DNA-templated),GO:0006355 (regulation of transcription, DNA-templated)	GO:0003677 (DNA binding)
MELO3C022514.2	6.06038e+08	0.742529	UTP:RNA uridylyltransferase 1			GO:0016740 (transferase activity),GO:0016779 (nucleotidyltransferase activity)
MELO3C021709.2	6.08751e+08	0.742428	U-box domain-containing protein 4	GO:0016020 (membrane),GO:0016021 (integral component of membrane)
MELO3C004450.2	6.13452e+08	0.742254	protein ENHANCED DISEASE RESISTANCE 2			GO:0008289 (lipid binding)
MELO3C007567.2	6.17588e+08	0.742102	Protein kinase-like domain-containing protein	GO:0016020 (membrane),GO:0016021 (integral component of membrane)	GO:0016310 (phosphorylation)	GO:0016301 (kinase activity)
MELO3C012011.2	6.33713e+07	0.741517	AP-1 complex subunit gamma-2, putative	GO:0005737 (cytoplasm),GO:0005794 (Golgi apparatus),GO:0016020 (membrane),GO:0030117 (membrane coat),GO:0030131 (clathrin adaptor complex)	GO:0006810 (transport),GO:0006886 (intracellular protein transport),GO:0015031 (protein transport),GO:0016192 (vesicle-mediated transport)	GO:0008565 (obsolete protein transporter activity)
MELO3C017590.2	6.38284e+08	0.741354	Acyl-coenzyme A oxidase	GO:0005777 (peroxisome)	GO:0006631 (fatty acid metabolic process),GO:0006635 (fatty acid beta-oxidation),GO:0008152 (metabolic process),GO:0055114 (oxidation-reduction process)	GO:0003995 (acyl-CoA dehydrogenase activity),GO:0003997 (acyl-CoA oxidase activity),GO:0016627 (oxidoreductase activity, acting on the CH-CH group of donors),GO:0050660 (flavin adenine dinucleotide binding)
MELO3C007686.2	6.46784e+08	0.741053	SPT2 chromatin protein	NA	NA	NA
MELO3C014383.2	6.50196e+08	0.740933	Ankyrin repeat-containing protein	GO:0016020 (membrane),GO:0016021 (integral component of membrane)
MELO3C013657.2	6.59746e+08	0.740601	F-box protein SKIP23	GO:0005634 (nucleus),GO:0005694 (chromosome),GO:0005737 (cytoplasm)	GO:0000724 (double-strand break repair via homologous recombination),GO:0006260 (DNA replication),GO:0006284 (base-excision repair),GO:0016567 (protein ubiquitination),GO:0032508 (DNA duplex unwinding)	GO:0003677 (DNA binding),GO:0009378 (four-way junction helicase activity),GO:0043140 (ATP-dependent 3'-5' DNA helicase activity)
MELO3C018722.2	6.6322e+07	0.740481	Transcription factor	GO:0005634 (nucleus)	GO:0010468 (regulation of gene expression)
MELO3C021783.2	6.81017e+08	0.739876	Peroxisome biogenesis protein 1	GO:0005777 (peroxisome),GO:0005778 (peroxisomal membrane)	GO:0006625 (protein targeting to peroxisome),GO:0007031 (peroxisome organization)	GO:0005524 (ATP binding),GO:0042623 (ATPase activity, coupled)
MELO3C005203.2	6.86905e+08	0.739679	F-box family protein	GO:0005634 (nucleus),GO:0005694 (chromosome),GO:0005737 (cytoplasm)	GO:0000724 (double-strand break repair via homologous recombination),GO:0006260 (DNA replication),GO:0006284 (base-excision repair),GO:0032508 (DNA duplex unwinding)	GO:0003677 (DNA binding),GO:0009378 (four-way junction helicase activity),GO:0043140 (ATP-dependent 3'-5' DNA helicase activity)
MELO3C009731.2	6.92388e+08	0.739497	R3h domain containing protein, putative			GO:0003676 (nucleic acid binding)
MELO3C026470.2	6.98026e+08	0.739311	Potassium transporter	GO:0016020 (membrane),GO:0016021 (integral component of membrane)	GO:0006811 (ion transport),GO:0006813 (potassium ion transport),GO:0071805 (potassium ion transmembrane transport)	GO:0015079 (potassium ion transmembrane transporter activity)
MELO3C025335.2	7.01504e+08	0.739197	IST1 like		GO:0015031 (protein transport)
MELO3C013925.2	7.05633e+08	0.739062	Myb transcription factor	GO:0005634 (nucleus)	GO:0006351 (transcription, DNA-templated),GO:0006355 (regulation of transcription, DNA-templated)	GO:0003677 (DNA binding)
MELO3C001014.2	7.11051e+08	0.738886	protein NRT1/ PTR FAMILY 4.6-like	GO:0016020 (membrane)	GO:0006810 (transport)	GO:0005215 (transporter activity)
MELO3C016085.2	7.11961e+08	0.738857	E3 ubiquitin-protein ligase Arkadia			GO:0008270 (zinc ion binding),GO:0016874 (ligase activity)
MELO3C008241.2	7.17881e+08	0.738666	mannose-1-phosphate guanylyltransferase 1		GO:0009058 (biosynthetic process)	GO:0016740 (transferase activity),GO:0016779 (nucleotidyltransferase activity)
MELO3C004646.2	7.20077e+08	0.738596	Ribosomal protein L34Ae	GO:0005622 (intracellular),GO:0005840 (ribosome)	GO:0006412 (translation)	GO:0003735 (structural constituent of ribosome)
MELO3C002442.2	7.27199e+07	0.738369	Aspartic proteinase		GO:0006508 (proteolysis),GO:0006629 (lipid metabolic process)	GO:0004190 (aspartic-type endopeptidase activity),GO:0008233 (peptidase activity),GO:0016787 (hydrolase activity)
MELO3C002463.2	7.28672e+08	0.738323	UPF0051 protein ABCI8, chloroplastic		GO:0016226 (iron-sulfur cluster assembly)
MELO3C025994.2	7.31677e+08	0.738228	Symplekin	GO:0016020 (membrane),GO:0016021 (integral component of membrane)
MELO3C024661.2	7.35032e+08	0.738122	F7O18.3 protein	NA	NA	NA
MELO3C017117.2	7.46727e+08	0.737758	calmodulin-binding protein 60 A-like isoform X1		GO:0006950 (response to stress)	GO:0005516 (calmodulin binding)
MELO3C016112.2	7.52511e+08	0.73758	protein transport protein Sec61 subunit alpha-like	GO:0016020 (membrane)	GO:0015031 (protein transport)
MELO3C013810.2	7.7745e+08	0.736825	At3g49990	GO:0005634 (nucleus),GO:0030688 (preribosome, small subunit precursor),GO:0031902 (late endosome membrane),GO:0034448 (EGO complex)	GO:0000056 (ribosomal small subunit export from nucleus),GO:0042274 (ribosomal small subunit biogenesis)
MELO3C008035.2	7.79803e+08	0.736755	autophagy-related protein 13b isoform X1	GO:1990316 (Atg1/ULK1 kinase complex)	GO:0006914 (autophagy)
MELO3C009722.2	7.82018e+08	0.736689	Alpha-L-arabinofuranosidase 1		GO:0046373 (L-arabinose metabolic process)	GO:0046556 (alpha-L-arabinofuranosidase activity)
MELO3C026713.2	7.92807e+08	0.736371	pumilio homolog 5 isoform X2			GO:0003723 (RNA binding)
MELO3C012326.2	8.12067e+08	0.735812	Calcium-dependent protein kinase, putative		GO:0006468 (protein phosphorylation),GO:0016310 (phosphorylation)	GO:0004672 (protein kinase activity),GO:0004683 (calmodulin-dependent protein kinase activity),GO:0005509 (calcium ion binding),GO:0005524 (ATP binding),GO:0016301 (kinase activity),GO:0016740 (transferase activity)
MELO3C009839.2	8.16629e+08	0.735681	Ubiquitin conjugation factor E4, putative	GO:0000151 (ubiquitin ligase complex)	GO:0006511 (ubiquitin-dependent protein catabolic process),GO:0016567 (protein ubiquitination)	GO:0004842 (ubiquitin-protein transferase activity),GO:0034450 (ubiquitin-ubiquitin ligase activity)
MELO3C024047.2	8.19167e+08	0.735609	Kelch repeat-containing F-box family protein	GO:0031463 (Cul3-RING ubiquitin ligase complex)	GO:0016567 (protein ubiquitination)
MELO3C016915.2	8.46293e+08	0.734848	copper-transporting ATPase PAA2, chloroplastic isoform X1	GO:0016021 (integral component of membrane)	GO:0006812 (cation transport),GO:0030001 (metal ion transport)	GO:0000166 (nucleotide binding),GO:0019829 (cation-transporting ATPase activity),GO:0046872 (metal ion binding)
MELO3C006330.2	8.52991e+08	0.734664	Ankyrin repeat family protein	GO:0005737 (cytoplasm),GO:0005886 (plasma membrane)
MELO3C011154.2	8.82573e+08	0.733864	target of Myb protein 1	GO:0005622 (intracellular)	GO:0006886 (intracellular protein transport)
MELO3C012715.2	8.98888e+08	0.733433	mediator of RNA polymerase II transcription subunit 19a-like	GO:0016592 (mediator complex)	GO:0006357 (regulation of transcription by RNA polymerase II)	GO:0001104 (transcription coregulator activity)
MELO3C026824.2	9.06289e+08	0.73324	cytochrome P450 714A1-like		GO:0055114 (oxidation-reduction process)	GO:0005506 (iron ion binding),GO:0016705 (oxidoreductase activity, acting on paired donors, with incorporation or reduction of molecular oxygen),GO:0020037 (heme binding)
MELO3C019887.2	9.34544e+08	0.732515	Protein BUD31-like protein 1	GO:0005634 (nucleus)
MELO3C006830.2	9.3594e+08	0.73248	At5g62280	NA	NA	NA
MELO3C004886.2	9.46864e+08	0.732205	Double-stranded RNA-binding protein			GO:0016746 (transferase activity, transferring acyl groups)
MELO3C015707.2	9.51958e+08	0.732078	Calcium-dependent protein kinase		GO:0006468 (protein phosphorylation),GO:0016310 (phosphorylation)	GO:0004672 (protein kinase activity),GO:0005509 (calcium ion binding),GO:0005524 (ATP binding),GO:0016301 (kinase activity)
MELO3C013374.2	9.52359e+08	0.732068	Magnesium transporter NIPA	GO:0005769 (early endosome),GO:0005886 (plasma membrane),GO:0016021 (integral component of membrane)	GO:0015693 (magnesium ion transport),GO:1903830 (magnesium ion transmembrane transport)	GO:0015095 (magnesium ion transmembrane transporter activity)
MELO3C016536.2	9.71488e+08	0.731597	NAC domain-containing protein 55		GO:0006355 (regulation of transcription, DNA-templated)	GO:0003677 (DNA binding)
MELO3C002018.2	9.71658e+08	0.731593	Dentin sialophosphoprotein-like protein	GO:0009506 (plasmodesma)
MELO3C030402.2	9.72678e+08	0.731568	disease resistance protein RGA2-like			GO:0043531 (ADP binding)
MELO3C007620.2	9.82573e+08	0.731327	LOB domain-containing protein 38	NA	NA	NA
MELO3C020251.2	9.9608e+08	0.731003	TSA: Wollemia nobilis Ref_Wollemi_Transcript_15258_1581 transcribed RNA sequence	GO:0016020 (membrane),GO:0016021 (integral component of membrane)		GO:0030246 (carbohydrate binding)
MELO3C004637.2	9.96428e+08	0.730994	pre-mRNA cleavage factor Im 25 kDa subunit 1	GO:0005849 (mRNA cleavage factor complex)	GO:0006378 (mRNA polyadenylation)	GO:0003729 (mRNA binding)
MELO3C017375.2	1.00692e+09	0.730745	Outer arm dynein light chain 1 protein	NA	NA	NA
MELO3C010300.2	1.00708e+09	0.730741	Sucrose phosphate synthase		GO:0005985 (sucrose metabolic process)	GO:0016157 (sucrose synthase activity),GO:0046524 (sucrose-phosphate synthase activity)
MELO3C003818.2	1.01946e+09	0.73045	Tubby-like F-box protein			GO:0035091 (phosphatidylinositol binding)
MELO3C024635.2	1.03478e+09	0.730094	protein phosphatase 2C and cyclic nucleotide-binding/kinase domain-containing protein isoform X1		GO:0006468 (protein phosphorylation),GO:0016310 (phosphorylation)	GO:0003824 (catalytic activity),GO:0004672 (protein kinase activity),GO:0005524 (ATP binding),GO:0016301 (kinase activity),GO:0043169 (cation binding)
MELO3C004652.2	1.04814e+09	0.729787	O-fucosyltransferase family protein	GO:0016020 (membrane),GO:0016021 (integral component of membrane)		GO:0016740 (transferase activity),GO:0016757 (transferase activity, transferring glycosyl groups)
MELO3C006925.2	1.06917e+09	0.729312	mitogen-activated protein kinase kinase kinase YODA-like		GO:0006468 (protein phosphorylation),GO:0016310 (phosphorylation)	GO:0004672 (protein kinase activity),GO:0005524 (ATP binding),GO:0016301 (kinase activity)
MELO3C025492.2	1.08159e+09	0.729035	transcription initiation factor TFIID subunit 1-like		GO:0006413 (translational initiation)	GO:0003743 (translation initiation factor activity)
MELO3C002187.2	1.08693e+09	0.728916	Plant/protein (DUF789)	NA	NA	NA
MELO3C009551.2	1.10023e+09	0.728624	nuclear transcription factor Y subunit A-10		GO:0006355 (regulation of transcription, DNA-templated)	GO:0003700 (DNA-binding transcription factor activity)
MELO3C011936.2	1.10079e+09	0.728612	protein-tyrosine-phosphatase MKP1-like		GO:0006470 (protein dephosphorylation),GO:0016311 (dephosphorylation),GO:0035335 (peptidyl-tyrosine dephosphorylation)	GO:0003779 (actin binding),GO:0004725 (protein tyrosine phosphatase activity),GO:0008138 (protein tyrosine/serine/threonine phosphatase activity),GO:0016791 (phosphatase activity)
MELO3C014028.2	1.1131e+09	0.728344	Peroxisome biogenesis protein 5	GO:0005737 (cytoplasm),GO:0005777 (peroxisome),GO:0005778 (peroxisomal membrane),GO:0005829 (cytosol),GO:0016020 (membrane)	GO:0006625 (protein targeting to peroxisome),GO:0006810 (transport),GO:0007031 (peroxisome organization),GO:0009733 (response to auxin),GO:0015031 (protein transport),GO:0016560 (protein import into peroxisome matrix, docking)	GO:0005052 (peroxisome matrix targeting signal-1 binding),GO:0005515 (protein binding)
MELO3C002072.2	1.13566e+09	0.727861	Adenine nucleotide alpha hydrolases-like superfamily protein		GO:0006950 (response to stress)	GO:0016787 (hydrolase activity)
MELO3C005298.2	1.14011e+09	0.727767	DELLA protein GAI	GO:0005634 (nucleus)	GO:0006351 (transcription, DNA-templated),GO:0006355 (regulation of transcription, DNA-templated)	GO:0000989 (obsolete transcription factor activity, transcription factor binding)
MELO3C003744.2	1.15262e+09	0.727503	LOW QUALITY PROTEIN: uncharacterized protein LOC103503867	GO:0005634 (nucleus)
MELO3C015028.2	1.16977e+09	0.727146	CWF19-like protein 2 homolog			GO:0003824 (catalytic activity)
MELO3C027619.2	1.19447e+09	0.72664	Ubiquitin-protein ligase, putative			GO:0016874 (ligase activity)
MELO3C017202.2	1.21953e+09	0.726136	transcription factor UNE10			GO:0046983 (protein dimerization activity)
MELO3C012438.2	1.22149e+09	0.726097	MLO-like protein	GO:0016020 (membrane),GO:0016021 (integral component of membrane)	GO:0006952 (defense response),GO:0009607 (response to biotic stimulus)	GO:0005516 (calmodulin binding)
MELO3C018166.2	1.23687e+09	0.725793	Indole-3-acetic acid-amido synthetase GH3.3		GO:0010252 (auxin homeostasis)	GO:0010279 (indole-3-acetic acid amido synthetase activity),GO:0016874 (ligase activity)
MELO3C009434.2	1.24889e+09	0.725557	polyadenylation and cleavage factor homolog 4-like isoform X2			GO:0003676 (nucleic acid binding)
MELO3C023608.2	1.27919e+09	0.724972	Zinc finger family protein			GO:0003676 (nucleic acid binding),GO:0008270 (zinc ion binding),GO:0046872 (metal ion binding)
MELO3C022277.2	1.28291e+09	0.724901	Leucine carboxyl methyltransferase, putative		GO:0032259 (methylation)	GO:0008168 (methyltransferase activity),GO:0016740 (transferase activity)
MELO3C025776.2	1.28876e+09	0.72479	SIT4 phosphatase-associated family protein	NA	NA	NA
MELO3C007933.2	1.31069e+09	0.724377	La related protein-like	GO:0000932 (P-body),GO:0005634 (nucleus),GO:0005829 (cytosol),GO:0010494 (cytoplasmic stress granule)	GO:0070370 (cellular heat acclimation)	GO:0003729 (mRNA binding)
MELO3C011038.2	1.3137e+09	0.724321	F-box protein	GO:0005829 (cytosol)
MELO3C004123.2	1.335e+09	0.723927	Zinc finger CCCH domain protein			GO:0003676 (nucleic acid binding),GO:0046872 (metal ion binding)
MELO3C020350.2	1.33941e+09	0.723846	Emb|CAB89363.1	NA	NA	NA
MELO3C027407.2	1.34613e+09	0.723723	regulatory-associated protein of TOR 1-like	GO:0031931 (TORC1 complex)	GO:0031929 (TOR signaling)
MELO3C024751.2	1.35368e+09	0.723586	Ankyrin repeat family protein / regulator of chromosome condensation (RCC1) family protein	GO:0016020 (membrane),GO:0016021 (integral component of membrane)
MELO3C025977.2	1.35947e+09	0.723481	OBERON-like protein			GO:0008270 (zinc ion binding)
MELO3C026875.2	1.37024e+09	0.723287	Kinase, putative	GO:0005622 (intracellular)	GO:0000165 (MAPK cascade),GO:0000186 (activation of MAPKK activity),GO:0006468 (protein phosphorylation),GO:0016310 (phosphorylation)	GO:0004672 (protein kinase activity),GO:0004709 (MAP kinase kinase kinase activity),GO:0005524 (ATP binding),GO:0016301 (kinase activity),GO:0016740 (transferase activity)
MELO3C011132.2	1.39818e+09	0.72279	Monoglyceride lipase	GO:0016020 (membrane),GO:0016021 (integral component of membrane)
MELO3C021091.2	1.40548e+09	0.722662	Sulfate/thiosulfate import ATP-binding protein cysA, putative			GO:0005524 (ATP binding)
MELO3C003645.2	1.41719e+09	0.722457	Transmembrane protein, putative	GO:0016020 (membrane),GO:0016021 (integral component of membrane)
MELO3C011945.2	1.43889e+07	0.722081	BTB/POZ domain-containing protein At1g67900		GO:0016567 (protein ubiquitination)
MELO3C021759.2	1.4409e+06	0.722047	lecithin-cholesterol acyltransferase-like 4		GO:0006629 (lipid metabolic process)	GO:0008374 (O-acyltransferase activity),GO:0016740 (transferase activity),GO:0016746 (transferase activity, transferring acyl groups)
MELO3C006923.2	1.47477e+09	0.721472	U-box domain-containing protein kinase family protein, putative		GO:0006468 (protein phosphorylation),GO:0016310 (phosphorylation),GO:0016567 (protein ubiquitination)	GO:0004672 (protein kinase activity),GO:0004842 (ubiquitin-protein transferase activity),GO:0005524 (ATP binding),GO:0016301 (kinase activity)
MELO3C024378.2	1.47621e+09	0.721448	Phospholipid-transporting ATPase	GO:0016020 (membrane),GO:0016021 (integral component of membrane)	GO:0015914 (phospholipid transport),GO:0045332 (phospholipid translocation)	GO:0000166 (nucleotide binding),GO:0000287 (magnesium ion binding),GO:0004012 (phospholipid-translocating ATPase activity),GO:0005524 (ATP binding),GO:0016787 (hydrolase activity),GO:0046872 (metal ion binding)
MELO3C020620.2	1.49026e+09	0.721213	telomere repeat-binding protein 5-like			GO:0003677 (DNA binding)
MELO3C006460.2	1.49563e+09	0.721123	TRAF-like superfamily protein	GO:0016020 (membrane),GO:0016021 (integral component of membrane)
MELO3C029970.2	1.49754e+09	0.721092	protein NRT1/ PTR FAMILY 3.1	GO:0016020 (membrane)	GO:0006810 (transport),GO:0006857 (oligopeptide transport)	GO:0005215 (transporter activity)
MELO3C013346.2	1.52068e+09	0.720711	Phospholipase-like protein (PEARLI 4) family protein		GO:0007064 (mitotic sister chromatid cohesion),GO:0010468 (regulation of gene expression)	GO:0003682 (chromatin binding)
MELO3C017799.2	1.52951e+09	0.720567	F2P16.20 protein, putative isoform 1	NA	NA	NA
MELO3C006758.2	1.53303e+09	0.720509	Non-specific serine/threonine protein kinase		GO:0006468 (protein phosphorylation),GO:0007165 (signal transduction),GO:0016310 (phosphorylation)	GO:0000166 (nucleotide binding),GO:0004672 (protein kinase activity),GO:0004674 (protein serine/threonine kinase activity),GO:0005524 (ATP binding),GO:0016301 (kinase activity),GO:0016740 (transferase activity)
MELO3C013407.2	1.53667e+09	0.72045	Transcription factor rf2a		GO:0006355 (regulation of transcription, DNA-templated)	GO:0003700 (DNA-binding transcription factor activity),GO:0043565 (sequence-specific DNA binding)
MELO3C005261.2	1.5581e+09	0.720105	Serine/threonine-protein kinase	GO:0016020 (membrane),GO:0016021 (integral component of membrane)	GO:0006468 (protein phosphorylation),GO:0016310 (phosphorylation),GO:0048544 (recognition of pollen)	GO:0000166 (nucleotide binding),GO:0004672 (protein kinase activity),GO:0004674 (protein serine/threonine kinase activity),GO:0005524 (ATP binding),GO:0016301 (kinase activity),GO:0016740 (transferase activity)
MELO3C011262.2	1.57179e+09	0.719887	Serine/threonine-protein kinase	GO:0016020 (membrane),GO:0016021 (integral component of membrane)	GO:0006468 (protein phosphorylation),GO:0016310 (phosphorylation)	GO:0000166 (nucleotide binding),GO:0004672 (protein kinase activity),GO:0004674 (protein serine/threonine kinase activity),GO:0005524 (ATP binding),GO:0016301 (kinase activity),GO:0016740 (transferase activity)
MELO3C023477.2	1.58008e+09	0.719756	Serinc-domain containing serine and sphingolipid biosynthesis protein	GO:0016020 (membrane),GO:0016021 (integral component of membrane)	GO:0015825 (L-serine transport)	GO:0015194 (L-serine transmembrane transporter activity)
MELO3C003412.2	1.58911e+09	0.719613	transcription factor MYC2-like			GO:0046983 (protein dimerization activity)
MELO3C006233.2	1.60963e+09	0.719293	Uric acid degradation bifunctional protein TTL		GO:0006144 (purine nucleobase metabolic process)	GO:0016787 (hydrolase activity),GO:0033971 (hydroxyisourate hydrolase activity)
MELO3C010688.2	1.60986e+09	0.719289	F-box protein At1g70590	NA	NA	NA
MELO3C003282.2	1.62038e+09	0.719126	cleft lip and palate transmembrane protein 1 homolog	GO:0016021 (integral component of membrane)
MELO3C011501.2	1.62489e+09	0.719057	MACPF domain-containing protein	GO:0016020 (membrane),GO:0016021 (integral component of membrane)
MELO3C019462.2	1.66967e+09	0.718375	Membralin, putative	GO:0016020 (membrane),GO:0016021 (integral component of membrane)
MELO3C024716.2	1.71206e+09	0.717744	nuclear pore complex protein NUP98A-like	GO:0005643 (nuclear pore)	GO:0006810 (transport)
MELO3C008296.2	1.71352e+09	0.717723	Phosphoinositide phospholipase C	GO:0005622 (intracellular)	GO:0006629 (lipid metabolic process),GO:0007165 (signal transduction),GO:0016042 (lipid catabolic process),GO:0035556 (intracellular signal transduction)	GO:0004435 (phosphatidylinositol phospholipase C activity),GO:0004871 (obsolete signal transducer activity),GO:0008081 (phosphoric diester hydrolase activity),GO:0016787 (hydrolase activity)
MELO3C009257.2	1.72163e+09	0.717604	Myb transcription factor			GO:0003677 (DNA binding)
MELO3C014171.2	1.72961e+09	0.717487	PHD finger family protein			GO:0003682 (chromatin binding),GO:0008270 (zinc ion binding),GO:0046872 (metal ion binding)
MELO3C013711.2	1.79123e+09	0.716603	Auxin efflux carrier family protein	GO:0016020 (membrane),GO:0016021 (integral component of membrane)	GO:0055085 (transmembrane transport)
MELO3C022036.2	1.79614e+09	0.716534	protein LONGIFOLIA 2		GO:0051513 (regulation of monopolar cell growth)
MELO3C006831.2	1.8261e+09	0.716115	Hypersensitive-induced response protein, putative, expressed	GO:0005739 (mitochondrion),GO:0005773 (vacuole),GO:0005774 (vacuolar membrane),GO:0005886 (plasma membrane),GO:0009506 (plasmodesma),GO:0016020 (membrane)	GO:0050832 (defense response to fungus)
MELO3C006599.2	1.83951e+08	0.71593	DEAD-box ATP-dependent RNA helicase 40-like			GO:0003676 (nucleic acid binding),GO:0004386 (helicase activity),GO:0005524 (ATP binding)
MELO3C011484.2	1.85477e+09	0.71572	Spermidine synthase		GO:0006596 (polyamine biosynthetic process)	GO:0003824 (catalytic activity),GO:0016740 (transferase activity)
MELO3C017455.2	1.85766e+09	0.71568	VIN3-like protein 2	GO:0005634 (nucleus),GO:0005677 (chromatin silencing complex),GO:0009506 (plasmodesma),GO:0031519 (PcG protein complex)	GO:0006351 (transcription, DNA-templated),GO:0006355 (regulation of transcription, DNA-templated),GO:0009409 (response to cold),GO:0009908 (flower development),GO:0032922 (circadian regulation of gene expression),GO:0048587 (regulation of short-day photoperiodism, flowering),GO:1900111 (positive regulation of histone H3-K9 dimethylation)	GO:0003677 (DNA binding),GO:0005515 (protein binding),GO:0035064 (methylated histone binding),GO:0042802 (identical protein binding),GO:0046872 (metal ion binding)
MELO3C003177.2	1.87093e+09	0.715499	protein NRT1/ PTR FAMILY 5.6	GO:0016020 (membrane)	GO:0006810 (transport),GO:0006857 (oligopeptide transport)	GO:0005215 (transporter activity)
MELO3C013890.2	1.88532e+07	0.715305	phosphatidylinositol 4-phosphate 5-kinase 8-like		GO:0016310 (phosphorylation)	GO:0016301 (kinase activity)
MELO3C032568.2	1.93922e+09	0.714586	DExH-box ATP-dependent RNA helicase DExH6 isoform X1			GO:0003676 (nucleic acid binding),GO:0004386 (helicase activity),GO:0005524 (ATP binding)
MELO3C022314.2	1.94041e+09	0.714571	F17L21.8, putative	GO:0016020 (membrane),GO:0016021 (integral component of membrane)
MELO3C003525.2	1.97914e+09	0.714066	DNAJ heat shock N-terminal domain-containing family protein	GO:0005829 (cytosol)
MELO3C022741.2	1.99015e+09	0.713924	protein MOS2			GO:0003676 (nucleic acid binding)
MELO3C003739.2	1.99387e+09	0.713876	Zinc finger protein			GO:0046872 (metal ion binding)
MELO3C014721.2	2.02077e+09	0.713533	importin-5	GO:0005622 (intracellular)	GO:0006886 (intracellular protein transport)	GO:0008536 (Ran GTPase binding)
MELO3C024820.2	2.02157e+09	0.713523	Protein EXORDIUM-like 1	GO:0005576 (extracellular region),GO:0005615 (extracellular space),GO:0005794 (Golgi apparatus),GO:0009505 (plant-type cell wall),GO:0048046 (apoplast)	GO:0001666 (response to hypoxia),GO:0040007 (growth)
MELO3C010519.2	2.04808e+09	0.713189	conserved oligomeric Golgi complex subunit 6	GO:0017119 (Golgi transport complex)	GO:0006891 (intra-Golgi vesicle-mediated transport)
MELO3C003908.2	2.06932e+09	0.712924	Serine/Threonine kinase family protein		GO:0006468 (protein phosphorylation),GO:0016310 (phosphorylation)	GO:0004672 (protein kinase activity),GO:0005524 (ATP binding),GO:0016301 (kinase activity)
MELO3C004204.2	2.10308e+09	0.712508	Importin subunit alpha	GO:0005634 (nucleus),GO:0005737 (cytoplasm)	GO:0006606 (protein import into nucleus),GO:0006810 (transport),GO:0015031 (protein transport)	GO:0008565 (obsolete protein transporter activity)
MELO3C029427.2	2.11192e+09	0.7124	pentatricopeptide repeat-containing protein At4g32450, mitochondrial-like			GO:0008270 (zinc ion binding)
MELO3C002082.2	2.18082e+09	0.711572	Aspartic proteinase Asp1	GO:0016020 (membrane),GO:0016021 (integral component of membrane)	GO:0006508 (proteolysis)	GO:0004190 (aspartic-type endopeptidase activity),GO:0008233 (peptidase activity),GO:0016787 (hydrolase activity)
MELO3C000703.2	2.18497e+09	0.711523	Protein kinase		GO:0006468 (protein phosphorylation),GO:0016310 (phosphorylation)	GO:0000166 (nucleotide binding),GO:0004672 (protein kinase activity),GO:0004674 (protein serine/threonine kinase activity),GO:0005524 (ATP binding),GO:0016301 (kinase activity)
MELO3C007076.2	2.18639e+09	0.711506	Ferredoxin--NADP reductase		GO:0055114 (oxidation-reduction process)	GO:0004324 (ferredoxin-NADP+ reductase activity),GO:0016491 (oxidoreductase activity)
MELO3C004081.2	2.26448e+09	0.710598	Kinase family protein		GO:0006468 (protein phosphorylation),GO:0016310 (phosphorylation)	GO:0004672 (protein kinase activity),GO:0005524 (ATP binding),GO:0016301 (kinase activity)
MELO3C007483.2	2.2795e+09	0.710426	ABC transporter family protein			GO:0000166 (nucleotide binding),GO:0005524 (ATP binding),GO:0016887 (ATPase activity)
MELO3C017104.2	2.28821e+09	0.710327	Trehalose-6-phosphate synthase, putative		GO:0005992 (trehalose biosynthetic process),GO:0016311 (dephosphorylation)	GO:0003824 (catalytic activity),GO:0003825 (alpha,alpha-trehalose-phosphate synthase (UDP-forming) activity),GO:0004805 (trehalose-phosphatase activity),GO:0016740 (transferase activity),GO:0016757 (transferase activity, transferring glycosyl groups),GO:0016787 (hydrolase activity)
MELO3C006627.2	2.304e+09	0.710149	zinc finger CCCH domain-containing protein 34			GO:0046872 (metal ion binding)
MELO3C022336.2	2.32249e+09	0.709941	GYF domain-containing protein	NA	NA	NA
MELO3C017146.2	2.33827e+09	0.709765	protein NUCLEAR FUSION DEFECTIVE 4	GO:0016021 (integral component of membrane)	GO:0055085 (transmembrane transport)
MELO3C021413.2	2.35304e+09	0.709601	katanin p60 ATPase-containing subunit A1	GO:0005737 (cytoplasm)	GO:0051013 (microtubule severing)	GO:0005524 (ATP binding),GO:0008017 (microtubule binding),GO:0008568 (microtubule-severing ATPase activity)
[truncated: 4,361 more rows]

## Sheet: GC3
Supplementary Table 2.	Genes significantly correlated to each gene cluster (GC) at p-value < 0.01. Their functional description and ontologies annotation are presented. Those genes with not available GO terms associated are showed as NA.
[truncated: 2,790 more rows]

[truncated: 18 more sheets: GC4, GC5, GC6, GC7, GC8, GC9, GC10, GC11, GC12, GC13, GC14, GC15, GC16, GC17, GC18, GC19, GC20, GC21]
