# Supplementary material for: RNA-Seq Transcriptome Analysis Provides Candidate Genes for Resistance to Tomato Leaf Curl New Delhi Virus in Melon
Source: Front Plant Sci. 2022 Jan 18;12:798858. doi: 10.3389/fpls.2021.798858 (PMC8805612; doi:10.3389/fpls.2021.798858)
Supplement: Supplementary Table 3 — GO terms and KEGG enrichments of the 21 gene clusters (GCs). KEGG and GO ontologies (BP, biological processes; MF, molecular function; CC, cellular component) include genes significantly correlated at p-value < 0.01. [file Table_3.XLSX]

## Sheet: GC1
Supplementary Table 3	GO terms and KEGG enrichments of the 21 gene clusters (GCs). KEGG and GO ontologies (BP: Biological processes; MF: molecular function; CC: Cellular component) include genes significantly correlated at p-value < 0.01
GC1
Down
	Ontology: BP
	GO.ID	Term	Annotated	Significant	Expected	p-value
1	GO:0006633	fatty acid biosynthetic process	6	2	0.14	0.0073
	MF
	GO.ID	Term	Annotated	Significant	Expected	p-value
1	GO:0016874	ligase activity	89	8	2.15	0.0011
	KEGG
	KEGG pathway	Description	Gene ratio	Background ratio	p-value	Adjusted p-value
cmo00190	cmo00190	Oxidative phosphorylation	22/115	94/4102	2.79284e-15	1.22885e-13
cmo03040	cmo03040	Spliceosome	13/115	149/4102	0.000225635	0.00496397
cmo03050	cmo03050	Proteasome	7/115	49/4102	0.000367333	0.00538755
cmo04130	cmo04130	SNARE interactions in vesicular transport	5/115	37/4102	0.00337749	0.0334718
cmo03020	cmo03020	RNA polymerase	5/115	38/4102	0.00380362	0.0334718
Up
	MF
	GO.ID	Term	Annotated	Significant	Expected	p-value
1	GO:0003723	RNA binding	54	7	1.89	0.0076
	CC
	GO.ID	Term	Annotated	Significant	Expected	p-value
1	GO:0005829	cytosol	36	6	1.61	0.0039
	KEGG
	KEGG pathway	Description	Gene ratio	Background ratio	p-value	Adjusted p-value
cmo03013	cmo03013	RNA transport	23/161	138/4102	1.84972e-09	9.80354e-08
cmo03018	cmo03018	RNA degradation	14/161	92/4102	1.0283e-05	0.000272498
cmo03040	cmo03040	Spliceosome	17/161	149/4102	5.70324e-05	0.00090853
cmo03015	cmo03015	mRNA surveillance pathway	13/161	95/4102	6.85683e-05	0.00090853
cmo04144	cmo04144	Endocytosis	15/161	139/4102	0.000297222	0.00315055
cmo00563	cmo00563	Glycosylphosphatidylinositol (GPI)-anchor biosynthesis	5/161	22/4102	0.00133941	0.0118314
cmo03022	cmo03022	Basal transcription factors	6/161	39/4102	0.00370505	0.0280525

## Sheet: GC2
Supplementary Table 3	GO terms and KEGG enrichments of the 21 gene clusters (GCs). KEGG and GO ontologies (BP: Biological processes; MF: molecular function; CC: Cellular component) include genes significantly correlated at p-value < 0.01
GC2
Down
	Ontology: BP
	GO.ID	Term	Annotated	Significant	Expected	p-value
1	GO:0000741	karyogamy	8	5	0.62	0.0001
2	GO:0009555	pollen development	2	2	0.15	0.0058
3	GO:0006633	fatty acid biosynthetic process	6	3	0.46	0.0073
	MF
	GO.ID	Term	Annotated	Significant	Expected	p-value
1	GO:0008270	zinc ion binding	278	57	28.47	4.2e-08
	CC
	GO.ID	Term	Annotated	Significant	Expected	p-value
1	GO:0005840	ribosome	57	22	8.15	5.5e-06
2	GO:0005759	mitochondrial matrix	6	5	0.86	0.0017
	KEGG
	KEGG pathway	Description	Gene ratio	Background ratio	p-value	Adjusted p-value
cmo03010	cmo03010	Ribosome	147/535	271/4102	5.02544e-65	4.97518e-63
cmo03030	cmo03030	DNA replication	17/535	41/4102	5.23495e-06	0.00025913
cmo03430	cmo03430	Mismatch repair	12/535	32/4102	0.000404919	0.0133623
cmo03420	cmo03420	Nucleotide excision repair	15/535	49/4102	0.000978786	0.024225
Up
	Ontology: BP
	GO.ID	Term	Annotated	Significant	Expected	p-value
1	GO:0016567	protein ubiquitination	19	8	2.36	0.00094
	MF
	GO.ID	Term	Annotated	Significant	Expected	p-value
1	GO:0035091	phosphatidylinositol binding	10	8	0.99	3.2e-07
2	GO:0003729	mRNA binding	3	3	0.3	0.00097
3	GO:0046872	metal ion binding	443	53	43.99	0.004
4	GO:0003950	NAD+ ADP-ribosyltransferase activity	2	2	0.2	0.00983
	CC
	GO.ID	Term	Annotated	Significant	Expected	p-value
1	GO:0009506	plasmodesma	12	5	1.15	0.0033
	KEGG
	KEGG pathway	Description	Gene ratio	Background ratio	p-value	Adjusted p-value
cmo04075	cmo04075	Plant hormone signal transduction	55/413	236/4102	6.85085e-10	6.64533e-08
cmo04144	cmo04144	Endocytosis	31/413	139/4102	1.22249e-05	0.000592906
cmo04016	cmo04016	MAPK signaling pathway - plant	29/413	134/4102	4.27737e-05	0.00138302
cmo04136	cmo04136	Autophagy - other	10/413	31/4102	0.000608407	0.0147539
cmo04712	cmo04712	Circadian rhythm - plant	10/413	32/4102	0.000806941	0.0156547
cmo03022	cmo03022	Basal transcription factors	11/413	39/4102	0.00116291	0.0188004
cmo00562	cmo00562	Inositol phosphate metabolism	14/413	63/4102	0.00324169	0.0449205

## Sheet: GC3
Supplementary Table 3	GO terms and KEGG enrichments of the 21 gene clusters (GCs). KEGG and GO ontologies (BP: Biological processes; MF: molecular function; CC: Cellular component) include genes significantly correlated at p-value < 0.01
GC3
Down
	MF
	GO.ID	Term	Annotated	Significant	Expected	p-value
1	GO:0008270	zinc ion binding	278	30	12.23	1.3e-06
	CC
	GO.ID	Term	Annotated	Significant	Expected	p-value
1	GO:0005840	ribosome	57	11	3.59	0.00043
2	GO:0005759	mitochondrial matrix	6	3	0.38	0.00413
	KEGG
	KEGG pathway	Description	Gene ratio	Background ratio	p-value	Adjusted p-value
cmo03010	cmo03010	Ribosome	87/262	271/4102	2.62455e-42	1.91592e-40
cmo03030	cmo03030	DNA replication	16/262	41/4102	1.18685e-09	4.33201e-08
cmo03008	cmo03008	Ribosome biogenesis in eukaryotes	16/262	73/4102	9.39535e-06	0.00022862
cmo03040	cmo03040	Spliceosome	21/262	149/4102	0.00041833	0.00763452
cmo03430	cmo03430	Mismatch repair	8/262	32/4102	0.000681092	0.00994395
cmo03420	cmo03420	Nucleotide excision repair	10/262	49/4102	0.000846472	0.0102987
cmo03440	cmo03440	Homologous recombination	9/262	47/4102	0.00244967	0.0255465
Up
	MF
	GO.ID	Term	Annotated	Significant	Expected	p-value
1	GO:0046872	metal ion binding	443	33	30.36	0.00094
2	GO:0046983	protein dimerization activity	161	21	11.03	0.00325
	KEGG
	KEGG pathway	Description	Gene ratio	Background ratio	p-value	Adjusted p-value
cmo00710	cmo00710	Carbon fixation in photosynthetic organisms	17/296	62/4102	9.29427e-07	9.48016e-05
cmo00906	cmo00906	Carotenoid biosynthesis	11/296	31/4102	5.26705e-06	0.000268619
cmo01200	cmo01200	Carbon metabolism	32/296	219/4102	7.03772e-05	0.00239282
cmo00561	cmo00561	Glycerolipid metabolism	12/296	62/4102	0.00129917	0.0331289
cmo00900	cmo00900	Terpenoid backbone biosynthesis	10/296	49/4102	0.00215332	0.0439277

## Sheet: GC4
Supplementary Table 3	GO terms and KEGG enrichments of the 21 gene clusters (GCs). KEGG and GO ontologies (BP: Biological processes; MF: molecular function; CC: Cellular component) include genes significantly correlated at p-value < 0.01
GC4
Down
	Ontology: BP
	GO.ID	Term	Annotated	Significant	Expected	p-value
1	GO:0000741	karyogamy	8	4	0.71	0.003
2	GO:0007076	mitotic chromosome condensation	2	2	0.18	0.0077
	MF
	GO.ID	Term	Annotated	Significant	Expected	p-value
1	GO:0008270	zinc ion binding	278	80	35.07	1.1e-14
	CC
	GO.ID	Term	Annotated	Significant	Expected	p-value
1	GO:0005759	mitochondrial matrix	6	6	0.9	6.9e-05
	KEGG
	KEGG pathway	Description	Gene ratio	Background ratio	p-value	Adjusted p-value
cmo03030	cmo03030	DNA replication	21/569	41/4102	1.21387e-08	1.31098e-06
cmo00520	cmo00520	Amino sugar and nucleotide sugar metabolism	37/569	112/4102	1.29288e-07	6.98155e-06
cmo03440	cmo03440	Homologous recombination	20/569	47/4102	1.26265e-06	4.54555e-05
cmo03430	cmo03430	Mismatch repair	15/569	32/4102	6.52517e-06	0.00017618
cmo03420	cmo03420	Nucleotide excision repair	17/569	49/4102	0.000178023	0.00333158
cmo03013	cmo03013	RNA transport	35/569	138/4102	0.000185088	0.00333158
cmo00513	cmo00513	Various types of N-glycan biosynthesis	11/569	29/4102	0.00107209	0.0165408
cmo00620	cmo00620	Pyruvate metabolism	20/569	73/4102	0.0016269	0.0208194
cmo00020	cmo00020	Citrate cycle (TCA cycle)	14/569	44/4102	0.00173495	0.0208194
cmo00240	cmo00240	Pyrimidine metabolism	14/569	45/4102	0.00220525	0.0238167
cmo03010	cmo03010	Ribosome	53/569	271/4102	0.00453246	0.0445006
Up
	MF
	GO.ID	Term	Annotated	Significant	Expected	p-value
1	GO:0035091	phosphatidylinositol binding	10	7	1.43	9.2e-05
2	GO:0046983	protein dimerization activity	161	38	22.95	0.0021
	KEGG
	KEGG pathway	Description	Gene ratio	Background ratio	p-value	Adjusted p-value
cmo04075	cmo04075	Plant hormone signal transduction	67/634	236/4102	1.27761e-07	1.41815e-05
cmo04120	cmo04120	Ubiquitin mediated proteolysis	29/634	90/4102	4.55239e-05	0.00252658
cmo03022	cmo03022	Basal transcription factors	16/634	39/4102	0.000101322	0.0037489
cmo00280	cmo00280	Valine, leucine and isoleucine degradation	16/634	44/4102	0.000524868	0.0145651
cmo04136	cmo04136	Autophagy - other	12/634	31/4102	0.00138886	0.0308327
cmo04712	cmo04712	Circadian rhythm - plant	12/634	32/4102	0.00191592	0.0342699
cmo00071	cmo00071	Fatty acid degradation	15/634	45/4102	0.00216116	0.0342699
cmo04144	cmo04144	Endocytosis	34/634	139/4102	0.00324647	0.0450448

## Sheet: GC5
Supplementary Table 3	GO terms and KEGG enrichments of the 21 gene clusters (GCs). KEGG and GO ontologies (BP: Biological processes; MF: molecular function; CC: Cellular component) include genes significantly correlated at p-value < 0.01
GC5
Down
	MF
	GO.ID	Term	Annotated	Significant	Expected	p-value
1	GO:0008270	zinc ion binding	278	42	22.73	3e-05
2	GO:0051087	chaperone binding	15	5	1.23	0.0053
	KEGG
	KEGG pathway	Description	Gene ratio	Background ratio	p-value	Adjusted p-value
cmo03440	cmo03440	Homologous recombination	14/320	47/4102	7.45756e-06	0.000745756
cmo00513	cmo00513	Various types of N-glycan biosynthesis	9/320	29/4102	0.000235929	0.0101567
cmo00100	cmo00100	Steroid biosynthesis	8/320	24/4102	0.0003047	0.0101567
Up
	MF
	GO.ID	Term	Annotated	Significant	Expected	p-value
1	GO:0046983	protein dimerization activity	161	24	14.55	0.0082
	KEGG
	KEGG pathway	Description	Gene ratio	Background ratio	p-value	Adjusted p-value
cmo00860	cmo00860	Porphyrin and chlorophyll metabolism	17/501	44/4102	6.61468e-06	0.000533612
cmo00195	cmo00195	Photosynthesis	16/501	41/4102	1.06722e-05	0.000533612
cmo00630	cmo00630	Glyoxylate and dicarboxylate metabolism	19/501	61/4102	6.72782e-05	0.00215524
cmo00710	cmo00710	Carbon fixation in photosynthetic organisms	19/501	62/4102	8.62097e-05	0.00215524
cmo01200	cmo01200	Carbon metabolism	44/501	219/4102	0.000424859	0.00849717
cmo04146	cmo04146	Peroxisome	20/501	76/4102	0.000553886	0.00923143
cmo03015	cmo03015	mRNA surveillance pathway	22/501	95/4102	0.00190884	0.0272692

## Sheet: GC6
Supplementary Table 3	GO terms and KEGG enrichments of the 21 gene clusters (GCs). KEGG and GO ontologies (BP: Biological processes; MF: molecular function; CC: Cellular component) include genes significantly correlated at p-value < 0.01
GC6
Down
	Ontology: BP
	GO.ID	Term	Annotated	Significant	Expected	p-value
1	GO:0050832	defense response to fungus	3	1	0.01	0.005
Up

## Sheet: GC7
Supplementary Table 3	GO terms and KEGG enrichments of the 21 gene clusters (GCs). KEGG and GO ontologies (BP: Biological processes; MF: molecular function; CC: Cellular component) include genes significantly correlated at p-value < 0.01
GC7
Down
	Ontology: BP
	GO.ID	Term	Annotated	Significant	Expected	p-value
1	GO:0051301	cell division	4	4	0.43	0.00012
2	GO:0046856	phosphatidylinositol dephosphorylation	8	4	0.86	0.00606
	MF
	GO.ID	Term	Annotated	Significant	Expected	p-value
1	GO:0016853	isomerase activity	34	11	4.61	0.0057
	CC
	GO.ID	Term	Annotated	Significant	Expected	p-value
1	GO:0005634	nucleus	137	43	24.24	8.5e-05
2	GO:0005840	ribosome	57	21	10.09	0.00028
	KEGG
	KEGG pathway	Description	Gene ratio	Background ratio	p-value	Adjusted p-value
cmo03010	cmo03010	Ribosome	155/677	271/4102	3.38781e-57	3.5572e-55
cmo03030	cmo03030	DNA replication	25/677	41/4102	1.34992e-10	7.08709e-09
cmo03440	cmo03440	Homologous recombination	22/677	47/4102	1.06314e-06	3.72099e-05
cmo03430	cmo03430	Mismatch repair	16/677	32/4102	1.12734e-05	0.000295926
cmo03420	cmo03420	Nucleotide excision repair	20/677	49/4102	4.09885e-05	0.000860758
cmo00970	cmo00970	Aminoacyl-tRNA biosynthesis	18/677	46/4102	0.000189321	0.00331312
cmo03410	cmo03410	Base excision repair	15/677	36/4102	0.00028847	0.00432705
Up
	Ontology: BP
	GO.ID	Term	Annotated	Significant	Expected	p-value
1	GO:0042538	hyperosmotic salinity response	3	3	0.47	0.0038
	MF
	GO.ID	Term	Annotated	Significant	Expected	p-value
1	GO:0005509	calcium ion binding	76	29	9.8	1.3e-08
2	GO:0046872	metal ion binding	443	80	57.1	0.0014
3	GO:0005524	ATP binding	93	22	11.99	0.0027
	KEGG
	KEGG pathway	Description	Gene ratio	Background ratio	p-value	Adjusted p-value
cmo00196	cmo00196	Photosynthesis - antenna proteins	13/542	17/4102	4.70705e-09	4.9424e-07
cmo04075	cmo04075	Plant hormone signal transduction	61/542	236/4102	5.6633e-08	2.97323e-06
cmo00195	cmo00195	Photosynthesis	17/542	41/4102	6.27123e-06	0.000219493
cmo04626	cmo04626	Plant-pathogen interaction	37/542	149/4102	6.87337e-05	0.00180426
cmo04016	cmo04016	MAPK signaling pathway - plant	33/542	134/4102	0.000201328	0.00422788
cmo04144	cmo04144	Endocytosis	33/542	139/4102	0.000417033	0.00729807

## Sheet: GC8
Supplementary Table 3	GO terms and KEGG enrichments of the 21 gene clusters (GCs). KEGG and GO ontologies (BP: Biological processes; MF: molecular function; CC: Cellular component) include genes significantly correlated at p-value < 0.01
GC8
Down
	Ontology: BP
	GO.ID	Term	Annotated	Significant	Expected	p-value
1	GO:0019538	protein metabolic process	46	10	4.78	0.0078
	CC
	GO.ID	Term	Annotated	Significant	Expected	p-value
1	GO:0005874	microtubule	5	3	0.48	0.0076
	KEGG
	KEGG pathway	Description	Gene ratio	Background ratio	p-value	Adjusted p-value
cmo03440	cmo03440	Homologous recombination	14/411	47/4102	0.00012662	0.0134218
cmo03050	cmo03050	Proteasome	13/411	49/4102	0.000765858	0.0405905
cmo04120	cmo04120	Ubiquitin mediated proteolysis	19/411	90/4102	0.00117126	0.0413846
Up
	Ontology: BP
	GO.ID	Term	Annotated	Significant	Expected	p-value
1	GO:0009611	response to wounding	2	2	0.18	0.008
	CC
	GO.ID	Term	Annotated	Significant	Expected	p-value
1	GO:0009579	thylakoid	4	3	0.41	0.0039
2	GO:0009507	chloroplast	41	11	4.22	0.0046
	KEGG
	KEGG pathway	Description	Gene ratio	Background ratio	p-value	Adjusted p-value
cmo00195	cmo00195	Photosynthesis	23/499	41/4102	1.37766e-11	1.48788e-09
cmo00190	cmo00190	Oxidative phosphorylation	32/499	94/4102	1.84778e-08	9.97803e-07
cmo00860	cmo00860	Porphyrin and chlorophyll metabolism	14/499	44/4102	0.000459706	0.0165494

## Sheet: GC9
Supplementary Table 3	GO terms and KEGG enrichments of the 21 gene clusters (GCs). KEGG and GO ontologies (BP: Biological processes; MF: molecular function; CC: Cellular component) include genes significantly correlated at p-value < 0.01
GC9
Down
	MF
	GO.ID	Term	Annotated	Significant	Expected	p-value
1	GO:0008017	microtubule binding	2	2	0.17	0.0071
	CC
	GO.ID	Term	Annotated	Significant	Expected	p-value
1	GO:0005634	nucleus	137	21	12.95	0.0061
	KEGG
	KEGG pathway	Description	Gene ratio	Background ratio	p-value	Adjusted p-value
cmo03050	cmo03050	Proteasome	15/365	49/4102	1.22714e-05	0.0012026
cmo00941	cmo00941	Flavonoid biosynthesis	8/365	24/4102	0.000747662	0.0247946
cmo04120	cmo04120	Ubiquitin mediated proteolysis	18/365	90/4102	0.000759018	0.0247946
Up
	Ontology: BP
	GO.ID	Term	Annotated	Significant	Expected	p-value
1	GO:0010207	photosystem II assembly	2	2	0.13	0.0044
	MF
	GO.ID	Term	Annotated	Significant	Expected	p-value
1	GO:0005509	calcium ion binding	76	15	6.13	0.0008
	CC
	GO.ID	Term	Annotated	Significant	Expected	p-value
1	GO:0005777	peroxisome	6	4	0.57	0.00096
	KEGG
	KEGG pathway	Description	Gene ratio	Background ratio	p-value	Adjusted p-value
cmo04145	cmo04145	Phagosome	27/375	69/4102	1.11213e-11	1.14549e-09
cmo00196	cmo00196	Photosynthesis - antenna proteins	11/375	17/4102	2.42124e-08	1.02039e-06
cmo00195	cmo00195	Photosynthesis	17/375	41/4102	2.97202e-08	1.02039e-06
cmo00190	cmo00190	Oxidative phosphorylation	22/375	94/4102	2.45124e-05	0.000631194

## Sheet: GC10
Supplementary Table 3	GO terms and KEGG enrichments of the 21 gene clusters (GCs). KEGG and GO ontologies (BP: Biological processes; MF: molecular function; CC: Cellular component) include genes significantly correlated at p-value < 0.01
GC10
Down
	MF
	GO.ID	Term	Annotated	Significant	Expected	p-value
1	GO:0035091	phosphatidylinositol binding	10	7	1.32	5.5e-05
2	GO:0005524	ATP binding	93	22	12.28	0.0036
	KEGG
	KEGG pathway	Description	Gene ratio	Background ratio	p-value	Adjusted p-value
cmo04075	cmo04075	Plant hormone signal transduction	55/515	236/4102	1.80068e-06	0.000190872
cmo04130	cmo04130	SNARE interactions in vesicular transport	15/515	37/4102	1.64356e-05	0.000871085
cmo04136	cmo04136	Autophagy - other	11/515	31/4102	0.000873027	0.0308469
Up
	Ontology: BP
	GO.ID	Term	Annotated	Significant	Expected	p-value
1	GO:0000741	karyogamy	8	4	0.78	0.0042
	MF
	GO.ID	Term	Annotated	Significant	Expected	p-value
1	GO:0008270	zinc ion binding	278	63	32.26	1.9e-08
	CC
	GO.ID	Term	Annotated	Significant	Expected	p-value
1	GO:0009507	chloroplast	41	14	6.46	0.0023
2	GO:0005759	mitochondrial matrix	6	5	0.95	0.0025
	KEGG
	KEGG pathway	Description	Gene ratio	Background ratio	p-value	Adjusted p-value
cmo03010	cmo03010	Ribosome	85/667	271/4102	1.14704e-10	1.22734e-08
cmo00020	cmo00020	Citrate cycle (TCA cycle)	19/667	44/4102	1.98654e-05	0.0010628
cmo00970	cmo00970	Aminoacyl-tRNA biosynthesis	19/667	46/4102	4.23681e-05	0.00151113
cmo01200	cmo01200	Carbon metabolism	57/667	219/4102	0.000100995	0.00270163
cmo01230	cmo01230	Biosynthesis of amino acids	50/667	197/4102	0.000517525	0.011075
cmo00620	cmo00620	Pyruvate metabolism	22/667	73/4102	0.00206787	0.0368769
cmo00860	cmo00860	Porphyrin and chlorophyll metabolism	15/667	44/4102	0.00281277	0.0376403
cmo00520	cmo00520	Amino sugar and nucleotide sugar metabolism	30/667	112/4102	0.00281423	0.0376403

[truncated: 11 more sheets: GC11, GC12, GC13, GC14, GC15, GC16, GC17, GC18, GC19, GC20, GC21]
