# Supplementary material for: RNA-Seq Transcriptome Analysis Provides Candidate Genes for Resistance to Tomato Leaf Curl New Delhi Virus in Melon
Source: Front Plant Sci. 2022 Jan 18;12:798858. doi: 10.3389/fpls.2021.798858 (PMC8805612; doi:10.3389/fpls.2021.798858)
Supplement: Supplementary Table 4 — Significance (p-value) of each gene cluster (GC) after regression analyses using genotype, treatment, and time as factors. [file Table_4.XLSX]

## Sheet: regressions_clusters_pvalues
Supplementary Table 4.	Sigficance (p-value) of each gene cluster (GC) after regression analyses using genotype, treatment and time as factors.
	GC1	GC2	GC3	GC4	GC5	GC6	GC7	GC8	GC9	GC10	GC11	GC12	GC13	GC14	GC15	GC16	GC17	GC18	GC19	GC20	GC21
genotype	0.803	0.881	0.127	0.03	0	0.313	0	0	0.001	0	0	0.001	0.637	0	0.708	0	0	0.046	0.037	0.001	0
genotype:treatment	0.367	0.35	0.23	0.444	0.257	0.251	0.66	0.085	0.03	0.007	0.242	0.091	0.643	0.797	0.178	0.676	0.568	0.923	0.036	0.125	0.037
genotype:time	0.732	0.005	0.119	0	0.743	0.583	0	0	0.001	0	0	0	0	0	0.018	0	0	0.395	0.004	0.219	0.091
genotype:treatment:time	0.839	0.719	0.651	0.319	0.399	0.59	0.946	0.343	0.679	0.166	0.188	0.631	0.434	0.138	0.641	0.576	0.809	0.459	0.023	0.012	0.118
