# Supplementary material for: RNA-Seq Transcriptome Analysis Provides Candidate Genes for Resistance to Tomato Leaf Curl New Delhi Virus in Melon
Source: Front Plant Sci. 2022 Jan 18;12:798858. doi: 10.3389/fpls.2021.798858 (PMC8805612; doi:10.3389/fpls.2021.798858)
Supplement: Supplementary Table 5 — DEGs in WM-7 at 3, 6, and 12 dpi in ToLCNDV and mock-inoculated plants. Log2 (fold change) values, gene code, its genomic position in melon genome (v4.0) and functional annotation are shown. [file Table_5.XLSX]

## Sheet: WM-7 3 dpi
Supplementary Table 5.	DEGs in WM-7 at 3, 6 and 12 dpi in ToLCNDV and mock inoculated plants. Log2 (FoldChange) values, gene code, its genomic position in melon genome (v4.0) and functional anotation are shown.
		Log2 (Fold Change)			p-value
GENE	Transcript	ToLCNDV inoculated	Mock inoculated		ToLCNDV inoculated	Mock inoculated	Chromosome	Start	End	Description
MELO3C018443.2	MELO3C018443.2.1	1.60813	-		0.0157317	-	chr01	339525	342208	B3 domain-containing protein At3g19184-like isoform X2
MELO3C018485.2	MELO3C018485.2.1	3.31267	-		0.0021286	-	chr01	588155	589344	22.0 kDa class IV heat shock protein
MELO3C018540.2	MELO3C018540.2.1	5.29709	-		0.0133972	-	chr01	1030810	1031348	pathogenesis-related protein 1-like
MELO3C018599.2	MELO3C018599.2.1	8.01035	-		0.0223018	-	chr01	1398441	1399314	IgA FC receptor
MELO3C018600.2	MELO3C018600.2.1	5.12102	-		0.00584675	-	chr01	1401333	1402277	IgA FC receptor
MELO3C018669.2	MELO3C018669.2.1	-1.76799	-		3.13863e-06	-	chr01	1983871	1987231	2-alkenal reductase (NADP(+)-dependent)-like
MELO3C018728.2	MELO3C018728.2.1	5.71083	-		0.000784553	-	chr01	2446369	2447510	transcription factor bHLH55-like
MELO3C018766.2	MELO3C018766.2.1	1.59801	-		0.0280239	-	chr01	2689184	2689642	Wound-responsive family protein
MELO3C018796.2	MELO3C018796.2.1	-2.63619	-		0.0470052	-	chr01	2864020	2864927	Cysteine-rich receptor-kinase-like protein
MELO3C024898.2	MELO3C024898.2.1	1.55222	-		0.000652133	-	chr01	11251426	11255772	protein TORNADO 1
MELO3C013358.2	MELO3C013358.2.1	-4.17825	-		0.014754	-	chr01	16015106	16015399	Unknown protein
MELO3C013384.2	MELO3C013384.2.1	-1.35149	-		0.0110709	-	chr01	16257596	16260608	auxin-responsive protein SAUR21-like
MELO3C013391.2	MELO3C013391.2.1	-2.56809	-		0.044961	-	chr01	16375131	16375615	auxin-induced protein 15A-like
MELO3C013393.2	MELO3C013393.2.1	-3.03651	-		0.0342039	-	chr01	16381485	16381781	Auxin-responsive family protein
MELO3C013430.2	MELO3C013430.2.1	-1.07994	-		0.0483526	-	chr01	16917918	16919435	Zinc finger, B-box
MELO3C021100.2	MELO3C021100.2.1	-4.2726	-		0.0272944	-	chr01	26292422	26297729	Heat shock 70 kDa protein
MELO3C015695.2	MELO3C015695.2.1	1.16869	-		0.0108229	-	chr01	27548723	27550651	Expansin
MELO3C015800.2	MELO3C015800.2.1	-3.25165	-4.80487		0.0103217	0.000217054	chr01	29268085	29268348	Bi1-like protein
MELO3C015804.2	MELO3C015804.2.1	1.2069	-		0.00910127	-	chr01	29348549	29351325	heat stress transcription factor A-6b-like isoform X1
MELO3C029226.2	MELO3C029226.2.1	2.53591	-		0.0123018	-	chr01	30488843	30493646	Sodium/hydrogen exchanger
MELO3C023549.2	MELO3C023549.2.1	2.7646	-		0.0458139	-	chr01	32882360	32884749	transcription factor MYB46
MELO3C023537.2	MELO3C023537.2.1	-1.08409	-		0.00746919	-	chr01	32943566	32946933	zinc finger A20 and AN1 domain-containing stress-associated protein 8-like
MELO3C023530.2	MELO3C023530.2.1	2.2123	-		0.0152569	-	chr01	32986526	32989708	cytochrome P450 705A5-like
MELO3C015524.2	MELO3C015524.2.1	2.20821	-		0.042329	-	chr02	2514000	2515499	Receptor-like kinase
MELO3C015544.2	MELO3C015544.2.1	1.13602	-		0.00158344	-	chr02	2668999	2671623	20 kDa chaperonin, chloroplastic
MELO3C015617.2	MELO3C015617.2.1	-1.18756	-		0.00919886	-	chr02	3331142	3332338	Protein ROOT PRIMORDIUM DEFECTIVE 1
MELO3C029317.2	MELO3C029317.2.1	1.72726	-		0.0360843	-	chr02	3785719	3789716	L-ascorbate oxidase
MELO3C016628.2	MELO3C016628.2.1	-2.06723	-		2.45188e-05	-	chr02	7400308	7435913	SNF1-related protein kinase catalytic subunit alpha KIN10-like isoform X1
MELO3C010005.2	MELO3C010005.2.1	-1.12189	-		0.029928	-	chr02	11317497	11319850	Jasmonate induced protein
MELO3C029630.2	MELO3C029630.2.1	-4.46109	-		0.0296553	-	chr02	14884495	14888235	Serine/threonine-protein kinase
MELO3C029441.2	MELO3C029441.2.1	-1.14453	-		0.00607023	-	chr02	15752452	15754763	AP2/ERF and B3 domain-containing transcription factor At1g50680-like
MELO3C010353.2	MELO3C010353.2.1	1.00695	-		0.044361	-	chr02	17548414	17552548	protein NRT1/ PTR FAMILY 6.2-like
MELO3C025326.2	MELO3C025326.2.1	-1.04861	-		0.0151593	-	chr02	19261617	19266789	sulfate transporter 3.1
MELO3C017334.2	MELO3C017334.2.1	-3.56493	-		0.0378286	-	chr02	24145488	24148385	WAT1-related protein
MELO3C017315.2	MELO3C017315.2.1	-6.18152	-3.19566		0.00271767	0.0248572	chr02	24335178	24336523	transcription factor MYB24-like
MELO3C017286.2	MELO3C017286.2.1	-3.74084	-		0.0058996	-	chr02	24576035	24577997	transcription factor DICHOTOMA-like
MELO3C017201.2	MELO3C017201.2.1	-1.19907	-		0.022896	-	chr02	25202550	25203470	dCTP pyrophosphatase 1-like
MELO3C017181.2	MELO3C017181.2.1	1.07885	-		0.0303791	-	chr02	25344916	25346661	Expansin
MELO3C017158.2	MELO3C017158.2.1	1.22458	-		0.0099457	-	chr02	25472017	25475372	Serine/threonine-protein kinase atr
MELO3C026210.2	MELO3C026210.2.1	-1.74115	-		0.000967807	-	chr02	26601658	26604630	SNF1-related protein kinase regulatory subunit gamma-1
MELO3C026180.2	MELO3C026180.2.1	1.34513	-		0.00540181	-	chr02	26777672	26778827	NAC domain-containing protein 83-like
MELO3C008075.2	MELO3C008075.2.1	-1.17305	-		0.0388877	-	chr03	206717	209752	12-oxophytodienoate reductase-like protein
MELO3C008194.2	MELO3C008194.2.1	-3.17784	-		0.00808044	-	chr03	1799258	1803784	Sulfite reductase, putative
MELO3C008203.2	MELO3C008203.2.1	-1.91368	-		0.00958709	-	chr03	1878753	1881209	protein LYK2
MELO3C008263.2	MELO3C008263.2.1	-4.68145	-3.12875		0.0239941	0.047739	chr03	2558096	2558554	17.5 kDa class I heat shock protein
MELO3C008314.2	MELO3C008314.2.1	-2.34136	-4.01185		0.0480251	0.000710933	chr03	3527439	3528390	Abscisic acid receptor PYL4
MELO3C008379.2	MELO3C008379.2.1	-1.72185	-		0.0306234	-	chr03	4944936	4945443	Unknown protein
MELO3C030084.2	MELO3C030084.2.1	-1.23347	-		0.000772	-	chr03	7682416	7689230	Unknown protein
MELO3C030147.2	MELO3C030147.2.1	-1.45037	-		0.0247619	-	chr03	11660477	11661369	Unknown protein
MELO3C027289.2	MELO3C027289.2.1	-1.59396	-		0.0099275	-	chr03	13034319	13035022	ethylene-responsive transcription factor ERF014-like
MELO3C011535.2	MELO3C011535.2.1	-4.50924	-6.79267		2.38455e-05	7.76134e-11	chr03	15089682	15090883	Transmembrane protein, putative
MELO3C019994.2	MELO3C019994.2.1	7.26506	-		0.0099275	-	chr03	19575862	19577626	Peroxidase
MELO3C019955.2	MELO3C019955.2.1	-2.16695	-		0.0233174	-	chr03	20167296	20170022	HSP20-like chaperones superfamily protein
MELO3C026506.2	MELO3C026506.2.1	-1.55517	-		0.0368285	-	chr03	22681518	22685874	Phytochrome
MELO3C026545.2	MELO3C026545.2.1	-2.62955	-		0.00462868	-	chr03	23073089	23074088	DNA-directed RNA polymerase subunit beta
MELO3C011474.2	MELO3C011474.2.1	-2.47121	-		0.00148106	-	chr03	23484596	23485398	Ankyrin repeat family protein
MELO3C011374.2	MELO3C011374.2.1	2.25265	-		0.00432216	-	chr03	24218301	24220693	Rhomboid-like protein
MELO3C011266.2	MELO3C011266.2.1	-1.77054	-		0.000929046	-	chr03	25027951	25032061	Histone acetyltransferase
MELO3C011242.2	MELO3C011242.2.1	-1.00665	-		0.0269358	-	chr03	25193286	25195251	UPF0481 protein At3g47200
MELO3C011241.2	MELO3C011241.2.1	-1.71585	-		0.0118043	-	chr03	25196267	25197168	UPF0481 protein
MELO3C010978.2	MELO3C010978.2.1	1.03342	-		0.0219475	-	chr03	27264118	27267757	purple acid phosphatase-like
MELO3C010977.2	MELO3C010977.2.1	-2.45516	-		0.00736165	-	chr03	27268146	27268969	dehydration-responsive element-binding protein 2D
MELO3C010969.2	MELO3C010969.2.1	1.06414	-		0.0403499	-	chr03	27330197	27331975	transmembrane protein 136
MELO3C010932.2	MELO3C010932.2.1	-1.10347	-		0.0357084	-	chr03	27575655	27576464	Transcription repressor OFP8
MELO3C010919.2	MELO3C010919.2.1	1.23853	-		0.0326279	-	chr03	27651381	27652454	Thaumatin
MELO3C010887.2	MELO3C010887.2.1	1.35931	-		0.0379584	-	chr03	27826563	27827719	Alpha/beta hydrolase-3
MELO3C030339.2	MELO3C030339.2.1	-2.69045	-7.33226		0.0197203	1.74896e-06	chr03	28409923	28410586	Phytosulfokines 3-like protein
MELO3C003306.2	MELO3C003306.2.1	-3.62306	-5.25896		0.0205017	0.011212	chr04	23037	23957	Protein EXORDIUM-like 1
MELO3C003316.2	MELO3C003316.2.1	-2.77878	-4.29499		0.00572518	8.28636e-06	chr04	94308	95253	Ubiquitin ligase protein cop1
MELO3C003336.2	MELO3C003336.2.1	4.11426	-		0.01561	-	chr04	229892	231947	expansin-like B1
MELO3C003419.2	MELO3C003419.2.1	1.42163	-		0.0396173	-	chr04	962808	964181	Tetraspanin
MELO3C030436.2	MELO3C030436.2.1	-1.43116	-		0.03833	-	chr04	2588411	2591370	MLO-like protein
MELO3C003642.2	MELO3C003642.2.1	1.91541	-		0.0195908	-	chr04	2792310	2794597	protein FAM32A-like
MELO3C003721.2	MELO3C003721.2.1	-1.1433	-		0.0179095	-	chr04	3433937	3434975	Beta-1,3-N-acetylglucosaminyltransferase family protein
MELO3C003830.2	MELO3C003830.2.1	-1.34365	-		0.00994476	-	chr04	5049470	5054279	sugar transporter ERD6-like 6
MELO3C027344.2	MELO3C027344.2.1	2.74485	-		0.0255588	-	chr04	5062698	5062957	protein RADIALIS-like 3
MELO3C003881.2	MELO3C003881.2.1	1.79562	-		0.045887	-	chr04	5941035	5943493	Calcium uniporter protein, mitochondrial
MELO3C018090.2	MELO3C018090.2.1	-1.35177	-		0.0175096	-	chr04	10585251	10586573	CTD small phosphatase-like protein
MELO3C012934.2	MELO3C012934.2.1	-1.572	-		0.00982042	-	chr04	14510361	14511187	Transcription factor, putative
MELO3C012952.2	MELO3C012952.2.1	-1.52961	-		0.0470738	-	chr04	14864658	14865510	Auxin-responsive protein
MELO3C012987.2	MELO3C012987.2.1	1.17742	-		0.0474133	-	chr04	15281374	15282288	Avr9/Cf-9 rapidly elicited protein
MELO3C025837.2	MELO3C025837.2.1	-2.7741	-		0.00801758	-	chr04	17560980	17563545	Ankyrin repeat-containing protein family
MELO3C025788.2	MELO3C025788.2.1	1.10139	-		0.0257069	-	chr04	18469895	18473513	Lipase
MELO3C023938.2	MELO3C023938.2.1	-2.27001	-		0.0152645	-	chr04	24164599	24170373	metal transporter Nramp1-like
MELO3C023927.2	MELO3C023927.2.1	-1.20804	-		0.0143234	-	chr04	24433363	24435283	DUF946 family protein (DUF946)
MELO3C026741.2	MELO3C026741.2.1	-1.00095	-		0.00252761	-	chr04	24822090	24823839	Non-specific serine/threonine protein kinase
MELO3C026591.2	MELO3C026591.2.1	2.32913	-		0.0207754	-	chr04	26037174	26039783	GDSL esterase/lipase
MELO3C030977.2	MELO3C030977.2.1	-1.33214	-		0.0282967	-	chr04	27735893	27736423	lamin-like protein
MELO3C009807.2	MELO3C009807.2.1	-1.56649	-		0.0434079	-	chr04	27948880	27949566	Protein MIZU-KUSSEI 1
MELO3C031000.2	MELO3C031000.2.1	-3.653	-		0.0205679	-	chr04	29632863	29633162	Unknown protein
MELO3C009585.2	MELO3C009585.2.1	1.26262	-		0.0397173	-	chr04	29838866	29842677	Elongation factor Tu family protein
MELO3C009565.2	MELO3C009565.2.1	1.23025	-		0.00962212	-	chr04	29974645	29978203	calcium-dependent protein kinase 26-like
MELO3C009498.2	MELO3C009498.2.1	2.83327	-		0.00152758	-	chr04	30484919	30485454	Unknown protein
MELO3C009388.2	MELO3C009388.2.1	-3.06336	-6.10504		0.0185427	0.00217191	chr04	31260641	31262166	UDP-glycosyltransferase 73C3-like
MELO3C009383.2	MELO3C009383.2.1	7.26596	-		0.000736396	-	chr04	31274812	31275978	Thaumatin-like protein 1a
MELO3C009211.2	MELO3C009211.2.1	1.05507	-		0.043372	-	chr04	32335501	32336110	Copper transporter, putative
MELO3C009189.2	MELO3C009189.2.1	1.20888	-		0.00046632	-	chr04	32436632	32439637	Laccase
MELO3C009136.2	MELO3C009136.2.1	-1.13519	-		0.0154833	-	chr04	32777337	32778278	Abscisic acid receptor PYL4
MELO3C009122.2	MELO3C009122.2.1	2.3093	-		0.0410957	-	chr04	32835853	32837316	Short-chain dehydrogenase/reductase
MELO3C009102.2	MELO3C009102.2.1	-1.07263	-		0.000169471	-	chr04	32975978	32976832	Pentatricopeptide repeat-containing protein
MELO3C009092.2	MELO3C009092.2.1	-5.43248	-7.47049		2.97805e-18	8.91475e-32	chr04	33039504	33041006	Protein LURP-one-related 17
MELO3C014634.2	MELO3C014634.2.1	-3.47166	-		0.020216	-	chr05	765824	770561	linoleate 13S-lipoxygenase 2-1, chloroplastic-like
MELO3C014630.2	MELO3C014630.2.1	2.90675	-		0.00228934	-	chr05	818470	821681	Lipoxygenase
MELO3C014597.2	MELO3C014597.2.1	1.59881	-		0.00994473	-	chr05	1079002	1081060	transcription factor MYB46
MELO3C014516.2	MELO3C014516.2.1	1.30984	-		0.0293049	-	chr05	1803632	1804661	NDR1/HIN1-like protein 12
MELO3C014440.2	MELO3C014440.2.1	1.34041	-		0.0315571	-	chr05	2393171	2399717	protein argonaute 16
MELO3C031071.2	MELO3C031071.2.1	-1.59891	-		0.0116409	-	chr05	2456043	2457360	Small ubiquitin-related modifier
MELO3C014324.2	MELO3C014324.2.1	-1.0997	-		0.0497371	-	chr05	3984639	3986297	Heat shock transcription factor
MELO3C031169.2	MELO3C031169.2.1	1.27472	-		0.0085376	-	chr05	4043782	4046719	guanine nucleotide-binding protein subunit gamma 2-like
MELO3C031239.2	MELO3C031239.2.1	-1.77195	-		0.0232906	-	chr05	5670875	5672806	Unknown protein
MELO3C027187.2	MELO3C027187.2.1	3.0518	-		0.0409916	-	chr05	6121655	6124603	Cyclopropane-fatty-acyl-phospholipid synthase family protein
MELO3C031111.2	MELO3C031111.2.1	1.54831	-		0.0211319	-	chr05	7065995	7068688	Negative regulator of systemic acquired resistance SNI1
MELO3C020465.2	MELO3C020465.2.1	-2.33642	-4.03935		0.00786681	1.02672e-06	chr05	7998380	8007134	ABC1 family protein
MELO3C020434.2	MELO3C020434.2.1	2.29701	-		0.0207819	-	chr05	8826115	8833225	Glycosyltransferase
MELO3C008574.2	MELO3C008574.2.1	1.01473	-		0.000258445	-	chr05	13561237	13591554	Beta-glucosidase
MELO3C003917.2	MELO3C003917.2.1	6.10085	-		0.000940817	-	chr05	19797789	19800462	Heat shock 70 kDa protein
MELO3C003918.2	MELO3C003918.2.1	1.41221	-		0.0280032	-	chr05	19805120	19810315	Receptor-like protein kinase
MELO3C004060.2	MELO3C004060.2.1	-3.05659	-4.67307		0.0358899	0.00643587	chr05	23289569	23292119	(R)-mandelonitrile lyase 1-like
MELO3C004135.2	MELO3C004135.2.1	5.46779	-		0.000606467	-	chr05	24365163	24371287	leucine aminopeptidase 2, chloroplastic-like
MELO3C004244.2	MELO3C004244.2.1	3.38696	-		1.69293e-05	-	chr05	25356923	25365019	Lipoxygenase
MELO3C031318.2	MELO3C031318.2.1	2.26372	-		0.0283165	-	chr05	25430844	25434171	Lipoxygenase
MELO3C004401.2	MELO3C004401.2.1	1.10122	-		0.0203395	-	chr05	26939806	26942107	protein ACCELERATED CELL DEATH 6-like
MELO3C004553.2	MELO3C004553.2.1	3.52513	-		0.00737796	-	chr05	28279368	28280272	multiprotein-bridging factor 1c
MELO3C004600.2	MELO3C004600.2.1	1.48652	-		0.0252577	-	chr05	28626168	28628657	acid phosphatase 1-like
MELO3C004644.2	MELO3C004644.2.1	-1.11137	-		0.00062404	-	chr05	28903108	28906241	Spermidine synthase
MELO3C005927.2	MELO3C005927.2.1	-1.18745	-		0.0111036	-	chr06	11339	12195	NDR1/HIN1-like protein 12
MELO3C006024.2	MELO3C006024.2.1	1.10366	-		0.0078458	-	chr06	625258	627905	Cytochrome b561 and DOMON domain-containing protein
MELO3C031650.2	MELO3C031650.2.1	-1.19445	-		0.0270475	-	chr06	2717782	2718963	Unknown protein
MELO3C006354.2	MELO3C006354.2.1	-1.98769	-		0.0429882	-	chr06	2724580	2725507	Glutathione S-transferase
MELO3C006536.2	MELO3C006536.2.1	1.62209	-		0.0399875	-	chr06	3937542	3940791	Heat shock 70 kDa protein
MELO3C006581.2	MELO3C006581.2.1	1.62694	-		0.0220699	-	chr06	4280650	4283464	Protein phosphatase 2c, putative
MELO3C031714.2	MELO3C031714.2.1	1.74694	-		0.0226688	-	chr06	4447674	4452415	Unknown protein
MELO3C031779.2	MELO3C031779.2.1	5.24862	-		0.00804174	-	chr06	6200006	6202144	Unknown protein
MELO3C031780.2	MELO3C031780.2.1	-4.56076	-2.42132		0.000989742	0.0112284	chr06	6208655	6209439	Unknown protein
MELO3C031809.2	MELO3C031809.2.1	1.28365	-		0.0481838	-	chr06	7056910	7061116	transcription factor LAF1-like isoform X2
MELO3C006935.2	MELO3C006935.2.1	2.31594	-		0.0237762	-	chr06	7456091	7459396	Heat shock protein 90
MELO3C006956.2	MELO3C006956.2.1	1.41042	-		0.0484509	-	chr06	7625852	7639619	Coiled-coil domain-containing protein
MELO3C008489.2	MELO3C008489.2.1	2.0234	-		0.000744073	-	chr06	8672548	8677242	Serine/threonine-protein kinase stt7, chloroplastic
MELO3C019393.2	MELO3C019393.2.1	-1.21293	-		0.00718357	-	chr06	9215521	9218940	subtilisin-like protease SBT3.17 isoform X1
MELO3C019452.2	MELO3C019452.2.1	2.0503	-		0.00175956	-	chr06	10021559	10023198	BPS1-like protein
MELO3C000682.2	MELO3C000682.2.1	-1.04422	-		0.0392782	-	chr06	10656458	10657598	FGGY carbohydrate kinase domain-containing protein
MELO3C020292.2	MELO3C020292.2.1	1.18039	-		0.0481135	-	chr06	14001177	14001921	Transmembrane protein, putative
MELO3C020273.2	MELO3C020273.2.1	-1.39661	-		0.00858612	-	chr06	14358364	14358827	MLP-like protein 28
MELO3C020192.2	MELO3C020192.2.1	-2.24681	-3.76126		0.00827486	2.77675e-06	chr06	16228736	16245754	ATA15 protein
MELO3C014790.2	MELO3C014790.2.1	1.51644	-		0.0400584	-	chr06	22963638	22967555	Protein SIEVE ELEMENT OCCLUSION B
MELO3C032185.2	MELO3C032185.2.1	2.18741	-		0.00830328	-	chr06	24977825	24978974	exosome complex exonuclease RRP44 homolog A
MELO3C016449.2	MELO3C016449.2.1	7.21119	-		0.00786641	-	chr06	28221976	28222893	22.0 kDa class IV heat shock protein
MELO3C013706.2	MELO3C013706.2.1	-1.51036	-		0.0380333	-	chr06	30634586	30635190	Unknown protein
MELO3C013774.2	MELO3C013774.2.1	-1.05278	-		0.0174834	-	chr06	31074978	31077797	Cystathionine gamma-synthase
MELO3C013857.2	MELO3C013857.2.1	-2.87226	-7.76334		0.0233174	7.24246e-05	chr06	31767235	31768221	AT-hook motif nuclear-localized protein 23
MELO3C013917.2	MELO3C013917.2.1	-1.88838	-		0.00450563	-	chr06	32465953	32467072	ethylene-responsive transcription factor 5
MELO3C013945.2	MELO3C013945.2.1	3.93215	-		0.0208184	-	chr06	32758694	32760734	Small heat shock protein, chloroplastic
MELO3C013946.2	MELO3C013946.2.1	2.67183	-		0.0320587	-	chr06	32765284	32766884	Small heat shock protein, chloroplastic
MELO3C013953.2	MELO3C013953.2.1	-2.7459	-		0.00401602	-	chr06	32874311	32875449	36.4 kDa proline-rich protein-like
MELO3C014109.2	MELO3C014109.2.1	1.18805	-		0.016666	-	chr06	34834759	34838474	Nucleotide/sugar transporter family protein
MELO3C014117.2	MELO3C014117.2.1	1.49426	-		0.0198	-	chr06	34941554	34943764	Kinase, putative
MELO3C016976.2	MELO3C016976.2.1	-1.45614	-		0.00246515	-	chr07	662882	663746	zinc finger protein 1-like
MELO3C016901.2	MELO3C016901.2.1	-1.26245	-		0.00720893	-	chr07	1303421	1304120	RWP-RK domain containing protein
MELO3C016897.2	MELO3C016897.2.1	2.08167	-		0.00594786	-	chr07	1313911	1314973	17.9 kDa class II heat shock protein
MELO3C032353.2	MELO3C032353.2.1	-1.62528	-		0.00414779	-	chr07	1495772	1498727	Unknown protein
MELO3C016835.2	MELO3C016835.2.1	-6.0663	-		0.00107123	-	chr07	1731888	1732352	bZIP transcription factor 53-like
MELO3C032376.2	MELO3C032376.2.1	1.18295	-		0.0444041	-	chr07	1940468	1941901	Sulfhydryl oxidase
MELO3C032396.2	MELO3C032396.2.1	1.51855	-		0.0277312	-	chr07	2483117	2483797	MYB-related transcription factor
MELO3C026306.2	MELO3C026306.2.1	1.06922	-		0.0429675	-	chr07	11264550	11267040	COBRA-like protein
MELO3C018930.2	MELO3C018930.2.1	-4.55871	-8.00178		0.0276585	3.47176e-05	chr07	13281716	13285052	zinc finger protein CONSTANS-LIKE 2
MELO3C018972.2	MELO3C018972.2.1	-1.36021	-		0.00674348	-	chr07	14188328	14189181	Arabinogalactan-protein
MELO3C024841.2	MELO3C024841.2.1	5.36829	-		0.017953	-	chr07	17118272	17118934	proline-rich receptor-like protein kinase PERK2
MELO3C032597.2	MELO3C032597.2.1	1.70218	-		0.0489918	-	chr07	21828924	21829775	Unknown protein
MELO3C016370.2	MELO3C016370.2.1	-2.91588	-4.7014		0.0014049	6.75825e-08	chr07	22180960	22184386	B-box zinc finger protein 18-like
MELO3C017575.2	MELO3C017575.2.1	-1.23388	-		0.0111036	-	chr07	22853985	22854206	BnaC01g00560D protein
MELO3C017743.2	MELO3C017743.2.1	-2.94134	-		0.0406113	-	chr07	24377154	24378652	WRKY transcription factor
MELO3C017778.2	MELO3C017778.2.1	-1.22502	-		0.0168532	-	chr07	24679296	24679805	Armadillo repeat-containing protein 2
MELO3C017809.2	MELO3C017809.2.1	2.64624	-		0.0488673	-	chr07	24968777	24971128	phenylalanine ammonia-lyase-like
MELO3C007031.2	MELO3C007031.2.1	1.10108	-		0.011778	-	chr08	312622	316159	Polygalacturonase QRT3
MELO3C000026.2	MELO3C000026.2.1	-1.25612	-		0.0123919	-	chr08	1491112	1491468	6,7-dimethyl-8-ribityllumazine synthase
MELO3C007224.2	MELO3C007224.2.1	1.16312	-		0.00242024	-	chr08	1573115	1575135	GDSL esterase/lipase At1g28570-like
MELO3C007430.2	MELO3C007430.2.1	3.27403	-		0.010036	-	chr08	2714345	2716597	DUF506 family protein (DUF506)
MELO3C007629.2	MELO3C007629.2.1	1.03349	-		0.0176912	-	chr08	4229637	4236481	Condensin-2 complex subunit G2, putative
MELO3C007729.2	MELO3C007729.2.1	1.11862	-		0.00215373	-	chr08	4949156	4950085	Unknown protein
MELO3C007827.2	MELO3C007827.2.1	4.32078	-		0.0474598	-	chr08	5579690	5584847	pyridine nucleotide-disulfide oxidoreductase domain-containing protein 2-like
MELO3C007852.2	MELO3C007852.2.1	2.31535	-		0.00210002	-	chr08	5730090	5738855	Carboxyl methyltransferase
MELO3C007886.2	MELO3C007886.2.1	-2.74145	-5.16029		0.0132013	6.29123e-07	chr08	5976207	5977952	Zinc finger, B-box
MELO3C007941.2	MELO3C007941.2.1	2.51707	-		0.00572084	-	chr08	6347761	6350520	Receptor-like kinase theseus protein
MELO3C008033.2	MELO3C008033.2.1	-1.1882	-		0.0291536	-	chr08	6944991	6945656	RING-H2 finger protein ATL78
MELO3C032932.2	MELO3C032932.2.1	-4.50565	-6.95339		0.0250058	0.00220002	chr08	8082664	8083712	Alpha/beta hydrolase-3
MELO3C024577.2	MELO3C024577.2.1	-1.19315	-		0.030489	-	chr08	8213813	8214283	At3g52520
MELO3C033134.2	MELO3C033134.2.1	-1.69266	-3.67106		0.0445754	7.42958e-05	chr08	8214405	8217578	HVA22-like protein
MELO3C032937.2	MELO3C032937.2.1	1.15431	-		0.000863237	-	chr08	8767044	8768367	glucomannan 4-beta-mannosyltransferase 9-like
MELO3C024465.2	MELO3C024465.2.1	1.0033	-		0.0170516	-	chr08	9316484	9317782	Acylphosphatase
MELO3C020730.2	MELO3C020730.2.1	1.97	3.60978		0.0455505	4.89175e-05	chr08	9796094	9797047	Regulatory protein NPR1
MELO3C023133.2	MELO3C023133.2.1	1.37739	-		0.00933471	-	chr08	16416388	16418424	F17A17.37 protein
MELO3C008798.2	MELO3C008798.2.1	1.34083	-		0.0284519	-	chr08	25214507	25217643	ARM repeat superfamily protein
MELO3C025210.2	MELO3C025210.2.1	-1.94373	-		0.00471428	-	chr08	26854219	26856172	gibberellin 2-beta-dioxygenase 2-like
MELO3C026033.2	MELO3C026033.2.1	-4.79962	-3.07644		0.00101893	0.0218893	chr08	27606243	27606479	At2g21820
MELO3C026017.2	MELO3C026017.2.1	-1.0222	-		0.00056086	-	chr08	27804945	27808609	Mitochondrial carrier protein
MELO3C026323.2	MELO3C026323.2.1	1.12974	-		0.0045504	-	chr08	28906412	28908956	cytokinin dehydrogenase 1
MELO3C014208.2	MELO3C014208.2.1	1.13174	-		0.0357741	-	chr08	29767327	29780581	PAX-interacting protein 1
MELO3C033472.2	MELO3C033472.2.1	-2.02804	-		0.0344273	-	chr08	29921135	29924137	Unknown protein
MELO3C014239.2	MELO3C014239.2.1	-2.34425	-3.95461		0.0169923	1.91738e-05	chr08	30084894	30086578	Aquaporin PIP2
MELO3C014257.2	MELO3C014257.2.1	-1.01687	-		0.0243086	-	chr08	30183043	30184113	Arabidopsis thaliana genomic DNA, chromosome 5, P1 clone:MOK16
MELO3C003094.2	MELO3C003094.2.1	1.25815	-		0.00901986	-	chr08	30572730	30574681	exocyst complex component EXO70A1
MELO3C003195.2	MELO3C003195.2.1	1.7549	-		0.00761178	-	chr08	31627111	31627542	17.5 kDa class I heat shock protein
MELO3C003224.2	MELO3C003224.2.1	1.17632	-		0.0299995	-	chr08	31911131	31922012	mitogen-activated protein kinase-binding protein 1 isoform X1
MELO3C003246.2	MELO3C003246.2.1	3.81492	-		0.040804	-	chr08	32158097	32161301	RNA exonuclease 4-like
MELO3C003284.2	MELO3C003284.2.1	1.12402	-		0.0131864	-	chr08	33072124	33077112	NADP dependent sorbitol 6-phosphate dehydrogenase family protein
MELO3C022201.2	MELO3C022201.2.1	1.74946	-		0.0264565	-	chr09	299035	301748	GDSL esterase/lipase
MELO3C022116.2	MELO3C022116.2.1	2.76332	-		0.0340585	-	chr09	958391	959098	22.0 kDa class IV heat shock protein
MELO3C022019.2	MELO3C022019.2.1	-4.37147	-5.94393		0.0018949	1.2496e-05	chr09	1772565	1773839	AT3g29240/MXO21_9
MELO3C022006.2	MELO3C022006.2.1	-1.07496	-		0.0333618	-	chr09	1859524	1865499	Phosphate transporter PHO1-like protein
MELO3C021607.2	MELO3C021607.2.1	2.63888	-		0.0030485	-	chr09	4346244	4348157	pectate lyase-like
MELO3C033692.2	MELO3C033692.2.1	-2.81276	-		0.0150639	-	chr09	4394510	4396761	Unknown protein
MELO3C021648.2	MELO3C021648.2.1	1.69652	-		0.00686146	-	chr09	4915047	4918065	Heat shock 70 kDa protein
MELO3C002921.2	MELO3C002921.2.1	1.24985	-		0.026003	-	chr09	7641728	7642167	Cysteine proteinase inhibitor
MELO3C022804.2	MELO3C022804.2.1	-1.00776	-		0.000489305	-	chr09	11995817	11997433	heavy metal-associated isoprenylated plant protein 22
MELO3C022841.2	MELO3C022841.2.1	1.0986	-		0.042329	-	chr09	12749895	12750797	Serinethreonine-protein kinase ctr1
MELO3C000507.2	MELO3C000507.2.1	1.68304	-		0.0282543	-	chr09	13467726	13468500	Myb transcription factor
MELO3C033944.2	MELO3C033944.2.1	-3.57668	-7.02452		0.0131908	0.000418728	chr09	16122393	16123197	NBS-LRR type resistance protein
MELO3C005225.2	MELO3C005225.2.1	1.87973	-		0.0165824	-	chr09	17547655	17549348	Lipid transfer protein
MELO3C005373.2	MELO3C005373.2.1	-1.2974	-		0.0183966	-	chr09	19729634	19731007	F-box protein PP2-A13-like
MELO3C005453.2	MELO3C005453.2.1	-5.85596	-2.93228		0.000127805	0.00888127	chr09	20447829	20451687	LRR receptor-like serine/threonine-protein kinase FLS2
MELO3C005456.2	MELO3C005456.2.1	1.74697	-		0.0369927	-	chr09	20471391	20473519	Peroxidase
MELO3C005465.2	MELO3C005465.2.1	-1.78424	-		0.00200176	-	chr09	20523806	20524939	ethylene-responsive transcription factor ERF105
MELO3C005576.2	MELO3C005576.2.1	-3.48866	-		0.00304603	-	chr09	21327725	21331071	Cytochrome P450
MELO3C005592.2	MELO3C005592.2.1	1.02045	-		0.00926661	-	chr09	21466233	21467845	Protein DETOXIFICATION
MELO3C005784.2	MELO3C005784.2.1	2.34203	-		0.00995539	-	chr09	22913955	22914419	DUF538 family protein
MELO3C005795.2	MELO3C005795.2.1	-3.00047	-4.61288		0.00113018	1.62163e-07	chr09	23029201	23034415	Starch synthase, chloroplastic/amyloplastic
MELO3C034046.2	MELO3C034046.2.1	-2.38992	-		0.0461664	-	chr10	1519656	1521040	Unknown protein
MELO3C012175.2	MELO3C012175.2.1	-1.50617	-		0.00510011	-	chr10	2174915	2178920	Thioredoxin-like protein aaed1, chloroplastic
MELO3C012099.2	MELO3C012099.2.1	2.56147	-		0.0064864	-	chr10	2624471	2626613	ribonuclease 1-like
MELO3C012085.2	MELO3C012085.2.1	1.6345	-		0.0318392	-	chr10	2686262	2688182	HVA22-like protein
MELO3C011927.2	MELO3C011927.2.1	-2.01869	-4.37379		0.0276214	0.00030978	chr10	3814447	3814965	Cytochrome P450
MELO3C011908.2	MELO3C011908.2.1	1.08869	-		0.0463694	-	chr10	3939907	3941142	Heat shock protein HSP26
MELO3C011894.2	MELO3C011894.2.1	1.37315	-		0.000991492	-	chr10	4026934	4032059	ABC transporter C family member 3
MELO3C011810.2	MELO3C011810.2.1	1.2675	-		0.0174074	-	chr10	4595696	4600213	Mg-protoporphyrin IX chelatase
MELO3C023905.2	MELO3C023905.2.1	2.90933	-		0.0156947	-	chr10	7278962	7283064	cucumisin-like
MELO3C020095.2	MELO3C020095.2.1	-1.28723	-		0.00695033	-	chr10	12153315	12155419	Neuronal PAS domain protein
MELO3C018366.2	MELO3C018366.2.1	-1.42798	-		0.0035625	-	chr10	17720660	17721166	RING-H2 finger protein ATL66
MELO3C018347.2	MELO3C018347.2.1	-4.03228	-1.9164		0.000145759	0.043666	chr10	18219973	18220932	Inhibitor protein
MELO3C026448.2	MELO3C026448.2.1	1.25173	-		0.0476081	-	chr10	24099381	24104714	Cytosine-specific methyltransferase
MELO3C023230.2	MELO3C023230.2.1	-1.83478	-		0.0077695	-	chr11	399325	401488	NAC domain-containing protein 104-like isoform X1
MELO3C023278.2	MELO3C023278.2.1	5.34978	-		0.00809517	-	chr11	758410	761897	terpene synthase 10-like
MELO3C023310.2	MELO3C023310.2.1	1.12659	-		0.00686097	-	chr11	1228776	1233932	Glucose-1-phosphate adenylyltransferase
MELO3C034706.2	MELO3C034706.2.1	-1.98553	-		0.00647018	-	chr11	4078935	4080696	Unknown protein
MELO3C020758.2	MELO3C020758.2.1	-2.20058	-		0.00942346	-	chr11	4316265	4316844	auxin-responsive protein SAUR23-like
MELO3C034613.2	MELO3C034613.2.1	-1.84436	-		0.0468607	-	chr11	4795438	4798664	Unknown protein
MELO3C024736.2	MELO3C024736.2.1	1.06083	-		0.0379417	-	chr11	7276969	7279734	tocopherol O-methyltransferase, chloroplastic
MELO3C027227.2	MELO3C027227.2.1	-2.07049	-		0.00520922	-	chr11	8759873	8760132	Unknown protein
MELO3C013665.2	MELO3C013665.2.1	1.00048	-		0.0266477	-	chr11	19297825	19302192	mechanosensitive ion channel protein 6-like
MELO3C026870.2	MELO3C026870.2.1	3.59799	-		0.00244219	-	chr11	21298032	21299813	Peroxidase
MELO3C035117.2	MELO3C035117.2.1	-2.44598	-		0.0131052	-	chr11	21700203	21700552	Unknown protein
MELO3C001354.2	MELO3C001354.2.1	1.77591	-		0.0105666	-	chr11	26269690	26269986	Kinase family protein
MELO3C026922.2	MELO3C026922.2.1	-1.38463	-		0.0211918	-	chr11	26411452	26413035	lysM domain receptor-like kinase 3
MELO3C021409.2	MELO3C021409.2.1	-4.14092	-8.57166		0.00842148	8.23816e-09	chr11	27343469	27344557	At3g06070
MELO3C021377.2	MELO3C021377.2.1	-1.36927	-		0.0283592	-	chr11	27636194	27646445	sugar transporter ERD6-like 16
MELO3C021335.2	MELO3C021335.2.1	-8.75448	-6.25666		0.00246141	0.0213833	chr11	27950385	27951609	Protein SRC2
MELO3C034938.2	MELO3C034938.2.1	2.60636	-		0.0243805	-	chr11	28923202	28925357	Unknown protein
MELO3C021147.2	MELO3C021147.2.1	-2.59142	-4.29584		0.0058692	1.32776e-06	chr11	29445838	29446479	14 kDa proline-rich protein DC2.15, putative
MELO3C022327.2	MELO3C022327.2.1	-2.80851	-		0.0240894	-	chr11	30409446	30410934	Transmembrane protein, putative
MELO3C022337.2	MELO3C022337.2.1	-1.07525	-		0.0112767	-	chr11	30481662	30482590	auxin-responsive protein SAUR36
MELO3C022501.2	MELO3C022501.2.1	1.88498	-		0.00233752	-	chr11	31641919	31650319	SNARE-interacting protein KEULE
MELO3C022516.2	MELO3C022516.2.1	4.05119	5.63598		0.0350221	0.00208158	chr11	31767647	31772520	MADS-box transcription factor
MELO3C020492.2	MELO3C020492.2.1	-3.66358	-		0.0050216	-	chr12	234645	235328	WI12
MELO3C020531.2	MELO3C020531.2.1	2.7786	-		0.00798412	-	chr12	590288	593333	Pyruvate decarboxylase
MELO3C020713.2	MELO3C020713.2.1	1.78309	-		0.0347313	-	chr12	3031255	3036921	protein NRT1/ PTR FAMILY 2.7-like
MELO3C026848.2	MELO3C026848.2.1	1.141	-		0.00729005	-	chr12	3472518	3476218	Mitogen-activated protein kinase
MELO3C035448.2	MELO3C035448.2.1	-3.45385	-		0.0151593	-	chr12	4841914	4842208	Unknown protein
MELO3C004965.2	MELO3C004965.2.1	-8.29216	-		0.0205161	-	chr12	5454439	5455340	charged multivesicular body protein 5-like
MELO3C004922.2	MELO3C004922.2.1	1.49955	-		0.0189431	-	chr12	6636486	6639785	alpha carbonic anhydrase 7-like
MELO3C004869.2	MELO3C004869.2.1	-1.74022	-		0.0422031	-	chr12	8275347	8276869	protein SENSITIVE TO PROTON RHIZOTOXICITY 1
MELO3C021682.2	MELO3C021682.2.1	-3.96699	-5.79105		0.018394	0.00255789	chr12	15282410	15282748	TNFR/CD27/30/40/95 cysteine-rich region
MELO3C002839.2	MELO3C002839.2.1	1.06739	-		0.00944212	-	chr12	18498312	18499943	FAD-binding Berberine family protein
MELO3C002829.2	MELO3C002829.2.1	1.03028	-		0.00965774	-	chr12	18638553	18641385	Germin-like protein 1
MELO3C002775.2	MELO3C002775.2.1	5.24048	-		0.0383895	-	chr12	19475312	19477822	Tyrosine decarboxylase
MELO3C002759.2	MELO3C002759.2.1	-2.84786	-4.91033		0.0181316	2.07161e-05	chr12	19799155	19800954	Chitinase family protein
MELO3C002730.2	MELO3C002730.2.1	-1.14899	-		0.00167703	-	chr12	20205263	20207628	Purine permease
MELO3C002689.2	MELO3C002689.2.1	-1.15453	-		0.00812694	-	chr12	20660326	20664810	serine/threonine-protein kinase STY8-like
MELO3C002674.2	MELO3C002674.2.1	-1.74464	-		0.014959	-	chr12	20810634	20811673	BnaA04g24650D protein
MELO3C002661.2	MELO3C002661.2.1	-3.34659	-6.22175		0.0139284	1.03779e-06	chr12	20898876	20901275	Non-specific serine/threonine protein kinase
MELO3C001006.2	MELO3C001006.2.1	-1.27637	-		0.01686	-	chr12	21276833	21277212	MACPF domain-containing protein
MELO3C002618.2	MELO3C002618.2.1	1.08474	-		0.0319978	-	chr12	21335535	21339401	Squamosa promoter-binding-like protein
MELO3C002517.2	MELO3C002517.2.1	1.55267	-		0.0476081	-	chr12	22140203	22146480	(3S,6E)-nerolidol synthase 1-like
MELO3C002513.2	MELO3C002513.2.1	1.46122	-		0.0241932	-	chr12	22203933	22206026	Phosphosulfolactate synthase
MELO3C002493.2	MELO3C002493.2.1	1.34276	-		0.0356815	-	chr12	22295906	22299568	Transposon Ty3-G Gag-Pol polyprotein
MELO3C002492.2	MELO3C002492.2.1	4.26584	-		0.00640881	-	chr12	22299334	22300624	cysteine-rich receptor-like protein kinase 25
MELO3C002483.2	MELO3C002483.2.1	-2.50671	-4.24551		0.0051996	1.14908e-06	chr12	22346578	22351676	Gibberellin 2-beta-dioxygenase 8
MELO3C002413.2	MELO3C002413.2.1	2.35007	-		0.0315737	-	chr12	22800418	22801306	Ankyrin repeat family protein
MELO3C002337.2	MELO3C002337.2.1	1.20949	-		0.0131052	-	chr12	23371327	23373022	At3g48490
MELO3C002299.2	MELO3C002299.2.1	1.1888	-		0.0186283	-	chr12	23645819	23650373	pachytene checkpoint protein 2 homolog
MELO3C002160.2	MELO3C002160.2.1	-1.47026	-		0.0190172	-	chr12	24490685	24495794	ARF-GAP domain 15
MELO3C002089.2	MELO3C002089.2.1	-1.06276	-		0.00467114	-	chr12	24949054	24950906	transcription factor BEE 3-like
MELO3C002020.2	MELO3C002020.2.1	1.18379	-		0.0106831	-	chr12	25431148	25434741	Chaperone protein
MELO3C001969.2	MELO3C001969.2.1	-1.0761	-		0.0305509	-	chr12	25724146	25725152	pectinesterase 3

## Sheet: WM-7 6 dpi
Supplementary Table 5.	DEGs in WM-7 at 3, 6 and 12 dpi in ToLCNDV and mock inoculated plants. Log2 (FoldChange) values, gene code, its genomic position in melon genome (v4.0) and functional anotation are shown.
		Log2 (Fold Change)			p-value
GENE	Transcript	ToLCNDV inoculated	Mock inoculated		ToLCNDV inoculated	Mock inoculated	Chromosome	Start	End	Description
MELO3C018449.2	MELO3C018449.2.1	2.27862	-		0.0239497	-	chr01	374836	377730	abscisic acid 8'-hydroxylase 4
MELO3C018497.2	MELO3C018497.2.1	1.06137	-		0.048611	-	chr01	685946	688853	DNA topoisomerase
MELO3C018503.2	MELO3C018503.2.1	1.20268	-		0.000128095	-	chr01	721831	722928	Gibberellin-regulated family protein
MELO3C018504.2	MELO3C018504.2.1	1.09553	-		0.0011022	-	chr01	726315	727839	Proline-rich protein 1
MELO3C018635.2	MELO3C018635.2.1	1.2935	-		0.00367	-	chr01	1662279	1665359	7-deoxyloganetin glucosyltransferase-like
MELO3C018669.2	MELO3C018669.2.1	-1.46247	-		0.000282281	-	chr01	1983871	1987231	2-alkenal reductase (NADP(+)-dependent)-like
MELO3C018723.2	MELO3C018723.2.1	2.44392	-		0.000645374	-	chr01	2402256	2405487	Protein LIGHT-DEPENDENT SHORT HYPOCOTYLS 10
MELO3C018822.2	MELO3C018822.2.1	-1.76292	-		0.000944851	-	chr01	3101377	3102649	glycine-rich cell wall structural protein 1-like
MELO3C000277.2	MELO3C000277.2.1	4.69038	-		4.88022e-05	-	chr01	12315965	12316910	Cytochrome b6
MELO3C028997.2	MELO3C028997.2.1	-1.91834	-		0.0194224	-	chr01	12818516	12819952	NEP1-interacting protein-like 2 isoform X2
MELO3C013313.2	MELO3C013313.2.1	1.50631	-		0.0411142	-	chr01	15280987	15283334	O-methyltransferase, putative
MELO3C013358.2	MELO3C013358.2.1	-4.28254	-		0.0276263	-	chr01	16015106	16015399	Unknown protein
MELO3C013379.2	MELO3C013379.2.1	-2.20836	-		0.00531847	-	chr01	16213050	16216866	Neutral/alkaline invertase
MELO3C013411.2	MELO3C013411.2.1	1.46782	-		0.023451	-	chr01	16602697	16609505	NADP dependent sorbitol 6-phosphate dehydrogenase family protein
MELO3C012547.2	MELO3C012547.2.1	1.08415	-		0.00280838	-	chr01	18592335	18595127	polyol transporter 5-like
MELO3C012701.2	MELO3C012701.2.1	1.43751	-		0.0172587	-	chr01	21798030	21798830	Cysteine proteinase inhibitor
MELO3C012702.2	MELO3C012702.2.1	1.86934	-		0.0102751	-	chr01	21826195	21827118	Cysteine proteinase inhibitor
MELO3C029198.2	MELO3C029198.2.1	-3.72397	-6.5344		0.0370226	0.00422178	chr01	28273008	28274645	hyoscyamine 6-dioxygenase-like
MELO3C015804.2	MELO3C015804.2.1	1.15393	-		0.0172678	-	chr01	29348549	29351325	heat stress transcription factor A-6b-like isoform X1
MELO3C028913.2	MELO3C028913.2.1	2.6469	-		0.00172362	-	chr01	29866850	29867844	ATP synthase subunit alpha, chloroplastic
MELO3C015880.2	MELO3C015880.2.1	-1.86105	-		0.0446944	-	chr01	30364004	30366157	Gibberellin receptor GID1A
MELO3C015945.2	MELO3C015945.2.1	-6.12732	-		0.0445792	-	chr01	30943628	30945678	GATA transcription factor 15-like
MELO3C015982.2	MELO3C015982.2.1	1.22899	-		0.0361492	-	chr01	31277731	31279421	Unknown protein
MELO3C016030.2	MELO3C016030.2.1	1.02986	-		0.0369626	-	chr01	31729175	31731848	Desiccation-related protein PCC13-62
MELO3C023591.2	MELO3C023591.2.1	-1.49899	-		0.00571779	-	chr01	32496346	32500660	Carboxypeptidase
MELO3C023519.2	MELO3C023519.2.1	1.38255	-		0.00762973	-	chr01	33037902	33043363	Beta-glucosidase
MELO3C001055.2	MELO3C001055.2.1	1.4228	-		0.0274734	-	chr01	34334292	34334735	Glyoxylate reductase
MELO3C024324.2	MELO3C024324.2.1	-1.09235	-		0.0223891	-	chr01	34859232	34862087	Chaperone protein DnaJ
MELO3C024383.2	MELO3C024383.2.1	-1.25287	-		0.0106368	-	chr01	35282631	35285826	beta-fructofuranosidase, insoluble isoenzyme CWINV1-like
MELO3C015330.2	MELO3C015330.2.1	-7.49341	-3.36565		0.000852295	0.0466515	chr02	782697	783224	Unknown protein
MELO3C015414.2	MELO3C015414.2.1	-2.50376	-		0.0153533	-	chr02	1438086	1439227	receptor-like protein kinase HSL1
MELO3C029341.2	MELO3C029341.2.1	3.97763	-		0.000276565	-	chr02	2254218	2255672	Harbinger transposase-derived nuclease
MELO3C015540.2	MELO3C015540.2.1	2.32408	-		0.0319637	-	chr02	2635454	2639008	Beta-galactosidase
MELO3C015221.2	MELO3C015221.2.1	4.77199	3.19371		0.000261668	0.0203322	chr02	5074999	5084299	cyanogenic beta-glucosidase-like
MELO3C015214.2	MELO3C015214.2.1	1.31453	-		0.00813091	-	chr02	5227695	5232066	beta-glucosidase 24
MELO3C015181.2	MELO3C015181.2.1	-1.74218	-		0.0378231	-	chr02	5928974	5932644	Transferring glycosyl group transferase
MELO3C015101.2	MELO3C015101.2.1	-1.65151	-		0.0235713	-	chr02	9781877	9797002	RNA cytidine acetyltransferase 1-like
MELO3C034728.2	MELO3C034728.2.1	4.83249	-		9.00824e-06	-	chr02	11878322	11878582	ATP synthase subunit c, chloroplastic
MELO3C002745.2	MELO3C002745.2.1	4.34322	-		5.15974e-05	-	chr02	11878337	11878682	ATP synthase subunit c, chloroplastic
MELO3C010186.2	MELO3C010186.2.1	-1.36462	-		0.00768115	-	chr02	15146874	15148406	UDP-glucuronate 4-epimerase 1-like
MELO3C010210.2	MELO3C010210.2.1	1.0041	-		0.017654	-	chr02	15362641	15364230	Unknown protein
MELO3C010247.2	MELO3C010247.2.1	-1.54819	-		0.0310431	-	chr02	15865198	15866083	DUF679 domain membrane protein
MELO3C000667.2	MELO3C000667.2.1	3.64974	-		0.000238767	-	chr02	16365578	16365781	Unknown protein
MELO3C025356.2	MELO3C025356.2.1	1.12509	-		0.02966	-	chr02	19862326	19862537	Unknown protein
MELO3C024628.2	MELO3C024628.2.1	1.49858	-		0.0452872	-	chr02	19988784	19991809	E3 ubiquitin-protein ligase TRIM9
MELO3C001664.2	MELO3C001664.2.1	3.71202	-		0.0044344	-	chr02	20563006	20563224	Photosystem I P700 chlorophyll a apoprotein A1
MELO3C017482.2	MELO3C017482.2.1	-5.15989	-2.50343		0.00683213	0.0439445	chr02	22499632	22502092	Xyloglucan endotransglucosylase/hydrolase
MELO3C017478.2	MELO3C017478.2.1	1.43517	-		0.00861829	-	chr02	22549665	22551067	Xyloglucan endotransglucosylase/hydrolase
MELO3C000100.2	MELO3C000100.2.1	3.93707	-		2.71472e-05	-	chr02	22670163	22670856	Photosystem I P700 chlorophyll a apoprotein A2
MELO3C000173.2	MELO3C000173.2.1	4.61965	-		7.81599e-06	-	chr02	23836267	23836836	Photosystem II CP43 reaction center protein
MELO3C000131.2	MELO3C000131.2.1	4.43892	-		2.30585e-05	-	chr02	23836850	23837877	Photosystem II CP43 reaction center protein
MELO3C017358.2	MELO3C017358.2.1	1.03533	-		0.00497978	-	chr02	23935345	23938265	C2 domain-containing protein
MELO3C017272.2	MELO3C017272.2.1	2.03803	-		0.0449117	-	chr02	24667447	24668058	Ethylene-responsive transcription factor
MELO3C017162.2	MELO3C017162.2.1	1.52118	-		0.0238268	-	chr02	25450050	25451982	aldose 1-epimerase-like
MELO3C017147.2	MELO3C017147.2.1	1.1467	-		0.00164618	-	chr02	25553183	25560141	Zinc finger protein, putative
MELO3C017103.2	MELO3C017103.2.1	1.85664	-		0.0134674	-	chr02	25845568	25849148	spermidine synthase
MELO3C026237.2	MELO3C026237.2.1	3.72155	-		0.031062	-	chr02	26430318	26431853	DELLA protein RGL2
MELO3C026226.2	MELO3C026226.2.1	4.42381	-		0.0176366	-	chr02	26496445	26496699	Monocarboxylate transporter 9
MELO3C008116.2	MELO3C008116.2.1	1.46447	-		0.0287357	-	chr03	750759	762010	Magnesium transporter NIPA
MELO3C008284.2	MELO3C008284.2.1	-5.36252	-		0.0209325	-	chr03	3005566	3007228	WUSCHEL-related homeobox 5
MELO3C028145.2	MELO3C028145.2.1	4.01711	-		0.000204183	-	chr03	3592135	3592335	Photosystem I P700 chlorophyll a apoprotein A1
MELO3C027236.2	MELO3C027236.2.1	5.57828	-		2.69859e-06	-	chr03	3592593	3592857	Photosystem I iron-sulfur center
MELO3C008319.2	MELO3C008319.2.1	2.21533	-		0.0288259	-	chr03	3604770	3608247	Laccase
MELO3C030084.2	MELO3C030084.2.1	-1.68844	-		1.25901e-05	-	chr03	7682416	7689230	Unknown protein
MELO3C010632.2	MELO3C010632.2.1	-1.23767	-		0.0402265	-	chr03	7913056	7914746	NAC domain-containing protein
MELO3C030142.2	MELO3C030142.2.1	-5.37127	-		0.0290019	-	chr03	10935486	10940845	LOW QUALITY PROTEIN: gamma-aminobutyrate transaminase POP2, mitochondrial-like
MELO3C025018.2	MELO3C025018.2.1	2.31294	-		0.0407235	-	chr03	18080881	18081433	Ribosomal protein S12
MELO3C025021.2	MELO3C025021.2.1	1.47368	-		0.0401627	-	chr03	18115668	18116238	Ribosomal protein S12
MELO3C030268.2	MELO3C030268.2.1	2.51957	-		7.79113e-05	-	chr03	21094907	21101520	hippocampus abundant transcript-like protein 1
MELO3C019835.2	MELO3C019835.2.1	-1.6977	-		0.0202097	-	chr03	21970541	21974482	Protein nuclear fusion defective 4
MELO3C026506.2	MELO3C026506.2.1	-1.6152	-		0.0463239	-	chr03	22681518	22685874	Phytochrome
MELO3C011374.2	MELO3C011374.2.1	1.91313	-		0.0262368	-	chr03	24218301	24220693	Rhomboid-like protein
MELO3C030325.2	MELO3C030325.2.1	-2.36496	-		0.0222667	-	chr03	26990659	26991321	Unknown protein
MELO3C010999.2	MELO3C010999.2.1	5.10777	-		0.0404125	-	chr03	27075693	27076052	auxin-induced protein 15A-like
MELO3C010952.2	MELO3C010952.2.1	1.2784	-		0.0166409	-	chr03	27449036	27449984	DNA polymerase epsilon catalytic subunit A
MELO3C030327.2	MELO3C030327.2.1	6.70168	-		0.00141388	-	chr03	27470167	27471947	protein RADIALIS-like 4
MELO3C010820.2	MELO3C010820.2.1	-1.9659	-		0.0270149	-	chr03	28242971	28244782	Tetratricopeptide repeat protein 1
MELO3C010749.2	MELO3C010749.2.1	1.63451	-		0.0254394	-	chr03	28727013	28728687	Glutaredoxin
MELO3C030347.2	MELO3C030347.2.1	4.19689	-		0.00061347	-	chr04	465265	465662	ATP-dependent Clp protease proteolytic subunit
MELO3C003371.2	MELO3C003371.2.1	-3.1506	-4.66918		3.81184e-10	5.80324e-17	chr04	498019	500390	Expansin-like protein
MELO3C003419.2	MELO3C003419.2.1	1.45009	-		0.0465622	-	chr04	962808	964181	Tetraspanin
MELO3C003424.2	MELO3C003424.2.1	1.13918	-		0.03393	-	chr04	993054	994537	Tetratricopeptide repeat (TPR)-like superfamily protein
MELO3C003473.2	MELO3C003473.2.1	-1.00356	-		0.0297561	-	chr04	1412872	1417058	Auxin-responsive protein
MELO3C003566.2	MELO3C003566.2.1	1.48464	-		0.0200863	-	chr04	2185614	2186746	Protein EXORDIUM-like 1
MELO3C003598.2	MELO3C003598.2.1	1.83166	-		0.0295893	-	chr04	2422114	2423979	Plant/F12B17-70 protein
MELO3C003604.2	MELO3C003604.2.1	1.02323	-		0.0106467	-	chr04	2493520	2496187	Trihelix transcription factor ASR3
MELO3C003606.2	MELO3C003606.2.1	-4.63303	-		0.0240519	-	chr04	2501637	2507092	U-box domain-containing protein 52
MELO3C003642.2	MELO3C003642.2.1	1.87492	-		0.0305898	-	chr04	2792310	2794597	protein FAM32A-like
MELO3C003732.2	MELO3C003732.2.1	-1.76408	-		0.00863157	-	chr04	3526854	3528103	Lactoylglutathione lyase / glyoxalase I family protein
MELO3C003801.2	MELO3C003801.2.1	2.08556	-		0.00376227	-	chr04	4593800	4594364	agamous-like MADS-box protein AGL62
MELO3C030598.2	MELO3C030598.2.1	-4.93137	-		0.0195025	-	chr04	6120844	6121224	Unknown protein
MELO3C030753.2	MELO3C030753.2.1	-1.06098	-		0.0262501	-	chr04	11791719	11793764	Unknown protein
MELO3C012916.2	MELO3C012916.2.1	-5.30758	-		0.0294614	-	chr04	14339650	14342363	polygalacturonase At1g48100
MELO3C012974.2	MELO3C012974.2.1	1.46605	-		7.11338e-05	-	chr04	15078443	15084306	Sugar transporter
MELO3C013018.2	MELO3C013018.2.1	-2.16125	-		0.0112057	-	chr04	15829451	15843108	Receptor-like protein kinase
MELO3C022669.2	MELO3C022669.2.1	1.0249	-		0.0175328	-	chr04	19103292	19104186	DUF1677 family protein (DUF1677)
MELO3C022693.2	MELO3C022693.2.1	-2.88914	-		0.0136952	-	chr04	19596843	19599165	GDSL esterase/lipase 5
MELO3C018064.2	MELO3C018064.2.1	9.52777	-		0.0420957	-	chr04	21453876	21456694	DNA/RNA-binding protein Alba-like protein
MELO3C026655.2	MELO3C026655.2.1	3.14281	-		0.0154252	-	chr04	21573970	21574154	ATP synthase subunit alpha
MELO3C026998.2	MELO3C026998.2.1	-1.00738	-		0.00144215	-	chr04	22255572	22257747	cyclin-dependent kinase inhibitor 3
MELO3C026738.2	MELO3C026738.2.1	-1.23635	-		0.0169215	-	chr04	24769030	24771908	Acyl-CoA N-acyltransferase (NAT) superfamily protein
MELO3C026900.2	MELO3C026900.2.1	3.87758	-		0.0290433	-	chr04	25609325	25609987	BnaC02g03400D protein
MELO3C026579.2	MELO3C026579.2.1	3.08118	-		0.00176265	-	chr04	26194975	26195164	ATP synthase subunit alpha, chloroplastic
MELO3C026578.2	MELO3C026578.2.1	1.24429	-		0.0268928	-	chr04	26195550	26200475	Cell division cycle protein cdt2, putative
MELO3C009959.2	MELO3C009959.2.1	2.30099	-		0.0359184	-	chr04	26546306	26546651	Unknown protein
MELO3C030976.2	MELO3C030976.2.1	-3.17398	-1.402		0.000632658	0.0464726	chr04	27733830	27734520	Unknown protein
MELO3C009641.2	MELO3C009641.2.1	-1.23969	-		0.0380385	-	chr04	29421447	29427182	protein STRUBBELIG-RECEPTOR FAMILY 2 isoform X1
MELO3C009631.2	MELO3C009631.2.1	-2.76727	-4.90668		0.00800512	4.25403e-06	chr04	29496293	29497103	Seed maturation protein
MELO3C009594.2	MELO3C009594.2.1	-1.51051	-		0.000399126	-	chr04	29751074	29752814	Sigma factor sigb regulation protein rsbq, putative
MELO3C009565.2	MELO3C009565.2.1	1.10421	-		0.033582	-	chr04	29974645	29978203	calcium-dependent protein kinase 26-like
MELO3C009456.2	MELO3C009456.2.1	1.12956	-		0.0277546	-	chr04	30779716	30782826	subtilisin-like protease SBT4.15
MELO3C009422.2	MELO3C009422.2.1	-1.0786	-		0.039884	-	chr04	31066914	31068491	Myb/SANT-like DNA-binding domain protein
MELO3C009404.2	MELO3C009404.2.1	-8.67251	-5.53398		2.5617e-06	2.06954e-06	chr04	31185616	31188223	1-aminocyclopropane-1-carboxylate oxidase homolog 2
MELO3C009386.2	MELO3C009386.2.1	-3.18163	-5.55241		0.0499242	0.000172813	chr04	31265440	31267192	UDP-glycosyltransferase 73C6-like
MELO3C009383.2	MELO3C009383.2.1	5.52006	-		0.0171044	-	chr04	31274812	31275978	Thaumatin-like protein 1a
MELO3C031014.2	MELO3C031014.2.1	1.55899	-		0.0234179	-	chr04	31343385	31345094	Protein nuclear fusion defective 4
MELO3C009367.2	MELO3C009367.2.1	1.66223	-		2.82864e-05	-	chr04	31375327	31376928	Xyloglucan endotransglucosylase/hydrolase
MELO3C009357.2	MELO3C009357.2.1	1.07258	-		0.0391328	-	chr04	31439048	31439721	ABC transporter B family protein
MELO3C009274.2	MELO3C009274.2.1	-1.67455	-		0.0471089	-	chr04	31982362	31982977	Unknown protein
MELO3C009247.2	MELO3C009247.2.1	1.6059	-		0.0221358	-	chr04	32153988	32156465	Laccase
MELO3C009210.2	MELO3C009210.2.1	1.5333	-		0.00566072	-	chr04	32337056	32338007	Class I heat shock protein
MELO3C009162.2	MELO3C009162.2.1	2.95979	-		0.00921777	-	chr04	32618212	32621016	1-aminocyclopropane-1-carboxylate oxidase 1-like
MELO3C009155.2	MELO3C009155.2.1	1.2079	-		0.0253571	-	chr04	32675976	32677951	LOW QUALITY PROTEIN: protein AIG1-like
MELO3C009107.2	MELO3C009107.2.1	-5.09453	-		0.0264817	-	chr04	32934207	32934997	RING-H2 finger protein ATL74-like
MELO3C009092.2	MELO3C009092.2.1	-2.81224	-4.31558		2.36111e-05	1.13993e-11	chr04	33039504	33041006	Protein LURP-one-related 17
MELO3C014716.2	MELO3C014716.2.1	1.19377	-		0.0101965	-	chr05	229714	237000	Aldehyde oxidase, putative
MELO3C014658.2	MELO3C014658.2.1	1.95398	-		0.0018594	-	chr05	590473	593021	Peroxidase
MELO3C014656.2	MELO3C014656.2.1	1.74986	-		0.000438318	-	chr05	601610	603349	Peroxidase
MELO3C014654.2	MELO3C014654.2.1	-2.90564	-		0.000210951	-	chr05	613597	615157	Peroxidase
MELO3C014652.2	MELO3C014652.2.1	-2.98989	-		0.0142501	-	chr05	621341	622925	Peroxidase
MELO3C014632.2	MELO3C014632.2.1	-1.80072	-		0.00130254	-	chr05	780227	782803	Lipoxygenase
MELO3C014624.2	MELO3C014624.2.1	-1.29431	-		0.0427838	-	chr05	870434	878446	Serine/threonine-protein kinase
MELO3C014453.2	MELO3C014453.2.1	1.01022	-		0.0271382	-	chr05	2311710	2315653	Protein trichome birefringence
MELO3C031071.2	MELO3C031071.2.1	-2.05833	-		0.00146401	-	chr05	2456043	2457360	Small ubiquitin-related modifier
MELO3C014430.2	MELO3C014430.2.1	1.41316	-		0.00136634	-	chr05	2480759	2484403	Endoglucanase
MELO3C014347.2	MELO3C014347.2.1	1.7862	-		0.0290433	-	chr05	3659005	3659920	EID1-like F-box protein 3
MELO3C031111.2	MELO3C031111.2.1	1.53259	-		0.0309974	-	chr05	7065995	7068688	Negative regulator of systemic acquired resistance SNI1
MELO3C020464.2	MELO3C020464.2.1	-3.40059	-		0.0199082	-	chr05	8026571	8036341	Vesicle-associated membrane protein, putative
MELO3C020409.2	MELO3C020409.2.1	-1.23127	-		0.020395	-	chr05	9386611	9401551	WAT1-related protein At1g25270-like
MELO3C020400.2	MELO3C020400.2.1	1.19446	-		0.000899805	-	chr05	9710997	9713481	ABC transporter G family member 21
MELO3C020386.2	MELO3C020386.2.1	1.16175	-		0.0167296	-	chr05	9954381	9955338	E3 ubiquitin-protein ligase LAP
MELO3C003918.2	MELO3C003918.2.1	1.32906	-		0.049922	-	chr05	19805120	19810315	Receptor-like protein kinase
MELO3C004042.2	MELO3C004042.2.1	1.08905	-		0.0186023	-	chr05	23079638	23080386	Glutamine dumper, putative
MELO3C004184.2	MELO3C004184.2.1	-3.43591	-5.67276		0.0298443	0.000200459	chr05	24818750	24820898	nicotianamine synthase-like
MELO3C004185.2	MELO3C004185.2.1	4.33535	-		0.00446667	-	chr05	24830592	24831431	nicotianamine synthase 1-like
MELO3C004281.2	MELO3C004281.2.1	1.09459	-		0.0228347	-	chr05	25748897	25758080	mevalonate kinase-like
MELO3C004309.2	MELO3C004309.2.1	2.05639	-		0.0279292	-	chr05	26060336	26066739	LOW QUALITY PROTEIN: TMV resistance protein N-like
MELO3C004422.2	MELO3C004422.2.1	2.13308	-		0.000595333	-	chr05	27121067	27121636	protein LIGHT-DEPENDENT SHORT HYPOCOTYLS 1-like
MELO3C004513.2	MELO3C004513.2.1	1.5661	-		8.17642e-06	-	chr05	27917478	27921388	protein NRT1/ PTR FAMILY 6.2
MELO3C004553.2	MELO3C004553.2.1	3.4194	-		0.0124584	-	chr05	28279368	28280272	multiprotein-bridging factor 1c
MELO3C005927.2	MELO3C005927.2.1	-1.41384	-		0.0040782	-	chr06	11339	12195	NDR1/HIN1-like protein 12
MELO3C031587.2	MELO3C031587.2.1	-1.0486	-		0.0171044	-	chr06	21901	22829	Unknown protein
MELO3C006072.2	MELO3C006072.2.1	-4.48987	-1.88401		4.89267e-05	0.00835415	chr06	864653	866343	acidic endochitinase-like
MELO3C006073.2	MELO3C006073.2.1	-1.57207	-		0.000411167	-	chr06	868519	869910	Membrane-associated kinase regulator-like protein, putative
MELO3C006139.2	MELO3C006139.2.1	3.42493	-		0.0291133	-	chr06	1259271	1260082	BON1-associated protein 2
MELO3C031597.2	MELO3C031597.2.1	6.7894	-		0.000389747	-	chr06	1636826	1637026	Monocarboxylate transporter 9
MELO3C006299.2	MELO3C006299.2.1	1.08916	-		3.72185e-05	-	chr06	2292610	2297575	RNA-directed DNA polymerase (Reverse transcriptase)-related family protein
MELO3C006327.2	MELO3C006327.2.1	1.01342	-		0.0187801	-	chr06	2531062	2542874	chromosome transmission fidelity protein 18 homolog
MELO3C006439.2	MELO3C006439.2.1	-1.39661	-		0.0310097	-	chr06	3208838	3210528	1-aminocyclopropane-1-carboxylate oxidase homolog 1-like
MELO3C006546.2	MELO3C006546.2.1	1.41733	-		0.00268132	-	chr06	3998006	4000206	BRI1 kinase inhibitor 1-like
MELO3C006671.2	MELO3C006671.2.1	1.00305	-		0.00396917	-	chr06	4881162	4881660	BnaC05g45050D protein
MELO3C006702.2	MELO3C006702.2.1	1.0629	-		0.0238268	-	chr06	5108508	5111630	cAMP-regulated phosphoprotein-like protein
MELO3C006713.2	MELO3C006713.2.1	1.22349	-		0.00906612	-	chr06	5200483	5208781	Nucleic acid-binding proteins superfamily
MELO3C006774.2	MELO3C006774.2.1	-1.78173	-		0.000224638	-	chr06	5854563	5856298	MLP-like protein 43
MELO3C006775.2	MELO3C006775.2.1	-1.38525	-		0.0210459	-	chr06	5860443	5861289	MLP-like protein 43
MELO3C006777.2	MELO3C006777.2.1	1.35427	-		0.0294614	-	chr06	5872341	5874195	Glucan endo-1,3-beta-glucosidase-like protein
MELO3C031780.2	MELO3C031780.2.1	-2.29639	-		0.0299976	-	chr06	6208655	6209439	Unknown protein
MELO3C031785.2	MELO3C031785.2.1	5.7169	-		4.82578e-05	-	chr06	6426285	6426545	Unknown protein
MELO3C006849.2	MELO3C006849.2.1	-2.80194	-		0.000459695	-	chr06	6557039	6558882	3-ketoacyl-CoA synthase
MELO3C006869.2	MELO3C006869.2.1	3.17285	-		0.0165512	-	chr06	6823248	6823886	CRT/DRE-binding factor 1
MELO3C031641.2	MELO3C031641.2.1	5.2214	-		3.27722e-05	-	chr06	7097670	7098181	Photosystem II protein D1
MELO3C006938.2	MELO3C006938.2.1	-2.54533	-4.56736		0.0390701	4.46686e-05	chr06	7484198	7487225	Beta-carotene hydroxylase
MELO3C031830.2	MELO3C031830.2.1	-6.11432	-		0.00102134	-	chr06	7678296	7679778	Unknown protein
MELO3C027807.2	MELO3C027807.2.1	4.40334	-		0.0111392	-	chr06	8194245	8194569	Succinate dehydrogenase subunit 4
MELO3C008489.2	MELO3C008489.2.1	2.62984	-		9.86212e-06	-	chr06	8672548	8677242	Serine/threonine-protein kinase stt7, chloroplastic
MELO3C019506.2	MELO3C019506.2.1	3.34848	-		0.0322788	-	chr06	11054626	11055727	ethylene-responsive transcription factor ERF109
MELO3C027089.2	MELO3C027089.2.1	1.35365	-		0.0337598	-	chr06	11949083	11950232	ATP-dependent Clp protease proteolytic subunit
MELO3C020290.2	MELO3C020290.2.1	4.38496	-		0.00815998	-	chr06	14039331	14039564	Little protein 1
MELO3C020213.2	MELO3C020213.2.1	3.48826	-		0.000520333	-	chr06	15688539	15688721	Photosystem I P700 chlorophyll a apoprotein A1
MELO3C014953.2	MELO3C014953.2.1	5.72761	-		0.0109412	-	chr06	19276032	19278569	Lectin receptor kinase
MELO3C014821.2	MELO3C014821.2.1	1.38743	-		0.0117417	-	chr06	22247967	22255466	Cystinosin-like protein
MELO3C027717.2	MELO3C027717.2.1	3.17867	-		0.00253242	-	chr06	22558410	22558551	Unknown protein
MELO3C000179.2	MELO3C000179.2.1	2.02065	-		0.0121032	-	chr06	22558573	22559117	NAD(P)H-quinone oxidoreductase subunit 1, chloroplastic
MELO3C028029.2	MELO3C028029.2.1	3.23824	-		0.00523158	-	chr06	24300011	24300457	30S ribosomal protein S18, chloroplastic
MELO3C032193.2	MELO3C032193.2.1	-1.23792	-		0.00883162	-	chr06	25947333	25950328	Diacylglycerol kinase
MELO3C016413.2	MELO3C016413.2.1	-3.7691	-		0.0124452	-	chr06	28999704	29004068	AP2-like ethylene-responsive transcription factor AIL6
MELO3C013737.2	MELO3C013737.2.1	-3.30182	-		0.00753629	-	chr06	30829002	30829874	Eukaryotic translation initiation factor 3 subunit A, putative
MELO3C013748.2	MELO3C013748.2.1	1.71092	-		0.00618171	-	chr06	30908343	30909729	protein FD
MELO3C013770.2	MELO3C013770.2.1	-3.01804	-4.91431		0.00970977	6.41858e-06	chr06	31036064	31039143	Endoglucanase
MELO3C013941.2	MELO3C013941.2.1	-1.64115	-		0.00992616	-	chr06	32701287	32709592	Glycogenin-2
MELO3C013960.2	MELO3C013960.2.1	-1.05662	-		0.00721163	-	chr06	33188601	33195135	protein NRT1/ PTR FAMILY 6.3-like
MELO3C017071.2	MELO3C017071.2.1	1.5138	-		0.0179529	-	chr07	123638	125187	Cysteine/Histidine-rich C1 domain family protein
MELO3C017056.2	MELO3C017056.2.1	-1.67941	-		0.0300189	-	chr07	204533	205419	Heavy metal-associated isoprenylated plant protein 26
MELO3C016997.2	MELO3C016997.2.1	1.47403	-		0.0313049	-	chr07	530028	531314	TOPLESS-related 1 isoform 1
MELO3C032324.2	MELO3C032324.2.1	1.20542	-		0.0230302	-	chr07	913180	920861	spindle and kinetochore-associated protein 2
MELO3C016908.2	MELO3C016908.2.1	1.23407	-		2.48465e-05	-	chr07	1211909	1216913	mechanosensitive ion channel protein 10-like
MELO3C016848.2	MELO3C016848.2.1	1.71824	-		0.0433581	-	chr07	1612315	1612712	Homeobox-leucine zipper HAT22-like protein
MELO3C016787.2	MELO3C016787.2.1	-1.5524	-		0.0318377	-	chr07	2031019	2034631	L-asparaginase
MELO3C016775.2	MELO3C016775.2.1	1.08059	-		0.00768115	-	chr07	2123243	2125224	Leucine-rich repeat receptor-like protein kinase family
MELO3C025608.2	MELO3C025608.2.1	1.00732	-		0.0478904	-	chr07	4927492	4928621	ethylene-responsive transcription factor 4
MELO3C027682.2	MELO3C027682.2.1	8.10742	-		0.000644481	-	chr07	5172309	5172879	DNA-directed RNA polymerase subunit beta''
MELO3C000330.2	MELO3C000330.2.1	4.82526	-		0.0402303	-	chr07	5174594	5175127	DNA-directed RNA polymerase subunit beta''
MELO3C028015.2	MELO3C028015.2.1	2.57374	-		0.0190845	-	chr07	5176173	5176600	DNA-directed RNA polymerase subunit beta''
MELO3C001352.2	MELO3C001352.2.1	2.48535	-		0.00650054	-	chr07	5186411	5187074	30S ribosomal protein S2, chloroplastic
MELO3C000995.2	MELO3C000995.2.1	3.31293	-		0.000191116	-	chr07	5187290	5187782	ATP synthase subunit a, chloroplastic
MELO3C000483.2	MELO3C000483.2.1	5.02991	-		1.82134e-05	-	chr07	5408390	5409184	Ribulose bisphosphate carboxylase large chain
MELO3C026353.2	MELO3C026353.2.1	4.9483	-		1.89303e-05	-	chr07	5408466	5409732	Ribulose bisphosphate carboxylase large chain
MELO3C027613.2	MELO3C027613.2.1	5.07044	-		5.67362e-06	-	chr07	5408975	5409230	Ribulose bisphosphate carboxylase large chain
MELO3C027735.2	MELO3C027735.2.1	4.96869	-		1.93565e-05	-	chr07	5409210	5409658	Ribulose bisphosphate carboxylase large chain
MELO3C000130.2	MELO3C000130.2.1	5.16878	-		1.29918e-05	-	chr07	5409210	5409794	Ribulose bisphosphate carboxylase large chain
MELO3C026370.2	MELO3C026370.2.1	-5.42133	-		0.0446693	-	chr07	5540362	5541916	Glycosyltransferase
MELO3C010515.2	MELO3C010515.2.1	-5.3409	-		0.0497607	-	chr07	7608414	7612997	MADS-box transcription factor
MELO3C010466.2	MELO3C010466.2.1	1.70785	-		0.00802927	-	chr07	8608626	8609565	ethylene-responsive transcription factor ERF014
MELO3C010388.2	MELO3C010388.2.1	1.72777	-		0.0478808	-	chr07	10408379	10413116	Lipid phosphate phosphatase 2
MELO3C018930.2	MELO3C018930.2.1	-4.43997	-8.16224		0.0400463	3.01587e-05	chr07	13281716	13285052	zinc finger protein CONSTANS-LIKE 2
MELO3C018972.2	MELO3C018972.2.1	-1.13552	-		0.0345064	-	chr07	14188328	14189181	Arabinogalactan-protein
MELO3C018979.2	MELO3C018979.2.1	-5.91159	-		0.00485822	-	chr07	14472157	14474055	UNC93-like protein
MELO3C024855.2	MELO3C024855.2.1	4.20157	-		5.06459e-06	-	chr07	16663170	16663421	Cytochrome b559 subunit alpha
MELO3C016128.2	MELO3C016128.2.1	-1.37265	-		0.0327312	-	chr07	19211072	19212632	Pathogen-related protein
MELO3C016135.2	MELO3C016135.2.1	-1.28661	-		0.0422237	-	chr07	19334777	19336401	Serine/threonine-protein kinase
MELO3C017644.2	MELO3C017644.2.1	1.18453	-		0.025935	-	chr07	23518332	23520534	Ubiquitin carboxyl-terminal hydrolase 12
MELO3C017655.2	MELO3C017655.2.1	1.03372	-		0.0137821	-	chr07	23631049	23637130	Sugar transporter, putative
MELO3C017656.2	MELO3C017656.2.1	-2.98723	-		0.0185495	-	chr07	23691764	23694373	Sugar transporter, putative
MELO3C017831.2	MELO3C017831.2.1	1.79487	-		0.0046289	-	chr07	25155942	25159690	aquaporin NIP6-1
MELO3C017860.2	MELO3C017860.2.1	1.44379	-		0.00484952	-	chr07	25368178	25369122	ethylene-responsive transcription factor ERF003-like
MELO3C017926.2	MELO3C017926.2.1	1.53221	-		0.0341619	-	chr07	25763528	25764353	Long cell-linked locus protein, putative, expressed
MELO3C017942.2	MELO3C017942.2.1	1.13921	-		0.0195025	-	chr07	25858026	25863523	Sucrose synthase
MELO3C017999.2	MELO3C017999.2.1	-1.78419	-		0.0315633	-	chr07	26167840	26168052	Trypsin inhibitor 1
MELO3C017519.2	MELO3C017519.2.1	-3.00978	-		0.0199089	-	chr07	26218563	26219151	Adenylyl-sulfate kinase
MELO3C032871.2	MELO3C032871.2.1	-1.73514	-		0.000366385	-	chr07	26292167	26292828	Phytosulfokines 3 family protein
MELO3C007125.2	MELO3C007125.2.1	-5.14562	-		0.0315054	-	chr08	958114	960171	Protein TIFY 5A
MELO3C007127.2	MELO3C007127.2.1	1.33951	-		0.0273029	-	chr08	975451	977482	9-cis-epoxycarotenoid dioxygenase
MELO3C007271.2	MELO3C007271.2.1	2.91371	-		0.0497607	-	chr08	1831541	1832584	Zinc transporter
MELO3C007330.2	MELO3C007330.2.1	1.55275	-		0.032654	-	chr08	2189312	2191067	transcription factor MYB34-like
MELO3C007425.2	MELO3C007425.2.1	1.94559	-		0.002063	-	chr08	2684331	2685944	1-aminocyclopropane-1-carboxylate oxidase 1
MELO3C007430.2	MELO3C007430.2.1	3.52944	-		0.0067111	-	chr08	2714345	2716597	DUF506 family protein (DUF506)
MELO3C007499.2	MELO3C007499.2.1	1.23732	-		0.00017177	-	chr08	3127292	3135702	protein DA1-related 1-like
MELO3C007595.2	MELO3C007595.2.1	1.37066	-		0.048611	-	chr08	3908111	3908798	zinc finger protein 7-like
MELO3C007653.2	MELO3C007653.2.1	-1.5675	-		0.0145041	-	chr08	4360070	4361528	Protein PHLOEM PROTEIN 2-LIKE A10
MELO3C007719.2	MELO3C007719.2.1	-2.11523	-		0.0207749	-	chr08	4882071	4883112	Chaperone DnaJ-domain superfamily protein
MELO3C007724.2	MELO3C007724.2.1	3.72082	-		0.0101994	-	chr08	4898613	4904932	Pesticidal crystal cry8Ba protein
MELO3C033007.2	MELO3C033007.2.1	-5.44433	-		0.0133357	-	chr08	5408290	5409572	Transmembrane protein, putative
MELO3C033026.2	MELO3C033026.2.1	-1.83961	-		0.0278162	-	chr08	6122057	6124337	Unknown protein
MELO3C007906.2	MELO3C007906.2.1	-1.03474	-		0.0236284	-	chr08	6126800	6133187	DNA-(apurinic or apyrimidinic site) lyase
MELO3C024490.2	MELO3C024490.2.1	1.32683	-		0.0109926	-	chr08	9035588	9036305	Histone H2B
MELO3C009030.2	MELO3C009030.2.1	1.20308	-		0.0259513	-	chr08	19518035	19520944	zinc finger protein WIP2
MELO3C009025.2	MELO3C009025.2.1	1.13318	-		0.0414905	-	chr08	19777257	19778138	WAT1-related protein
MELO3C008938.2	MELO3C008938.2.1	-2.03624	-		0.019344	-	chr08	22037087	22043251	lipase-like PAD4
MELO3C008885.2	MELO3C008885.2.1	1.16729	-		0.0049634	-	chr08	23505499	23509428	Serine/threonine protein kinase
MELO3C026034.2	MELO3C026034.2.1	1.07214	-		0.016523	-	chr08	27587144	27591201	Solute carrier family 40 member 1
MELO3C026015.2	MELO3C026015.2.1	-1.3344	-		0.0387147	-	chr08	27820900	27822101	cyclin-dependent kinase 11B-like
MELO3C026007.2	MELO3C026007.2.1	-2.73339	-		0.0491867	-	chr08	27916692	27919357	pyruvate decarboxylase 1-like
MELO3C026323.2	MELO3C026323.2.1	1.22338	-		0.0027809	-	chr08	28906412	28908956	cytokinin dehydrogenase 1
MELO3C033472.2	MELO3C033472.2.1	-2.23236	-		0.0361882	-	chr08	29921135	29924137	Unknown protein
MELO3C003126.2	MELO3C003126.2.1	2.59224	-		0.0344583	-	chr08	30896541	30902020	WD repeat-containing protein 44
MELO3C003204.2	MELO3C003204.2.1	-5.5956	-		0.00804239	-	chr08	31709521	31710160	Glycosyltransferase
MELO3C003284.2	MELO3C003284.2.1	1.13022	-		0.0166409	-	chr08	33072124	33077112	NADP dependent sorbitol 6-phosphate dehydrogenase family protein
MELO3C022019.2	MELO3C022019.2.1	-5.3132	-7.05689		0.000163156	2.00601e-07	chr09	1772565	1773839	AT3g29240/MXO21_9
MELO3C000399.2	MELO3C000399.2.1	4.83514	-		4.38908e-05	-	chr09	3959562	3959992	Cytochrome b6-f complex subunit 4
MELO3C021648.2	MELO3C021648.2.1	1.85411	-		0.00376397	-	chr09	4915047	4918065	Heat shock 70 kDa protein
MELO3C000500.2	MELO3C000500.2.1	4.30507	-		0.0167097	-	chr09	7133234	7133670	Photosystem II CP47 reaction center protein
MELO3C002921.2	MELO3C002921.2.1	1.60964	-		0.00402922	-	chr09	7641728	7642167	Cysteine proteinase inhibitor
MELO3C002929.2	MELO3C002929.2.1	-1.01487	-		0.00478483	-	chr09	7853011	7853709	RING zinc finger protein-like
MELO3C002947.2	MELO3C002947.2.1	-5.45754	-		0.0101822	-	chr09	8352893	8353399	Zinc finger family protein
MELO3C027485.2	MELO3C027485.2.1	5.10811	-		0.00112115	-	chr09	12678052	12678201	30S ribosomal protein S4, chloroplastic
MELO3C022841.2	MELO3C022841.2.1	1.17686	-		0.0364336	-	chr09	12749895	12750797	Serinethreonine-protein kinase ctr1
MELO3C033695.2	MELO3C033695.2.1	2.78578	-		0.00390702	-	chr09	13136246	13136780	LOW QUALITY PROTEIN: AP-5 complex subunit beta-1-like
MELO3C022867.2	MELO3C022867.2.1	1.30557	-		0.00656049	-	chr09	13468881	13469429	Myb family transcription factor family protein
MELO3C025066.2	MELO3C025066.2.1	3.59952	-		0.000121862	-	chr09	14803381	14803902	Photosystem I P700 chlorophyll a apoprotein A1
MELO3C033963.2	MELO3C033963.2.1	-2.55687	-		0.000664647	-	chr09	17005192	17005957	Unknown protein
MELO3C005225.2	MELO3C005225.2.1	1.88067	-		0.0211579	-	chr09	17547655	17549348	Lipid transfer protein
MELO3C005261.2	MELO3C005261.2.1	-1.20659	-		0.0162202	-	chr09	18332763	18335628	Serine/threonine-protein kinase
MELO3C005292.2	MELO3C005292.2.1	2.97909	-		0.0471481	-	chr09	18920596	18923294	pectinesterase
MELO3C005434.2	MELO3C005434.2.1	-6.34654	-		0.0016216	-	chr09	20300122	20302924	Glycosyl hydrolase family 5 protein
MELO3C005436.2	MELO3C005436.2.1	-1.94358	-		0.0115733	-	chr09	20315292	20316785	Receptor protein kinase, putative
MELO3C005453.2	MELO3C005453.2.1	-7.76159	-4.63497		6.406e-05	0.000401824	chr09	20447829	20451687	LRR receptor-like serine/threonine-protein kinase FLS2
MELO3C005604.2	MELO3C005604.2.1	1.1664	-		0.0173967	-	chr09	21568995	21571806	Cytochrome P450, putative
MELO3C005612.2	MELO3C005612.2.1	-2.55198	-4.70666		0.00107476	2.03949e-10	chr09	21649077	21649874	transcription factor bHLH126-like
MELO3C005635.2	MELO3C005635.2.1	-3.91496	-5.53826		0.0153176	0.00218413	chr09	21857315	21862186	Protein hapless 2
MELO3C005734.2	MELO3C005734.2.1	-1.34232	-		0.005677	-	chr09	22553881	22554936	ethylene-responsive transcription factor CRF2-like
MELO3C005772.2	MELO3C005772.2.1	3.31755	-		0.000172256	-	chr09	22817233	22818262	transcription factor WER-like
MELO3C034013.2	MELO3C034013.2.1	1.03911	-		0.0170276	-	chr09	23564103	23566092	Myb family transcription factor
MELO3C005922.2	MELO3C005922.2.1	-2.17097	-		0.00441919	-	chr09	23916539	23917051	DUF4228 domain-containing protein
MELO3C012452.2	MELO3C012452.2.1	1.11901	-		0.00677184	-	chr10	369265	377963	CSC1-like protein isoform X1
MELO3C012365.2	MELO3C012365.2.1	1.04028	-		0.00605326	-	chr10	981355	985561	Trihelix transcription factor GT-2
MELO3C012352.2	MELO3C012352.2.1	1.0239	-		0.0128139	-	chr10	1079377	1080261	germin-like protein subfamily 3 member 2
MELO3C012320.2	MELO3C012320.2.1	1.6101	-		0.00344103	-	chr10	1233822	1237191	sucrose-phosphatase 2
MELO3C012166.2	MELO3C012166.2.1	1.45942	-		0.0305008	-	chr10	2231499	2233691	cytochrome P450 CYP749A22-like
MELO3C034083.2	MELO3C034083.2.1	-2.24705	-		0.00769659	-	chr10	2471307	2474847	Unknown protein
MELO3C012126.2	MELO3C012126.2.1	1.08225	-		0.000333649	-	chr10	2478344	2486648	CSC1-like protein At1g69450
MELO3C012043.2	MELO3C012043.2.1	1.04535	-		0.0455249	-	chr10	3015204	3016882	CLAVATA3/ESR (CLE)-related 25-like protein
MELO3C012014.2	MELO3C012014.2.1	1.06644	-		0.00687251	-	chr10	3238517	3241483	Serine/threonine-protein kinase WNK-related
MELO3C027855.2	MELO3C027855.2.1	-1.94646	-		0.00724203	-	chr10	3588874	3589768	Alanine aminotransferase 2
MELO3C011737.2	MELO3C011737.2.1	-1.00166	-		0.0397776	-	chr10	5274464	5276837	cytokinin dehydrogenase 6
MELO3C023866.2	MELO3C023866.2.1	1.09264	-		0.00137782	-	chr10	6397055	6400049	Expansin
MELO3C023881.2	MELO3C023881.2.1	-1.93789	-		0.00904019	-	chr10	6686355	6687224	AT-hook motif nuclear-localized protein 20
MELO3C026564.2	MELO3C026564.2.1	-1.68826	-		0.00589671	-	chr10	7681964	7684095	Plant/protein
MELO3C025174.2	MELO3C025174.2.1	1.20791	-		0.0471097	-	chr10	9129001	9133677	Auxin transporter-like protein 2
MELO3C034353.2	MELO3C034353.2.1	1.38925	-		0.0394363	-	chr10	11552460	11552780	Cysteine proteinase inhibitor
MELO3C023219.2	MELO3C023219.2.1	-1.31375	-		0.00426415	-	chr11	337486	340561	MLO-like protein 13
MELO3C020879.2	MELO3C020879.2.1	-1.26768	-		0.0016186	-	chr11	3294283	3299894	Globin
MELO3C020823.2	MELO3C020823.2.1	1.9664	-		8.92891e-05	-	chr11	3788205	3794561	Heparan-alpha-glucosaminide N-acetyltransferase
MELO3C034909.2	MELO3C034909.2.1	4.81628	-		0.043044	-	chr11	9035200	9036012	elongation of fatty acids protein 3-like
MELO3C019293.2	MELO3C019293.2.1	-1.32748	-		0.0213854	-	chr11	10944304	10954511	Cellulose synthase family protein
MELO3C013605.2	MELO3C013605.2.1	1.16296	-		3.52096e-05	-	chr11	18001192	18004154	Clathrin light chain
MELO3C013682.2	MELO3C013682.2.1	1.11894	-		0.0104971	-	chr11	19500919	19501884	histone H2A
MELO3C035117.2	MELO3C035117.2.1	-2.81037	-		0.0180656	-	chr11	21700203	21700552	Unknown protein
MELO3C035148.2	MELO3C035148.2.1	2.8217	-		0.0108556	-	chr11	24303984	24305176	Transposon Ty3-G Gag-Pol polyprotein
MELO3C025700.2	MELO3C025700.2.1	1.08411	-		0.0305557	-	chr11	25339521	25342263	Glucan endo-1,3-beta-glucosidase, putative
MELO3C027106.2	MELO3C027106.2.1	3.50405	-		0.00268893	-	chr11	26852007	26852313	Cytochrome f
MELO3C001821.2	MELO3C001821.2.1	3.39812	-		0.0149546	-	chr11	26852475	26852645	Cytochrome f
MELO3C021466.2	MELO3C021466.2.1	-2.57526	-		0.0279279	-	chr11	26878335	26882672	Phospholipid:diacylglycerol acyltransferase
MELO3C021409.2	MELO3C021409.2.1	-3.73367	-5.67401		0.0242913	0.000226103	chr11	27343469	27344557	At3g06070
MELO3C021364.2	MELO3C021364.2.1	1.44518	-		0.0280923	-	chr11	27727998	27735696	Sodium/hydrogen exchanger
MELO3C021315.2	MELO3C021315.2.1	2.0497	-		0.00615298	-	chr11	28088607	28089438	DUF581 family protein, putative (DUF581)
MELO3C021179.2	MELO3C021179.2.1	1.44758	-		0.0439213	-	chr11	29243444	29244120	Late embryogenesis abundant protein
MELO3C021151.2	MELO3C021151.2.1	-1.01726	-		0.0284386	-	chr11	29423395	29424661	PLATZ transcription factor family protein
MELO3C022327.2	MELO3C022327.2.1	-3.5959	-		0.00793615	-	chr11	30409446	30410934	Transmembrane protein, putative
MELO3C022431.2	MELO3C022431.2.1	7.16216	4.99343		0.00044466	0.0222397	chr11	31183034	31184002	Amaranthin-like lectin
MELO3C022440.2	MELO3C022440.2.1	1.26875	-		0.00119554	-	chr11	31236842	31238968	GRAS family transcription factor
MELO3C022449.2	MELO3C022449.2.1	-4.83797	-		0.0249423	-	chr11	31293359	31296020	Receptor-like protein
MELO3C022527.2	MELO3C022527.2.1	-1.10579	-		0.0296287	-	chr11	31847223	31851421	flap endonuclease GEN-like 1
MELO3C020520.2	MELO3C020520.2.1	-2.94694	-		0.0486426	-	chr12	479589	480053	6,7-dimethyl-8-ribityllumazine synthase
MELO3C027714.2	MELO3C027714.2.1	5.66677	-		1.55433e-06	-	chr12	905820	906425	Photosystem II protein D1
MELO3C031639.2	MELO3C031639.2.1	5.6907	-		1.37517e-06	-	chr12	906446	906833	Unknown protein
MELO3C020556.2	MELO3C020556.2.1	2.91588	-		0.00608739	-	chr12	947693	952051	60S acidic ribosomal protein P0-like
MELO3C020591.2	MELO3C020591.2.1	1.32087	-		0.0367343	-	chr12	1269754	1272595	Glycosyltransferase
MELO3C027174.2	MELO3C027174.2.1	3.40925	-		0.000270239	-	chr12	1830560	1834038	ATP synthase subunit beta, chloroplastic
MELO3C020681.2	MELO3C020681.2.1	2.29269	-		0.0433479	-	chr12	2572723	2573527	BnaA03g00580D protein
MELO3C020713.2	MELO3C020713.2.1	1.84249	-		0.0363865	-	chr12	3031255	3036921	protein NRT1/ PTR FAMILY 2.7-like
MELO3C020718.2	MELO3C020718.2.1	-1.03087	-		0.0231521	-	chr12	3136210	3140211	Mitogen-activated protein kinase
MELO3C004992.2	MELO3C004992.2.1	3.42412	-		0.037394	-	chr12	4837076	4839068	Protein nuclear fusion defective 4
MELO3C027254.2	MELO3C027254.2.1	2.44847	-		0.0317641	-	chr12	6136818	6138954	P-loop NTPase domain-containing protein LPA1 homolog 1
MELO3C004927.2	MELO3C004927.2.1	1.52876	-		0.0065535	-	chr12	6337581	6343227	homeobox protein BEL1 homolog isoform X1
MELO3C035515.2	MELO3C035515.2.1	1.59321	-		0.000914715	-	chr12	7298727	7300667	Unknown protein
MELO3C004799.2	MELO3C004799.2.1	1.07173	-		0.00119283	-	chr12	9744254	9747100	splicing factor U2af small subunit B-like
MELO3C021686.2	MELO3C021686.2.1	1.5028	-		0.000358833	-	chr12	15354703	15357507	Xyloglucan endotransglucosylase/hydrolase
MELO3C021758.2	MELO3C021758.2.1	-1.0708	-		0.0473458	-	chr12	16470363	16472595	DNA-directed RNA polymerases II and IV subunit 5A
MELO3C002853.2	MELO3C002853.2.1	-3.08124	-		0.00074902	-	chr12	18142310	18144886	tetrahydrocannabinolic acid synthase-like
MELO3C002775.2	MELO3C002775.2.1	5.6926	-		0.0286925	-	chr12	19475312	19477822	Tyrosine decarboxylase
MELO3C002740.2	MELO3C002740.2.1	2.71133	-		0.0366888	-	chr12	20050560	20051888	receptor-like protein kinase 2
MELO3C002674.2	MELO3C002674.2.1	-1.9561	-		0.0088762	-	chr12	20810634	20811673	BnaA04g24650D protein
MELO3C002541.2	MELO3C002541.2.1	-4.19531	-1.92983		0.00459617	0.0490002	chr12	21972870	21980428	receptor-like serine/threonine-protein kinase SD1-8
MELO3C002520.2	MELO3C002520.2.1	3.53487	-		0.000269347	-	chr12	22111113	22116528	(3S,6E)-nerolidol synthase 1-like
MELO3C035526.2	MELO3C035526.2.1	3.15598	-		0.0187795	-	chr12	22183967	22188504	(3S,6E)-nerolidol synthase 1-like
MELO3C002513.2	MELO3C002513.2.1	1.75254	-		0.00740206	-	chr12	22203933	22206026	Phosphosulfolactate synthase
MELO3C002492.2	MELO3C002492.2.1	3.40936	-		0.0461448	-	chr12	22299334	22300624	cysteine-rich receptor-like protein kinase 25
MELO3C002379.2	MELO3C002379.2.1	1.58757	-		0.0394018	-	chr12	23083590	23086383	Protein tapetum determinant 1
MELO3C002362.2	MELO3C002362.2.1	1.33034	-		0.0142138	-	chr12	23186117	23189284	Deoxycytidylate deaminase, putative
MELO3C002345.2	MELO3C002345.2.1	4.64851	-		0.00255974	-	chr12	23322314	23323508	Emb|CAB62340.1
MELO3C002300.2	MELO3C002300.2.1	-1.04506	-		0.0332644	-	chr12	23644740	23645432	Unknown protein
MELO3C002284.2	MELO3C002284.2.1	1.01673	-		0.00212529	-	chr12	23735553	23740796	Plant UBX domain-containing protein 10
MELO3C002175.2	MELO3C002175.2.1	-1.08202	-		0.0400799	-	chr12	24412872	24413740	Kunitz trypsin inhibitor
MELO3C002050.2	MELO3C002050.2.1	-2.08789	-		0.0272125	-	chr12	25234067	25239499	MADS box transcription factor

## Sheet: WM-7 12 dpi
Supplementary Table 5.	DEGs in WM-7 at 3, 6 and 12 dpi in ToLCNDV and mock inoculated plants. Log2 (FoldChange) values, gene code, its genomic position in melon genome (v4.0) and functional anotation are shown.
		Log2 (Fold Change)			p-value
GENE	Transcript	ToLCNDV inoculated	Mock inoculated		ToLCNDV inoculated	Mock inoculated	Chromosome	Start	End	Description
MELO3C018422.2	MELO3C018422.2.1	1.67638	-		0.0305331	-	chr01	167745	169946	1-aminocyclopropane-1-carboxylate oxidase 2
MELO3C018423.2	MELO3C018423.2.1	3.76408	-		0.0073867	-	chr01	170997	172887	Salicylic acid-binding protein 2
MELO3C028576.2	MELO3C028576.2.1	2.53591	-		0.00664503	-	chr01	178121	179996	1-aminocyclopropane-1-carboxylate oxidase
MELO3C018425.2	MELO3C018425.2.1	1.90407	-		0.0119144	-	chr01	180323	181663	Salicylic acid-binding protein 2
MELO3C028578.2	MELO3C028578.2.1	-1.25922	-		0.00306514	-	chr01	230922	231333	Transmembrane protein, putative
MELO3C018458.2	MELO3C018458.2.1	1.68006	-		0.000344272	-	chr01	439098	443373	ABSCISIC ACID-INSENSITIVE 5-like protein 5
MELO3C018485.2	MELO3C018485.2.1	3.1115	-		0.00558721	-	chr01	588155	589344	22.0 kDa class IV heat shock protein
MELO3C018539.2	MELO3C018539.2.1	5.70356	-		0.011883	-	chr01	1023454	1024330	pathogenesis-related protein 1-like
MELO3C018540.2	MELO3C018540.2.1	5.50595	-		0.0124661	-	chr01	1030810	1031348	pathogenesis-related protein 1-like
MELO3C018630.2	MELO3C018630.2.1	1.1793	-		0.00337393	-	chr01	1624399	1626393	7-deoxyloganetin glucosyltransferase-like
MELO3C018645.2	MELO3C018645.2.1	2.17912	-		0.00987888	-	chr01	1759247	1762072	Receptor protein kinase, putative
MELO3C018689.2	MELO3C018689.2.1	1.17634	-		0.00080683	-	chr01	2161775	2164055	nuclear transcription factor Y subunit C-2
MELO3C018693.2	MELO3C018693.2.1	1.69943	-		0.00276496	-	chr01	2180310	2183140	O-acyltransferase WSD1-like
MELO3C018766.2	MELO3C018766.2.1	2.71343	-		9.53016e-05	-	chr01	2689184	2689642	Wound-responsive family protein
MELO3C018796.2	MELO3C018796.2.1	-6.43701	-		0.00162208	-	chr01	2864020	2864927	Cysteine-rich receptor-kinase-like protein
MELO3C018801.2	MELO3C018801.2.1	2.2984	-		0.0481894	-	chr01	2887946	2888524	B-box zinc finger protein 21
MELO3C018822.2	MELO3C018822.2.1	-1.74048	-		0.0011555	-	chr01	3101377	3102649	glycine-rich cell wall structural protein 1-like
MELO3C018824.2	MELO3C018824.2.1	1.79804	-		0.0297603	-	chr01	3142429	3143654	S-type anion channel SLAH1-like
MELO3C018864.2	MELO3C018864.2.1	-1.28306	-		0.0421695	-	chr01	3468044	3471386	zinc finger protein NUTCRACKER
MELO3C024183.2	MELO3C024183.2.1	3.17655	1.45766		1.15299e-08	0.0162854	chr01	4224537	4226708	RING-H2 finger protein
MELO3C024086.2	MELO3C024086.2.1	3.93495	-		0.00112294	-	chr01	8793913	8798330	70 kDa heat shock protein
MELO3C024900.2	MELO3C024900.2.1	1.23839	-		0.0310349	-	chr01	11147285	11148546	Serine acetyltransferase
MELO3C024898.2	MELO3C024898.2.1	1.17065	-		0.0181528	-	chr01	11251426	11255772	protein TORNADO 1
MELO3C013111.2	MELO3C013111.2.1	1.76714	-		0.000336548	-	chr01	11669539	11670552	acyl-CoA--sterol O-acyltransferase 1
MELO3C013127.2	MELO3C013127.2.1	-1.51321	-		0.015966	-	chr01	11944947	11948913	indole-3-acetate O-methyltransferase 1
MELO3C000277.2	MELO3C000277.2.1	3.38915	-		0.00505584	-	chr01	12315965	12316910	Cytochrome b6
MELO3C013150.2	MELO3C013150.2.1	1.07976	-		0.00999564	-	chr01	12531247	12541621	mitogen-activated protein kinase kinase kinase 2
MELO3C013288.2	MELO3C013288.2.1	-4.8439	-		0.00697158	-	chr01	14997300	15000025	Cytokinin riboside 5'-monophosphate phosphoribohydrolase
MELO3C013366.2	MELO3C013366.2.1	-3.27309	-		0.0469768	-	chr01	16109525	16113024	Protein nuclear fusion defective 4
MELO3C013393.2	MELO3C013393.2.1	-4.58215	-6.19992		0.0295342	0.00233176	chr01	16381485	16381781	Auxin-responsive family protein
MELO3C013403.2	MELO3C013403.2.1	1.02537	-		0.0472577	-	chr01	16480066	16480867	auxin-responsive protein SAUR36-like
MELO3C013411.2	MELO3C013411.2.1	1.7164	-		0.00610475	-	chr01	16602697	16609505	NADP dependent sorbitol 6-phosphate dehydrogenase family protein
MELO3C013435.2	MELO3C013435.2.1	1.20885	-		0.0470504	-	chr01	16975912	16977046	Prostatic spermine-binding-like protein
MELO3C013436.2	MELO3C013436.2.1	-1.12665	-		0.0105519	-	chr01	16983976	16989012	DNA helicase
MELO3C027013.2	MELO3C027013.2.1	1.10167	-		0.00508834	-	chr01	18847114	18850118	polyol transporter 5-like
MELO3C012559.2	MELO3C012559.2.1	2.51662	-		0.000791166	-	chr01	19035067	19038619	polyol transporter 5
MELO3C021067.2	MELO3C021067.2.1	12.8607	10.1025		3.84547e-08	2.25601e-05	chr01	25634983	25641483	Pectinesterase
MELO3C015882.2	MELO3C015882.2.1	-1.49196	-		0.00112294	-	chr01	30394617	30395268	Histone H2A
MELO3C015926.2	MELO3C015926.2.1	-1.24354	-		0.00461871	-	chr01	30791929	30798176	DNA helicase
MELO3C015948.2	MELO3C015948.2.1	-1.15125	-		0.0031698	-	chr01	30954483	30955368	Flagellar biosynthesis protein flhA
MELO3C016055.2	MELO3C016055.2.1	-1.36648	-		0.0334982	-	chr01	31971084	31971668	Glutaredoxin
MELO3C028949.2	MELO3C028949.2.1	2.64409	-		0.0147725	-	chr01	32121779	32122282	Unknown protein
MELO3C023633.2	MELO3C023633.2.1	1.80918	-		0.0151433	-	chr01	32166323	32168243	transcription factor MYB108-like
MELO3C023527.2	MELO3C023527.2.1	-1.23942	-		0.00473236	-	chr01	32996681	32999413	Histone H3
MELO3C023497.2	MELO3C023497.2.1	5.49343	-		0.0473463	-	chr01	33194988	33196396	Non-specific lipid-transfer protein
MELO3C023485.2	MELO3C023485.2.1	-1.186	-		0.000453635	-	chr01	33308740	33311742	aspartyl protease family protein At5g10770
MELO3C023413.2	MELO3C023413.2.1	1.88441	-		0.0094835	-	chr01	33769685	33773002	Signal peptidase I
MELO3C024231.2	MELO3C024231.2.1	-1.17228	-		0.0446012	-	chr01	34224381	34236505	regulator of telomere elongation helicase 1 isoform X1
MELO3C024416.2	MELO3C024416.2.1	-1.65287	-		0.00862928	-	chr01	35517148	35521235	Receptor-like protein kinase
MELO3C015233.2	MELO3C015233.2.1	1.01186	-		0.000838601	-	chr02	118083	124135	ABC1-like kinase
MELO3C015275.2	MELO3C015275.2.1	1.27086	-		0.000284034	-	chr02	464685	468923	Protein DEHYDRATION-INDUCED 19
MELO3C015331.2	MELO3C015331.2.1	-1.93735	-3.45416		0.00571121	1.50453e-07	chr02	783672	788598	BTB/POZ domain-containing protein DOT3
MELO3C015337.2	MELO3C015337.2.1	3.27681	-		0.00858998	-	chr02	826340	828904	NADPH-dependent pterin aldehyde reductase-like isoform X1
MELO3C015359.2	MELO3C015359.2.1	6.04097	-		0.0221918	-	chr02	1000458	1003644	histidine-containing phosphotransfer protein 1-like
MELO3C029290.2	MELO3C029290.2.1	-1.59952	-		0.0230993	-	chr02	1561050	1566063	nudix hydrolase 8-like isoform X3
MELO3C015436.2	MELO3C015436.2.1	1.10471	-		0.0385406	-	chr02	1614273	1615953	Zinc finger CCCH domain-containing protein
MELO3C015676.2	MELO3C015676.2.1	6.12383	-		0.0129146	-	chr02	4498266	4500674	Serine/threonine-protein kinase
MELO3C000583.2	MELO3C000583.2.1	-1.35014	-		0.00307535	-	chr02	5368188	5368803	Histone H3
MELO3C015183.2	MELO3C015183.2.1	1.37104	-		0.0270084	-	chr02	5905855	5908511	phospholipase A1-Igamma3, chloroplastic
MELO3C014995.2	MELO3C014995.2.1	1.02458	-		0.006943	-	chr02	8456886	8463741	Drug/metabolite transporter
MELO3C015118.2	MELO3C015118.2.1	1.11383	-		0.0195739	-	chr02	9464255	9464785	Unknown protein
MELO3C015045.2	MELO3C015045.2.1	1.12627	-		0.0395325	-	chr02	10858783	10875839	Lipase/lipooxygenase, PLAT/LH2 family protein, putative
MELO3C034728.2	MELO3C034728.2.1	3.10168	-		0.00737428	-	chr02	11878322	11878582	ATP synthase subunit c, chloroplastic
MELO3C002745.2	MELO3C002745.2.1	2.82157	-		0.0133866	-	chr02	11878337	11878682	ATP synthase subunit c, chloroplastic
MELO3C010147.2	MELO3C010147.2.1	-1.51681	-		0.0286424	-	chr02	14602319	14606866	kinesin-like protein KIN-1 isoform X1
MELO3C010177.2	MELO3C010177.2.1	-2.4168	-5.15493		0.00905879	1.98225e-09	chr02	15099120	15101350	WAT1-related protein
MELO3C010182.2	MELO3C010182.2.1	4.30614	-		0.00782563	-	chr02	15131565	15132396	Glycine-rich protein
MELO3C010183.2	MELO3C010183.2.1	2.98368	-		6.81819e-05	-	chr02	15135068	15135895	glycine-rich cell wall structural protein 2-like
MELO3C010184.2	MELO3C010184.2.1	3.38699	-		0.022876	-	chr02	15138682	15139456	glycine-rich protein DOT1-like
MELO3C000667.2	MELO3C000667.2.1	2.40225	-		0.0227481	-	chr02	16365578	16365781	Unknown protein
MELO3C010308.2	MELO3C010308.2.1	-1.49807	-		0.00885669	-	chr02	16741264	16744793	vesicle-associated membrane protein 711-like
MELO3C010318.2	MELO3C010318.2.1	3.81146	-		0.0126439	-	chr02	17006652	17008337	Clathrin assembly protein, putative
MELO3C010332.2	MELO3C010332.2.1	2.01849	-		0.000676926	-	chr02	17204299	17206594	Equilibrative nucleoside transporter
MELO3C029682.2	MELO3C029682.2.1	2.40892	-		0.000887496	-	chr02	18969012	18975891	Transcriptional corepressor LEUNIG
MELO3C017497.2	MELO3C017497.2.1	5.17053	-		0.0132797	-	chr02	22319516	22320537	pathogenesis-related protein PR-1
MELO3C000100.2	MELO3C000100.2.1	2.41094	-		0.016318	-	chr02	22670163	22670856	Photosystem I P700 chlorophyll a apoprotein A2
MELO3C029529.2	MELO3C029529.2.1	1.25418	-		0.0161571	-	chr02	23445805	23448991	Plant intracellular Ras-group-related LRR protein 6
MELO3C017390.2	MELO3C017390.2.1	1.11484	-		0.000787619	-	chr02	23659940	23661670	DBH-like monooxygenase
MELO3C000173.2	MELO3C000173.2.1	3.20751	-		0.00312698	-	chr02	23836267	23836836	Photosystem II CP43 reaction center protein
MELO3C000131.2	MELO3C000131.2.1	2.99539	-		0.00682516	-	chr02	23836850	23837877	Photosystem II CP43 reaction center protein
MELO3C017297.2	MELO3C017297.2.1	1.7485	-		0.00200074	-	chr02	24480388	24482160	protein ASPARTIC PROTEASE IN GUARD CELL 1-like
MELO3C017258.2	MELO3C017258.2.1	-1.20219	-		0.0236914	-	chr02	24767987	24773114	WD repeat and HMG-box DNA-binding protein 1 isoform X1
MELO3C017228.2	MELO3C017228.2.1	-1.30632	-		0.0023313	-	chr02	25012380	25016613	Replication protein A 70 kDa DNA-binding subunit
MELO3C017218.2	MELO3C017218.2.1	1.36394	-		0.0197162	-	chr02	25082929	25086322	chaperone protein ClpB1
MELO3C000841.2	MELO3C000841.2.1	1.03279	-		0.0340783	-	chr02	25289352	25290108	Xyloglucan 6-xylosyltransferase, putative
MELO3C017166.2	MELO3C017166.2.1	1.0022	-		0.0130263	-	chr02	25430915	25433113	transcription factor bHLH47
MELO3C029759.2	MELO3C029759.2.1	-1.80035	-		0.00411694	-	chr02	25674536	25677640	Unknown protein
MELO3C026227.2	MELO3C026227.2.1	-1.12169	-		4.85015e-05	-	chr02	26491923	26494752	Adenylate kinase
MELO3C026173.2	MELO3C026173.2.1	2.63969	-		0.0320756	-	chr02	26811694	26814385	transcription factor bHLH137-like
MELO3C008128.2	MELO3C008128.2.1	1.03719	-		0.00857527	-	chr03	844599	849065	transcription factor TGA7-like isoform X2
MELO3C008137.2	MELO3C008137.2.1	3.30102	-		0.0380902	-	chr03	984334	985058	Unknown protein
MELO3C008149.2	MELO3C008149.2.1	1.12755	-		0.0164673	-	chr03	1163259	1172229	LEAF RUST 10 DISEASE-RESISTANCE LOCUS RECEPTOR-LIKE PROTEIN KINASE-like 1.4 isoform X1
MELO3C029837.2	MELO3C029837.2.1	3.7352	-		0.0220249	-	chr03	1615315	1615530	BnaC07g49000D protein
MELO3C008214.2	MELO3C008214.2.1	3.43007	-		0.000202517	-	chr03	2000133	2002575	Emb|CAB62340.1
MELO3C008215.2	MELO3C008215.2.1	2.22601	-		0.00214093	-	chr03	2019911	2022625	Lysine histidine transporter
MELO3C008224.2	MELO3C008224.2.1	2.31549	-		0.00958351	-	chr03	2094261	2095490	Aspartic proteinase nepenthesin-1
MELO3C008252.2	MELO3C008252.2.1	4.09902	2.22418		1.61063e-06	0.0152927	chr03	2394470	2395370	Protease inhibitor/seed storage/lipid transfer family protein
MELO3C008307.2	MELO3C008307.2.1	2.14785	-		0.000930401	-	chr03	3398659	3401637	transcription factor bHLH51
MELO3C028145.2	MELO3C028145.2.1	2.32208	-		0.0482506	-	chr03	3592135	3592335	Photosystem I P700 chlorophyll a apoprotein A1
MELO3C027236.2	MELO3C027236.2.1	3.67433	-		0.00345393	-	chr03	3592593	3592857	Photosystem I iron-sulfur center
MELO3C008318.2	MELO3C008318.2.1	2.30107	-		1.56916e-05	-	chr03	3598393	3600909	Dehydration-responsive element-binding protein 2C
MELO3C008336.2	MELO3C008336.2.1	1.79827	-		0.0173802	-	chr03	3930173	3932295	Early nodulin-like protein 1
MELO3C008436.2	MELO3C008436.2.1	1.04053	-		0.03001	-	chr03	6173057	6176514	wall-associated receptor kinase 2-like
MELO3C010636.2	MELO3C010636.2.1	-1.09126	-		0.0382873	-	chr03	7766418	7774314	Beta-galactosidase
MELO3C010580.2	MELO3C010580.2.1	1.06975	-		0.0230896	-	chr03	9312804	9315025	Pentatricopeptide repeat-containing protein
MELO3C030124.2	MELO3C030124.2.1	-1.69426	-		0.0280029	-	chr03	9506154	9510466	Unknown protein
MELO3C030128.2	MELO3C030128.2.1	-1.58642	-		0.0031698	-	chr03	9867313	9876753	p-loop nucleoside triphosphate hydrolase superfamily protein
MELO3C011610.2	MELO3C011610.2.1	-1.38801	-		0.00385134	-	chr03	12391607	12392363	Histone H3
MELO3C011604.2	MELO3C011604.2.1	3.10245	-		0.00086664	-	chr03	12660909	12662749	transcription factor MYB108-like
MELO3C011535.2	MELO3C011535.2.1	-2.75787	-4.97131		0.017752	4.31007e-06	chr03	15089682	15090883	Transmembrane protein, putative
MELO3C024989.2	MELO3C024989.2.1	-3.73	-6.42814		0.0408579	0.00161056	chr03	17515781	17518899	ethylene-responsive transcription factor ERF110
MELO3C025018.2	MELO3C025018.2.1	2.52431	-		0.0212123	-	chr03	18080881	18081433	Ribosomal protein S12
MELO3C025021.2	MELO3C025021.2.1	2.06926	-		0.00159508	-	chr03	18115668	18116238	Ribosomal protein S12
MELO3C025025.2	MELO3C025025.2.1	3.81224	-		0.00695852	-	chr03	18165216	18168902	Abscisic stress ripening-like protein
MELO3C020011.2	MELO3C020011.2.1	-1.38223	-		0.00409835	-	chr03	19172109	19172807	PHD finger alfin-like protein
MELO3C019850.2	MELO3C019850.2.1	1.60166	-		0.018383	-	chr03	21629490	21631725	Unknown protein
MELO3C019832.2	MELO3C019832.2.1	1.52595	-		0.000865778	-	chr03	22005824	22011104	p-loop nucleoside triphosphate hydrolase superfamily protein
MELO3C019793.2	MELO3C019793.2.1	1.8324	-		0.000320362	-	chr03	22400003	22410485	Tyrosine-specific transport protein
MELO3C019786.2	MELO3C019786.2.1	-3.99464	-6.95374		9.2359e-06	9.21497e-05	chr03	22471660	22474122	Formin-like protein
MELO3C026507.2	MELO3C026507.2.1	-1.0627	-		0.0360138	-	chr03	22689497	22690993	CLAVATA3/ESR (CLE)-related 25-like protein
MELO3C026521.2	MELO3C026521.2.1	1.00378	-		0.00773984	-	chr03	22834792	22836837	protein CUP-SHAPED COTYLEDON 3 isoform X2
MELO3C011472.2	MELO3C011472.2.1	-1.2159	-		0.0256979	-	chr03	23489045	23491025	Ankyrin repeat-containing protein
MELO3C011463.2	MELO3C011463.2.1	-1.66192	-		0.00848264	-	chr03	23533286	23550731	separase isoform X1
MELO3C011458.2	MELO3C011458.2.1	-1.02062	-		0.0203145	-	chr03	23564378	23565287	nuclear transcription factor Y subunit C-1-like
MELO3C011440.2	MELO3C011440.2.1	1.32185	-		0.00112021	-	chr03	23660356	23662941	2-alkenal reductase (NADP(+)-dependent)-like
MELO3C030296.2	MELO3C030296.2.1	-5.86309	-7.48591		0.00816645	0.000535944	chr03	24253197	24257385	Retrotransposon protein
MELO3C011304.2	MELO3C011304.2.1	1.11777	-		0.00476022	-	chr03	24751232	24752362	Histone-lysine N-methyltransferase SUV420H14-20, putative
MELO3C011295.2	MELO3C011295.2.1	1.71951	-		0.0457326	-	chr03	24792780	24794786	WRKY transcription factor, putative
MELO3C011114.2	MELO3C011114.2.1	1.02568	-		0.0172867	-	chr03	26219739	26222112	Protein DETOXIFICATION
MELO3C011066.2	MELO3C011066.2.1	1.04797	-		0.0458233	-	chr03	26641947	26642769	At3g60520
MELO3C011057.2	MELO3C011057.2.1	1.04817	-		0.00107782	-	chr03	26696318	26699075	purine permease 3-like
MELO3C011020.2	MELO3C011020.2.1	-1.87072	-		0.00176561	-	chr03	26935080	26944596	kinesin-like protein KIN-6 isoform X1
MELO3C010994.2	MELO3C010994.2.1	-1.29536	-		0.00342184	-	chr03	27120094	27122054	Galactose oxidase, putative
MELO3C030327.2	MELO3C030327.2.1	5.87992	8.05189		0.00639941	7.20625e-05	chr03	27470167	27471947	protein RADIALIS-like 4
MELO3C010919.2	MELO3C010919.2.1	1.23369	-		0.0401532	-	chr03	27651381	27652454	Thaumatin
MELO3C010881.2	MELO3C010881.2.1	-1.99754	-		0.0387694	-	chr03	27847566	27849346	B3 domain-containing protein
MELO3C010880.2	MELO3C010880.2.1	-1.90821	-		0.013497	-	chr03	27851668	27854094	B3 domain-containing protein At5g42700-like
MELO3C010858.2	MELO3C010858.2.1	1.01502	-		0.0396456	-	chr03	27961732	27965831	Abscisic acid 8'-hydroxylase
MELO3C010774.2	MELO3C010774.2.1	-1.21725	-		0.0287812	-	chr03	28568077	28569390	Zinc finger CCCH domain-containing protein
MELO3C010749.2	MELO3C010749.2.1	2.93878	-		1.31186e-05	-	chr03	28727013	28728687	Glutaredoxin
MELO3C003336.2	MELO3C003336.2.1	6.81855	-		3.4369e-05	-	chr04	229892	231947	expansin-like B1
MELO3C030347.2	MELO3C030347.2.1	3.42861	-		0.00693217	-	chr04	465265	465662	ATP-dependent Clp protease proteolytic subunit
MELO3C003424.2	MELO3C003424.2.1	1.48353	-		0.00366101	-	chr04	993054	994537	Tetratricopeptide repeat (TPR)-like superfamily protein
MELO3C003458.2	MELO3C003458.2.1	-2.30293	-		0.00721843	-	chr04	1298071	1299051	RING-type E3 ubiquitin transferase
MELO3C003463.2	MELO3C003463.2.1	1.15264	-		0.0187489	-	chr04	1321278	1321976	ethylene-responsive transcription factor TINY-like
MELO3C003598.2	MELO3C003598.2.1	2.59212	-		0.00105101	-	chr04	2422114	2423979	Plant/F12B17-70 protein
MELO3C003633.2	MELO3C003633.2.1	2.52685	-		0.026792	-	chr04	2743081	2745158	Receptor-like kinase
MELO3C003642.2	MELO3C003642.2.1	2.66551	-		0.000942694	-	chr04	2792310	2794597	protein FAM32A-like
MELO3C003658.2	MELO3C003658.2.1	1.17541	-		0.0214567	-	chr04	2937116	2939975	Protein MARD1
MELO3C003752.2	MELO3C003752.2.1	3.40143	-		0.00296201	-	chr04	3723518	3724489	gibberellin-regulated protein 11-like
MELO3C030375.2	MELO3C030375.2.1	-1.27728	-		0.0422363	-	chr04	3773755	3778497	Unknown protein
MELO3C003761.2	MELO3C003761.2.1	1.70811	-		0.0157105	-	chr04	3786107	3788882	Cytokinin riboside 5'-monophosphate phosphoribohydrolase
MELO3C003830.2	MELO3C003830.2.1	-1.32699	-		0.0152428	-	chr04	5049470	5054279	sugar transporter ERD6-like 6
MELO3C003881.2	MELO3C003881.2.1	1.84178	-		0.0466062	-	chr04	5941035	5943493	Calcium uniporter protein, mitochondrial
MELO3C003884.2	MELO3C003884.2.1	-1.53935	-		0.00126449	-	chr04	5970661	5974647	CMP-sialic acid transporter 1 isoform X2
MELO3C030598.2	MELO3C030598.2.1	-5.01629	-		0.0163032	-	chr04	6120844	6121224	Unknown protein
MELO3C026488.2	MELO3C026488.2.1	5.57869	2.54545		4.49735e-07	0.0369568	chr04	6652981	6656558	cytochrome P450 82A3-like
MELO3C030681.2	MELO3C030681.2.1	1.09099	-		0.00856181	-	chr04	8361586	8363522	BnaA07g04470D protein
MELO3C018067.2	MELO3C018067.2.1	3.67031	-		0.0283322	-	chr04	11107561	11108163	transcriptional regulator SUPERMAN-like
MELO3C018065.2	MELO3C018065.2.1	1.77593	-		0.0233832	-	chr04	11166163	11168365	BnaA07g05330D protein
MELO3C012906.2	MELO3C012906.2.1	-1.38776	-		0.00839893	-	chr04	14132247	14135779	CDT1-like protein a, chloroplastic
MELO3C013004.2	MELO3C013004.2.1	-1.49691	-		0.0270262	-	chr04	15658998	15661158	protein IQ-DOMAIN 14-like
MELO3C013005.2	MELO3C013005.2.1	-1.29997	-		0.0179042	-	chr04	15669319	15672936	Syntaxin-124 protein
MELO3C025807.2	MELO3C025807.2.1	-1.64115	-		0.0417345	-	chr04	18125009	18128645	AP2-like ethylene-responsive transcription factor AIL1
MELO3C022718.2	MELO3C022718.2.1	1.2493	-		0.000908591	-	chr04	20173949	20178746	ethylene-responsive transcription factor-like protein isoform X2
MELO3C024005.2	MELO3C024005.2.1	1.55307	-		0.00842692	-	chr04	23328519	23329572	Acyl-CoA--sterol O-acyltransferase 1
MELO3C023993.2	MELO3C023993.2.1	4.39116	-		0.0471924	-	chr04	23516306	23519371	LRR receptor-like kinase family protein
MELO3C023979.2	MELO3C023979.2.1	2.59847	-		0.012582	-	chr04	23676045	23678002	Cellulose synthase
MELO3C026749.2	MELO3C026749.2.1	-1.4479	-		0.00106241	-	chr04	24907917	24913720	DNA helicase
MELO3C026891.2	MELO3C026891.2.1	1.20409	-		0.0433936	-	chr04	25519711	25520274	Short-chain dehydrogenase/reductase family protein
MELO3C026900.2	MELO3C026900.2.1	4.05907	-		0.0196694	-	chr04	25609325	25609987	BnaC02g03400D protein
MELO3C026591.2	MELO3C026591.2.1	2.19414	-		0.0383611	-	chr04	26037174	26039783	GDSL esterase/lipase
MELO3C009961.2	MELO3C009961.2.1	2.14524	-		0.000309109	-	chr04	26532689	26533863	At1g23710
MELO3C009872.2	MELO3C009872.2.1	-1.48887	-		0.00134355	-	chr04	27411710	27412273	Gibberellin-regulated family protein
MELO3C009844.2	MELO3C009844.2.1	-1.3548	-		0.0309249	-	chr04	27649903	27651522	MYB-related transcription factor
MELO3C009835.2	MELO3C009835.2.1	-1.18769	-		0.0383261	-	chr04	27718074	27721166	Saccharopine dehydrogenase-like protein
MELO3C030976.2	MELO3C030976.2.1	-2.24026	-		0.00425374	-	chr04	27733830	27734520	Unknown protein
MELO3C030977.2	MELO3C030977.2.1	-1.5273	-		0.0166819	-	chr04	27735893	27736423	lamin-like protein
MELO3C009812.2	MELO3C009812.2.1	-2.27939	-		0.0039073	-	chr04	27897845	27900556	Protein IQ-DOMAIN 1
MELO3C009714.2	MELO3C009714.2.1	2.80364	-		0.0101589	-	chr04	28797953	28800670	Remorin
MELO3C009694.2	MELO3C009694.2.1	1.79542	-		0.0360461	-	chr04	28938791	28941261	Disease resistance protein
MELO3C009596.2	MELO3C009596.2.1	-2.57656	-		0.000113869	-	chr04	29743312	29744366	Kelch repeat-containing F-box family protein
MELO3C009585.2	MELO3C009585.2.1	-1.51938	-		0.0179805	-	chr04	29838866	29842677	Elongation factor Tu family protein
MELO3C009584.2	MELO3C009584.2.1	1.35432	-		0.00112143	-	chr04	29844179	29850946	Peptidase M28
MELO3C009534.2	MELO3C009534.2.1	1.69571	-		0.00839418	-	chr04	30247100	30248077	UvrABC system protein A
MELO3C009497.2	MELO3C009497.2.1	2.79595	-		0.00846334	-	chr04	30494811	30495920	F-box family protein
MELO3C009476.2	MELO3C009476.2.1	2.07972	-		0.0216281	-	chr04	30640501	30643462	Alpha carbonic anhydrase
MELO3C009422.2	MELO3C009422.2.1	-1.03577	-		0.0465535	-	chr04	31066914	31068491	Myb/SANT-like DNA-binding domain protein
MELO3C009376.2	MELO3C009376.2.1	-3.75469	-1.55002		0.000138682	0.0437101	chr04	31337449	31338713	transcription factor MYB114-like
MELO3C009313.2	MELO3C009313.2.1	-1.10882	-		0.0397513	-	chr04	31709004	31715683	MCM domain-containing protein
MELO3C009289.2	MELO3C009289.2.1	2.86397	-		0.00387183	-	chr04	31888549	31889415	Membrane-associated kinase regulator-like protein, putative
MELO3C009282.2	MELO3C009282.2.1	2.2285	-		0.0415613	-	chr04	31948251	31951376	Type I inositol polyphosphate 5-phosphatase, putative
MELO3C009274.2	MELO3C009274.2.1	-2.1095	-		0.0141237	-	chr04	31982362	31982977	Unknown protein
MELO3C009259.2	MELO3C009259.2.1	-1.20294	-		0.0150211	-	chr04	32076722	32080631	Kinesin-like protein
MELO3C009180.2	MELO3C009180.2.1	2.32107	-		0.0353393	-	chr04	32526388	32527900	lactosylceramide 4-alpha-galactosyltransferase
MELO3C009162.2	MELO3C009162.2.1	3.08939	-		0.00605011	-	chr04	32618212	32621016	1-aminocyclopropane-1-carboxylate oxidase 1-like
MELO3C009135.2	MELO3C009135.2.1	-1.20557	-		0.000319534	-	chr04	32780465	32787168	protein BREAST CANCER SUSCEPTIBILITY 2 homolog B-like
MELO3C009124.2	MELO3C009124.2.1	-1.45181	-		0.0176426	-	chr04	32829553	32831504	Aldo-keto reductase
MELO3C031050.2	MELO3C031050.2.1	1.30441	-		0.0364456	-	chr05	217467	218423	Unknown protein
MELO3C014692.2	MELO3C014692.2.1	2.5326	-		0.00126744	-	chr05	349114	349870	Gb|AAF02136.1
MELO3C014690.2	MELO3C014690.2.1	1.77341	-		0.000494276	-	chr05	356738	357965	Alpha/beta hydrolase-3
MELO3C031048.2	MELO3C031048.2.1	1.41819	-		0.0311973	-	chr05	790834	794414	lipoxygenase 2, chloroplastic-like
MELO3C014618.2	MELO3C014618.2.1	-1.29991	-		0.00245252	-	chr05	910462	911904	Histone H3
MELO3C014595.2	MELO3C014595.2.1	1.13621	-		0.00169588	-	chr05	1094117	1098574	Protein DETOXIFICATION
MELO3C014521.2	MELO3C014521.2.1	1.35106	-		0.0043346	-	chr05	1738545	1740644	Protein FAF-like, chloroplastic
MELO3C014496.2	MELO3C014496.2.1	-2.01624	-		0.00337393	-	chr05	1916073	1921364	mitogen-activated protein kinase kinase kinase NPK1 isoform X2
MELO3C014477.2	MELO3C014477.2.1	-1.08105	-		0.000554863	-	chr05	2110221	2115987	cyclic nucleotide-gated ion channel 1-like isoform X3
MELO3C014461.2	MELO3C014461.2.1	-1.12651	-		0.0324228	-	chr05	2228822	2230660	HVA22-like protein
MELO3C014453.2	MELO3C014453.2.1	-1.031	-		0.0269236	-	chr05	2311710	2315653	Protein trichome birefringence
MELO3C014430.2	MELO3C014430.2.1	1.26162	-		0.00494665	-	chr05	2480759	2484403	Endoglucanase
MELO3C031072.2	MELO3C031072.2.1	-2.21976	-		0.0206481	-	chr05	2862219	2870390	Basic helix-loop-helix transcription factor
MELO3C014347.2	MELO3C014347.2.1	2.31042	-		0.00308368	-	chr05	3659005	3659920	EID1-like F-box protein 3
MELO3C026766.2	MELO3C026766.2.1	-1.49095	-		0.0104769	-	chr05	4897351	4903170	Protein SIEVE ELEMENT OCCLUSION B
MELO3C026775.2	MELO3C026775.2.1	-1.20659	-		0.00270978	-	chr05	5116303	5120307	Protein SIEVE ELEMENT OCCLUSION B
MELO3C022997.2	MELO3C022997.2.1	2.74197	-		0.00764966	-	chr05	5717379	5719421	MYB-related transcription factor
MELO3C023074.2	MELO3C023074.2.1	2.22249	-		0.0330691	-	chr05	6930540	6932540	Ammonium transporter
MELO3C020425.2	MELO3C020425.2.1	1.24876	-		0.0116225	-	chr05	8880624	8882449	Chaperone protein dnaJ
MELO3C020386.2	MELO3C020386.2.1	1.1955	-		0.0128082	-	chr05	9954381	9955338	E3 ubiquitin-protein ligase LAP
MELO3C008530.2	MELO3C008530.2.1	-1.26578	-		0.00538103	-	chr05	12082478	12084780	Origin recognition complex, subunit 6
MELO3C031410.2	MELO3C031410.2.1	-1.00199	-		0.0261082	-	chr05	14714602	14716070	Pseudouridine synthase family protein
MELO3C008648.2	MELO3C008648.2.1	3.58123	-		0.02603	-	chr05	16095923	16099382	Caleosin
MELO3C003917.2	MELO3C003917.2.1	5.06075	-		0.00931471	-	chr05	19797789	19800462	Heat shock 70 kDa protein
MELO3C004003.2	MELO3C004003.2.1	1.31917	-		0.00155431	-	chr05	22322101	22324372	La-related protein 6 isoform 1
MELO3C004040.2	MELO3C004040.2.1	1.11634	-		0.0313318	-	chr05	23046781	23053641	Chaperone DnaJ
MELO3C004103.2	MELO3C004103.2.1	3.92928	-		0.00593678	-	chr05	24036188	24040411	WAT1-related protein At4g30420
MELO3C031521.2	MELO3C031521.2.1	1.05636	-		4.80922e-05	-	chr05	24123771	24132473	Autophagy-related protein 18b
MELO3C004141.2	MELO3C004141.2.1	1.06416	-		0.0385071	-	chr05	24419126	24420012	Unknown protein
MELO3C004145.2	MELO3C004145.2.1	1.4623	-		0.00753791	-	chr05	24444298	24446087	transcription factor MYB86-like
MELO3C004160.2	MELO3C004160.2.1	-1.57473	-		0.029458	-	chr05	24588270	24588864	protein NIM1-INTERACTING 1-like
MELO3C004175.2	MELO3C004175.2.1	2.89921	-		0.00992036	-	chr05	24732094	24732351	Unknown protein
MELO3C004179.2	MELO3C004179.2.1	1.0118	-		0.000575076	-	chr05	24777057	24782907	RNA polymerase II-associated protein 3
MELO3C004207.2	MELO3C004207.2.1	-1.30025	-		0.00438543	-	chr05	25005634	25006473	Wall-associated receptor kinase-like 20
MELO3C004227.2	MELO3C004227.2.1	-1.17058	-		0.0117374	-	chr05	25198647	25199808	Histone H2A
MELO3C004244.2	MELO3C004244.2.1	2.41506	-		0.0042572	-	chr05	25356923	25365019	Lipoxygenase
MELO3C027325.2	MELO3C027325.2.1	1.27784	-		0.0342422	-	chr05	25466541	25468190	Lipoxygenase
MELO3C004261.2	MELO3C004261.2.1	2.55888	-		0.037818	-	chr05	25594168	25594730	TMV resistance protein N-like
MELO3C004272.2	MELO3C004272.2.1	1.53031	-		0.000571442	-	chr05	25706956	25710469	cyclin-P3-1
MELO3C004309.2	MELO3C004309.2.1	2.09152	-		0.0232121	-	chr05	26060336	26066739	LOW QUALITY PROTEIN: TMV resistance protein N-like
MELO3C004425.2	MELO3C004425.2.1	-1.13135	-		0.00187454	-	chr05	27144658	27149321	TIMELESS-interacting protein
MELO3C004503.2	MELO3C004503.2.1	-1.31513	-		0.0192307	-	chr05	27852221	27854069	ethylene-responsive transcription factor WIN1-like
MELO3C004533.2	MELO3C004533.2.1	1.14527	-		0.00243505	-	chr05	28062834	28065216	GDP-mannose transporter, putative
MELO3C004541.2	MELO3C004541.2.1	-2.22667	-		0.0404895	-	chr05	28149411	28151635	glucan endo-1,3-beta-glucosidase 8
MELO3C004552.2	MELO3C004552.2.1	-1.31698	-		0.0272114	-	chr05	28270359	28278518	DNA mismatch repair protein MSH7
MELO3C004553.2	MELO3C004553.2.1	4.07056	-		0.00219371	-	chr05	28279368	28280272	multiprotein-bridging factor 1c
MELO3C005964.2	MELO3C005964.2.1	-2.94192	-5.67285		0.046195	0.00730366	chr06	265879	267811	Late cornified envelope protein 1E
MELO3C005992.2	MELO3C005992.2.1	1.65481	-		0.0489104	-	chr06	434165	436232	homeobox-leucine zipper protein ATHB-7
MELO3C006003.2	MELO3C006003.2.1	3.44349	-		0.000448912	-	chr06	493914	494689	Protein yippee-like
MELO3C006042.2	MELO3C006042.2.1	1.65861	-		0.0183313	-	chr06	711875	713706	Glycosyltransferase
MELO3C006064.2	MELO3C006064.2.1	2.28523	-		0.00551357	-	chr06	833849	837552	mitogen-activated protein kinase kinase kinase 7-like
MELO3C006079.2	MELO3C006079.2.1	-1.3732	-		0.0445101	-	chr06	899093	900122	Late embryogenesis abundant protein
MELO3C006080.2	MELO3C006080.2.1	-1.52846	-		1.9951e-05	-	chr06	900659	903179	Unknown protein
MELO3C006166.2	MELO3C006166.2.1	1.29569	-		0.0355569	-	chr06	1399036	1400895	glyoxylate/hydroxypyruvate reductase HPR3-like
MELO3C031597.2	MELO3C031597.2.1	4.99362	-		0.0126435	-	chr06	1636826	1637026	Monocarboxylate transporter 9
MELO3C006362.2	MELO3C006362.2.1	1.01871	-		0.0197162	-	chr06	2774012	2777123	Beta-amylase
MELO3C006365.2	MELO3C006365.2.1	3.82067	-		9.61045e-05	-	chr06	2795756	2798830	FBT8
MELO3C006406.2	MELO3C006406.2.1	-1.10158	-		0.0253539	-	chr06	3011714	3015682	Transducin/WD40 domain-like protein, putative
MELO3C006439.2	MELO3C006439.2.1	1.48421	-		0.0115671	-	chr06	3208838	3210528	1-aminocyclopropane-1-carboxylate oxidase homolog 1-like
MELO3C006452.2	MELO3C006452.2.1	-2.86944	-		0.049616	-	chr06	3283223	3283732	zinc finger protein 7
MELO3C031606.2	MELO3C031606.2.1	1.7638	-		0.0242878	-	chr06	3318075	3319077	Protease inhibitor protein
MELO3C006525.2	MELO3C006525.2.1	-2.41347	-		0.0027792	-	chr06	3864543	3866341	ERG2/sigma1 receptor-like protein
MELO3C006585.2	MELO3C006585.2.1	2.21873	-		0.0136686	-	chr06	4312257	4319267	Pyruvate, phosphate dikinase
MELO3C006591.2	MELO3C006591.2.1	1.34625	-		0.0383159	-	chr06	4341982	4345288	PH-response transcription factor pacC/RIM101 isoform 1
MELO3C006721.2	MELO3C006721.2.1	1.37635	-		0.0352274	-	chr06	5270133	5271022	calmodulin
MELO3C031785.2	MELO3C031785.2.1	3.51895	-		0.0198026	-	chr06	6426285	6426545	Unknown protein
MELO3C006849.2	MELO3C006849.2.1	-2.41295	-		0.00276496	-	chr06	6557039	6558882	3-ketoacyl-CoA synthase
MELO3C006852.2	MELO3C006852.2.1	3.48903	-		0.0109595	-	chr06	6588261	6595235	Phosphatase 2C family protein, putative
MELO3C031809.2	MELO3C031809.2.1	1.36207	-		0.040696	-	chr06	7056910	7061116	transcription factor LAF1-like isoform X2
MELO3C031642.2	MELO3C031642.2.1	-1.49454	-		0.00961815	-	chr06	7071248	7073694	25.3 kDa vesicle transport protein
MELO3C031641.2	MELO3C031641.2.1	4.07818	-		0.00174664	-	chr06	7097670	7098181	Photosystem II protein D1
MELO3C006935.2	MELO3C006935.2.1	2.86302	-		0.00522681	-	chr06	7456091	7459396	Heat shock protein 90
MELO3C008491.2	MELO3C008491.2.1	1.66464	-		0.0171177	-	chr06	8696390	8699966	Zinc finger protein CONSTANS
MELO3C019470.2	MELO3C019470.2.1	2.19079	-		0.000676467	-	chr06	10376185	10378428	glutelin type-A 2-like
MELO3C019555.2	MELO3C019555.2.1	1.02884	-		0.00123156	-	chr06	12119251	12119538	zinc finger protein 7-like
MELO3C020328.2	MELO3C020328.2.1	1.91	-		5.72383e-05	-	chr06	13201237	13202777	aspartic proteinase PCS1
MELO3C020292.2	MELO3C020292.2.1	1.64553	-		0.00505375	-	chr06	14001177	14001921	Transmembrane protein, putative
MELO3C020189.2	MELO3C020189.2.1	2.86487	-		0.0342371	-	chr06	16349486	16350797	transcription factor BEE 3-like isoform X2
MELO3C023735.2	MELO3C023735.2.1	-1.58782	-		0.0429424	-	chr06	16803977	16804737	Homeobox Hox-B3-like protein
MELO3C014965.2	MELO3C014965.2.1	1.84336	-		0.0235945	-	chr06	18913772	18920283	1-deoxy-D-xylulose 5-phosphate synthase
MELO3C014818.2	MELO3C014818.2.1	2.4883	-		0.0159649	-	chr06	22306078	22309342	Cystinosin-like protein
MELO3C014757.2	MELO3C014757.2.1	1.34243	-		0.00593678	-	chr06	23934656	23935384	Cotton fiber protein
MELO3C016609.2	MELO3C016609.2.1	-1.34913	-		0.016334	-	chr06	24927549	24930158	Pectinesterase
MELO3C016602.2	MELO3C016602.2.1	1.49108	-		0.00452603	-	chr06	25084111	25085311	Alkylmercury lyase
MELO3C016449.2	MELO3C016449.2.1	6.49861	-		0.0222035	-	chr06	28221976	28222893	22.0 kDa class IV heat shock protein
MELO3C016413.2	MELO3C016413.2.1	-3.8808	-		0.0100509	-	chr06	28999704	29004068	AP2-like ethylene-responsive transcription factor AIL6
MELO3C025383.2	MELO3C025383.2.1	2.36765	-		0.0465005	-	chr06	29567255	29571254	1-acyl-sn-glycerol-3-phosphate acyltransferase-like
MELO3C025417.2	MELO3C025417.2.1	1.72604	-		0.0116864	-	chr06	30218377	30220840	Polyubiquitin
MELO3C013783.2	MELO3C013783.2.1	-4.88946	-		0.035197	-	chr06	31149531	31151094	Short-chain dehydrogenase TIC 32, chloroplastic
MELO3C013791.2	MELO3C013791.2.1	5.09884	-		0.0206393	-	chr06	31227919	31228321	DUF761 domain protein
MELO3C013945.2	MELO3C013945.2.1	6.03091	-		0.000284013	-	chr06	32758694	32760734	Small heat shock protein, chloroplastic
MELO3C013946.2	MELO3C013946.2.1	2.79949	-		0.0282135	-	chr06	32765284	32766884	Small heat shock protein, chloroplastic
MELO3C014003.2	MELO3C014003.2.1	-2.14222	-		0.00170785	-	chr06	33657369	33661318	protein TPX2 isoform X1
MELO3C032281.2	MELO3C032281.2.1	-3.69948	-		0.0100777	-	chr06	34232169	34233359	Unknown protein
MELO3C014080.2	MELO3C014080.2.1	-1.46379	-		0.041665	-	chr06	34445049	34445912	JHL23J11.5 protein
MELO3C031972.2	MELO3C031972.2.1	-4.22761	-		0.0406691	-	chr06	34706963	34712613	Unknown protein
MELO3C014099.2	MELO3C014099.2.1	1.32881	-		0.00364434	-	chr06	34756549	34757270	BnaC03g71690D protein
MELO3C014104.2	MELO3C014104.2.1	-1.70329	-		0.0224218	-	chr06	34815202	34816056	leucine-rich repeat extensin-like protein 5
MELO3C014130.2	MELO3C014130.2.1	-2.47479	-		0.00211718	-	chr06	35076728	35078074	RNA polymerase II elongation factor ELL3 isoform 1
MELO3C014131.2	MELO3C014131.2.1	-1.06172	-		0.0222035	-	chr06	35083072	35086088	zinc finger CCCH domain-containing protein 18-like
MELO3C017015.2	MELO3C017015.2.1	-2.26242	-		0.0496431	-	chr07	417733	420220	At1g76250
MELO3C017012.2	MELO3C017012.2.1	-1.62424	-		0.00240714	-	chr07	433822	437731	Receptor protein kinase, putative
MELO3C016999.2	MELO3C016999.2.1	-1.6235	-		0.00231465	-	chr07	521716	524027	High mobility group family
MELO3C016995.2	MELO3C016995.2.1	1.35561	-		0.00419396	-	chr07	543780	544421	Serine-rich protein-like protein
MELO3C016970.2	MELO3C016970.2.1	1.34911	-		3.09546e-05	-	chr07	719658	725383	Chaperone protein
MELO3C016926.2	MELO3C016926.2.1	-1.14023	-		0.0390334	-	chr07	1072144	1079189	DNA cross-link repair protein SNM1
MELO3C016900.2	MELO3C016900.2.1	-1.14439	-		0.0312627	-	chr07	1304888	1308551	Plant regulator RWP-RK
MELO3C016897.2	MELO3C016897.2.1	2.51029	-		0.000973162	-	chr07	1313911	1314973	17.9 kDa class II heat shock protein
MELO3C016845.2	MELO3C016845.2.1	-1.16929	-		0.00193832	-	chr07	1645451	1651481	squalene monooxygenase-like
MELO3C016830.2	MELO3C016830.2.1	2.10713	-		0.00958351	-	chr07	1775326	1778787	serine carboxypeptidase-like 13
MELO3C016808.2	MELO3C016808.2.1	2.00959	-		0.00336969	-	chr07	1922289	1923596	LOB domain-containing protein 39
MELO3C016797.2	MELO3C016797.2.1	4.51155	-		0.0297603	-	chr07	1982046	1982483	Unknown protein
MELO3C016767.2	MELO3C016767.2.1	1.0805	-		0.0389916	-	chr07	2171166	2176020	protein CUP-SHAPED COTYLEDON 3-like
MELO3C016762.2	MELO3C016762.2.1	3.71306	-		0.0353532	-	chr07	2220035	2224447	Lipase
MELO3C016750.2	MELO3C016750.2.1	-1.20659	-		0.0052872	-	chr07	2301792	2305139	Vacuolar import/degradation, VID27-like protein
MELO3C016746.2	MELO3C016746.2.1	1.05163	-		0.00155775	-	chr07	2332810	2333448	Calcium-binding EF-hand family protein, putative
MELO3C032401.2	MELO3C032401.2.1	-1.76189	-		0.0270262	-	chr07	2489528	2498227	CST complex subunit CTC1
MELO3C016679.2	MELO3C016679.2.1	1.27202	-		0.0204958	-	chr07	2860654	2864560	Receptor-like kinase
MELO3C025676.2	MELO3C025676.2.1	-1.09098	-		0.0152828	-	chr07	4006642	4008420	Histone-lysine N-methyltransferase
MELO3C027682.2	MELO3C027682.2.1	5.26386	-		0.0413661	-	chr07	5172309	5172879	DNA-directed RNA polymerase subunit beta''
MELO3C000483.2	MELO3C000483.2.1	3.40595	-		0.00593678	-	chr07	5408390	5409184	Ribulose bisphosphate carboxylase large chain
MELO3C026353.2	MELO3C026353.2.1	3.36291	-		0.00583529	-	chr07	5408466	5409732	Ribulose bisphosphate carboxylase large chain
MELO3C027613.2	MELO3C027613.2.1	3.4703	-		0.00316934	-	chr07	5408975	5409230	Ribulose bisphosphate carboxylase large chain
MELO3C027735.2	MELO3C027735.2.1	3.29691	-		0.00739177	-	chr07	5409210	5409658	Ribulose bisphosphate carboxylase large chain
MELO3C000130.2	MELO3C000130.2.1	3.66077	-		0.00321215	-	chr07	5409210	5409794	Ribulose bisphosphate carboxylase large chain
MELO3C026401.2	MELO3C026401.2.1	2.84426	-		0.00239154	-	chr07	5919872	5922607	UDP-glycosyltransferase 82A1
MELO3C010532.2	MELO3C010532.2.1	3.05116	-		0.00205106	-	chr07	7383770	7388685	Structural constituent of ribosome, putative
MELO3C010498.2	MELO3C010498.2.1	-3.60809	-		0.0116694	-	chr07	8013216	8014815	aspartic proteinase Asp1-like
MELO3C032497.2	MELO3C032497.2.1	-1.32679	-		0.0316613	-	chr07	15135896	15146264	Unknown protein
MELO3C024878.2	MELO3C024878.2.1	-2.0864	-		0.00296962	-	chr07	16237718	16239829	Transposase, MuDR, plant
MELO3C024855.2	MELO3C024855.2.1	2.52239	-		0.010573	-	chr07	16663170	16663421	Cytochrome b559 subunit alpha
MELO3C024851.2	MELO3C024851.2.1	-1.40529	-		0.00399605	-	chr07	16918823	16919437	transcription factor UPBEAT1
MELO3C032763.2	MELO3C032763.2.1	-1.45368	-		0.000803175	-	chr07	17436686	17437045	Classical arabinogalactan protein 1
MELO3C016110.2	MELO3C016110.2.1	-1.04396	-		0.0017026	-	chr07	18990120	18992254	Protein trichome birefringence
MELO3C016184.2	MELO3C016184.2.1	-1.46146	-		0.00629904	-	chr07	20063484	20068321	Protein JASON
MELO3C016267.2	MELO3C016267.2.1	1.51909	-		0.00173522	-	chr07	21157235	21161825	cellulose synthase-like protein G3
MELO3C016292.2	MELO3C016292.2.1	1.5906	-		0.000522372	-	chr07	21454876	21457915	Ring finger protein, putative
MELO3C016313.2	MELO3C016313.2.1	-1.29248	-		0.0366672	-	chr07	21673544	21674482	ethylene-responsive transcription factor CRF2-like
MELO3C017568.2	MELO3C017568.2.1	1.05297	-		0.0151361	-	chr07	22788772	22789581	nuclear transcription factor Y subunit B-1-like
MELO3C017618.2	MELO3C017618.2.1	1.12088	-		0.0318657	-	chr07	23344786	23348127	Chitin synthase, putative (DUF1218)
MELO3C017631.2	MELO3C017631.2.1	1.87087	-		0.0223606	-	chr07	23425420	23427184	cyclin-U4-1-like
MELO3C017656.2	MELO3C017656.2.1	-3.14041	-		0.0135784	-	chr07	23691764	23694373	Sugar transporter, putative
MELO3C017811.2	MELO3C017811.2.1	2.75298	-		0.00079641	-	chr07	24978998	24981354	phenylalanine ammonia-lyase-like
MELO3C032858.2	MELO3C032858.2.1	-4.35893	-		0.0147128	-	chr07	25207040	25209117	U11/U12 small nuclear ribonucleoprotein 25 kDa protein isoform X2
MELO3C017920.2	MELO3C017920.2.1	-1.06222	-		0.0114938	-	chr07	25707672	25710387	RING/FYVE/PHD zinc finger-containing protein, putative
MELO3C017942.2	MELO3C017942.2.1	1.47104	-		0.00164979	-	chr07	25858026	25863523	Sucrose synthase
MELO3C017946.2	MELO3C017946.2.1	-1.17456	-		0.00133296	-	chr07	25878213	25879793	bifunctional epoxide hydrolase 2-like
MELO3C017972.2	MELO3C017972.2.1	3.56848	-		0.00755341	-	chr07	26024930	26027516	Gamete expressed protein 1, putative
MELO3C017519.2	MELO3C017519.2.1	-2.62214	-		0.0344052	-	chr07	26218563	26219151	Adenylyl-sulfate kinase
MELO3C018023.2	MELO3C018023.2.1	1.56419	-		0.00365898	-	chr07	26324798	26328146	Sterol regulatory element-binding protein site 2 protease
MELO3C006995.2	MELO3C006995.2.1	-1.32718	-		0.000789286	-	chr08	38932	45285	DNA helicase
MELO3C006998.2	MELO3C006998.2.1	-1.38085	-		0.0330867	-	chr08	61082	64132	RING/U-box superfamily protein
MELO3C007093.2	MELO3C007093.2.1	-1.07072	-		0.0224949	-	chr08	745049	751480	protein BREAST CANCER SUSCEPTIBILITY 1 homolog
MELO3C007112.2	MELO3C007112.2.1	7.04163	-		0.000481137	-	chr08	886712	887274	Galactosyltransferase family protein
MELO3C032892.2	MELO3C032892.2.1	-1.59899	-		0.00704788	-	chr08	999905	1001251	Glucan endo-1,3-beta-glucosidase, putative
MELO3C007202.2	MELO3C007202.2.1	2.85751	-		0.0256961	-	chr08	1435151	1435985	At2g42760
MELO3C007224.2	MELO3C007224.2.1	1.05465	-		0.00858998	-	chr08	1573115	1575135	GDSL esterase/lipase At1g28570-like
MELO3C007279.2	MELO3C007279.2.1	-1.49492	-		0.0154358	-	chr08	1882070	1884427	Pollen Ole e 1 allergen and extensin family protein
MELO3C007330.2	MELO3C007330.2.1	1.46797	-		0.0433936	-	chr08	2189312	2191067	transcription factor MYB34-like
MELO3C007368.2	MELO3C007368.2.1	1.31312	-		0.0178051	-	chr08	2358132	2359382	F-box protein family
MELO3C007377.2	MELO3C007377.2.1	-2.02283	-		0.0135124	-	chr08	2409975	2417439	Homeobox-leucine zipper family protein
MELO3C007430.2	MELO3C007430.2.1	2.93768	-		0.0275515	-	chr08	2714345	2716597	DUF506 family protein (DUF506)
MELO3C007475.2	MELO3C007475.2.1	-2.33529	-		0.00281359	-	chr08	2991501	2992864	BnaA02g34410D protein
MELO3C007486.2	MELO3C007486.2.1	1.66592	-		0.00404852	-	chr08	3052342	3053715	Stress enhanced protein 2, chloroplastic
MELO3C007508.2	MELO3C007508.2.1	-1.27953	-		0.0356586	-	chr08	3217389	3219588	Cold acclimation protein
MELO3C007540.2	MELO3C007540.2.1	1.45487	-		0.000760426	-	chr08	3446536	3448605	Two-component response regulator
MELO3C007560.2	MELO3C007560.2.1	1.72906	-		0.00697526	-	chr08	3586724	3589581	Heat stress transcription factor
MELO3C007589.2	MELO3C007589.2.1	1.51976	-		0.0197832	-	chr08	3856491	3856941	Unknown protein
MELO3C007595.2	MELO3C007595.2.1	1.36831	-		0.0463533	-	chr08	3908111	3908798	zinc finger protein 7-like
MELO3C007619.2	MELO3C007619.2.1	-1.5679	-		0.0122098	-	chr08	4101851	4103372	Scarecrow transcription factor family protein
MELO3C032967.2	MELO3C032967.2.1	-1.3555	-		0.00094921	-	chr08	4257266	4259530	BTB/POZ domain-containing protein
MELO3C007652.2	MELO3C007652.2.1	-1.34618	-		0.0331239	-	chr08	4353117	4356430	ACT domain-containing protein ACR1
MELO3C007653.2	MELO3C007653.2.1	-1.2934	-		0.0484498	-	chr08	4360070	4361528	Protein PHLOEM PROTEIN 2-LIKE A10
MELO3C007719.2	MELO3C007719.2.1	-2.42719	-		0.00882895	-	chr08	4882071	4883112	Chaperone DnaJ-domain superfamily protein
MELO3C007725.2	MELO3C007725.2.1	-2.94998	-		0.0210024	-	chr08	4915013	4917254	cyclin-D4-1-like isoform X1
MELO3C007746.2	MELO3C007746.2.1	-1.51798	-		0.00594125	-	chr08	5070302	5075122	Epidermal patterning factor-like protein
MELO3C007774.2	MELO3C007774.2.1	2.55588	-		0.0392396	-	chr08	5252213	5255214	Myo-inositol 1-phosphate synthase
MELO3C007856.2	MELO3C007856.2.1	1.03158	-		0.00166251	-	chr08	5777745	5781156	Cytochrome P450 family protein
MELO3C007859.2	MELO3C007859.2.1	2.8299	-		0.0283705	-	chr08	5795748	5797792	AAA-ATPase At2g18193-like
MELO3C007863.2	MELO3C007863.2.1	-2.78852	-4.87984		0.000318642	1.83975e-06	chr08	5807919	5813195	phosphatidylinositol/phosphatidylcholine transfer protein SFH12
MELO3C007901.2	MELO3C007901.2.1	-1.22216	-		0.00797823	-	chr08	6080902	6083722	WEB family protein At3g51220
MELO3C008038.2	MELO3C008038.2.1	-1.06667	-		0.029512	-	chr08	6981826	6996862	Protein TONSOKU
MELO3C024545.2	MELO3C024545.2.1	1.83558	-		0.0323308	-	chr08	8460067	8460794	Transmembrane 9 superfamily member
MELO3C024465.2	MELO3C024465.2.1	1.09585	-		0.0105519	-	chr08	9316484	9317782	Acylphosphatase
MELO3C019065.2	MELO3C019065.2.1	4.93014	-		0.0356586	-	chr08	11094506	11096824	transcription factor bHLH100-like
MELO3C019188.2	MELO3C019188.2.1	1.03245	-		0.0140031	-	chr08	14295405	14297711	Glycosyltransferase, putative
MELO3C026860.2	MELO3C026860.2.1	1.16323	-		0.0171211	-	chr08	14536032	14537412	Protein MIZU-KUSSEI 1
MELO3C023110.2	MELO3C023110.2.1	1.18924	-		0.0087069	-	chr08	16821338	16827710	Alkaline alpha galactosidase
MELO3C009030.2	MELO3C009030.2.1	1.57842	-		0.00180942	-	chr08	19518035	19520944	zinc finger protein WIP2
MELO3C009007.2	MELO3C009007.2.1	1.82922	-		0.00165392	-	chr08	20114742	20115235	Auxin responsive SAUR protein
MELO3C008870.2	MELO3C008870.2.1	-1.76589	-		0.0249241	-	chr08	23872872	23875987	C2 domain-containing family protein
MELO3C008794.2	MELO3C008794.2.1	-2.12852	-		0.0223826	-	chr08	25241527	25243038	syntaxin-related protein KNOLLE
MELO3C025225.2	MELO3C025225.2.1	-1.82155	-		0.00711963	-	chr08	26564490	26565768	high mobility group B protein 6
MELO3C026039.2	MELO3C026039.2.1	2.4899	-		0.000209263	-	chr08	27490198	27491074	AT5g01740/T20L15_10
MELO3C026007.2	MELO3C026007.2.1	-4.19203	-		0.0113732	-	chr08	27916692	27919357	pyruvate decarboxylase 1-like
MELO3C026323.2	MELO3C026323.2.1	1.06167	-		0.0109327	-	chr08	28906412	28908956	cytokinin dehydrogenase 1
MELO3C014239.2	MELO3C014239.2.1	-2.715	-4.58453		0.00632422	9.39814e-07	chr08	30084894	30086578	Aquaporin PIP2
MELO3C003072.2	MELO3C003072.2.1	1.29536	-		0.0408469	-	chr08	30404040	30409257	Thioredoxin-like protein AAED1, chloroplastic
MELO3C003140.2	MELO3C003140.2.1	-1.84617	-		0.0152598	-	chr08	31046358	31048488	WRKY family transcription factor
MELO3C003146.2	MELO3C003146.2.1	1.31238	-		0.010452	-	chr08	31130143	31132748	L-type lectin-domain containing receptor kinase IV.1-like
MELO3C003241.2	MELO3C003241.2.1	-1.27334	-		0.0156246	-	chr08	32122612	32126355	proline-rich receptor-like protein kinase PERK8
MELO3C022189.2	MELO3C022189.2.1	-1.21497	-		0.0398467	-	chr09	367535	369246	F-box/LRR-repeat protein At3g26922
MELO3C022150.2	MELO3C022150.2.1	2.26023	-		0.0368664	-	chr09	703234	708384	TMV resistance protein N-like
MELO3C027184.2	MELO3C027184.2.1	-1.20759	-		0.0214539	-	chr09	837753	840937	DNA primase
MELO3C022116.2	MELO3C022116.2.1	2.83843	-		0.0341238	-	chr09	958391	959098	22.0 kDa class IV heat shock protein
MELO3C022062.2	MELO3C022062.2.1	1.86171	-		0.00466172	-	chr09	1429205	1430582	BZIP transcription factor
MELO3C022019.2	MELO3C022019.2.1	-3.04029	-7.26588		0.0462689	1.02577e-07	chr09	1772565	1773839	AT3g29240/MXO21_9
MELO3C021988.2	MELO3C021988.2.1	1.19737	-		0.000754173	-	chr09	2112755	2121917	ATP-dependent zinc metalloprotease FTSH 6, chloroplastic
MELO3C021482.2	MELO3C021482.2.1	1.52402	-		0.0374984	-	chr09	2497725	2499832	Glycosyltransferase
MELO3C000399.2	MELO3C000399.2.1	3.2971	-		0.00830348	-	chr09	3959562	3959992	Cytochrome b6-f complex subunit 4
MELO3C021578.2	MELO3C021578.2.1	1.51637	-		0.0156305	-	chr09	3984698	3985376	LOB domain-containing protein 25
MELO3C021615.2	MELO3C021615.2.1	-1.37185	-		0.0263588	-	chr09	4407682	4412081	Protein WVD2-like 7
MELO3C021621.2	MELO3C021621.2.1	-1.2061	-		0.0197162	-	chr09	4479808	4482832	Topoisomerase 1-associated factor 1
MELO3C021648.2	MELO3C021648.2.1	3.326	1.53108		2.75151e-08	0.0189863	chr09	4915047	4918065	Heat shock 70 kDa protein
MELO3C002892.2	MELO3C002892.2.1	-2.37109	-		0.0162408	-	chr09	6984608	6997223	DNA polymerase epsilon catalytic subunit A
MELO3C002921.2	MELO3C002921.2.1	1.4769	-		0.0089733	-	chr09	7641728	7642167	Cysteine proteinase inhibitor
MELO3C022791.2	MELO3C022791.2.1	3.32082	-		1.53269e-06	-	chr09	11781628	11782674	Protein MARD1
MELO3C025101.2	MELO3C025101.2.1	1.63253	-		0.00522904	-	chr09	14196755	14202131	Sucrose synthase
MELO3C025091.2	MELO3C025091.2.1	-1.85369	-3.78997		0.0082066	3.99239e-09	chr09	14339601	14343112	protein REVEILLE 1-like isoform X1
MELO3C025085.2	MELO3C025085.2.1	1.95986	-		5.24802e-06	-	chr09	14449645	14451903	Class I heat shock protein
MELO3C025066.2	MELO3C025066.2.1	2.08119	-		0.0401701	-	chr09	14803381	14803902	Photosystem I P700 chlorophyll a apoprotein A1
MELO3C033935.2	MELO3C033935.2.1	-1.21445	-		0.00392848	-	chr09	15656034	15657137	High mobility group B protein 7
MELO3C033944.2	MELO3C033944.2.1	-4.1804	-		0.0161883	-	chr09	16122393	16123197	NBS-LRR type resistance protein
MELO3C005292.2	MELO3C005292.2.1	4.23839	-		0.00239858	-	chr09	18920596	18923294	pectinesterase
MELO3C033982.2	MELO3C033982.2.1	-2.06174	-		0.0439722	-	chr09	19170270	19171752	Unknown protein
MELO3C005356.2	MELO3C005356.2.1	1.83349	-		0.0408727	-	chr09	19597064	19602063	Protein CHUP1, chloroplastic
MELO3C005404.2	MELO3C005404.2.1	1.03074	-		0.00285186	-	chr09	20059690	20061600	LOW QUALITY PROTEIN: xyloglucan galactosyltransferase XLT2
MELO3C033988.2	MELO3C033988.2.1	4.35962	-		0.000551666	-	chr09	20321460	20322770	Unknown protein
MELO3C005492.2	MELO3C005492.2.1	1.13473	-		0.00507911	-	chr09	20678018	20680707	Receptor-like kinase
MELO3C005592.2	MELO3C005592.2.1	1.09873	-		0.00636445	-	chr09	21466233	21467845	Protein DETOXIFICATION
MELO3C005616.2	MELO3C005616.2.1	1.53255	-		0.0105519	-	chr09	21683430	21685920	Protein STAY-GREEN, chloroplastic
MELO3C005623.2	MELO3C005623.2.1	1.26453	-		0.0276348	-	chr09	21747136	21751815	Glucose-methanol-choline oxidoreductase family protein
MELO3C005635.2	MELO3C005635.2.1	-4.68008	-7.89097		0.00577107	0.000215055	chr09	21857315	21862186	Protein hapless 2
MELO3C005711.2	MELO3C005711.2.1	3.03394	-		0.0391411	-	chr09	22365640	22366688	heavy metal-associated isoprenylated plant protein 3-like
MELO3C005741.2	MELO3C005741.2.1	1.56219	-		3.72201e-05	-	chr09	22586779	22591881	Lysine histidine transporter 1
MELO3C005758.2	MELO3C005758.2.1	-4.15403	-6.78488		0.00828839	0.000444125	chr09	22725135	22727753	Bidirectional sugar transporter SWEET
MELO3C005786.2	MELO3C005786.2.1	-1.16734	-		0.0499476	-	chr09	22924790	22927905	Cystathionine gamma-synthase
MELO3C005818.2	MELO3C005818.2.1	1.22972	-		0.00188823	-	chr09	23251798	23256279	Aquaporin-like protein
MELO3C005831.2	MELO3C005831.2.1	-1.12052	-		0.00705947	-	chr09	23332307	23335776	Protein DETOXIFICATION
MELO3C005841.2	MELO3C005841.2.1	2.24377	-		0.0383887	-	chr09	23397027	23398549	Metal ion binding protein
MELO3C005867.2	MELO3C005867.2.1	-1.54917	-		0.0337293	-	chr09	23555594	23556400	ethylene-responsive transcription factor CRF1-like
MELO3C005883.2	MELO3C005883.2.1	2.97247	-		2.7982e-06	-	chr09	23658108	23661592	Zinc finger protein CONSTANS
MELO3C005912.2	MELO3C005912.2.1	-1.09928	-		0.0021132	-	chr09	23840823	23842579	Ubiquitin
MELO3C005923.2	MELO3C005923.2.1	1.68413	-		0.00243505	-	chr09	23915732	23918658	Chloroplast small heat shock protein
MELO3C012475.2	MELO3C012475.2.1	-1.15264	-		0.00130286	-	chr10	225819	231236	phosphatidylinositol 4-phosphate 5-kinase 6-like
MELO3C000333.2	MELO3C000333.2.1	-1.57142	-		0.0234342	-	chr10	228976	229963	Phosphatidylinositol-4-phosphate 5-kinase, putative
MELO3C034027.2	MELO3C034027.2.1	1.70712	-		0.0229733	-	chr10	377983	380409	Unknown protein
MELO3C012387.2	MELO3C012387.2.1	6.06256	-		5.04183e-06	-	chr10	794184	794828	glycine-rich cell wall structural protein 2-like
MELO3C012373.2	MELO3C012373.2.1	1.25731	-		0.0472431	-	chr10	902222	906340	GABA transporter 1
MELO3C012372.2	MELO3C012372.2.1	1.25518	-		5.05127e-05	-	chr10	908216	913074	GABA transporter 1
MELO3C012343.2	MELO3C012343.2.1	-1.4169	-		0.0491228	-	chr10	1113044	1116955	cucumisin-like
MELO3C012331.2	MELO3C012331.2.1	1.14616	-		0.00469276	-	chr10	1182787	1185559	dnaJ protein homolog
MELO3C034048.2	MELO3C034048.2.1	-1.66666	-		0.0235426	-	chr10	1458396	1458873	Unknown protein
MELO3C012222.2	MELO3C012222.2.1	2.10117	-		0.0439604	-	chr10	1837320	1841721	Lysine histidine transporter
MELO3C012189.2	MELO3C012189.2.1	2.27914	-		0.0285308	-	chr10	2074838	2076490	DUF1262 family protein
MELO3C012181.2	MELO3C012181.2.1	1.27854	-		0.00488718	-	chr10	2130478	2131940	Basic-leucine zipper (BZIP) transcription factor family
MELO3C012144.2	MELO3C012144.2.1	2.03586	-		0.0295694	-	chr10	2353046	2355797	Zinc finger family protein
MELO3C012132.2	MELO3C012132.2.1	-1.04344	-		0.031743	-	chr10	2437080	2438788	cell division topological specificity factor homolog, chloroplastic
MELO3C012115.2	MELO3C012115.2.1	-1.90771	-		0.030394	-	chr10	2540196	2542002	Histone-lysine N-methyltransferase SMYD3
MELO3C012075.2	MELO3C012075.2.1	2.01058	-		4.84503e-05	-	chr10	2796559	2799613	Receptor-like kinase
MELO3C012050.2	MELO3C012050.2.1	1.5672	-		0.0407466	-	chr10	2950896	2954528	Actin cross-linking protein
MELO3C011991.2	MELO3C011991.2.1	4.46613	-		0.0368435	-	chr10	3387067	3389183	Hexosyltransferase
MELO3C011942.2	MELO3C011942.2.1	2.33969	-		0.000248596	-	chr10	3728348	3729098	E3 ubiquitin-protein ligase
MELO3C011930.2	MELO3C011930.2.1	2.87731	-		0.00021581	-	chr10	3799636	3802016	cytochrome P450 71B34-like
MELO3C011927.2	MELO3C011927.2.1	1.90394	-		0.021671	-	chr10	3814447	3814965	Cytochrome P450
MELO3C011926.2	MELO3C011926.2.1	3.22121	-		0.0210726	-	chr10	3817059	3819055	cytochrome P450 71B37-like
MELO3C011894.2	MELO3C011894.2.1	1.01141	-		0.024092	-	chr10	4026934	4032059	ABC transporter C family member 3
MELO3C011889.2	MELO3C011889.2.1	-1.53607	-		0.0109595	-	chr10	4050727	4058890	ATP-dependent DNA helicase Q-like 5
MELO3C011817.2	MELO3C011817.2.1	-1.11222	-		0.000855046	-	chr10	4533905	4538299	peptide chain release factor 1
MELO3C011749.2	MELO3C011749.2.1	2.53193	-		0.00854988	-	chr10	5149692	5152350	thioredoxin-like protein YLS8
MELO3C023826.2	MELO3C023826.2.1	1.57024	-		0.00186688	-	chr10	5735347	5739662	glutathione S-transferase DHAR2-like
MELO3C034180.2	MELO3C034180.2.1	1.24057	-		0.0295169	-	chr10	12656739	12659822	protein NRT1/ PTR FAMILY 5.1
MELO3C018325.2	MELO3C018325.2.1	-1.48672	-		0.049616	-	chr10	19062495	19062695	MLP-like protein 43
MELO3C034473.2	MELO3C034473.2.1	1.75908	-		0.03806	-	chr10	19690202	19691377	Unknown protein
MELO3C022882.2	MELO3C022882.2.1	1.67362	-		0.0478522	-	chr10	22079261	22081586	Pectinesterase
MELO3C022909.2	MELO3C022909.2.1	1.58698	-		4.55747e-05	-	chr10	22665754	22668503	Auxin-responsive protein-like protein
MELO3C023203.2	MELO3C023203.2.1	-4.09476	-		0.00242008	-	chr11	171389	171978	defensin-like protein 1
MELO3C023219.2	MELO3C023219.2.1	-1.00846	-		0.0282124	-	chr11	337486	340561	MLO-like protein 13
MELO3C023255.2	MELO3C023255.2.1	1.20633	-		0.0409651	-	chr11	560167	562175	DNA-directed RNA polymerase subunit beta-beta protein, putative (DUF506)
MELO3C023310.2	MELO3C023310.2.1	1.09267	-		0.0112999	-	chr11	1228776	1233932	Glucose-1-phosphate adenylyltransferase
MELO3C023323.2	MELO3C023323.2.1	-2.07401	-		0.00820841	-	chr11	1440279	1441737	late embryogenesis abundant protein-like
MELO3C034637.2	MELO3C034637.2.1	3.24732	-		0.0227276	-	chr11	2414054	2414602	Root meristem growth factor 9
MELO3C020941.2	MELO3C020941.2.1	1.3455	-		0.00832056	-	chr11	2689223	2692726	Calcium uniporter, mitochondrial
MELO3C020860.2	MELO3C020860.2.1	-1.01511	-		0.0269157	-	chr11	3482330	3493570	DNA polymerase
MELO3C034691.2	MELO3C034691.2.1	3.57114	-		0.00757584	-	chr11	3674362	3674721	At3g52520
MELO3C020830.2	MELO3C020830.2.1	-1.77218	-		0.00428506	-	chr11	3718481	3722930	BZIP transcription factor, putative (DUF630 and DUF632)
MELO3C034723.2	MELO3C034723.2.1	1.16194	-		0.0423534	-	chr11	4225808	4226098	At2g21180/F26H11.6
MELO3C020766.2	MELO3C020766.2.1	-1.63015	-		0.00200078	-	chr11	4296665	4297226	auxin-responsive protein SAUR21-like
MELO3C020765.2	MELO3C020765.2.1	1.66888	-		0.00950428	-	chr11	4298976	4299269	auxin-responsive protein SAUR24-like
MELO3C021926.2	MELO3C021926.2.1	-1.18221	-		0.0303883	-	chr11	4938683	4943134	cell division cycle-associated 7-like protein
MELO3C024769.2	MELO3C024769.2.1	-1.1051	-		0.0301654	-	chr11	7971284	7973099	benzyl alcohol O-benzoyltransferase-like
MELO3C019254.2	MELO3C019254.2.1	2.22207	-		0.0329965	-	chr11	10005941	10008590	septum-promoting GTP-binding protein 1
MELO3C019300.2	MELO3C019300.2.1	-1.28664	-		0.0410869	-	chr11	11000312	11005087	Condensin complex subunit 2
MELO3C025984.2	MELO3C025984.2.1	-1.16291	-		0.00540341	-	chr11	13000481	13002322	glucan endo-1,3-beta-glucosidase 1
MELO3C034993.2	MELO3C034993.2.1	-1.08079	-		0.00686538	-	chr11	13441341	13443168	Unknown protein
MELO3C034789.2	MELO3C034789.2.1	-1.0111	-		3.4907e-05	-	chr11	17736166	17741469	ELMO domain-containing protein A
MELO3C013682.2	MELO3C013682.2.1	-1.02243	-		0.0216281	-	chr11	19500919	19501884	histone H2A
MELO3C025855.2	MELO3C025855.2.1	3.77963	-		0.000826568	-	chr11	20532176	20535892	Alkyl transferase
MELO3C035117.2	MELO3C035117.2.1	-2.22928	-		0.0373716	-	chr11	21700203	21700552	Unknown protein
MELO3C019755.2	MELO3C019755.2.1	3.78795	-		0.0298128	-	chr11	21898517	21899920	Late embryogenesis abundant domain-containing protein / LEA domain-containing protein
MELO3C025746.2	MELO3C025746.2.1	-1.1294	-		0.0123164	-	chr11	25947672	25950493	(R)-specific enoyl-CoA hydratase
MELO3C021466.2	MELO3C021466.2.1	-2.66335	-		0.0224218	-	chr11	26878335	26882672	Phospholipid:diacylglycerol acyltransferase
MELO3C035190.2	MELO3C035190.2.1	-1.32487	-		0.035593	-	chr11	28034031	28036360	condensin-2 complex subunit D3
MELO3C021310.2	MELO3C021310.2.1	1.32585	-		0.035197	-	chr11	28132167	28132714	Unknown protein
MELO3C034931.2	MELO3C034931.2.1	1.20839	-		0.0387929	-	chr11	28208048	28211459	Phosphatase 2C (PP2C)-like protein
MELO3C000030.2	MELO3C000030.2.1	1.7581	-		0.00976125	-	chr11	28560931	28562595	LOW QUALITY PROTEIN: probable WRKY transcription factor 48
MELO3C021179.2	MELO3C021179.2.1	2.21825	-		0.000909882	-	chr11	29243444	29244120	Late embryogenesis abundant protein
MELO3C021171.2	MELO3C021171.2.1	1.72813	-		0.00487526	-	chr11	29296116	29301157	BAG family molecular chaperone regulator 6
MELO3C022287.2	MELO3C022287.2.1	-1.39595	-		0.000506755	-	chr11	30027032	30034145	Cell cycle serine/threonine-protein kinase hsk1
MELO3C022319.2	MELO3C022319.2.1	-1.07516	-		0.0364363	-	chr11	30347186	30355934	DNA primase large subunit
MELO3C022371.2	MELO3C022371.2.1	-1.25326	-		0.00609022	-	chr11	30758498	30763406	A/G-specific adenine DNA glycosylase
MELO3C022374.2	MELO3C022374.2.1	2.80535	-		0.0129077	-	chr11	30776753	30782066	Terpene cyclase/mutase family member
MELO3C022377.2	MELO3C022377.2.1	3.26675	-		0.0261166	-	chr11	30791134	30793190	Cytochrome P450
MELO3C022384.2	MELO3C022384.2.1	-1.39864	-		0.0413823	-	chr11	30836766	30839512	Protein JASON
MELO3C022440.2	MELO3C022440.2.1	1.11118	-		0.0054288	-	chr11	31236842	31238968	GRAS family transcription factor
MELO3C022499.2	MELO3C022499.2.1	2.63172	-		0.0165602	-	chr11	31622461	31625213	Myeloid leukemia factor
MELO3C022518.2	MELO3C022518.2.1	-1.86156	-		0.0143137	-	chr11	31789311	31790651	gibberellin 20 oxidase 1-like
MELO3C027714.2	MELO3C027714.2.1	4.48388	-		0.000238277	-	chr12	905820	906425	Photosystem II protein D1
MELO3C031639.2	MELO3C031639.2.1	4.43266	-		0.00028392	-	chr12	906446	906833	Unknown protein
MELO3C020601.2	MELO3C020601.2.1	2.07222	-		0.00857577	-	chr12	1356184	1358335	Protein phosphatase 2C
MELO3C020605.2	MELO3C020605.2.1	-1.06712	-		0.000171445	-	chr12	1457666	1461326	Tropinone reductase, putative
MELO3C020668.2	MELO3C020668.2.1	-1.58816	-		0.00208992	-	chr12	2417361	2420191	3-ketoacyl-CoA synthase
MELO3C020681.2	MELO3C020681.2.1	3.10791	-		0.00303641	-	chr12	2572723	2573527	BnaA03g00580D protein
MELO3C004965.2	MELO3C004965.2.1	-7.86528	-		0.0345422	-	chr12	5454439	5455340	charged multivesicular body protein 5-like
MELO3C004931.2	MELO3C004931.2.1	2.21625	-		8.22696e-05	-	chr12	6207023	6217309	ABC transporter G family member 28
MELO3C004922.2	MELO3C004922.2.1	1.45742	-		0.0278662	-	chr12	6636486	6639785	alpha carbonic anhydrase 7-like
MELO3C035575.2	MELO3C035575.2.1	-2.51076	-		0.0109283	-	chr12	10630347	10632904	ARM repeat superfamily protein
MELO3C004732.2	MELO3C004732.2.1	1.03691	-		0.0310199	-	chr12	11237215	11243218	Alpha/beta-Hydrolases superfamily protein
MELO3C026071.2	MELO3C026071.2.1	4.25954	-		0.00145399	-	chr12	14666500	14667389	Transmembrane protein, putative
MELO3C026070.2	MELO3C026070.2.1	1.02464	-		0.00984994	-	chr12	14672927	14674090	thioredoxin-like protein HCF164, chloroplastic isoform X2
MELO3C021707.2	MELO3C021707.2.1	1.25545	-		0.000386882	-	chr12	15622473	15628587	Extracellular ligand-gated ion channel protein (DUF3537)
MELO3C021708.2	MELO3C021708.2.1	3.32947	-		0.000100659	-	chr12	15638763	15645645	Ubiquinol oxidase
MELO3C021760.2	MELO3C021760.2.1	1.17332	-		0.00219315	-	chr12	16531678	16532939	Phloem lectin
MELO3C002863.2	MELO3C002863.2.1	-1.47998	-		0.0129619	-	chr12	18015743	18018032	patellin-4
MELO3C002823.2	MELO3C002823.2.1	-1.98239	-		0.00931337	-	chr12	18662689	18666492	Protein SULFUR DEFICIENCY-INDUCED 1
MELO3C035499.2	MELO3C035499.2.1	-1.7127	-		0.0311747	-	chr12	18731854	18735081	Protein SULFUR DEFICIENCY-INDUCED 1
MELO3C035503.2	MELO3C035503.2.1	1.05118	-		0.000209969	-	chr12	19016880	19018666	cationic amino acid transporter 1-like
MELO3C002795.2	MELO3C002795.2.1	4.63991	-		0.022558	-	chr12	19149808	19152526	WAT1-related protein At3g30340-like
MELO3C002737.2	MELO3C002737.2.1	-1.01498	-		0.0244501	-	chr12	20089960	20091778	glucan endo-1,3-beta-glucosidase 14-like
MELO3C002697.2	MELO3C002697.2.1	-1.83228	-		0.000473399	-	chr12	20595582	20600431	exonuclease 1
MELO3C002695.2	MELO3C002695.2.1	1.00378	-		0.0195384	-	chr12	20611524	20612638	Gibberellin receptor GID1a
MELO3C002616.2	MELO3C002616.2.1	1.78833	-		0.00348359	-	chr12	21363695	21364290	dof zinc finger protein DOF2.2-like
MELO3C002513.2	MELO3C002513.2.1	2.21413	-		0.000470115	-	chr12	22203933	22206026	Phosphosulfolactate synthase
MELO3C002466.2	MELO3C002466.2.1	-1.38633	-		0.0298128	-	chr12	22450729	22460278	Abnormal spindle-like microcephaly-associated-like protein, putative
MELO3C002459.2	MELO3C002459.2.1	2.23674	-		0.00493252	-	chr12	22507520	22508612	At1g11700
MELO3C002426.2	MELO3C002426.2.1	-1.01406	-		0.0107561	-	chr12	22715917	22720695	Ankyrin repeat family protein
MELO3C002365.2	MELO3C002365.2.1	1.68388	-		0.046195	-	chr12	23176197	23178142	Molybdenum cofactor sulfurase
MELO3C002345.2	MELO3C002345.2.1	8.14787	4.73611		1.4667e-08	0.00190796	chr12	23322314	23323508	Emb|CAB62340.1
MELO3C002310.2	MELO3C002310.2.1	3.07476	-		0.00553338	-	chr12	23585241	23587647	cytochrome P450 71A1-like
MELO3C002300.2	MELO3C002300.2.1	-1.70013	-		0.000309681	-	chr12	23644740	23645432	Unknown protein
MELO3C002263.2	MELO3C002263.2.1	1.49605	-		0.0220439	-	chr12	23860484	23863378	Poly [ADP-ribose] polymerase
MELO3C002191.2	MELO3C002191.2.1	1.86417	-		0.0318154	-	chr12	24294865	24296201	Short-chain dehydrogenase/reductase
MELO3C002147.2	MELO3C002147.2.1	1.46058	-		0.0408579	-	chr12	24601968	24602701	At1g67920
MELO3C002145.2	MELO3C002145.2.1	-2.07133	-		0.00987888	-	chr12	24612700	24614725	cell division cycle-associated protein 7-like
MELO3C002102.2	MELO3C002102.2.1	-1.07153	-		0.00390077	-	chr12	24866752	24871049	Receptor-like kinase
MELO3C002083.2	MELO3C002083.2.1	1.3886	-		0.00649929	-	chr12	25003665	25004533	Bowman-Birk type bran trypsin inhibitor
MELO3C002043.2	MELO3C002043.2.1	2.17701	-		0.0202367	-	chr12	25293372	25295786	cytochrome P450 78A5-like
MELO3C002020.2	MELO3C002020.2.1	1.55863	-		0.000741268	-	chr12	25431148	25434741	Chaperone protein
MELO3C001984.2	MELO3C001984.2.1	-1.2803	-		0.0281026	-	chr12	25634300	25634993	CLAVATA3/ESR (CLE)-related protein 45
MELO3C001938.2	MELO3C001938.2.1	1.51833	-		0.00273272	-	chr12	25911934	25914439	glutamate decarboxylase
