# Supplementary material for: RNA-Seq Transcriptome Analysis Provides Candidate Genes for Resistance to Tomato Leaf Curl New Delhi Virus in Melon
Source: Front Plant Sci. 2022 Jan 18;12:798858. doi: 10.3389/fpls.2021.798858 (PMC8805612; doi:10.3389/fpls.2021.798858)
Supplement: Supplementary Table 6 — DEGs in PS at 3, 6, and 12 dpi in ToLCNDV and mock-inoculated plants. Log2 (fold change) values, gene code, its genomic position in melon genome (v4.0) and functional annotation are shown. [file Table_6.XLSX]

## Sheet: PS 3 dpi
Supplementary Table 6.	DEGs in PS at 3, 6 and 12 dpi in ToLCNDV and mock inoculated plants. Log2 (Fold Change) values, gene code, its genomic position in melon genome (v4.0) and functional anotation are shown.
		Log2 (Fold Change)			p-value
GENE	Transcript	ToLCNDV inoculated	Mock inoculated		ToLCNDV inoculated	Mock inoculated	Chromosome	Start	End	Description
MELO3C018422.2	MELO3C018422.2.1	1.87891	-		0.00848751	-	chr01	167745	169946	1-aminocyclopropane-1-carboxylate oxidase 2
MELO3C018425.2	MELO3C018425.2.1	-1.834	-		0.013258	-	chr01	180323	181663	Salicylic acid-binding protein 2
MELO3C018444.2	MELO3C018444.2.1	1.1171	-		0.0474317	-	chr01	344455	345296	pentatricopeptide repeat-containing protein At2g15690
MELO3C018445.2	MELO3C018445.2.1	-1.03131	-		0.00934702	-	chr01	349055	349916	calmodulin-like protein 1
MELO3C018656.2	MELO3C018656.2.1	-2.53677	-		0.0423117	-	chr01	1843010	1845179	Peroxidase
MELO3C018799.2	MELO3C018799.2.1	-2.31578	-		0.0421553	-	chr01	2874579	2875579	Cysteine-rich receptor-like kinase
MELO3C018808.2	MELO3C018808.2.1	-5.38467	-3.47645		0.0103582	0.0301185	chr01	2930107	2931268	CTD small phosphatase-like protein
MELO3C028652.2	MELO3C028652.2.1	2.29533	-		0.0457466	-	chr01	3009782	3011879	Protein DETOXIFICATION
MELO3C000668.2	MELO3C000668.2.1	2.37211	-		0.0167579	-	chr01	3018279	3018744	Protein DETOXIFICATION
MELO3C018826.2	MELO3C018826.2.1	-1.38311	-		0.0022692	-	chr01	3169672	3173441	WRKY family transcription factor
MELO3C018835.2	MELO3C018835.2.1	-1.02933	-		0.0119241	-	chr01	3211809	3212820	ribonuclease 3-like protein 3
MELO3C001017.2	MELO3C001017.2.1	-1.12521	-		0.0211496	-	chr01	3213941	3214413	ribonuclease 3-like protein 2
MELO3C024178.2	MELO3C024178.2.1	1.51952	-		0.00850377	-	chr01	4370273	4385505	Histidine--tRNA ligase
MELO3C023688.2	MELO3C023688.2.1	-1.10413	-		0.0037875	-	chr01	6494563	6495272	proline-rich receptor-like protein kinase PERK2
MELO3C024107.2	MELO3C024107.2.1	-3.07698	-		0.0012088	-	chr01	9385067	9385663	Fasciclin-like arabinogalactan family protein
MELO3C024947.2	MELO3C024947.2.1	1.16796	-		0.00366338	-	chr01	10278513	10288511	Inner centromere protein, ARK-binding region protein
MELO3C013308.2	MELO3C013308.2.1	-1.02867	-		0.0109228	-	chr01	15214978	15220135	PTI1-like tyrosine-protein kinase 2 isoform X1
MELO3C013386.2	MELO3C013386.2.1	-1.31499	-		0.0355256	-	chr01	16317414	16317986	auxin-responsive protein SAUR21-like
MELO3C028749.2	MELO3C028749.2.1	1.23116	-		0.0285949	-	chr01	16761110	16765907	epimerase family protein SDR39U1 homolog, chloroplastic-like
MELO3C013436.2	MELO3C013436.2.1	1.34783	-		0.000940311	-	chr01	16983976	16989012	DNA helicase
MELO3C012508.2	MELO3C012508.2.1	-1.12253	-2.77459		0.0261101	4.13996e-09	chr01	17701570	17701815	protein RADIALIS-like 1
MELO3C021058.2	MELO3C021058.2.1	1.38693	-		0.00143203	-	chr01	25455534	25457557	cell division control protein 45 homolog
MELO3C029198.2	MELO3C029198.2.1	-11.9005	-6.83291		1.3863e-08	3.10215e-06	chr01	28273008	28274645	hyoscyamine 6-dioxygenase-like
MELO3C015800.2	MELO3C015800.2.1	-4.71396	-		0.0303139	-	chr01	29268085	29268348	Bi1-like protein
MELO3C015881.2	MELO3C015881.2.1	-1.42147	-		0.00586749	-	chr01	30387342	30388734	Ankyrin repeat protein
MELO3C015882.2	MELO3C015882.2.1	1.16952	-		0.00886903	-	chr01	30394617	30395268	Histone H2A
MELO3C015888.2	MELO3C015888.2.1	-1.66236	-		0.0301675	-	chr01	30414531	30415265	Protein TIC 214
MELO3C016017.2	MELO3C016017.2.1	-1.01238	-		0.0136892	-	chr01	31509248	31510215	translocator protein homolog
MELO3C028949.2	MELO3C028949.2.1	-5.10573	-2.89617		8.45911e-06	0.00457221	chr01	32121779	32122282	Unknown protein
MELO3C023618.2	MELO3C023618.2.1	2.35926	-		0.00950649	-	chr01	32245265	32246319	Short-chain dehydrogenase/reductase
MELO3C023591.2	MELO3C023591.2.1	-1.12893	-		0.0310228	-	chr01	32496346	32500660	Carboxypeptidase
MELO3C023578.2	MELO3C023578.2.1	-1.06292	-		0.0128057	-	chr01	32588913	32593637	Disease resistance protein
MELO3C023522.2	MELO3C023522.2.1	3.47541	5.33939		0.0260955	0.000342606	chr01	33023315	33023849	At4g12735
MELO3C023441.2	MELO3C023441.2.1	-1.23221	-		0.00425546	-	chr01	33623112	33627816	Receptor-kinase, putative
MELO3C023394.2	MELO3C023394.2.1	1.68879	-		0.0192183	-	chr01	33854940	33860927	(6-4)DNA photolyase isoform X1
MELO3C024238.2	MELO3C024238.2.1	2.55723	5.05296		0.017226	2.27998e-07	chr01	34268263	34270351	G-type lectin S-receptor-like serine/threonine-protein kinase isoform X1
MELO3C028979.2	MELO3C028979.2.1	3.78159	5.91022		0.00091798	4.53259e-08	chr01	34271361	34272638	G-type lectin S-receptor-like serine/threonine-protein kinase isoform X2
MELO3C024317.2	MELO3C024317.2.1	-1.04003	-		0.0448594	-	chr01	34792010	34795755	GDSL esterase/lipase 5-like
MELO3C024383.2	MELO3C024383.2.1	-1.59678	-		0.000428823	-	chr01	35282631	35285826	beta-fructofuranosidase, insoluble isoenzyme CWINV1-like
MELO3C024389.2	MELO3C024389.2.1	-1.03562	-		0.00149281	-	chr01	35333382	35334473	Chaperonin-60 kDa protein
MELO3C024424.2	MELO3C024424.2.1	-1.73265	-		0.0143209	-	chr01	35549066	35550048	Receptor-like protein kinase
MELO3C024425.2	MELO3C024425.2.1	-1.70483	-		0.00280596	-	chr01	35550173	35554002	Receptor-like protein kinase
MELO3C029280.2	MELO3C029280.2.1	5.56379	-		0.00853707	-	chr02	411967	414175	F-box family protein, putative
MELO3C015414.2	MELO3C015414.2.1	-2.46085	-		0.00515984	-	chr02	1438086	1439227	receptor-like protein kinase HSL1
MELO3C029343.2	MELO3C029343.2.1	2.37344	-		0.0242526	-	chr02	2372490	2372879	Replication protein A 70 kDa DNA-binding subunit
MELO3C015640.2	MELO3C015640.2.1	-3.60116	-		0.0270768	-	chr02	3771240	3776001	L-ascorbate oxidase-like
MELO3C000583.2	MELO3C000583.2.1	1.08685	-		0.0143982	-	chr02	5368188	5368803	Histone H3
MELO3C015203.2	MELO3C015203.2.1	-1.19242	-		0.00175771	-	chr02	5507545	5507993	No apical meristem (NAM) protein
MELO3C015127.2	MELO3C015127.2.1	-3.65146	-		0.0309355	-	chr02	7175228	7176026	DUF4228 domain protein
MELO3C015024.2	MELO3C015024.2.1	-1.19977	-		0.0444334	-	chr02	7770614	7774704	RING-type E3 ubiquitin transferase
MELO3C029385.2	MELO3C029385.2.1	1.01837	-		0.0296486	-	chr02	8037077	8037936	transcription termination factor MTERF2, chloroplastic-like
MELO3C015011.2	MELO3C015011.2.1	-2.58356	-		0.046688	-	chr02	8066580	8067507	MLP-like protein 329
MELO3C015002.2	MELO3C015002.2.1	1.02425	-		0.0348371	-	chr02	8383286	8384249	MLP-like protein 328
MELO3C010005.2	MELO3C010005.2.1	-1.12013	-		0.0184203	-	chr02	11317497	11319850	Jasmonate induced protein
MELO3C010182.2	MELO3C010182.2.1	-4.5677	-		0.0466718	-	chr02	15131565	15132396	Glycine-rich protein
MELO3C010272.2	MELO3C010272.2.1	2.06464	-		0.000355044	-	chr02	16104482	16108873	Flavin-containing monooxygenase
MELO3C010302.2	MELO3C010302.2.1	4.69789	-		0.0486364	-	chr02	16687315	16692019	Exostosin family protein
MELO3C010318.2	MELO3C010318.2.1	2.96623	-		0.0448791	-	chr02	17006652	17008337	Clathrin assembly protein, putative
MELO3C010332.2	MELO3C010332.2.1	-1.21801	-		0.0388115	-	chr02	17204299	17206594	Equilibrative nucleoside transporter
MELO3C017503.2	MELO3C017503.2.1	1.0108	-		0.00511042	-	chr02	22232605	22233412	Glutamine dumper, putative
MELO3C033022.2	MELO3C033022.2.1	-9.07082	-3.66781		5.25308e-05	0.0312375	chr02	22285638	22286034	Serine/threonine-protein phosphatase 7 long form-like protein
MELO3C017493.2	MELO3C017493.2.1	-1.88624	-3.75494		0.0260375	2.04217e-05	chr02	22348415	22348726	Unknown protein
MELO3C017469.2	MELO3C017469.2.1	-2.50588	-		0.0270751	-	chr02	22630635	22631547	DUF761 domain protein
MELO3C017356.2	MELO3C017356.2.1	2.47363	-		1.39752e-05	-	chr02	23965259	23968861	Phosphoethanolamine n-methyltransferase, putative
MELO3C017322.2	MELO3C017322.2.1	-1.80261	-		0.000267068	-	chr02	24275353	24280275	LEAF RUST 10 DISEASE-RESISTANCE LOCUS RECEPTOR-LIKE PROTEIN KINASE-like 1.2 isoform X2
MELO3C017315.2	MELO3C017315.2.1	-3.96552	-		0.00539625	-	chr02	24335178	24336523	transcription factor MYB24-like
MELO3C017181.2	MELO3C017181.2.1	1.0655	-		0.0290098	-	chr02	25344916	25346661	Expansin
MELO3C029757.2	MELO3C029757.2.1	-1.25084	-		0.0291437	-	chr02	25489937	25493821	Isochorismate synthase
MELO3C017103.2	MELO3C017103.2.1	-1.95411	-		0.0278347	-	chr02	25845568	25849148	spermidine synthase
MELO3C026216.2	MELO3C026216.2.1	1.18565	-		0.0452551	-	chr02	26565203	26566365	Phosphopantothenoylcysteine decarboxylase
MELO3C026214.2	MELO3C026214.2.1	-3.20349	-		0.00967311	-	chr02	26578798	26579521	Calcium-binding protein
MELO3C008075.2	MELO3C008075.2.1	-1.4538	-		0.00725757	-	chr03	206717	209752	12-oxophytodienoate reductase-like protein
MELO3C008077.2	MELO3C008077.2.1	1.08073	-		0.0135389	-	chr03	271766	273508	GDSL esterase/lipase family
MELO3C029785.2	MELO3C029785.2.1	-1.32767	-		0.00222932	-	chr03	1013989	1019153	LOW QUALITY PROTEIN: probable metal-nicotianamine transporter YSL5
MELO3C029837.2	MELO3C029837.2.1	3.2809	-		0.0374288	-	chr03	1615315	1615530	BnaC07g49000D protein
MELO3C029909.2	MELO3C029909.2.1	1.34157	-		4.71349e-05	-	chr03	3400108	3402768	Unknown protein
MELO3C008331.2	MELO3C008331.2.1	-2.58799	-		0.0149088	-	chr03	3843273	3845450	ethylene-responsive transcription factor ERF113-like
MELO3C010629.2	MELO3C010629.2.1	1.0513	-		0.00445556	-	chr03	7949632	7962785	kinesin-related protein 4 isoform X1
MELO3C029896.2	MELO3C029896.2.1	-1.18014	-		0.0289425	-	chr03	8609469	8619510	protein Ycf2-like
MELO3C011610.2	MELO3C011610.2.1	1.02014	-		0.0313618	-	chr03	12391607	12392363	Histone H3
MELO3C026115.2	MELO3C026115.2.1	-1.79362	-		0.0462242	-	chr03	16039096	16039794	Voltage-gated hydrogen channel 1
MELO3C020007.2	MELO3C020007.2.1	1.5716	-		0.0130282	-	chr03	19268157	19269484	AT5g05250/K18I23_5
MELO3C030035.2	MELO3C030035.2.1	-1.49688	-		0.00798539	-	chr03	19605597	19606747	BTB/POZ domain-containing protein
MELO3C030268.2	MELO3C030268.2.1	1.81987	-		0.00432762	-	chr03	21094907	21101520	hippocampus abundant transcript-like protein 1
MELO3C019850.2	MELO3C019850.2.1	1.32195	-		0.0493492	-	chr03	21629490	21631725	Unknown protein
MELO3C019835.2	MELO3C019835.2.1	-2.84932	-		1.5555e-05	-	chr03	21970541	21974482	Protein nuclear fusion defective 4
MELO3C026500.2	MELO3C026500.2.1	-1.4747	-		0.00599672	-	chr03	22632836	22636325	Actin cross-linking protein
MELO3C011475.2	MELO3C011475.2.1	-2.7307	-		0.0481068	-	chr03	23476827	23477947	Ankyrin repeat family protein
MELO3C011474.2	MELO3C011474.2.1	-1.65087	-		0.0394333	-	chr03	23484596	23485398	Ankyrin repeat family protein
MELO3C011467.2	MELO3C011467.2.1	1.24385	-		0.0214294	-	chr03	23519130	23523046	U-box domain-containing protein 51 isoform X1
MELO3C011360.2	MELO3C011360.2.1	-1.40897	-		0.0418259	-	chr03	24385857	24386903	F-box family protein
MELO3C011302.2	MELO3C011302.2.1	1.33575	-		0.0310957	-	chr03	24759189	24760002	early nodulin-like protein 1
MELO3C011287.2	MELO3C011287.2.1	1.24596	-		0.00877344	-	chr03	24896021	24897013	ethylene-responsive transcription factor ERF003-like
MELO3C011130.2	MELO3C011130.2.1	3.14593	-		0.0234829	-	chr03	26086792	26088622	GATA transcription factor 12-like
MELO3C011129.2	MELO3C011129.2.1	1.04636	-		0.00326886	-	chr03	26103556	26108315	Malic enzyme
MELO3C011127.2	MELO3C011127.2.1	-2.91426	-		0.0236724	-	chr03	26123660	26128171	receptor-like protein kinase HSL1
MELO3C011125.2	MELO3C011125.2.1	-1.18546	-		0.00147802	-	chr03	26135648	26136516	OXS3
MELO3C011053.2	MELO3C011053.2.1	-1.56696	-		0.00212792	-	chr03	26724285	26725872	RING-H2 finger protein ATL11-like
MELO3C011008.2	MELO3C011008.2.1	-2.61132	-		0.0389472	-	chr03	27015343	27016361	Gibberellin-regulated protein 2
MELO3C010942.2	MELO3C010942.2.1	-6.40593	-8.39352		2.14944e-06	9.32764e-06	chr03	27518369	27519590	protein RADIALIS-like 4
MELO3C010899.2	MELO3C010899.2.1	3.30505	5.45748		0.0350543	0.000235262	chr03	27741289	27743427	serpin-ZX-like
MELO3C010703.2	MELO3C010703.2.1	1.80669	-		0.00294597	-	chr03	28991383	28994372	protein terminal ear1-like
MELO3C003370.2	MELO3C003370.2.1	1.19023	-		0.0469352	-	chr04	487513	496783	dynamin-related protein 1E-like
MELO3C003441.2	MELO3C003441.2.1	-1.24565	-		0.0455914	-	chr04	1148942	1153580	Xyloglucan endotransglucosylase/hydrolase
MELO3C003544.2	MELO3C003544.2.1	-3.52585	-1.96856		1.25301e-06	0.00389445	chr04	2032880	2033934	E3 ubiquitin-protein ligase ATL15-like
MELO3C003567.2	MELO3C003567.2.1	-1.86749	-		0.00242285	-	chr04	2196303	2198487	Glycosyltransferase
MELO3C003632.2	MELO3C003632.2.1	-1.03158	-		0.0387532	-	chr04	2736161	2738048	Receptor-like kinase
MELO3C003640.2	MELO3C003640.2.1	-6.01521	-4.22808		0.00195098	0.0173595	chr04	2780399	2780865	Flowering-promoting factor 1
MELO3C030888.2	MELO3C030888.2.1	-4.16573	-		0.0344019	-	chr04	3362233	3362665	ATP-dependent helicase 1
MELO3C003737.2	MELO3C003737.2.1	-3.82985	-2.16936		0.00137921	0.0145961	chr04	3581832	3586890	Subtilisin-like protease
MELO3C003761.2	MELO3C003761.2.1	-2.06324	-		0.00280654	-	chr04	3786107	3788882	Cytokinin riboside 5'-monophosphate phosphoribohydrolase
MELO3C003827.2	MELO3C003827.2.1	1.58705	-		0.00844824	-	chr04	5021504	5022152	protein RADIALIS-like 4
MELO3C003856.2	MELO3C003856.2.1	-1.98183	-		0.0015957	-	chr04	5460973	5462974	AT3g19540/T31J18_4
MELO3C003902.2	MELO3C003902.2.1	-4.73175	-		0.00268477	-	chr04	6323767	6326765	cytochrome P450 CYP82D47-like
MELO3C012852.2	MELO3C012852.2.1	1.08041	-		0.00271041	-	chr04	12970968	12976210	Protein BREAST CANCER SUSCEPTIBILITY 1-like protein
MELO3C030791.2	MELO3C030791.2.1	-5.01048	-		0.0406757	-	chr04	14812778	14815912	Mitochondrial nicotinamide adenine dinucleotide transporter 1
MELO3C013018.2	MELO3C013018.2.1	-2.95224	-		0.000366701	-	chr04	15829451	15843108	Receptor-like protein kinase
MELO3C022678.2	MELO3C022678.2.1	-2.2501	-		0.000487316	-	chr04	19313759	19315216	Protein TIFY 10B
MELO3C022736.2	MELO3C022736.2.1	-1.71723	-		0.00350067	-	chr04	20440056	20442829	Glycosyltransferase
MELO3C024017.2	MELO3C024017.2.1	-2.32367	-		0.0138255	-	chr04	23234873	23236003	60S ribosomal protein L44
MELO3C030668.2	MELO3C030668.2.1	-1.46375	-		0.00312887	-	chr04	24140189	24141886	Cinnamoyl-CoA reductase
MELO3C026749.2	MELO3C026749.2.1	1.17751	-		0.00635739	-	chr04	24907917	24913720	DNA helicase
MELO3C026755.2	MELO3C026755.2.1	1.09254	-		0.0321329	-	chr04	24982870	24984241	Xyloglucan endotransglucosylase/hydrolase
MELO3C026609.2	MELO3C026609.2.1	-1.25878	-		0.0182299	-	chr04	25842104	25849064	beta-glucosidase BoGH3B-like
MELO3C026601.2	MELO3C026601.2.1	1.3409	-		0.00894223	-	chr04	25918328	25919317	Gibberellin-regulated family protein
MELO3C009959.2	MELO3C009959.2.1	2.2524	-		0.0260697	-	chr04	26546306	26546651	Unknown protein
MELO3C009942.2	MELO3C009942.2.1	-1.34357	-		0.0145551	-	chr04	26754547	26755602	Phospho-2-dehydro-3-deoxyheptonate aldolase
MELO3C030972.2	MELO3C030972.2.1	-1.47205	-		0.0300154	-	chr04	27530554	27532675	LOW QUALITY PROTEIN: gamma-aminobutyrate transaminase POP2, mitochondrial-like
MELO3C009819.2	MELO3C009819.2.1	-2.1329	-		0.00987588	-	chr04	27816664	27819483	Serine/threonine-protein phosphatase PP1
MELO3C030713.2	MELO3C030713.2.1	-1.40053	-		0.0347598	-	chr04	28030339	28033463	LOB domain-containing protein 20
MELO3C009728.2	MELO3C009728.2.1	-1.33184	-		0.000625968	-	chr04	28684845	28685805	Calmodulin-binding protein 25
MELO3C009715.2	MELO3C009715.2.1	1.90928	3.69725		0.0295107	4.43726e-06	chr04	28783987	28790422	LOW QUALITY PROTEIN: kinesin-3-like
MELO3C030721.2	MELO3C030721.2.1	1.03947	-		0.0382003	-	chr04	29162225	29163694	Beta-glucosidase, putative
MELO3C009631.2	MELO3C009631.2.1	-5.17232	-7.59509		1.28129e-08	1.06289e-15	chr04	29496293	29497103	Seed maturation protein
MELO3C030998.2	MELO3C030998.2.1	1.00669	-		0.000622272	-	chr04	29530212	29536729	DNA polymerase delta small subunit
MELO3C009543.2	MELO3C009543.2.1	-2.18443	-		0.0108279	-	chr04	30163072	30164555	RING-type E3 ubiquitin transferase
MELO3C009530.2	MELO3C009530.2.1	-1.28892	-		0.0116121	-	chr04	30267621	30268575	YLS9
MELO3C009492.2	MELO3C009492.2.1	-1.17161	-		0.0320063	-	chr04	30514695	30515656	60S ribosomal protein L12
MELO3C009388.2	MELO3C009388.2.1	-3.72169	-7.07436		0.00285304	0.000296215	chr04	31260641	31262166	UDP-glycosyltransferase 73C3-like
MELO3C009376.2	MELO3C009376.2.1	-1.76212	-		0.0292455	-	chr04	31337449	31338713	transcription factor MYB114-like
MELO3C009313.2	MELO3C009313.2.1	1.15001	-		0.0137527	-	chr04	31709004	31715683	MCM domain-containing protein
MELO3C009204.2	MELO3C009204.2.1	1.54967	-		0.00159631	-	chr04	32368009	32371019	Myosin-M heavy protein
MELO3C009139.2	MELO3C009139.2.1	-1.40805	-		0.00504862	-	chr04	32758497	32760503	Receptor lectin protein kinase-like
MELO3C009131.2	MELO3C009131.2.1	1.28333	-		0.0339374	-	chr04	32798512	32805500	Kelch-like protein
MELO3C009122.2	MELO3C009122.2.1	3.05719	5.05853		0.00196843	8.06533e-08	chr04	32835853	32837316	Short-chain dehydrogenase/reductase
MELO3C014686.2	MELO3C014686.2.1	3.27431	5.12142		0.00242783	8.16572e-07	chr05	401240	404909	IQ domain-containing protein IQM2
MELO3C014685.2	MELO3C014685.2.1	1.51318	-		0.0197695	-	chr05	415167	418637	Glucan endo-1,3-beta-glucosidase
MELO3C014629.2	MELO3C014629.2.1	-8.45931	-6.16012		4.3218e-11	2.27496e-08	chr05	829007	833062	Lipoxygenase
MELO3C014628.2	MELO3C014628.2.1	-6.14975	-		0.0124505	-	chr05	836816	842142	Lipoxygenase
MELO3C014579.2	MELO3C014579.2.1	1.29801	-		0.041626	-	chr05	1201430	1207312	ABC transporter G family member
MELO3C014485.2	MELO3C014485.2.1	-1.97084	-		0.028412	-	chr05	2012817	2018197	sugar transport protein 13
MELO3C014440.2	MELO3C014440.2.1	1.48296	-		0.0137026	-	chr05	2393171	2399717	protein argonaute 16
MELO3C031346.2	MELO3C031346.2.1	1.29821	-		0.00444752	-	chr05	9360892	9362141	COBRA-like protein 10
MELO3C008506.2	MELO3C008506.2.1	-1.6017	-		0.00908097	-	chr05	11410327	11411099	Nucleotidyl transferase
MELO3C008741.2	MELO3C008741.2.1	2.72115	4.60982		0.00945562	3.97876e-06	chr05	18571865	18577993	ABC transporter B family protein
MELO3C003982.2	MELO3C003982.2.1	-2.14902	-		0.00261002	-	chr05	21293499	21295854	Oxysterol-binding protein-related protein 4C
MELO3C003983.2	MELO3C003983.2.1	-1.59118	-		0.0215017	-	chr05	21302400	21302888	Poly polymerase
MELO3C004098.2	MELO3C004098.2.1	-1.054	-		0.0123319	-	chr05	23937558	23938440	Transcription factor, putative
MELO3C004185.2	MELO3C004185.2.1	3.74625	-		0.0194003	-	chr05	24830592	24831431	nicotianamine synthase 1-like
MELO3C004289.2	MELO3C004289.2.1	-1.14532	-		0.014889	-	chr05	25863643	25869731	TMV resistance protein N-like
MELO3C027376.2	MELO3C027376.2.1	-1.45614	-		7.90151e-06	-	chr05	25875503	25877750	TMV resistance protein N-like
MELO3C031332.2	MELO3C031332.2.1	6.71392	4.70087		0.000209771	0.0150541	chr05	26375103	26376034	Disease resistance protein
MELO3C004399.2	MELO3C004399.2.1	-4.2285	-		0.0408645	-	chr05	26930174	26938112	protein ACCELERATED CELL DEATH 6-like
MELO3C004448.2	MELO3C004448.2.1	1.29991	-		0.00192711	-	chr05	27326640	27332555	DNA helicase
MELO3C004586.2	MELO3C004586.2.1	-1.26654	-		0.008746	-	chr05	28543348	28543972	E3 ubiquitin-protein ligase
MELO3C004634.2	MELO3C004634.2.1	-1.18578	-		0.00360905	-	chr05	28851775	28855519	LOW QUALITY PROTEIN: U-box domain-containing protein 34-like
MELO3C031587.2	MELO3C031587.2.1	-1.01259	-		0.0129611	-	chr06	21901	22829	Unknown protein
MELO3C006027.2	MELO3C006027.2.1	-2.06792	-		0.033479	-	chr06	636059	639900	RING-H2 finger protein ATL3K, putative
MELO3C006069.2	MELO3C006069.2.1	-1.39717	-		0.0259351	-	chr06	851845	852987	acidic endochitinase-like
MELO3C006092.2	MELO3C006092.2.1	1.03731	-		0.0257143	-	chr06	990732	995300	Glycoside hydrolase family 28 protein/polygalacturonase family protein
MELO3C006166.2	MELO3C006166.2.1	1.31185	-		0.012366	-	chr06	1399036	1400895	glyoxylate/hydroxypyruvate reductase HPR3-like
MELO3C031597.2	MELO3C031597.2.1	5.41723	-		0.0320551	-	chr06	1636826	1637026	Monocarboxylate transporter 9
MELO3C006272.2	MELO3C006272.2.1	1.80616	-		0.0261255	-	chr06	2130609	2131863	Pentatricopeptide repeat-containing protein
MELO3C031644.2	MELO3C031644.2.1	4.32702	-		0.0295023	-	chr06	2436884	2437804	Unknown protein
MELO3C006324.2	MELO3C006324.2.1	1.07426	-		0.0284185	-	chr06	2522491	2524357	NB-ARC domain containing protein, expressed
MELO3C006352.2	MELO3C006352.2.1	2.73455	5.08201		0.0245514	8.73592e-06	chr06	2717196	2718770	Glutathione S-transferase
MELO3C006354.2	MELO3C006354.2.1	-1.92894	-		0.0424487	-	chr06	2724580	2725507	Glutathione S-transferase
MELO3C006355.2	MELO3C006355.2.1	-2.33696	-		0.000726586	-	chr06	2726324	2728342	Glutathione s-transferase, putative
MELO3C006376.2	MELO3C006376.2.1	-1.0642	-		0.00493497	-	chr06	2861732	2865522	Atp-dependent rna helicase dbp-7
MELO3C006395.2	MELO3C006395.2.1	-1.24735	-		0.000575956	-	chr06	2940806	2946011	protein NRT1/ PTR FAMILY 5.2-like
MELO3C006406.2	MELO3C006406.2.1	1.14487	-		0.0129888	-	chr06	3011714	3015682	Transducin/WD40 domain-like protein, putative
MELO3C006438.2	MELO3C006438.2.1	-1.86029	-		0.0102296	-	chr06	3203334	3204945	1-aminocyclopropane-1-carboxylate oxidase homolog 1-like
MELO3C006446.2	MELO3C006446.2.1	1.27313	-		0.00716449	-	chr06	3238245	3245240	SNF2 domain-containing protein
MELO3C031605.2	MELO3C031605.2.1	-6.53638	-		0.00776447	-	chr06	3324822	3325413	Protease inhibitor protein
MELO3C031607.2	MELO3C031607.2.1	-6.51662	-8.72477		2.8854e-10	4.58286e-10	chr06	3329382	3330064	Protease inhibitor protein
MELO3C006548.2	MELO3C006548.2.1	1.02553	-		0.00381298	-	chr06	4014712	4017707	RAN GTPase-activating protein 2
MELO3C006560.2	MELO3C006560.2.1	-1.18402	-		0.0228701	-	chr06	4126311	4127793	basic 7S globulin-like
MELO3C006571.2	MELO3C006571.2.1	-1.54444	-		0.00145254	-	chr06	4194184	4195347	adenylate isopentenyltransferase 5, chloroplastic
MELO3C006581.2	MELO3C006581.2.1	1.54935	-		0.0275073	-	chr06	4280650	4283464	Protein phosphatase 2c, putative
MELO3C006660.2	MELO3C006660.2.1	1.80658	-		0.0261137	-	chr06	4813124	4815058	heavy metal-associated isoprenylated plant protein 3-like
MELO3C006682.2	MELO3C006682.2.1	-1.36841	-		0.0454646	-	chr06	4955339	4956584	RING-H2 finger protein ATL2
MELO3C006800.2	MELO3C006800.2.1	-7.67738	-		0.00110943	-	chr06	6086435	6089555	Strictosidine synthase family protein
MELO3C006830.2	MELO3C006830.2.1	-1.50627	-		0.00541857	-	chr06	6432429	6433636	At5g62280
MELO3C006870.2	MELO3C006870.2.1	4.6469	6.28848		0.0326755	0.00205756	chr06	6836964	6837931	ethylene-responsive transcription factor ERF027
MELO3C006969.2	MELO3C006969.2.1	-1.43313	-		0.000203842	-	chr06	7742288	7749403	ABC transporter C family member 10
MELO3C020270.2	MELO3C020270.2.1	-1.39377	-4.61832		0.00362563	5.64449e-26	chr06	14397046	14398157	major latex protein 149-like
MELO3C027172.2	MELO3C027172.2.1	-1.81816	-4.85558		3.54215e-06	4.70252e-39	chr06	14520443	14523032	MLP-like protein 28
MELO3C020264.2	MELO3C020264.2.1	-1.05779	-		0.00645894	-	chr06	14533242	14534813	kirola-like
MELO3C023799.2	MELO3C023799.2.1	1.05985	-		0.0198056	-	chr06	18542453	18545373	12-oxophytodienoate reductase 3
MELO3C014948.2	MELO3C014948.2.1	-1.21064	-		0.000587898	-	chr06	19446849	19450342	Receptor kinase
MELO3C014857.2	MELO3C014857.2.1	-2.74912	-		0.00311291	-	chr06	21644131	21648061	Lysine histidine transporter
MELO3C016513.2	MELO3C016513.2.1	-1.2294	-2.98383		0.0011803	3.37798e-17	chr06	26984840	26986150	Metallothionein
MELO3C025360.2	MELO3C025360.2.1	-3.99589	-2.14458		1.35946e-05	0.0288196	chr06	29254878	29259065	lactoylglutathione lyase-like
MELO3C013706.2	MELO3C013706.2.1	-1.51755	-		0.033479	-	chr06	30634586	30635190	Unknown protein
MELO3C013829.2	MELO3C013829.2.1	-1.63169	-		0.00855905	-	chr06	31552828	31553319	Calmodulin family protein
MELO3C013917.2	MELO3C013917.2.1	-1.42208	-		0.0350649	-	chr06	32465953	32467072	ethylene-responsive transcription factor 5
MELO3C013941.2	MELO3C013941.2.1	-1.80053	-		0.00272174	-	chr06	32701287	32709592	Glycogenin-2
MELO3C013969.2	MELO3C013969.2.1	1.61893	-		0.00487686	-	chr06	33362898	33369525	Trehalose 6-phosphate phosphatase
MELO3C031972.2	MELO3C031972.2.1	1.85615	-		0.0164897	-	chr06	34706963	34712613	Unknown protein
MELO3C032286.2	MELO3C032286.2.1	2.21495	-		0.0357036	-	chr06	34788218	34789804	Unknown protein
MELO3C017070.2	MELO3C017070.2.1	-1.80254	-		0.0216684	-	chr07	125883	129027	wall-associated receptor kinase 2-like
MELO3C017033.2	MELO3C017033.2.1	1.38377	-		0.00259582	-	chr07	295461	304656	Fanconi anemia group J protein-like isoform X1
MELO3C016996.2	MELO3C016996.2.1	1.03906	-		0.00760221	-	chr07	534228	538523	Transmembrane protein, putative
MELO3C016980.2	MELO3C016980.2.1	-1.59333	-		0.0301246	-	chr07	640263	641102	ethylene-responsive transcription factor ERF003-like
MELO3C032323.2	MELO3C032323.2.1	1.29564	-		0.0140109	-	chr07	921570	923367	spindle and kinetochore-associated protein 2
MELO3C016926.2	MELO3C016926.2.1	1.21745	-		0.0137564	-	chr07	1072144	1079189	DNA cross-link repair protein SNM1
MELO3C016920.2	MELO3C016920.2.1	-1.06705	-		0.044255	-	chr07	1107017	1109222	Receptor-like protein kinase
MELO3C032376.2	MELO3C032376.2.1	1.38823	-		0.0106873	-	chr07	1940468	1941901	Sulfhydryl oxidase
MELO3C016768.2	MELO3C016768.2.1	-1.0479	-		0.034598	-	chr07	2165623	2167248	Transferase family protein
MELO3C032448.2	MELO3C032448.2.1	1.20682	-		0.000416638	-	chr07	3600468	3600923	Unknown protein
MELO3C025676.2	MELO3C025676.2.1	1.21613	-		0.00258896	-	chr07	4006642	4008420	Histone-lysine N-methyltransferase
MELO3C025664.2	MELO3C025664.2.1	-2.14527	-		0.0126041	-	chr07	4206076	4215960	Receptor-like protein kinase
MELO3C010500.2	MELO3C010500.2.1	-1.45133	-		0.0186268	-	chr07	7992302	7994339	NAC domain-containing protein, putative
MELO3C010498.2	MELO3C010498.2.1	-2.58875	-		0.0413297	-	chr07	8013216	8014815	aspartic proteinase Asp1-like
MELO3C032695.2	MELO3C032695.2.1	1.5299	-		0.0474417	-	chr07	12051914	12053297	Unknown protein
MELO3C018901.2	MELO3C018901.2.1	1.72432	-		0.0183345	-	chr07	12558717	12558869	P-loop containing nucleoside triphosphate hydrolase superfamily protein
MELO3C018930.2	MELO3C018930.2.1	-4.30659	-5.8879		0.0352784	0.00287206	chr07	13281716	13285052	zinc finger protein CONSTANS-LIKE 2
MELO3C019023.2	MELO3C019023.2.1	-2.19655	-		0.0240815	-	chr07	15759262	15762223	Receptor-like kinase
MELO3C016147.2	MELO3C016147.2.1	1.44433	-		0.034564	-	chr07	19505221	19520641	Anaphase-promoting complex subunit 5
MELO3C016179.2	MELO3C016179.2.1	-1.06549	-		0.00143543	-	chr07	20005968	20010159	Receptor-like kinase
MELO3C016199.2	MELO3C016199.2.1	3.9803	2.38873		0.000164374	0.033715	chr07	20304443	20304919	60S ribosomal protein L27-like
MELO3C016219.2	MELO3C016219.2.1	-1.26413	-		0.0157148	-	chr07	20551212	20553518	abscisic acid 8'-hydroxylase 1
MELO3C016270.2	MELO3C016270.2.1	-1.20215	-		0.00499275	-	chr07	21201243	21204851	cellulose synthase-like protein G3
MELO3C016311.2	MELO3C016311.2.1	1.74636	-		0.0176566	-	chr07	21645249	21649348	Homeobox-leucine zipper HOX24
MELO3C016338.2	MELO3C016338.2.1	-1.32361	-		0.0111367	-	chr07	21928416	21930176	WRKY protein
MELO3C016384.2	MELO3C016384.2.1	-2.13883	-		0.00153029	-	chr07	22266419	22267643	Polygalacturonase inhibitor
MELO3C017558.2	MELO3C017558.2.1	1.06678	-		0.000787882	-	chr07	22666005	22673252	ATP-dependent DNA helicase DDM1
MELO3C017599.2	MELO3C017599.2.1	-1.09256	-		0.0256795	-	chr07	23247418	23249255	WEB family protein At5g16730, chloroplastic
MELO3C017703.2	MELO3C017703.2.1	-1.062	-		0.00103035	-	chr07	24126814	24129634	disease resistance protein RGA2-like
MELO3C017723.2	MELO3C017723.2.1	-1.21871	-		0.034564	-	chr07	24250555	24251588	Histone demethylase UTY
MELO3C017743.2	MELO3C017743.2.1	-4.52951	-		0.00232939	-	chr07	24377154	24378652	WRKY transcription factor
MELO3C017825.2	MELO3C017825.2.1	1.23287	-		0.0175701	-	chr07	25108916	25111551	Indole-3-acetic acid-amido synthetase GH3.3
MELO3C017883.2	MELO3C017883.2.1	-2.58432	-		0.0279505	-	chr07	25504948	25505583	26.5 kDa heat shock protein, mitochondrial
MELO3C017925.2	MELO3C017925.2.1	1.51012	-		0.0360388	-	chr07	25749239	25751643	Myb transcription factor
MELO3C017945.2	MELO3C017945.2.1	-1.29176	-		0.0120598	-	chr07	25872512	25875127	bifunctional epoxide hydrolase 2-like
MELO3C017974.2	MELO3C017974.2.1	-1.45907	-		0.0255839	-	chr07	26036597	26040221	Potassium transporter
MELO3C006997.2	MELO3C006997.2.1	1.00437	-		0.00274339	-	chr08	53811	55785	galactan beta-1,4-galactosyltransferase GALS3-like
MELO3C007031.2	MELO3C007031.2.1	1.10666	-		0.00865363	-	chr08	312622	316159	Polygalacturonase QRT3
MELO3C007057.2	MELO3C007057.2.1	-1.14305	-		0.00549062	-	chr08	488054	489944	FAD-binding Berberine family protein
MELO3C007125.2	MELO3C007125.2.1	-4.45746	-		0.0450022	-	chr08	958114	960171	Protein TIFY 5A
MELO3C007157.2	MELO3C007157.2.1	-2.12329	-		0.00545194	-	chr08	1148798	1150993	WRKY transcription factor, putative
MELO3C032882.2	MELO3C032882.2.1	-1.98226	-		0.00732559	-	chr08	1249276	1250687	Protein SRG1
MELO3C007232.2	MELO3C007232.2.1	1.59075	-		0.0195151	-	chr08	1604868	1606557	spermidine coumaroyl-CoA acyltransferase
MELO3C007252.2	MELO3C007252.2.1	-1.00169	-		0.00760221	-	chr08	1713766	1718626	MLO-like protein
MELO3C007253.2	MELO3C007253.2.1	-1.80459	-		0.00307075	-	chr08	1723254	1724115	Glutaredoxin
MELO3C007267.2	MELO3C007267.2.1	-1.03997	-		0.00811386	-	chr08	1804031	1805393	ethylene-responsive transcription factor 4-like
MELO3C007321.2	MELO3C007321.2.1	-1.39296	-		0.0319929	-	chr08	2137798	2139332	F-box protein SKIP27
MELO3C007345.2	MELO3C007345.2.1	-2.60474	-		0.0112563	-	chr08	2274463	2275806	Vacuolar sorting-associated protein 27
MELO3C007408.2	MELO3C007408.2.1	-1.0184	-		0.000835429	-	chr08	2553238	2557407	Aspartic proteinase
MELO3C007409.2	MELO3C007409.2.1	-1.6094	-		0.0153006	-	chr08	2563779	2566835	WRKY family transcription factor
MELO3C007442.2	MELO3C007442.2.1	1.02607	-		0.000826922	-	chr08	2772648	2776211	inositol transporter 4
MELO3C007443.2	MELO3C007443.2.1	-1.99186	-		0.00400813	-	chr08	2783939	2784808	BnaCnng60510D protein
MELO3C032922.2	MELO3C032922.2.1	1.03378	-		0.0452018	-	chr08	2806317	2811078	Far1-related sequence 10-like protein
MELO3C007470.2	MELO3C007470.2.1	3.2102	5.92213		0.0296735	1.63806e-05	chr08	2976828	2978593	WRKY family transcription factor
MELO3C007477.2	MELO3C007477.2.1	-2.93962	-		0.00159027	-	chr08	2998746	3001470	Cytochrome P450 family protein
MELO3C032942.2	MELO3C032942.2.1	-1.50832	-		0.0250843	-	chr08	3466704	3468132	Unknown protein
MELO3C007556.2	MELO3C007556.2.1	-1.22913	-		0.0343018	-	chr08	3565216	3565904	Emb|CAB62433.1|
MELO3C007582.2	MELO3C007582.2.1	1.31985	-		0.0237634	-	chr08	3802829	3805408	cyclin-D3-3
MELO3C007629.2	MELO3C007629.2.1	1.16019	-		0.00595602	-	chr08	4229637	4236481	Condensin-2 complex subunit G2, putative
MELO3C007712.2	MELO3C007712.2.1	-2.16072	-		0.000263911	-	chr08	4818162	4819832	nicotinamidase 1
MELO3C007724.2	MELO3C007724.2.1	1.48438	-		0.0185819	-	chr08	4898613	4904932	Pesticidal crystal cry8Ba protein
MELO3C007777.2	MELO3C007777.2.1	-4.07663	-		0.000590884	-	chr08	5268733	5271138	L-ascorbate oxidase
MELO3C033019.2	MELO3C033019.2.1	-4.69773	-		0.0282424	-	chr08	5793599	5794132	Unknown protein
MELO3C007937.2	MELO3C007937.2.1	-2.1525	-		0.00437163	-	chr08	6319994	6323413	aspartyl protease family protein 1-like
MELO3C032910.2	MELO3C032910.2.1	1.18235	-		0.0381086	-	chr08	6610558	6611531	ATP-dependent 6-phosphofructokinase
MELO3C008011.2	MELO3C008011.2.1	-1.27306	-		0.000983778	-	chr08	6696667	6697779	Heavy metal transport/detoxification superfamily protein
MELO3C027442.2	MELO3C027442.2.1	-1.05514	-		0.0364598	-	chr08	7249691	7253906	Beta-glucosidase 18
MELO3C033130.2	MELO3C033130.2.1	-4.85942	-2.83696		0.00100925	0.034568	chr08	8076998	8079487	DNA polymerase
MELO3C024540.2	MELO3C024540.2.1	2.26379	-		0.035892	-	chr08	8484521	8485924	Terminal flower 1-like protein
MELO3C019099.2	MELO3C019099.2.1	1.20067	-		0.0409184	-	chr08	12085103	12091143	CDPK-related kinase 1
MELO3C019102.2	MELO3C019102.2.1	1.0381	-		0.0250355	-	chr08	12168812	12171759	Auxin efflux carrier component
MELO3C033230.2	MELO3C033230.2.1	1.07487	-		0.014561	-	chr08	12259853	12267735	BZIP transcription factor
MELO3C019168.2	MELO3C019168.2.1	-1.27519	-		0.0028968	-	chr08	13703823	13705390	Metacaspase-9
MELO3C008938.2	MELO3C008938.2.1	-1.74188	-		0.0406422	-	chr08	22037087	22043251	lipase-like PAD4
MELO3C026033.2	MELO3C026033.2.1	-5.48095	-3.55335		0.00601019	0.0144536	chr08	27606243	27606479	At2g21820
MELO3C026028.2	MELO3C026028.2.1	-4.35985	-		0.00736279	-	chr08	27682224	27683714	Macrophage migration inhibitory factor like
MELO3C014211.2	MELO3C014211.2.1	-1.02353	-		0.0185806	-	chr08	29832378	29834081	Protein EARLY RESPONSIVE TO DEHYDRATION 15
MELO3C014239.2	MELO3C014239.2.1	-2.61608	-4.56931		0.00599469	4.88507e-07	chr08	30084894	30086578	Aquaporin PIP2
MELO3C003228.2	MELO3C003228.2.1	-1.01578	-		0.00460333	-	chr08	31960537	31963857	Laccase
MELO3C027184.2	MELO3C027184.2.1	1.27769	-		0.0039853	-	chr09	837753	840937	DNA primase
MELO3C022120.2	MELO3C022120.2.1	1.32201	-		0.032117	-	chr09	930376	933565	RNA-binding protein 24 isoform X2
MELO3C033567.2	MELO3C033567.2.1	1.93356	-		0.0144329	-	chr09	1317463	1318877	Unknown protein
MELO3C022006.2	MELO3C022006.2.1	-1.23565	-		0.0111367	-	chr09	1859524	1865499	Phosphate transporter PHO1-like protein
MELO3C021979.2	MELO3C021979.2.1	-1.11494	-		0.0360462	-	chr09	2264267	2265932	Glutaredoxin family protein, putative
MELO3C021488.2	MELO3C021488.2.1	-1.04582	-		0.00117132	-	chr09	2559349	2560676	Vesicle-associated membrane family protein
MELO3C021521.2	MELO3C021521.2.1	1.55121	-		0.0246651	-	chr09	2908395	2914100	WAT1-related protein
MELO3C021550.2	MELO3C021550.2.1	-1.07728	-		0.0281601	-	chr09	3498135	3501715	cinnamoyl-CoA reductase 1-like
MELO3C033692.2	MELO3C033692.2.1	-2.61161	-		0.0194156	-	chr09	4394510	4396761	Unknown protein
MELO3C021615.2	MELO3C021615.2.1	1.20979	-		0.0407742	-	chr09	4407682	4412081	Protein WVD2-like 7
MELO3C021643.2	MELO3C021643.2.1	-3.7563	-		0.011328	-	chr09	4754777	4758659	CASP-like protein
MELO3C021648.2	MELO3C021648.2.1	1.71735	-		0.00542008	-	chr09	4915047	4918065	Heat shock 70 kDa protein
MELO3C033801.2	MELO3C033801.2.1	-2.58879	-		0.00465268	-	chr09	6720052	6721074	Unknown protein
MELO3C003015.2	MELO3C003015.2.1	-2.68319	-		0.0153186	-	chr09	9824295	9826101	Allene oxide cyclase
MELO3C005187.2	MELO3C005187.2.1	2.87271	-		0.00391227	-	chr09	17076649	17079919	Haloacid dehalogenase-like hydrolase family protein
MELO3C005243.2	MELO3C005243.2.1	1.51294	-		0.000804336	-	chr09	17941759	17945359	purple acid phosphatase 4-like
MELO3C005258.2	MELO3C005258.2.1	-2.17926	-		0.00185126	-	chr09	18292404	18298775	MACPF domain-containing protein
MELO3C005312.2	MELO3C005312.2.1	-1.00422	-		0.0199336	-	chr09	19136310	19136827	Mediator of RNA polymerase II transcription subunit
MELO3C005356.2	MELO3C005356.2.1	2.34618	-		0.00489087	-	chr09	19597064	19602063	Protein CHUP1, chloroplastic
MELO3C005367.2	MELO3C005367.2.1	-2.84638	-		0.0281601	-	chr09	19673450	19674055	dehydration-responsive element-binding protein 1D-like
MELO3C005426.2	MELO3C005426.2.1	-1.3074	-		0.0016565	-	chr09	20224539	20225967	Gluconokinase
MELO3C005436.2	MELO3C005436.2.1	-1.92153	-3.70754		0.0102675	3.7794e-07	chr09	20315292	20316785	Receptor protein kinase, putative
MELO3C005453.2	MELO3C005453.2.1	-8.55876	-5.74296		1.80194e-06	1.19335e-07	chr09	20447829	20451687	LRR receptor-like serine/threonine-protein kinase FLS2
MELO3C033992.2	MELO3C033992.2.1	1.05285	-		0.0453684	-	chr09	20484670	20486103	Unknown protein
MELO3C005465.2	MELO3C005465.2.1	-1.52795	-		0.00832566	-	chr09	20523806	20524939	ethylene-responsive transcription factor ERF105
MELO3C005480.2	MELO3C005480.2.1	-1.59535	-		0.000434795	-	chr09	20601713	20603585	UPF0496 protein
MELO3C005497.2	MELO3C005497.2.1	1.05772	-		0.0268892	-	chr09	20693914	20706616	DNA repair protein REV1
MELO3C029858.2	MELO3C029858.2.1	-1.04196	-		0.00500888	-	chr09	20748481	20749427	NBS resistance-like protein
MELO3C005629.2	MELO3C005629.2.1	-6.14567	-		0.011301	-	chr09	21805168	21806264	dehydration-responsive element-binding protein 1E
MELO3C005635.2	MELO3C005635.2.1	-4.66686	-2.82788		0.000595357	0.0389268	chr09	21857315	21862186	Protein hapless 2
MELO3C033830.2	MELO3C033830.2.1	1.14537	-		0.0160953	-	chr09	22730389	22735108	Glycosyl transferase, family 31
MELO3C005829.2	MELO3C005829.2.1	-2.03357	-3.62521		0.0374291	8.43212e-05	chr09	23320582	23322140	Plant/K24M7-17 protein
MELO3C012377.2	MELO3C012377.2.1	-1.13189	-		0.00173871	-	chr10	874997	881382	glycosyltransferase family protein 64 protein C5
MELO3C012349.2	MELO3C012349.2.1	1.1599	-		0.00462561	-	chr10	1088935	1091227	replication protein A 14 kDa subunit B-like
MELO3C012325.2	MELO3C012325.2.1	-8.44612	-5.30802		0.000423948	0.00596754	chr10	1215647	1216759	3-oxo-5-alpha-steroid 4-dehydrogenase 1-like
MELO3C034046.2	MELO3C034046.2.1	-2.61725	-		0.0186919	-	chr10	1519656	1521040	Unknown protein
MELO3C012255.2	MELO3C012255.2.1	-2.24801	-		0.0489826	-	chr10	1643955	1644806	adenylate isopentenyltransferase-like
MELO3C012175.2	MELO3C012175.2.1	-1.50169	-		0.00445348	-	chr10	2174915	2178920	Thioredoxin-like protein aaed1, chloroplastic
MELO3C012135.2	MELO3C012135.2.1	1.32042	-		0.0138783	-	chr10	2407719	2409502	Glycosyltransferase
MELO3C012004.2	MELO3C012004.2.1	1.16984	-		0.0422666	-	chr10	3321938	3324728	Xyloglucan endotransglucosylase/hydrolase
MELO3C011916.2	MELO3C011916.2.1	1.06016	-		0.0101059	-	chr10	3878807	3883368	D-cysteine desulfhydrase 2, mitochondrial
MELO3C011909.2	MELO3C011909.2.1	1.19554	-		0.0172858	-	chr10	3937628	3938376	ribose-phosphate pyrophosphokinase 3, mitochondrial-like
MELO3C011900.2	MELO3C011900.2.1	-4.13579	-		0.0148912	-	chr10	3991631	3993507	vinorine synthase-like
MELO3C011869.2	MELO3C011869.2.1	1.03753	-		0.0141923	-	chr10	4202033	4207454	cytochrome P450 78A5-like
MELO3C023920.2	MELO3C023920.2.1	-1.46666	-		0.0308804	-	chr10	7641386	7642375	cucumisin-like
MELO3C025189.2	MELO3C025189.2.1	-1.1861	-		0.00330664	-	chr10	9377051	9380326	Alpha/beta hydrolase related protein
MELO3C022610.2	MELO3C022610.2.1	1.00471	-		0.00632894	-	chr10	16051357	16056101	Formin-like protein
MELO3C018394.2	MELO3C018394.2.1	-1.9751	-		0.011726	-	chr10	16969501	16970826	Abscisic acid receptor
MELO3C018379.2	MELO3C018379.2.1	-1.08221	-		0.0135989	-	chr10	17386812	17389121	Ferritin
MELO3C018366.2	MELO3C018366.2.1	-1.11704	-		0.0239728	-	chr10	17720660	17721166	RING-H2 finger protein ATL66
MELO3C023247.2	MELO3C023247.2.1	-5.15602	-		0.00719648	-	chr11	514171	515651	chitinase 2-like
MELO3C023284.2	MELO3C023284.2.1	7.16909	-		0.0401187	-	chr11	843214	848454	terpene synthase 10-like
MELO3C034563.2	MELO3C034563.2.1	-2.96144	-4.61598		0.0213659	0.000694568	chr11	1030033	1031144	Alpha/beta hydrolase-1
MELO3C020860.2	MELO3C020860.2.1	1.21025	-		0.00415882	-	chr11	3482330	3493570	DNA polymerase
MELO3C020770.2	MELO3C020770.2.1	-1.22052	-		0.0140318	-	chr11	4286211	4286865	auxin-responsive protein SAUR21-like
MELO3C021948.2	MELO3C021948.2.1	-2.01419	-		0.0114026	-	chr11	4594627	4596470	UPF0496 protein
MELO3C000599.2	MELO3C000599.2.1	1.37658	-		0.043271	-	chr11	4962529	4962887	acetyl-CoA carboxylase 1-like
MELO3C021923.2	MELO3C021923.2.1	-1.08511	-		0.0101158	-	chr11	4973963	4975468	CCG-binding protein 1
MELO3C019208.2	MELO3C019208.2.1	-4.08058	-		0.0238952	-	chr11	9052365	9054864	cytochrome P450 81D1-like
MELO3C019216.2	MELO3C019216.2.1	1.34851	-		0.0328449	-	chr11	9185563	9188176	Cytochrome P450
MELO3C019221.2	MELO3C019221.2.1	2.00824	-		0.00140766	-	chr11	9301858	9305984	cytochrome P450 81D1-like
MELO3C019239.2	MELO3C019239.2.1	1.05572	-		0.0185608	-	chr11	9621554	9623174	Peroxidase
MELO3C019257.2	MELO3C019257.2.1	1.78513	-		0.038824	-	chr11	10076515	10080335	CDT1-like protein a, chloroplastic
MELO3C019318.2	MELO3C019318.2.1	-1.59966	-		0.0318477	-	chr11	11302091	11304540	ras-related protein RABA1f
MELO3C019326.2	MELO3C019326.2.1	-2.64111	-		2.18189e-05	-	chr11	11595968	11596933	Glutaredoxin
MELO3C025950.2	MELO3C025950.2.1	-1.39728	-		0.0448472	-	chr11	13752553	13757990	Nitrile-specifier protein 5
MELO3C028704.2	MELO3C028704.2.1	1.24683	-		0.00977591	-	chr11	15179237	15179678	Amino acid transporter, putative
MELO3C035024.2	MELO3C035024.2.1	1.08885	-		0.0220634	-	chr11	16070268	16073264	Calcineurin-like metallo-phosphoesterase superfamily protein
MELO3C035029.2	MELO3C035029.2.1	-7.07201	-2.68442		0.000210867	0.0229456	chr11	16290541	16291962	Myb transcription factor
MELO3C013682.2	MELO3C013682.2.1	1.0529	-		0.0117027	-	chr11	19500919	19501884	histone H2A
MELO3C019745.2	MELO3C019745.2.1	2.34005	-		0.00412395	-	chr11	22032106	22033227	transcription factor TCP4-like
MELO3C025689.2	MELO3C025689.2.1	3.82426	-		0.00421012	-	chr11	25220219	25222367	GDSL esterase/lipase At1g06990
MELO3C025700.2	MELO3C025700.2.1	1.51103	-		0.000678871	-	chr11	25339521	25342263	Glucan endo-1,3-beta-glucosidase, putative
MELO3C025709.2	MELO3C025709.2.1	-1.94878	-3.95982		6.79117e-05	1.91519e-13	chr11	25527316	25529463	zinc finger protein CONSTANS-LIKE 1 isoform X1
MELO3C035165.2	MELO3C035165.2.1	-2.09296	-		0.0386655	-	chr11	25948043	25949404	Unknown protein
MELO3C026922.2	MELO3C026922.2.1	-1.41825	-		0.00390965	-	chr11	26411452	26413035	lysM domain receptor-like kinase 3
MELO3C035172.2	MELO3C035172.2.1	-1.36293	-		0.00290313	-	chr11	26689633	26691183	Unknown protein
MELO3C021423.2	MELO3C021423.2.1	1.25066	-		0.0484572	-	chr11	27278051	27296083	ABSCISIC ACID-INSENSITIVE 5-like protein 1
MELO3C021416.2	MELO3C021416.2.1	-1.07921	-		0.0127193	-	chr11	27311260	27312336	zinc finger A20 and AN1 domain-containing stress-associated protein 3
MELO3C035190.2	MELO3C035190.2.1	1.33279	-		0.0193724	-	chr11	28034031	28036360	condensin-2 complex subunit D3
MELO3C034928.2	MELO3C034928.2.1	-1.91059	-		0.0339374	-	chr11	28265400	28266801	major allergen Pru ar 1-like
MELO3C021229.2	MELO3C021229.2.1	1.13659	-		0.0236253	-	chr11	28807014	28810784	Novel plant snare, putative
MELO3C021180.2	MELO3C021180.2.1	1.35825	-		0.00123792	-	chr11	29237910	29242611	E3 ubiquitin-protein ligase TRAIP-like
MELO3C021156.2	MELO3C021156.2.1	-1.02703	-		0.0186954	-	chr11	29388679	29390871	crocetin glucosyltransferase, chloroplastic-like
MELO3C022287.2	MELO3C022287.2.1	1.28843	-		0.000467352	-	chr11	30027032	30034145	Cell cycle serine/threonine-protein kinase hsk1
MELO3C022387.2	MELO3C022387.2.1	1.03081	-		0.00065434	-	chr11	30848108	30856395	Histone-lysine N-methyltransferase
MELO3C022505.2	MELO3C022505.2.1	-2.67751	-		0.0322677	-	chr11	31667442	31670901	LOB domain-containing protein 31
MELO3C020489.2	MELO3C020489.2.1	-2.15272	-		0.000187838	-	chr12	206999	210032	WRKY transcription factor 1
MELO3C020496.2	MELO3C020496.2.1	1.36575	-		0.0448594	-	chr12	299428	301549	Protein NUCLEAR FUSION DEFECTIVE 4
MELO3C020531.2	MELO3C020531.2.1	1.26128	-		0.0305878	-	chr12	590288	593333	Pyruvate decarboxylase
MELO3C020554.2	MELO3C020554.2.1	-1.21064	-		0.00727245	-	chr12	941556	944027	RING finger protein
MELO3C035322.2	MELO3C035322.2.1	1.59688	-		0.0356108	-	chr12	1549621	1550519	Unknown protein
MELO3C020718.2	MELO3C020718.2.1	-1.14219	-		0.00699129	-	chr12	3136210	3140211	Mitogen-activated protein kinase
MELO3C035448.2	MELO3C035448.2.1	-3.69529	-		0.00492751	-	chr12	4841914	4842208	Unknown protein
MELO3C004946.2	MELO3C004946.2.1	-1.03572	-		0.00255354	-	chr12	5793217	5797327	serine carboxypeptidase-like
MELO3C004742.2	MELO3C004742.2.1	-6.64003	-		0.00936363	-	chr12	10954273	10956968	cytochrome P450 94C1
MELO3C025532.2	MELO3C025532.2.1	1.25262	-		0.00827472	-	chr12	13707554	13710317	Structural maintenance of chromosomes protein
MELO3C025526.2	MELO3C025526.2.1	-1.71478	-		0.0017125	-	chr12	13826959	13827984	Pollen Ole e 1 allergen/extensin
MELO3C025521.2	MELO3C025521.2.1	-1.63644	-		0.0331051	-	chr12	13861155	13863122	Hexosyltransferase
MELO3C021757.2	MELO3C021757.2.1	-1.29046	-		0.00540464	-	chr12	16407022	16409479	Glutathione S-transferase family protein
MELO3C002759.2	MELO3C002759.2.1	-3.78877	-		0.00125731	-	chr12	19799155	19800954	Chitinase family protein
MELO3C002740.2	MELO3C002740.2.1	3.37227	-		0.0191135	-	chr12	20050560	20051888	receptor-like protein kinase 2
MELO3C002697.2	MELO3C002697.2.1	1.19065	-		0.0154753	-	chr12	20595582	20600431	exonuclease 1
MELO3C035723.2	MELO3C035723.2.1	1.3018	-		0.024615	-	chr12	21171442	21173227	peroxidase 19
MELO3C001006.2	MELO3C001006.2.1	-1.35998	-		0.0142871	-	chr12	21276833	21277212	MACPF domain-containing protein
MELO3C002606.2	MELO3C002606.2.1	-1.68702	-		0.0312677	-	chr12	21440636	21442788	Lectin receptor kinase
MELO3C002579.2	MELO3C002579.2.1	2.01654	-		0.0221538	-	chr12	21638085	21641074	polyphenol oxidase, chloroplastic-like
MELO3C002513.2	MELO3C002513.2.1	1.52775	-		0.0161378	-	chr12	22203933	22206026	Phosphosulfolactate synthase
MELO3C002504.2	MELO3C002504.2.1	-1.63419	-		0.0140109	-	chr12	22242891	22252225	cysteine-rich receptor-like protein kinase 28
MELO3C002437.2	MELO3C002437.2.1	-1.7956	-		0.000121871	-	chr12	22645929	22646706	p55
MELO3C002362.2	MELO3C002362.2.1	1.4024	-		0.00626583	-	chr12	23186117	23189284	Deoxycytidylate deaminase, putative
MELO3C002240.2	MELO3C002240.2.1	-1.41992	-		0.000638269	-	chr12	23969629	23971539	RING-type E3 ubiquitin transferase
MELO3C002224.2	MELO3C002224.2.1	-1.09503	-		0.000750474	-	chr12	24070106	24071521	Dynein light chain
MELO3C002174.2	MELO3C002174.2.1	-1.11627	-		0.00345818	-	chr12	24414988	24417262	GEM-like protein 4
MELO3C002160.2	MELO3C002160.2.1	-1.46385	-		0.027383	-	chr12	24490685	24495794	ARF-GAP domain 15

## Sheet: PS 6dpi
Supplementary Table 6.	DEGs in PS at 3, 6 and 12 dpi in ToLCNDV and mock inoculated plants. Log2 (Fold Change) values, gene code, its genomic position in melon genome (v4.0) and functional anotation are shown.
		Log2 (Fold Change)			p-value
GENE	Transcript	ToLCNDV inoculated	Mock inoculated		ToLCNDV inoculated	Mock inoculated	Chromosome	Start	End	Description
MELO3C018411.2	MELO3C018411.2.1	-2.02223	-		0.02242	-	chr01	63844	68338	Globin
MELO3C018490.2	MELO3C018490.2.1	-2.50725	-		0.0183647	-	chr01	614227	616014	Glycosyltransferase
MELO3C000019.2	MELO3C000019.2.1	3.03057	-		4.47642e-05	-	chr01	797717	798868	zinc finger protein ZAT10-like
MELO3C018524.2	MELO3C018524.2.1	-1.90896	-		0.0169242	-	chr01	911890	913489	LIM domain-containing protein
MELO3C018544.2	MELO3C018544.2.1	1.14764	-		0.0450658	-	chr01	1042545	1043212	Pathogenesis-related protein 1
MELO3C018603.2	MELO3C018603.2.1	-1.30924	-		0.0311341	-	chr01	1458237	1462929	Guanosine nucleotide diphosphate dissociation inhibitor
MELO3C018632.2	MELO3C018632.2.1	-1.2213	-		0.0417164	-	chr01	1639106	1643804	7-deoxyloganetin glucosyltransferase-like
MELO3C018639.2	MELO3C018639.2.1	-1.60573	-		0.0249856	-	chr01	1709059	1710974	Protein PATRONUS 1
MELO3C018706.2	MELO3C018706.2.1	-1.48751	-		0.0475964	-	chr01	2249509	2253739	mitotic checkpoint serine/threonine-protein kinase BUB1
MELO3C018707.2	MELO3C018707.2.1	-1.90895	-		0.00491408	-	chr01	2255644	2260250	protein TPX2
MELO3C018754.2	MELO3C018754.2.1	-1.46445	-		0.00499159	-	chr01	2602891	2605615	CTTNBP 2 amino-terminal-like protein
MELO3C028590.2	MELO3C028590.2.1	6.21896	-		0.00395517	-	chr01	2734068	2736432	Myb transcription factor
MELO3C018784.2	MELO3C018784.2.1	1.20144	-		0.0489955	-	chr01	2789694	2789928	Unknown protein
MELO3C018790.2	MELO3C018790.2.1	-3.57843	-		0.0446198	-	chr01	2825457	2828165	Alkylmercury lyase
MELO3C018792.2	MELO3C018792.2.1	-3.85728	-		0.0396686	-	chr01	2849024	2849962	transcription factor bHLH117
MELO3C018799.2	MELO3C018799.2.1	2.15856	-		0.0388067	-	chr01	2874579	2875579	Cysteine-rich receptor-like kinase
MELO3C018801.2	MELO3C018801.2.1	-2.6506	-		0.0174136	-	chr01	2887946	2888524	B-box zinc finger protein 21
MELO3C018814.2	MELO3C018814.2.1	-1.12182	-		0.000327253	-	chr01	2968120	2973350	Protein DETOXIFICATION
MELO3C018862.2	MELO3C018862.2.1	1.24668	-		0.0141503	-	chr01	3449067	3450986	Fasciclin-like arabinogalactan protein
MELO3C028684.2	MELO3C028684.2.1	2.71365	-		0.0050046	-	chr01	4088276	4088791	Transmembrane protein, putative
MELO3C024161.2	MELO3C024161.2.1	-2.25279	-		0.000780197	-	chr01	4714611	4715276	glycine-rich cell wall structural protein 1-like
MELO3C023709.2	MELO3C023709.2.1	-1.69963	-		0.0368539	-	chr01	6136516	6139841	Cytochrome P450
MELO3C023669.2	MELO3C023669.2.1	-1.00753	-		0.0362561	-	chr01	7140225	7144494	FHA domain-containing protein PS1
MELO3C023665.2	MELO3C023665.2.1	2.60516	-		1.20499e-05	-	chr01	7228150	7231676	leucine-rich repeat receptor-like tyrosine-protein kinase PXC3
MELO3C024107.2	MELO3C024107.2.1	-2.2073	-		0.0179541	-	chr01	9385067	9385663	Fasciclin-like arabinogalactan family protein
MELO3C013127.2	MELO3C013127.2.1	-2.13644	-		0.000209373	-	chr01	11944947	11948913	indole-3-acetate O-methyltransferase 1
MELO3C027732.2	MELO3C027732.2.1	1.10236	-		0.0226315	-	chr01	13368641	13368917	Vesicle transport protein
MELO3C013287.2	MELO3C013287.2.1	2.52913	-		0.000842397	-	chr01	14978569	14980153	NAC domain-containing protein, putative
MELO3C013299.2	MELO3C013299.2.1	-6.16046	-		0.001793	-	chr01	15108368	15114520	expansin-like A3
MELO3C013302.2	MELO3C013302.2.1	1.96474	-		0.00554371	-	chr01	15145698	15146144	auxin-responsive protein SAUR68-like
MELO3C013310.2	MELO3C013310.2.1	-1.45661	-		0.023149	-	chr01	15231414	15233627	O-methyltransferase, putative
MELO3C013350.2	MELO3C013350.2.1	-1.11577	-		0.0214864	-	chr01	15952310	15956245	D-3-phosphoglycerate dehydrogenase
MELO3C013361.2	MELO3C013361.2.1	1.16445	-		0.00286718	-	chr01	16029869	16034410	synaptotagmin-2-like
MELO3C013394.2	MELO3C013394.2.1	1.52981	-		0.000640616	-	chr01	16383432	16383891	auxin-induced protein 15A-like
MELO3C013429.2	MELO3C013429.2.1	1.00953	-		0.00179697	-	chr01	16892381	16909596	kinesin-related protein 11
MELO3C012500.2	MELO3C012500.2.1	1.70559	-		0.037204	-	chr01	17489017	17490802	protein RADIALIS-like 1
MELO3C012755.2	MELO3C012755.2.1	1.67685	-		0.000948875	-	chr01	23206741	23207648	cysteine desulfurase 1, chloroplastic-like
MELO3C020996.2	MELO3C020996.2.1	1.79083	-		0.0321096	-	chr01	23943257	23947647	Unknown protein
MELO3C029163.2	MELO3C029163.2.1	2.26375	-		0.0273039	-	chr01	25612272	25616371	Unknown protein
MELO3C021079.2	MELO3C021079.2.1	1.10297	-		0.0370228	-	chr01	25933976	25938073	Unknown protein
MELO3C021090.2	MELO3C021090.2.1	1.00489	-		0.00686472	-	chr01	26077450	26079230	serine/threonine-protein kinase OXI1-like
MELO3C015687.2	MELO3C015687.2.1	-1.64281	-		0.00122103	-	chr01	27443088	27443910	Cysteine/Histidine-rich C1 domain family protein
MELO3C015804.2	MELO3C015804.2.1	1.21657	-		0.00851473	-	chr01	29348549	29351325	heat stress transcription factor A-6b-like isoform X1
MELO3C015827.2	MELO3C015827.2.1	-2.40425	-		0.00852288	-	chr01	29708100	29711437	F-box protein, putative
MELO3C015834.2	MELO3C015834.2.1	-1.41943	-		0.0395137	-	chr01	29805254	29815320	Unknown protein
MELO3C015843.2	MELO3C015843.2.1	-2.70732	-		0.000263689	-	chr01	29882621	29886010	Non-structural protein
MELO3C015846.2	MELO3C015846.2.1	1.07563	-		0.0089066	-	chr01	29926433	29931055	Phenazine biosynthesis PhzC/PhzF protein
MELO3C015881.2	MELO3C015881.2.1	-1.19249	-		0.0236257	-	chr01	30387342	30388734	Ankyrin repeat protein
MELO3C029223.2	MELO3C029223.2.1	-1.48979	-		0.0246531	-	chr01	30388087	30389600	Unknown protein
MELO3C015887.2	MELO3C015887.2.1	-2.0745	-		0.00373083	-	chr01	30410328	30413590	rho GTPase-activating protein 2
MELO3C015910.2	MELO3C015910.2.1	-2.02801	-		0.00686042	-	chr01	30682504	30685599	WRKY family transcription factor
MELO3C015961.2	MELO3C015961.2.1	1.01193	-		0.000358024	-	chr01	31032423	31037365	Ethylene receptor
MELO3C015962.2	MELO3C015962.2.1	1.23964	-		0.0434122	-	chr01	31038204	31040838	Pectinesterase
MELO3C016006.2	MELO3C016006.2.1	-4.24453	-		0.00821331	-	chr01	31411954	31413641	universal stress protein A-like protein
MELO3C023628.2	MELO3C023628.2.1	5.42546	-		2.54686e-06	-	chr01	32192157	32192629	NIM1-interacting 1, putative
MELO3C023624.2	MELO3C023624.2.1	-1.74074	-		0.030608	-	chr01	32223582	32224609	Short-chain dehydrogenase/reductase
MELO3C023595.2	MELO3C023595.2.1	1.05334	-		0.00797762	-	chr01	32469603	32473559	Peptidoglycan-binding LysM domain protein, putative
MELO3C023579.2	MELO3C023579.2.1	1.30539	-		0.0297456	-	chr01	32573956	32576619	disease resistance protein RGA2-like isoform X1
MELO3C029243.2	MELO3C029243.2.1	-1.04874	-		0.00434673	-	chr01	32849819	32850963	Unknown protein
MELO3C023547.2	MELO3C023547.2.1	-1.65525	-		0.0238148	-	chr01	32893921	32896131	Polyadenylate-binding protein RBP47B
MELO3C023497.2	MELO3C023497.2.1	5.64842	-		0.0335137	-	chr01	33194988	33196396	Non-specific lipid-transfer protein
MELO3C023493.2	MELO3C023493.2.1	2.22925	-		0.0014008	-	chr01	33243310	33245115	4-coumarate:CoA ligase
MELO3C023490.2	MELO3C023490.2.1	-1.07533	-		0.00140613	-	chr01	33284506	33287392	Elongation factor 4
MELO3C023478.2	MELO3C023478.2.1	-1.09322	-		0.00857394	-	chr01	33375417	33396540	nudix hydrolase 3-like
MELO3C029250.2	MELO3C029250.2.1	-1.85018	-		0.0109873	-	chr01	33748027	33748937	Epidermal patterning factor-like protein, putative
MELO3C023413.2	MELO3C023413.2.1	1.80346	-		0.0153675	-	chr01	33769685	33773002	Signal peptidase I
MELO3C023366.2	MELO3C023366.2.1	-1.19928	-		0.000677574	-	chr01	34053869	34059557	Centromere protein C
MELO3C027914.2	MELO3C027914.2.1	1.3282	-		0.00996484	-	chr01	34369373	34370036	protein NRT1/ PTR FAMILY 1.2-like
MELO3C024271.2	MELO3C024271.2.1	1.52878	-		0.00927054	-	chr01	34457615	34465464	Terpene cyclase/mutase family member
MELO3C024304.2	MELO3C024304.2.1	1.94968	-		0.0140416	-	chr01	34684617	34685429	RING-H2 finger protein ATL60-like
MELO3C024332.2	MELO3C024332.2.1	-1.78711	-		0.0210567	-	chr01	34908384	34911402	zinc finger CCCH domain-containing protein 62-like
MELO3C024381.2	MELO3C024381.2.1	-1.85396	-		0.000430965	-	chr01	35275872	35278492	Protein IQ-DOMAIN 1
MELO3C024389.2	MELO3C024389.2.1	-1.05459	-		0.00140938	-	chr01	35333382	35334473	Chaperonin-60 kDa protein
MELO3C024406.2	MELO3C024406.2.1	1.00594	-		0.00294592	-	chr01	35457084	35466039	Anoctamin-like protein
MELO3C024412.2	MELO3C024412.2.1	2.09798	-		0.0421267	-	chr01	35505688	35511569	Receptor-like protein kinase
MELO3C015251.2	MELO3C015251.2.1	-1.90879	-		0.0103727	-	chr02	278415	279156	DUF538 family protein
MELO3C015266.2	MELO3C015266.2.1	4.43924	-		0.00703462	-	chr02	396777	408463	calmodulin-binding protein 60 C-like isoform X1
MELO3C029303.2	MELO3C029303.2.1	-2.63101	-		0.041012	-	chr02	919808	923188	Chloroplastic group IIA intron splicing facilitator CRS1, chloroplastic
MELO3C015355.2	MELO3C015355.2.1	1.56792	-		0.000165634	-	chr02	966558	970417	protein CUP-SHAPED COTYLEDON 3-like
MELO3C015357.2	MELO3C015357.2.1	1.43949	-		0.0232726	-	chr02	972060	974819	protein CUP-SHAPED COTYLEDON 3-like
MELO3C015408.2	MELO3C015408.2.1	-1.66005	-		0.00751175	-	chr02	1396259	1400463	Protein phosphatase 2C-like protein
MELO3C015423.2	MELO3C015423.2.1	-3.32099	-5.15943		3.96012e-07	5.86732e-16	chr02	1518832	1520052	Damaged dna-binding 2, putative isoform 1
MELO3C015498.2	MELO3C015498.2.1	-1.09884	-		0.0203449	-	chr02	2294418	2296084	Hydroxyproline-rich glycoprotein family protein
MELO3C015503.2	MELO3C015503.2.1	4.04685	-		0.00137632	-	chr02	2336486	2338777	phenylalanine ammonia-lyase-like
MELO3C015511.2	MELO3C015511.2.1	2.86443	-		0.0317872	-	chr02	2391189	2394971	Cytochrome P450, putative
MELO3C029299.2	MELO3C029299.2.1	-1.07665	-		0.00117413	-	chr02	2430241	2433616	12-oxophytodienoate reductase family protein
MELO3C015524.2	MELO3C015524.2.1	2.57678	-		0.00802692	-	chr02	2514000	2515499	Receptor-like kinase
MELO3C015571.2	MELO3C015571.2.1	4.77032	-		7.76256e-05	-	chr02	2944511	2946982	LRR receptor-like serine/threonine-protein kinase GSO1
MELO3C015616.2	MELO3C015616.2.1	-1.90275	-		0.00144081	-	chr02	3324577	3326682	BnaA04g07840D protein
MELO3C029390.2	MELO3C029390.2.1	-1.09043	-		0.0154642	-	chr02	3332732	3334492	Unknown protein
MELO3C015640.2	MELO3C015640.2.1	-3.60668	-		0.0277431	-	chr02	3771240	3776001	L-ascorbate oxidase-like
MELO3C029317.2	MELO3C029317.2.1	-7.24944	-3.18491		4.22978e-24	4.21426e-06	chr02	3785719	3789716	L-ascorbate oxidase
MELO3C015649.2	MELO3C015649.2.1	-1.36019	-		0.00101106	-	chr02	3980260	3990591	Cytosine-specific methyltransferase
MELO3C015677.2	MELO3C015677.2.1	1.5303	-		0.0069374	-	chr02	4503247	4505698	Serine/threonine-protein kinase
MELO3C015221.2	MELO3C015221.2.1	-3.02541	-		0.0253929	-	chr02	5074999	5084299	cyanogenic beta-glucosidase-like
MELO3C015203.2	MELO3C015203.2.1	-1.11866	-		0.00408307	-	chr02	5507545	5507993	No apical meristem (NAM) protein
MELO3C015185.2	MELO3C015185.2.1	3.15682	-		0.0012276	-	chr02	5849841	5850920	MP domain-containing protein
MELO3C015184.2	MELO3C015184.2.1	3.45808	-		0.000291426	-	chr02	5859890	5861082	MP domain-containing protein
MELO3C029342.2	MELO3C029342.2.1	-6.42003	-		0.0286561	-	chr02	6786138	6788984	Cytochrome P450
MELO3C015131.2	MELO3C015131.2.1	1.12543	-		0.0202756	-	chr02	6939285	6941537	Pentatricopeptide repeat-containing family protein
MELO3C029559.2	MELO3C029559.2.1	1.40973	-		0.00533909	-	chr02	10264940	10268369	Unknown protein
MELO3C009998.2	MELO3C009998.2.1	-1.11446	-		0.0273782	-	chr02	11161489	11168407	microtubule-associated protein TORTIFOLIA1 isoform X1
MELO3C010070.2	MELO3C010070.2.1	1.29318	-		0.0114233	-	chr02	12879216	12883157	Lysine ketoglutarate reductase trans-splicing-like protein
MELO3C010147.2	MELO3C010147.2.1	-1.3303	-		0.0363381	-	chr02	14602319	14606866	kinesin-like protein KIN-1 isoform X1
MELO3C010186.2	MELO3C010186.2.1	-1.05249	-		0.0290226	-	chr02	15146874	15148406	UDP-glucuronate 4-epimerase 1-like
MELO3C010254.2	MELO3C010254.2.1	2.32768	-		0.000471758	-	chr02	15906271	15924520	dicer-like protein 4 isoform X1
MELO3C010267.2	MELO3C010267.2.1	-2.07225	-		0.00290105	-	chr02	16033726	16036459	Peptidyl-prolyl cis-trans isomerase cyp8
MELO3C010341.2	MELO3C010341.2.1	-2.21875	-		0.0333581	-	chr02	17354064	17355194	ethylene-responsive transcription factor WIN1-like
MELO3C010353.2	MELO3C010353.2.1	1.11027	-		0.0243936	-	chr02	17548414	17552548	protein NRT1/ PTR FAMILY 6.2-like
MELO3C025312.2	MELO3C025312.2.1	-2.19392	-		0.00146721	-	chr02	19054264	19057279	DUF936 family protein
MELO3C025355.2	MELO3C025355.2.1	-2.73188	-		0.00166931	-	chr02	19859238	19861897	vacuolar-processing enzyme-like
MELO3C017482.2	MELO3C017482.2.1	-2.6693	-		0.00948101	-	chr02	22499632	22502092	Xyloglucan endotransglucosylase/hydrolase
MELO3C017470.2	MELO3C017470.2.1	4.25932	-		0.037705	-	chr02	22624137	22625105	Hexosyltransferase
MELO3C017436.2	MELO3C017436.2.1	-1.69424	-		0.00638754	-	chr02	23223652	23225552	aspartic proteinase CDR1-like
MELO3C017424.2	MELO3C017424.2.1	1.62149	-		0.000945644	-	chr02	23325650	23329684	transcription factor bHLH35
MELO3C017377.2	MELO3C017377.2.1	-1.46467	-		0.0242804	-	chr02	23767848	23777323	phragmoplast orienting kinesin 2
MELO3C017364.2	MELO3C017364.2.1	5.26937	3.39356		0.000811057	0.0458479	chr02	23898420	23900462	Ribosomal protein L19
MELO3C017245.2	MELO3C017245.2.1	-1.08048	-		0.00972621	-	chr02	24881083	24887126	squamosa promoter-binding-like protein 6
MELO3C017219.2	MELO3C017219.2.1	-2.36526	-		0.000578117	-	chr02	25076406	25080142	Flavonoid 3' hydroxylase
MELO3C017218.2	MELO3C017218.2.1	-1.359	-		0.0147441	-	chr02	25082929	25086322	chaperone protein ClpB1
MELO3C017153.2	MELO3C017153.2.1	-1.87319	-		0.00401318	-	chr02	25503751	25508051	Receptor-like protein kinase
MELO3C026252.2	MELO3C026252.2.1	1.2548	-		0.0174085	-	chr02	26356429	26359825	Octicosapeptide/Phox/Bem1p domain-containing protein kinase
MELO3C026242.2	MELO3C026242.2.1	-1.29516	-		0.0373052	-	chr02	26403848	26407789	centromere protein X isoform X1
MELO3C026238.2	MELO3C026238.2.1	1.74095	-		0.0322453	-	chr02	26425208	26426075	peptide methionine sulfoxide reductase-like
MELO3C008136.2	MELO3C008136.2.1	6.42117	-		0.0158872	-	chr03	950732	954971	Aminotransferase
MELO3C008140.2	MELO3C008140.2.1	1.39225	-		0.012686	-	chr03	1037483	1038717	Transmembrane protein, putative
MELO3C008149.2	MELO3C008149.2.1	1.30952	-		0.00292874	-	chr03	1163259	1172229	LEAF RUST 10 DISEASE-RESISTANCE LOCUS RECEPTOR-LIKE PROTEIN KINASE-like 1.4 isoform X1
MELO3C008169.2	MELO3C008169.2.1	-2.43289	-		0.0040995	-	chr03	1428516	1429449	Glutaredoxin
MELO3C008176.2	MELO3C008176.2.1	-1.03169	-		0.0497751	-	chr03	1606368	1607011	Unknown protein
MELO3C029837.2	MELO3C029837.2.1	3.96444	-		0.0101594	-	chr03	1615315	1615530	BnaC07g49000D protein
MELO3C008256.2	MELO3C008256.2.1	-1.35388	-		0.0289169	-	chr03	2438397	2441332	rop guanine nucleotide exchange factor 5
MELO3C008265.2	MELO3C008265.2.1	-1.32323	-		0.00467352	-	chr03	2667375	2670350	RING/FYVE/PHD zinc finger protein
MELO3C008307.2	MELO3C008307.2.1	-1.59145	-		0.0180321	-	chr03	3398659	3401637	transcription factor bHLH51
MELO3C008314.2	MELO3C008314.2.1	-2.77959	-		0.013913	-	chr03	3527439	3528390	Abscisic acid receptor PYL4
MELO3C008424.2	MELO3C008424.2.1	-1.35126	-		0.00215087	-	chr03	5933557	5935512	basic blue protein-like
MELO3C008435.2	MELO3C008435.2.1	-1.00829	-		0.0445623	-	chr03	6148908	6150305	Protein STAY-GREEN LIKE, chloroplastic
MELO3C008466.2	MELO3C008466.2.1	1.91604	-		0.0440899	-	chr03	7088807	7089606	Calcium-binding family protein
MELO3C010643.2	MELO3C010643.2.1	-1.43981	-		0.0205112	-	chr03	7597299	7603598	cyclin-A1-1
MELO3C011705.2	MELO3C011705.2.1	-3.69619	-5.21081		3.33192e-05	1.74471e-09	chr03	9532172	9537843	Pyruvate dehydrogenase E1 component subunit alpha
MELO3C025021.2	MELO3C025021.2.1	-1.41872	-		0.0162318	-	chr03	18115668	18116238	Ribosomal protein S12
MELO3C019913.2	MELO3C019913.2.1	-1.88343	-		0.00579733	-	chr03	20817981	20819256	Glutaredoxin family protein, putative
MELO3C019841.2	MELO3C019841.2.1	-2.20706	-		0.00104954	-	chr03	21938506	21941562	shugoshin-1 isoform X1
MELO3C026535.2	MELO3C026535.2.1	-1.50134	-		0.00187586	-	chr03	23001883	23003261	At5g42330
MELO3C026546.2	MELO3C026546.2.1	-1.77495	-		0.000952177	-	chr03	23076228	23078936	DNA-directed RNA polymerase subunit beta
MELO3C011486.2	MELO3C011486.2.1	1.17116	-		0.000380669	-	chr03	23364128	23372766	DWNN domain, a CCHC-type zinc finger-like protein
MELO3C011476.2	MELO3C011476.2.1	5.23293	-		0.0206118	-	chr03	23470004	23470660	Ankyrin repeat family protein
MELO3C011472.2	MELO3C011472.2.1	-1.43695	-		0.00447642	-	chr03	23489045	23491025	Ankyrin repeat-containing protein
MELO3C030287.2	MELO3C030287.2.1	3.08554	-		0.0132346	-	chr03	23498091	23499790	WRKY transcription factor, putative
MELO3C011389.2	MELO3C011389.2.1	4.24078	-		9.74937e-05	-	chr03	24034005	24035288	Alpha/beta-Hydrolases superfamily protein
MELO3C011356.2	MELO3C011356.2.1	-1.63367	-		0.0120929	-	chr03	24408956	24410226	Unknown protein
MELO3C030301.2	MELO3C030301.2.1	5.61324	-		0.0390773	-	chr03	24566080	24567324	Unknown protein
MELO3C011295.2	MELO3C011295.2.1	1.81104	-		0.0264785	-	chr03	24792780	24794786	WRKY transcription factor, putative
MELO3C011290.2	MELO3C011290.2.1	1.20589	-		0.0285273	-	chr03	24873231	24873895	zinc finger protein 3-like
MELO3C011286.2	MELO3C011286.2.1	2.50006	-		0.00458772	-	chr03	24902355	24903500	ethylene-responsive transcription factor ERF003-like
MELO3C011275.2	MELO3C011275.2.1	1.66274	-		0.0284718	-	chr03	24973810	24974670	Serine-rich protein-like protein
MELO3C011257.2	MELO3C011257.2.1	1.07832	-		1.22254e-07	-	chr03	25062581	25077368	Phospholipase D
MELO3C011245.2	MELO3C011245.2.1	1.00593	-		0.00648707	-	chr03	25164671	25166856	UPF0481 protein At3g47200-like
MELO3C011175.2	MELO3C011175.2.1	-1.11227	-		0.0048508	-	chr03	25715727	25719526	Receptor protein kinase, putative
MELO3C011120.2	MELO3C011120.2.1	-1.23849	-		0.0452	-	chr03	26167412	26168594	Epidermal patterning factor-like protein
MELO3C011094.2	MELO3C011094.2.1	-2.07917	-		0.046548	-	chr03	26416623	26418520	transcription factor bHLH30-like
MELO3C011086.2	MELO3C011086.2.1	-1.40372	-		0.000245378	-	chr03	26466625	26472116	Kinesin-like protein
MELO3C011062.2	MELO3C011062.2.1	-1.33738	-		0.0140413	-	chr03	26665412	26667950	Serine hydrolase FSH
MELO3C011042.2	MELO3C011042.2.1	-1.33322	-		0.0163942	-	chr03	26796812	26797887	VQ motif-containing protein 9
MELO3C011020.2	MELO3C011020.2.1	-1.20029	-		0.0436885	-	chr03	26935080	26944596	kinesin-like protein KIN-6 isoform X1
MELO3C030325.2	MELO3C030325.2.1	-2.16613	-		0.0212657	-	chr03	26990659	26991321	Unknown protein
MELO3C010984.2	MELO3C010984.2.1	-1.50866	-		0.000652683	-	chr03	27196012	27197745	Protein SHI RELATED SEQUENCE 1
MELO3C030329.2	MELO3C030329.2.1	-1.91215	-		0.0174859	-	chr03	27457812	27458829	Transmembrane protein, putative
MELO3C010908.2	MELO3C010908.2.1	3.66721	-		0.0474915	-	chr03	27696827	27697138	Unknown protein
MELO3C010899.2	MELO3C010899.2.1	3.78578	-		0.0158782	-	chr03	27741289	27743427	serpin-ZX-like
MELO3C010880.2	MELO3C010880.2.1	-2.39855	-		0.000745421	-	chr03	27851668	27854094	B3 domain-containing protein At5g42700-like
MELO3C010814.2	MELO3C010814.2.1	-1.56204	-		0.00425534	-	chr03	28271650	28274512	QWRF motif-containing protein 3
MELO3C010796.2	MELO3C010796.2.1	-1.55656	-		0.0361533	-	chr03	28370635	28373188	At4g33800-like protein
MELO3C010787.2	MELO3C010787.2.1	-1.60051	-		0.0170399	-	chr03	28438833	28443681	Kinesin-like protein
MELO3C010784.2	MELO3C010784.2.1	-2.37495	-		2.31661e-06	-	chr03	28479280	28483075	AP2-like ethylene-responsive transcription factor
MELO3C010719.2	MELO3C010719.2.1	2.59686	-		0.0470164	-	chr03	28910791	28913285	vinorine synthase
MELO3C010715.2	MELO3C010715.2.1	-1.13612	-		0.0284353	-	chr03	28929621	28934049	Protein WVD2-like 7
MELO3C010686.2	MELO3C010686.2.1	-1.39151	-		0.000988939	-	chr03	29069418	29073364	Alanine aminotransferase 2
MELO3C010661.2	MELO3C010661.2.1	-1.85781	-		0.00389767	-	chr03	29241743	29244348	At1g23790
MELO3C003384.2	MELO3C003384.2.1	5.55317	3.93702		0.00155838	0.0396212	chr04	688837	693326	Cytochrome P450 family ent-kaurenoic acid oxidase
MELO3C003476.2	MELO3C003476.2.1	-1.49484	-		0.000109977	-	chr04	1429442	1432300	Serine/threonine-protein kinase, putative
MELO3C003519.2	MELO3C003519.2.1	-1.68619	-		0.00879841	-	chr04	1832610	1837730	geranylgeranyl transferase type-2 subunit alpha
MELO3C003524.2	MELO3C003524.2.1	-1.85956	-		0.00201474	-	chr04	1868965	1877843	kinesin-like protein KIN-4C
MELO3C003583.2	MELO3C003583.2.1	-2.97766	-		0.040322	-	chr04	2334685	2335341	E3 ubiquitin-protein ligase synoviolin B-like
MELO3C003633.2	MELO3C003633.2.1	3.38135	-		0.000818323	-	chr04	2743081	2745158	Receptor-like kinase
MELO3C030447.2	MELO3C030447.2.1	1.13601	-		0.00145245	-	chr04	2831374	2840606	Protein arginine N-methyltransferase
MELO3C003672.2	MELO3C003672.2.1	-2.41121	-		0.000422235	-	chr04	3058212	3064965	cyclin-A2-2 isoform X1
MELO3C003732.2	MELO3C003732.2.1	-1.93593	-		0.00202448	-	chr04	3526854	3528103	Lactoylglutathione lyase / glyoxalase I family protein
MELO3C003747.2	MELO3C003747.2.1	1.08385	-		0.0232424	-	chr04	3688393	3696094	RING-type E3 ubiquitin transferase
MELO3C030375.2	MELO3C030375.2.1	-1.06436	-		0.0476734	-	chr04	3773755	3778497	Unknown protein
MELO3C003800.2	MELO3C003800.2.1	2.7685	-		0.0296764	-	chr04	4590290	4592881	AAA-ATPase At3g50940-like
MELO3C003808.2	MELO3C003808.2.1	1.22945	-		0.000242969	-	chr04	4730403	4734916	Pentatricopeptide repeat-containing protein
MELO3C003879.2	MELO3C003879.2.1	-1.44912	-		0.00290013	-	chr04	5902890	5905552	DNA-3-methyladenine glycosylase, putative
MELO3C003881.2	MELO3C003881.2.1	2.24661	-		0.00981675	-	chr04	5941035	5943493	Calcium uniporter protein, mitochondrial
MELO3C026488.2	MELO3C026488.2.1	2.46716	-		0.0312175	-	chr04	6652981	6656558	cytochrome P450 82A3-like
MELO3C018228.2	MELO3C018228.2.1	8.05056	-		1.44145e-05	-	chr04	7914981	7915820	Heat shock 21-like protein
MELO3C018185.2	MELO3C018185.2.1	-2.90528	-		0.01167	-	chr04	8593320	8594818	Dynein light chain family protein
MELO3C018060.2	MELO3C018060.2.1	1.13467	-		0.00711941	-	chr04	11288892	11295712	3-ketoacyl-CoA thiolase 2, peroxisomal-like
MELO3C012862.2	MELO3C012862.2.1	1.21903	-		0.00996784	-	chr04	13247896	13253907	Phospholipid--sterol o-acyltransferase
MELO3C012873.2	MELO3C012873.2.1	6.48006	-		0.0232715	-	chr04	13529835	13532079	NAC domain protein,
MELO3C013001.2	MELO3C013001.2.1	-2.2655	-		0.00297882	-	chr04	15589966	15593580	BnaC09g23210D protein
MELO3C013005.2	MELO3C013005.2.1	-1.24584	-		0.0158593	-	chr04	15669319	15672936	Syntaxin-124 protein
MELO3C013057.2	MELO3C013057.2.1	-1.94058	-		0.000648147	-	chr04	16494900	16500886	protein HOTHEAD-like
MELO3C013066.2	MELO3C013066.2.1	4.76024	-		0.0056816	-	chr04	16774422	16780154	Ankyrin repeat-containing protein
MELO3C013084.2	MELO3C013084.2.1	1.30651	-		0.0372987	-	chr04	17073846	17080446	Aminopeptidase
MELO3C025797.2	MELO3C025797.2.1	4.10305	-		0.000128929	-	chr04	18291331	18293553	Cytochrome P450
MELO3C022665.2	MELO3C022665.2.1	3.94894	-		3.32738e-08	-	chr04	18993933	18996266	Cytochrome P450
MELO3C022698.2	MELO3C022698.2.1	-2.06922	-		0.000233137	-	chr04	19720168	19723239	Remorin family protein
MELO3C000129.2	MELO3C000129.2.1	1.49013	-		0.0234801	-	chr04	23287066	23287278	Unknown protein
MELO3C023986.2	MELO3C023986.2.1	-1.67748	-		0.0194404	-	chr04	23612604	23619815	DNA topoisomerase 2
MELO3C023946.2	MELO3C023946.2.1	-1.32395	-		0.0244501	-	chr04	24081547	24085986	Cell division cycle 20.1, cofactor of apc complex
MELO3C026745.2	MELO3C026745.2.1	1.51246	-		0.0282915	-	chr04	24865012	24866612	Cinnamoyl-CoA reductase
MELO3C026599.2	MELO3C026599.2.1	-1.09003	-		0.000695402	-	chr04	25939103	25941015	transcription factor bHLH106-like
MELO3C030700.2	MELO3C030700.2.1	3.74297	-		0.00077262	-	chr04	27141277	27143049	AAA-ATPase ASD, mitochondrial-like
MELO3C000147.2	MELO3C000147.2.1	3.25484	-		0.0175818	-	chr04	27141376	27141834	Aaa-atpase
MELO3C009895.2	MELO3C009895.2.1	1.12009	-		0.0300081	-	chr04	27192941	27197333	Actin cross-linking protein
MELO3C009858.2	MELO3C009858.2.1	3.87204	-		0.031471	-	chr04	27568463	27569218	Calcium-binding EF hand family protein
MELO3C009844.2	MELO3C009844.2.1	-1.49193	-		0.00819942	-	chr04	27649903	27651522	MYB-related transcription factor
MELO3C009835.2	MELO3C009835.2.1	-1.00432	-		0.0467598	-	chr04	27718074	27721166	Saccharopine dehydrogenase-like protein
MELO3C030978.2	MELO3C030978.2.1	2.08368	-		0.0041975	-	chr04	27814719	27815123	protein AF-9 isoform X1
MELO3C009773.2	MELO3C009773.2.1	-1.27269	-		0.0365677	-	chr04	28278838	28286541	condensin complex subunit 1
MELO3C009715.2	MELO3C009715.2.1	3.20226	-		0.000114528	-	chr04	28783987	28790422	LOW QUALITY PROTEIN: kinesin-3-like
MELO3C009693.2	MELO3C009693.2.1	1.11188	-		0.0460733	-	chr04	28945912	28948344	Disease resistance protein
MELO3C030721.2	MELO3C030721.2.1	1.15173	-		0.0219486	-	chr04	29162225	29163694	Beta-glucosidase, putative
MELO3C031000.2	MELO3C031000.2.1	-3.63468	-		0.0497676	-	chr04	29632863	29633162	Unknown protein
MELO3C009534.2	MELO3C009534.2.1	1.55365	-		0.0140828	-	chr04	30247100	30248077	UvrABC system protein A
MELO3C009498.2	MELO3C009498.2.1	-5.04944	-2.89187		8.2948e-08	0.00163897	chr04	30484919	30485454	Unknown protein
MELO3C009478.2	MELO3C009478.2.1	-1.1747	-		0.0363381	-	chr04	30624681	30626088	Glutaredoxin family protein, putative
MELO3C009456.2	MELO3C009456.2.1	1.52963	-		0.00661192	-	chr04	30779716	30782826	subtilisin-like protease SBT4.15
MELO3C009424.2	MELO3C009424.2.1	-1.07407	-		0.000298725	-	chr04	31056209	31058827	leucine-rich repeat receptor-like protein kinase PXC1
MELO3C009420.2	MELO3C009420.2.1	-1.12052	-		0.0106464	-	chr04	31086629	31089820	Homeobox leucine zipper protein
MELO3C031014.2	MELO3C031014.2.1	1.49445	-		0.0236257	-	chr04	31343385	31345094	Protein nuclear fusion defective 4
MELO3C009363.2	MELO3C009363.2.1	-1.0787	-		0.0108214	-	chr04	31405655	31407392	Unknown protein
MELO3C009291.2	MELO3C009291.2.1	-1.71228	-		4.50029e-05	-	chr04	31873154	31873823	Sulfate transporter 1.2
MELO3C009259.2	MELO3C009259.2.1	-1.45802	-		0.00167761	-	chr04	32076722	32080631	Kinesin-like protein
MELO3C031030.2	MELO3C031030.2.1	-1.67181	-		0.00352254	-	chr04	32163804	32164732	Unknown protein
MELO3C009239.2	MELO3C009239.2.1	1.34728	-		0.0393815	-	chr04	32182873	32185037	Receptor lectin kinase
MELO3C009179.2	MELO3C009179.2.1	1.429	-		0.00687716	-	chr04	32531221	32534345	Receptor-kinase, putative
MELO3C009160.2	MELO3C009160.2.1	1.74249	-		0.0349299	-	chr04	32646707	32648785	trihelix transcription factor GT-3b
MELO3C009156.2	MELO3C009156.2.1	1.12594	-		0.0148667	-	chr04	32672242	32674115	protein AIG1-like
MELO3C009143.2	MELO3C009143.2.1	3.06765	-		0.00452991	-	chr04	32742797	32746072	Receptor-like protein
MELO3C009138.2	MELO3C009138.2.1	1.12443	-		0.00413448	-	chr04	32763827	32770999	Receptor lectin protein kinase-like
MELO3C009122.2	MELO3C009122.2.1	4.52617	2.99187		2.70293e-06	0.00330353	chr04	32835853	32837316	Short-chain dehydrogenase/reductase
MELO3C009108.2	MELO3C009108.2.1	-1.37627	-		0.00638417	-	chr04	32930658	32931721	Non-specific lipid-transfer protein
MELO3C009107.2	MELO3C009107.2.1	-5.89903	-9.59257		3.60786e-05	2.18735e-06	chr04	32934207	32934997	RING-H2 finger protein ATL74-like
MELO3C014716.2	MELO3C014716.2.1	1.10873	-		0.013866	-	chr05	229714	237000	Aldehyde oxidase, putative
MELO3C014692.2	MELO3C014692.2.1	-1.85886	-		0.0226253	-	chr05	349114	349870	Gb|AAF02136.1
MELO3C014690.2	MELO3C014690.2.1	-1.06658	-		0.0417632	-	chr05	356738	357965	Alpha/beta hydrolase-3
MELO3C014686.2	MELO3C014686.2.1	3.1914	-		0.00382005	-	chr05	401240	404909	IQ domain-containing protein IQM2
MELO3C000769.2	MELO3C000769.2.1	-1.16398	-		0.0481882	-	chr05	430708	431867	Acetyl-coenzyme A synthetase
MELO3C014682.2	MELO3C014682.2.1	-1.73447	-		0.0136499	-	chr05	444452	450881	Acetyl-coenzyme A synthetase
MELO3C014667.2	MELO3C014667.2.1	1.85095	-		0.03151	-	chr05	549071	549951	Dirigent protein
MELO3C014658.2	MELO3C014658.2.1	1.68087	-		0.00710952	-	chr05	590473	593021	Peroxidase
MELO3C014654.2	MELO3C014654.2.1	-1.66556	-		0.0292115	-	chr05	613597	615157	Peroxidase
MELO3C014653.2	MELO3C014653.2.1	-2.84679	-		0.0119516	-	chr05	616943	618444	Peroxidase
MELO3C014637.2	MELO3C014637.2.1	2.75939	-		0.00254431	-	chr05	743799	748511	linoleate 13S-lipoxygenase 2-1, chloroplastic-like
MELO3C014630.2	MELO3C014630.2.1	-3.38026	-		0.000329714	-	chr05	818470	821681	Lipoxygenase
MELO3C014616.2	MELO3C014616.2.1	-1.92525	-		0.00724538	-	chr05	915590	918426	At5g12930
MELO3C014586.2	MELO3C014586.2.1	-2.03855	-		0.000165634	-	chr05	1144588	1147066	Myosin-related isoform 1
MELO3C014573.2	MELO3C014573.2.1	-1.73637	-		0.0120635	-	chr05	1252277	1254337	Ubiquitin-conjugating enzyme E2
MELO3C014534.2	MELO3C014534.2.1	-1.638	-		0.0154003	-	chr05	1579347	1583147	G2/mitotic-specific cyclin S13-7
MELO3C014501.2	MELO3C014501.2.1	-1.30462	-		0.0477051	-	chr05	1893259	1894607	FANTASTIC four-like protein (DUF3049)
MELO3C014496.2	MELO3C014496.2.1	-1.79367	-		0.00762791	-	chr05	1916073	1921364	mitogen-activated protein kinase kinase kinase NPK1 isoform X2
MELO3C014491.2	MELO3C014491.2.1	-2.0319	-		0.00122624	-	chr05	1967093	1968239	At3g05980
MELO3C014485.2	MELO3C014485.2.1	-2.00295	-3.88181		0.0277115	2.51866e-05	chr05	2012817	2018197	sugar transport protein 13
MELO3C014479.2	MELO3C014479.2.1	1.1681	-		0.0133813	-	chr05	2099766	2102980	Amine oxidase
MELO3C014461.2	MELO3C014461.2.1	-1.38504	-		0.00433373	-	chr05	2228822	2230660	HVA22-like protein
MELO3C014453.2	MELO3C014453.2.1	-1.19228	-		0.00636254	-	chr05	2311710	2315653	Protein trichome birefringence
MELO3C031071.2	MELO3C031071.2.1	-1.72251	-		0.0066115	-	chr05	2456043	2457360	Small ubiquitin-related modifier
MELO3C014419.2	MELO3C014419.2.1	1.58413	-		0.00240568	-	chr05	2748634	2749497	Unknown protein
MELO3C031072.2	MELO3C031072.2.1	-1.50757	-		0.041014	-	chr05	2862219	2870390	Basic helix-loop-helix transcription factor
MELO3C014388.2	MELO3C014388.2.1	-1.26664	-		0.032966	-	chr05	2994420	2999070	F-box protein At1g10780
MELO3C014317.2	MELO3C014317.2.1	-1.88684	-		4.55252e-05	-	chr05	4115012	4117065	Histone H2A
MELO3C026766.2	MELO3C026766.2.1	-1.15736	-		0.0473799	-	chr05	4897351	4903170	Protein SIEVE ELEMENT OCCLUSION B
MELO3C026775.2	MELO3C026775.2.1	-1.35697	-		0.000449138	-	chr05	5116303	5120307	Protein SIEVE ELEMENT OCCLUSION B
MELO3C022991.2	MELO3C022991.2.1	1.69311	-		0.034505	-	chr05	5574360	5574599	MADS-box protein AGL42-like isoform X1
MELO3C022997.2	MELO3C022997.2.1	1.9854	-		0.0334179	-	chr05	5717379	5719421	MYB-related transcription factor
MELO3C023013.2	MELO3C023013.2.1	-1.75909	-		0.0208097	-	chr05	5914591	5918441	kinesin-like protein KIF22
MELO3C023027.2	MELO3C023027.2.1	-1.08185	-		0.0395113	-	chr05	6160317	6161431	17 kDa phloem lectin
MELO3C023036.2	MELO3C023036.2.1	-2.51002	-		0.0164692	-	chr05	6257275	6259007	Proton gradient regulation 5
MELO3C023041.2	MELO3C023041.2.1	5.52669	-		0.0263084	-	chr05	6391681	6395001	Zinc finger-like protein
MELO3C023078.2	MELO3C023078.2.1	1.01206	-		0.00246822	-	chr05	7055603	7060592	LRR receptor-like kinase family protein
MELO3C023087.2	MELO3C023087.2.1	-1.33612	-		0.00210931	-	chr05	7209670	7213832	Pectate lyase
MELO3C020457.2	MELO3C020457.2.1	-2.22323	-		3.90739e-07	-	chr05	8215431	8219211	cytochrome b5-like
MELO3C031314.2	MELO3C031314.2.1	3.08082	-		0.0212463	-	chr05	8367808	8368430	Ubiquitin-conjugating enzyme, E2
MELO3C008695.2	MELO3C008695.2.1	-2.05009	-		0.000380003	-	chr05	17244997	17248472	Ankyrin repeat and protein kinase domain-containing protein 1
MELO3C003911.2	MELO3C003911.2.1	2.19767	-		3.15264e-07	-	chr05	19712232	19721414	protein BONZAI 3
MELO3C003964.2	MELO3C003964.2.1	2.41461	-		0.0424696	-	chr05	20782973	20783363	Methionyl-tRNA synthetase
MELO3C004026.2	MELO3C004026.2.1	-2.13956	-		0.0288159	-	chr05	22715462	22715845	Auxin-responsive protein
MELO3C004054.2	MELO3C004054.2.1	-1.54202	-		0.0140413	-	chr05	23224121	23227885	(R)-mandelonitrile lyase 1-like
MELO3C004103.2	MELO3C004103.2.1	-4.75521	-		0.00994643	-	chr05	24036188	24040411	WAT1-related protein At4g30420
MELO3C004110.2	MELO3C004110.2.1	1.20243	-		0.0115758	-	chr05	24148301	24150505	S-adenosylmethionine decarboxylase proenzyme-like
MELO3C004135.2	MELO3C004135.2.1	-3.58671	-		0.00979483	-	chr05	24365163	24371287	leucine aminopeptidase 2, chloroplastic-like
MELO3C004171.2	MELO3C004171.2.1	-3.26825	-1.34033		2.56175e-12	0.00896621	chr05	24704912	24706460	DUF538 family protein
MELO3C004189.2	MELO3C004189.2.1	1.2528	-		0.00208995	-	chr05	24851171	24860633	Lon protease homolog, mitochondrial
MELO3C004227.2	MELO3C004227.2.1	-1.86706	-		1.41658e-05	-	chr05	25198647	25199808	Histone H2A
MELO3C004242.2	MELO3C004242.2.1	1.9899	-		0.000280718	-	chr05	25319900	25334654	Lipoxygenase
MELO3C004244.2	MELO3C004244.2.1	-1.98017	-		0.0180759	-	chr05	25356923	25365019	Lipoxygenase
MELO3C031318.2	MELO3C031318.2.1	-8.20278	-6.58903		6.18042e-18	1.21775e-12	chr05	25430844	25434171	Lipoxygenase
MELO3C027325.2	MELO3C027325.2.1	-1.19832	-		0.0361508	-	chr05	25466541	25468190	Lipoxygenase
MELO3C004252.2	MELO3C004252.2.1	-3.09248	-		0.0310329	-	chr05	25508593	25515034	Lipoxygenase
MELO3C004262.2	MELO3C004262.2.1	4.9675	-		0.00589281	-	chr05	25614803	25621533	TMV resistance protein N-like
MELO3C004267.2	MELO3C004267.2.1	-1.88161	-		0.00898184	-	chr05	25683998	25688802	Kinesin-like protein
MELO3C004268.2	MELO3C004268.2.1	-1.75059	-		0.0137197	-	chr05	25689600	25692943	Microtubule-binding protein TANGLED
MELO3C004291.2	MELO3C004291.2.1	3.99394	-		0.0123141	-	chr05	25906332	25908625	TMV resistance protein N-like
MELO3C004303.2	MELO3C004303.2.1	1.69657	-		6.90711e-05	-	chr05	26036017	26040632	TMV resistance protein N-like
MELO3C004311.2	MELO3C004311.2.1	1.56021	-		0.00154592	-	chr05	26076967	26095083	TMV resistance protein N-like
MELO3C004313.2	MELO3C004313.2.1	2.17673	-		0.000788186	-	chr05	26106563	26109785	TMV resistance protein N-like
MELO3C004354.2	MELO3C004354.2.1	1.03181	-		0.0088482	-	chr05	26592987	26596766	Cc-nbs-lrr resistance protein
MELO3C031559.2	MELO3C031559.2.1	1.64619	-		0.0189058	-	chr05	26685850	26687569	Unknown protein
MELO3C004374.2	MELO3C004374.2.1	7.51003	-		0.00420536	-	chr05	26749671	26752712	Calcium-transporting ATPase
MELO3C004399.2	MELO3C004399.2.1	4.47995	-		3.52546e-05	-	chr05	26930174	26938112	protein ACCELERATED CELL DEATH 6-like
MELO3C004408.2	MELO3C004408.2.1	6.03749	-		0.00549297	-	chr05	27017662	27018303	Sigma factor binding protein 1, chloroplastic
MELO3C004430.2	MELO3C004430.2.1	-1.78177	-		0.041012	-	chr05	27189967	27193844	NADP-dependent glyceraldehyde-3-phosphate dehydrogenase
MELO3C004503.2	MELO3C004503.2.1	-1.45454	-		0.00439085	-	chr05	27852221	27854069	ethylene-responsive transcription factor WIN1-like
MELO3C004550.2	MELO3C004550.2.1	1.59522	-		0.0124014	-	chr05	28235872	28237693	Leucine-rich repeat extensin-like protein 4
MELO3C004586.2	MELO3C004586.2.1	-1.87777	-		9.65689e-05	-	chr05	28543348	28543972	E3 ubiquitin-protein ligase
MELO3C004594.2	MELO3C004594.2.1	-1.72427	-		0.00552867	-	chr05	28599809	28603287	mitogen-activated protein kinase kinase 6
MELO3C004600.2	MELO3C004600.2.1	-2.12199	-		0.00103034	-	chr05	28626168	28628657	acid phosphatase 1-like
MELO3C031586.2	MELO3C031586.2.1	-2.1844	-		0.00877224	-	chr05	28961331	28962096	Unknown protein
MELO3C005927.2	MELO3C005927.2.1	-1.09824	-		0.0157972	-	chr06	11339	12195	NDR1/HIN1-like protein 12
MELO3C005951.2	MELO3C005951.2.1	-1.32366	-		0.00107721	-	chr06	165283	166086	At2g01340
MELO3C005964.2	MELO3C005964.2.1	-3.30486	-		0.0225636	-	chr06	265879	267811	Late cornified envelope protein 1E
MELO3C006056.2	MELO3C006056.2.1	-1.05522	-		0.0230187	-	chr06	804989	806584	Late embryogenesis abundant hydroxyproline-rich glycoprotein family, putative
MELO3C006079.2	MELO3C006079.2.1	-3.74396	-1.88342		5.38859e-10	0.00315639	chr06	899093	900122	Late embryogenesis abundant protein
MELO3C006093.2	MELO3C006093.2.1	1.63539	-		0.00968839	-	chr06	996594	998657	UDP-glycosyltransferase 91A1-like
MELO3C006122.2	MELO3C006122.2.1	-3.10984	-		0.035633	-	chr06	1179485	1180353	Transmembrane protein, putative
MELO3C006138.2	MELO3C006138.2.1	5.10302	-		0.0282907	-	chr06	1256301	1256822	BON1-associated protein 2
MELO3C006169.2	MELO3C006169.2.1	1.00228	-		0.0164022	-	chr06	1410054	1433814	BEACH domain-containing protein C2
MELO3C006173.2	MELO3C006173.2.1	-1.98534	-		2.27055e-05	-	chr06	1452860	1455789	Serine/threonine-protein kinase, putative
MELO3C006174.2	MELO3C006174.2.1	-1.38709	-		0.00154086	-	chr06	1456263	1459969	growth-regulating factor 9
MELO3C006271.2	MELO3C006271.2.1	-1.08713	-		0.00749696	-	chr06	2127791	2129744	At2g44670/F16B22.16
MELO3C031644.2	MELO3C031644.2.1	4.17447	-		0.0400104	-	chr06	2436884	2437804	Unknown protein
MELO3C006393.2	MELO3C006393.2.1	-3.12043	-		0.0292992	-	chr06	2935465	2939238	protein NRT1/ PTR FAMILY 5.2-like
MELO3C006405.2	MELO3C006405.2.1	-1.50474	-		0.0011973	-	chr06	3002304	3008209	Long-chain-alcohol oxidase
MELO3C006452.2	MELO3C006452.2.1	-2.47788	-		0.0345172	-	chr06	3283223	3283732	zinc finger protein 7
MELO3C006481.2	MELO3C006481.2.1	1.58165	-		4.41429e-05	-	chr06	3497459	3501196	Receptor-like protein kinase
MELO3C006525.2	MELO3C006525.2.1	-1.69547	-		0.0297456	-	chr06	3864543	3866341	ERG2/sigma1 receptor-like protein
MELO3C006537.2	MELO3C006537.2.1	1.54511	-		0.000133151	-	chr06	3941811	3944417	Serine/threonine-protein kinase
MELO3C006564.2	MELO3C006564.2.1	-1.05416	-		5.03841e-06	-	chr06	4156111	4158360	Heavy metal-associated domain protein
MELO3C006666.2	MELO3C006666.2.1	-1.45579	-		0.0295413	-	chr06	4852930	4860707	ARM repeat superfamily protein
MELO3C006677.2	MELO3C006677.2.1	-1.25241	-		0.000322637	-	chr06	4920904	4923444	Dynein light chain
MELO3C006777.2	MELO3C006777.2.1	1.2531	-		0.0267588	-	chr06	5872341	5874195	Glucan endo-1,3-beta-glucosidase-like protein
MELO3C006807.2	MELO3C006807.2.1	-1.29865	-		0.0144753	-	chr06	6215120	6225475	Structural maintenance of chromosomes protein
MELO3C006834.2	MELO3C006834.2.1	-1.70431	-		0.00429695	-	chr06	6460193	6465027	65-kDa microtubule-associated protein 3-like
MELO3C006931.2	MELO3C006931.2.1	1.56037	-		0.0121471	-	chr06	7394483	7395664	Calcium-dependent lipid-binding (CaLB domain) family protein
MELO3C031824.2	MELO3C031824.2.1	6.72671	-		0.00496509	-	chr06	7409960	7413735	DUF4283 domain-containing protein
MELO3C006947.2	MELO3C006947.2.1	-2.40192	-		0.000936775	-	chr06	7568730	7572213	ABC transporter G family member 8
MELO3C019406.2	MELO3C019406.2.1	-1.4393	-		0.0148279	-	chr06	9375635	9381179	protein DETOXIFICATION 18-like
MELO3C019464.2	MELO3C019464.2.1	1.0865	-		0.00582521	-	chr06	10256248	10264141	ARM repeat superfamily protein
MELO3C019469.2	MELO3C019469.2.1	1.49977	-		0.0204233	-	chr06	10346122	10347866	glutelin type-A 2-like
MELO3C019482.2	MELO3C019482.2.1	-1.09604	-		0.00263524	-	chr06	10571172	10573959	Pathogenesis-related thaumatin-like protein
MELO3C019486.2	MELO3C019486.2.1	6.65754	-		0.00108765	-	chr06	10592121	10593667	basic blue protein-like
MELO3C027302.2	MELO3C027302.2.1	1.81517	-		8.23482e-10	-	chr06	10645985	10647164	basic blue protein-like
MELO3C019494.2	MELO3C019494.2.1	-4.45571	-		0.000672885	-	chr06	10822082	10825780	WRKY family transcription factor
MELO3C019528.2	MELO3C019528.2.1	1.76574	-		0.00299238	-	chr06	11575105	11576959	Glycosyltransferase
MELO3C020192.2	MELO3C020192.2.1	-1.90445	-		0.0286582	-	chr06	16228736	16245754	ATA15 protein
MELO3C023790.2	MELO3C023790.2.1	3.00525	-		0.00851473	-	chr06	18276299	18278730	IST1-like protein
MELO3C014936.2	MELO3C014936.2.1	1.02245	-		0.0319972	-	chr06	19849790	19853434	BRO1 domain-containing protein
MELO3C014892.2	MELO3C014892.2.1	1.1201	-		0.0267667	-	chr06	20908838	20909444	At3g01960
MELO3C014879.2	MELO3C014879.2.1	-1.50982	-		0.0348991	-	chr06	21203204	21207569	Cytochrome P450 family protein
MELO3C014848.2	MELO3C014848.2.1	-2.62538	-		0.000106925	-	chr06	21810754	21817664	Zinc finger, RING-type
MELO3C032185.2	MELO3C032185.2.1	2.1231	-		0.00715566	-	chr06	24977825	24978974	exosome complex exonuclease RRP44 homolog A
MELO3C016557.2	MELO3C016557.2.1	-2.25895	-		0.00217028	-	chr06	26040650	26043265	Cyclic nucleotide-gated channel
MELO3C016552.2	MELO3C016552.2.1	-1.42899	-		0.00203456	-	chr06	26071184	26072841	Fiber expressed protein
MELO3C016413.2	MELO3C016413.2.1	-2.35555	-		0.0394997	-	chr06	28999704	29004068	AP2-like ethylene-responsive transcription factor AIL6
MELO3C025360.2	MELO3C025360.2.1	-2.4566	-4.00139		0.012209	1.89163e-05	chr06	29254878	29259065	lactoylglutathione lyase-like
MELO3C013719.2	MELO3C013719.2.1	2.8602	-		0.048033	-	chr06	30706666	30707351	Dirigent protein
MELO3C013767.2	MELO3C013767.2.1	-1.83771	-		0.0115988	-	chr06	31027253	31028911	Chalcone-flavanone isomerase family protein, putative isoform 1
MELO3C032259.2	MELO3C032259.2.1	1.00611	-		0.0318134	-	chr06	31687562	31688248	glycine-rich cell wall structural protein 1.8-like
MELO3C013855.2	MELO3C013855.2.1	-1.46052	-		0.0274261	-	chr06	31733791	31737419	Mitochondrial carrier protein
MELO3C013857.2	MELO3C013857.2.1	-3.0598	-4.9626		0.0387048	0.0185344	chr06	31767235	31768221	AT-hook motif nuclear-localized protein 23
MELO3C013907.2	MELO3C013907.2.1	3.00438	-		0.0143515	-	chr06	32379810	32380142	glycine-rich cell wall structural protein 1-like
MELO3C013919.2	MELO3C013919.2.1	4.38325	-		9.92068e-06	-	chr06	32481079	32481723	RING-H2 finger protein ATL22
MELO3C013923.2	MELO3C013923.2.1	1.03759	-		0.00345692	-	chr06	32504663	32506232	homeobox-leucine zipper protein HAT4
MELO3C013944.2	MELO3C013944.2.1	1.42974	-		0.0418107	-	chr06	32744191	32746871	phosphatidylinositol/phosphatidylcholine transfer protein SFH11 isoform X1
MELO3C013945.2	MELO3C013945.2.1	4.1279	-		0.0140828	-	chr06	32758694	32760734	Small heat shock protein, chloroplastic
MELO3C013946.2	MELO3C013946.2.1	2.52008	-		0.0428461	-	chr06	32765284	32766884	Small heat shock protein, chloroplastic
MELO3C013953.2	MELO3C013953.2.1	-3.93696	-2.15575		2.02821e-05	0.031975	chr06	32874311	32875449	36.4 kDa proline-rich protein-like
MELO3C013962.2	MELO3C013962.2.1	1.88184	-		0.00549297	-	chr06	33293224	33299761	Adenine phosphoribosyltransferase, putative
MELO3C013994.2	MELO3C013994.2.1	1.03126	-		0.00603618	-	chr06	33561819	33567377	Protein disulfide isomerase (PDI)-like protein
MELO3C014016.2	MELO3C014016.2.1	1.42765	-		0.0119955	-	chr06	33733869	33740048	Phospholipase D
MELO3C014033.2	MELO3C014033.2.1	-1.0231	-		0.0219136	-	chr06	33914871	33918291	glutamyl-tRNA(Gln) amidotransferase subunit A
MELO3C014056.2	MELO3C014056.2.1	-1.55105	-		0.03119	-	chr06	34233542	34235799	GRAS family transcription factor
MELO3C031972.2	MELO3C031972.2.1	2.50274	-		0.000928884	-	chr06	34706963	34712613	Unknown protein
MELO3C014104.2	MELO3C014104.2.1	-1.52052	-		0.0378797	-	chr06	34815202	34816056	leucine-rich repeat extensin-like protein 5
MELO3C014142.2	MELO3C014142.2.1	-1.40664	-		0.0431331	-	chr06	35242146	35248937	kinesin-like protein KIN12B
MELO3C031991.2	MELO3C031991.2.1	-1.4438	-		0.00404764	-	chr06	35633345	35633940	Unknown protein
MELO3C017071.2	MELO3C017071.2.1	1.7809	-		0.0032058	-	chr07	123638	125187	Cysteine/Histidine-rich C1 domain family protein
MELO3C017066.2	MELO3C017066.2.1	-1.89908	-		0.00888165	-	chr07	158722	161902	mitotic spindle checkpoint protein BUBR1
MELO3C017059.2	MELO3C017059.2.1	-1.77966	-		0.00495234	-	chr07	192057	194319	cyclin-dependent kinase B2-2
MELO3C017044.2	MELO3C017044.2.1	-1.04655	-		0.0285695	-	chr07	246226	250588	Glyceraldehyde-3-phosphate dehydrogenase
MELO3C017022.2	MELO3C017022.2.1	-2.49211	-		9.44491e-05	-	chr07	374287	377550	G2/mitotic-specific cyclin-2-like
MELO3C016980.2	MELO3C016980.2.1	-1.64217	-		0.0264134	-	chr07	640263	641102	ethylene-responsive transcription factor ERF003-like
MELO3C016964.2	MELO3C016964.2.1	-1.71835	-		0.000333987	-	chr07	800025	803522	Protein POLAR LOCALIZATION DURING ASYMMETRIC DIVISION AND REDISTRIBUTION
MELO3C016957.2	MELO3C016957.2.1	1.07493	-		0.00117035	-	chr07	837670	841305	Transmembrane 9 superfamily member
MELO3C032320.2	MELO3C032320.2.1	3.47144	-		0.0341313	-	chr07	886576	887391	Unknown protein
MELO3C016894.2	MELO3C016894.2.1	1.05393	-		0.00119864	-	chr07	1322450	1330625	aminopeptidase M1-like
MELO3C016880.2	MELO3C016880.2.1	-2.48651	-		3.44062e-05	-	chr07	1429531	1431982	Protein IQ-DOMAIN 1
MELO3C032313.2	MELO3C032313.2.1	4.09747	-		0.029368	-	chr07	1762900	1768781	serine carboxypeptidase-like 7
MELO3C032377.2	MELO3C032377.2.1	-1.30099	-		0.00185609	-	chr07	1948901	1950003	Elongation factor 4
MELO3C032383.2	MELO3C032383.2.1	2.86363	-		0.0164501	-	chr07	1981632	1981889	Unknown protein
MELO3C016786.2	MELO3C016786.2.1	-1.45143	-		0.0461855	-	chr07	2043673	2053710	cyclin-D3-3-like
MELO3C016770.2	MELO3C016770.2.1	3.38479	-		0.00400116	-	chr07	2159202	2160637	Transferase
MELO3C016767.2	MELO3C016767.2.1	1.10706	-		0.0279829	-	chr07	2171166	2176020	protein CUP-SHAPED COTYLEDON 3-like
MELO3C016762.2	MELO3C016762.2.1	-4.29318	-		0.00212399	-	chr07	2220035	2224447	Lipase
MELO3C016750.2	MELO3C016750.2.1	-1.17905	-		0.00474712	-	chr07	2301792	2305139	Vacuolar import/degradation, VID27-like protein
MELO3C016729.2	MELO3C016729.2.1	1.08095	-		0.0206114	-	chr07	2454593	2460765	Acylamino-acid-releasing enzyme, putative
MELO3C016725.2	MELO3C016725.2.1	1.89978	-		0.00114576	-	chr07	2511533	2514767	Disease resistance family protein
MELO3C016695.2	MELO3C016695.2.1	-1.51795	-		0.00623795	-	chr07	2743792	2748116	dynamin-related protein 5A
MELO3C025601.2	MELO3C025601.2.1	-1.7877	-		0.00123314	-	chr07	5006518	5009286	Serine/Threonine-kinase WNK (WNK)-like protein
MELO3C026363.2	MELO3C026363.2.1	-1.2664	-		0.001911	-	chr07	5492191	5495104	AT4g15140/dl3615c
MELO3C026378.2	MELO3C026378.2.1	1.76228	-		0.00653463	-	chr07	5576576	5579489	zinc transporter 5-like
MELO3C026967.2	MELO3C026967.2.1	-1.04112	-		0.0143759	-	chr07	6222898	6225716	GDSL esterase/lipase
MELO3C010571.2	MELO3C010571.2.1	2.36465	-		0.0066115	-	chr07	6705604	6706240	Auxin responsive SAUR protein
MELO3C032602.2	MELO3C032602.2.1	1.19386	-		0.0256983	-	chr07	7330907	7335056	Unknown protein
MELO3C010500.2	MELO3C010500.2.1	-1.3811	-		0.0289169	-	chr07	7992302	7994339	NAC domain-containing protein, putative
MELO3C010473.2	MELO3C010473.2.1	-1.51883	-		1.51117e-05	-	chr07	8497624	8500259	Adenine nucleotide alpha hydrolases-like superfamily protein
MELO3C032442.2	MELO3C032442.2.1	4.48058	-		0.0417872	-	chr07	10137061	10138199	ATP-dependent 6-phosphofructokinase
MELO3C018901.2	MELO3C018901.2.1	1.5997	-		0.0330181	-	chr07	12558717	12558869	P-loop containing nucleoside triphosphate hydrolase superfamily protein
MELO3C018954.2	MELO3C018954.2.1	-1.09433	-		0.00122463	-	chr07	13808773	13811122	50S ribosomal protein L29, chloroplastic
MELO3C018998.2	MELO3C018998.2.1	1.1785	-		6.48369e-06	-	chr07	14957495	14964501	ATP-dependent RNA helicase DEAH12, chloroplastic-like
MELO3C032778.2	MELO3C032778.2.1	-1.8029	-		0.0400873	-	chr07	18580557	18581095	Unknown protein
MELO3C016173.2	MELO3C016173.2.1	-1.84637	-		0.00167527	-	chr07	19943861	19949349	kinesin-like calmodulin-binding protein
MELO3C016184.2	MELO3C016184.2.1	-1.26415	-		0.0146082	-	chr07	20063484	20068321	Protein JASON
MELO3C016231.2	MELO3C016231.2.1	-1.65125	-		0.00571157	-	chr07	20781086	20781634	VQ motif-containing protein 22
MELO3C016268.2	MELO3C016268.2.1	1.70846	-		0.0142135	-	chr07	21173860	21178527	cellulose synthase-like protein G3
MELO3C016285.2	MELO3C016285.2.1	-1.27252	-		0.000619486	-	chr07	21377738	21378728	ethylene-responsive transcription factor ERF061
MELO3C016306.2	MELO3C016306.2.1	-2.296	-		2.80678e-05	-	chr07	21597180	21599822	high mobility group B protein 6
MELO3C016391.2	MELO3C016391.2.1	-2.44382	-		0.000746379	-	chr07	22294675	22297058	GATA transcription factor 18-like
MELO3C017587.2	MELO3C017587.2.1	1.25229	-		0.00126454	-	chr07	22986649	22990153	TPR repeat-containing thioredoxin TTL1-like
MELO3C017655.2	MELO3C017655.2.1	1.23697	-		0.00174298	-	chr07	23631049	23637130	Sugar transporter, putative
MELO3C032832.2	MELO3C032832.2.1	1.23432	-		0.011995	-	chr07	23698523	23700005	gibberellin 2-beta-dioxygenase 8
MELO3C017692.2	MELO3C017692.2.1	2.76082	-		0.0103466	-	chr07	24081397	24084555	disease resistance protein RGA2-like
MELO3C017740.2	MELO3C017740.2.1	-1.58938	-		0.00182569	-	chr07	24369001	24369516	Transmembrane protein, putative
MELO3C017745.2	MELO3C017745.2.1	-1.01136	-		0.00795143	-	chr07	24405990	24406832	F12F1.11
MELO3C017796.2	MELO3C017796.2.1	-1.10962	-		0.00466799	-	chr07	24850814	24852288	ATP-dependent RNA helicase
MELO3C017811.2	MELO3C017811.2.1	2.28876	-		0.00477745	-	chr07	24978998	24981354	phenylalanine ammonia-lyase-like
MELO3C017825.2	MELO3C017825.2.1	1.23827	-		0.0184782	-	chr07	25108916	25111551	Indole-3-acetic acid-amido synthetase GH3.3
MELO3C017862.2	MELO3C017862.2.1	-1.72064	-		0.0097595	-	chr07	25386269	25387588	Receptor-like protein kinase 2
MELO3C017923.2	MELO3C017923.2.1	-1.01123	-		0.000769327	-	chr07	25728075	25731452	Beta-D-xylosidase family protein
MELO3C017935.2	MELO3C017935.2.1	-1.56088	-		0.020164	-	chr07	25800420	25804877	Cellulose synthase
MELO3C017959.2	MELO3C017959.2.1	2.6426	-		0.000632936	-	chr07	25939838	25948621	ATP-dependent RNA helicase, putative
MELO3C017971.2	MELO3C017971.2.1	-2.01021	-		0.0190095	-	chr07	26023647	26024117	Rapid alkalinization factor
MELO3C017972.2	MELO3C017972.2.1	3.4141	-		0.00793405	-	chr07	26024930	26027516	Gamete expressed protein 1, putative
MELO3C017986.2	MELO3C017986.2.1	-2.45776	-		0.00120223	-	chr07	26099827	26103356	Serine-threonine protein kinase plant-type
MELO3C018004.2	MELO3C018004.2.1	-2.62096	-		0.00122606	-	chr07	26179225	26182293	Trypsin inhibitor 5
MELO3C018007.2	MELO3C018007.2.1	-5.26228	-		0.000107987	-	chr07	26200048	26200630	Glycyl-tRNA synthetase beta subunit
MELO3C018008.2	MELO3C018008.2.1	-4.2746	-1.61732		3.33294e-09	0.0457204	chr07	26203247	26203829	Glycyl-tRNA synthetase beta subunit
MELO3C032869.2	MELO3C032869.2.1	-6.42536	-3.89861		0.00345957	0.0473668	chr07	26228206	26230021	Unknown protein
MELO3C018017.2	MELO3C018017.2.1	1.39158	-		0.00674106	-	chr07	26257535	26263861	Nucleobase-ascorbate transporter-like protein
MELO3C018028.2	MELO3C018028.2.1	-1.69946	-		0.0188885	-	chr07	26349349	26353108	histone acetyltransferase KAT6B-like
MELO3C007023.2	MELO3C007023.2.1	-2.62647	-		0.0485051	-	chr08	267219	269968	PLATZ transcription factor family protein
MELO3C007038.2	MELO3C007038.2.1	-1.76159	-		0.000752842	-	chr08	387057	391257	Vacuolar protein sorting-associated protein 2-like protein 2
MELO3C007044.2	MELO3C007044.2.1	-1.7831	-		0.00947884	-	chr08	426933	430871	Protein CHUP1, chloroplastic
MELO3C007069.2	MELO3C007069.2.1	-1.72906	-		0.028048	-	chr08	529928	532057	Protein phosphatase 2c, putative
MELO3C007191.2	MELO3C007191.2.1	-1.73862	-		0.0174773	-	chr08	1357237	1358258	CTD small phosphatase-like protein
MELO3C007201.2	MELO3C007201.2.1	-2.1702	-		0.00272403	-	chr08	1419400	1420581	Transcription factor bHLH35-like protein
MELO3C007210.2	MELO3C007210.2.1	-1.33079	-		0.008294	-	chr08	1479912	1482708	transcription factor stalky-like isoform X1
MELO3C007218.2	MELO3C007218.2.1	-1.01286	-		0.000742941	-	chr08	1539382	1540889	50S ribosomal protein L34, chloroplastic
MELO3C007279.2	MELO3C007279.2.1	-1.36802	-		0.023682	-	chr08	1882070	1884427	Pollen Ole e 1 allergen and extensin family protein
MELO3C032888.2	MELO3C032888.2.1	3.36284	-		0.00111582	-	chr08	2046710	2056102	glucose-induced degradation protein 8 homolog isoform X2
MELO3C007315.2	MELO3C007315.2.1	3.46145	-		0.0252815	-	chr08	2110295	2114821	Internal alternative NAD(P)H-ubiquinone oxidoreductase A1, mitochondrial
MELO3C007379.2	MELO3C007379.2.1	-1.24842	-		0.00441105	-	chr08	2427390	2430373	Cytochrome P450 family protein
MELO3C007398.2	MELO3C007398.2.1	1.07418	-		0.0211141	-	chr08	2515742	2518964	5'-adenylylsulfate reductase
MELO3C007447.2	MELO3C007447.2.1	-2.79226	-		0.0292833	-	chr08	2803559	2805103	Protein tapetum determinant 1
MELO3C007466.2	MELO3C007466.2.1	1.01402	-		0.000477712	-	chr08	2952058	2965854	RNA cytidine acetyltransferase
MELO3C007470.2	MELO3C007470.2.1	6.69238	3.17538		1.17344e-06	0.039172	chr08	2976828	2978593	WRKY family transcription factor
MELO3C007472.2	MELO3C007472.2.1	1.15362	-		0.00699793	-	chr08	2981849	2985761	LRR receptor-like serine/threonine-protein kinase GSO1 isoform X1
MELO3C007475.2	MELO3C007475.2.1	-1.82598	-		0.00984228	-	chr08	2991501	2992864	BnaA02g34410D protein
MELO3C007481.2	MELO3C007481.2.1	-3.56166	-		0.00075515	-	chr08	3017737	3019278	Cytochrome P450, putative
MELO3C007527.2	MELO3C007527.2.1	-1.32491	-		0.0224127	-	chr08	3346599	3347719	dof zinc finger protein DOF3.4
MELO3C007535.2	MELO3C007535.2.1	-1.05201	-		0.00480776	-	chr08	3407578	3408959	dof zinc finger protein DOF5.3-like
MELO3C007538.2	MELO3C007538.2.1	5.45835	-		0.00373354	-	chr08	3428773	3430505	GLABRA2 expression modulator
MELO3C007540.2	MELO3C007540.2.1	1.13974	-		0.00926719	-	chr08	3446536	3448605	Two-component response regulator
MELO3C032942.2	MELO3C032942.2.1	-1.44684	-		0.0313844	-	chr08	3466704	3468132	Unknown protein
MELO3C007584.2	MELO3C007584.2.1	-1.52575	-		0.0165082	-	chr08	3809080	3811300	microtubule-associated protein RP/EB family member 1C-like
MELO3C032959.2	MELO3C032959.2.1	5.47211	-		0.0202527	-	chr08	3882545	3883982	Unknown protein
MELO3C007597.2	MELO3C007597.2.1	-1.70034	-		0.023851	-	chr08	3948190	3950651	Indole-3-acetic acid-amido synthetase GH3.3
MELO3C007619.2	MELO3C007619.2.1	-1.35498	-		0.0249723	-	chr08	4101851	4103372	Scarecrow transcription factor family protein
MELO3C007627.2	MELO3C007627.2.1	-3.06745	-4.65112		1.53121e-05	5.82181e-11	chr08	4169863	4174139	BTB/POZ and TAZ domain protein
MELO3C007636.2	MELO3C007636.2.1	1.1456	-		0.00138528	-	chr08	4271327	4276299	Calcium-transporting ATPase
MELO3C007644.2	MELO3C007644.2.1	-1.79921	-		0.0156178	-	chr08	4307654	4310608	At5g67620
MELO3C007662.2	MELO3C007662.2.1	1.4774	-		0.0466093	-	chr08	4454442	4456541	1-aminocyclopropane-1-carboxylate synthase
MELO3C007714.2	MELO3C007714.2.1	-1.90377	-		0.00999619	-	chr08	4827627	4832247	Basic helix-loop-helix (BHLH) DNA-binding superfamily protein
MELO3C007719.2	MELO3C007719.2.1	-1.54886	-		0.0292115	-	chr08	4882071	4883112	Chaperone DnaJ-domain superfamily protein
MELO3C007724.2	MELO3C007724.2.1	1.76005	-		0.00502993	-	chr08	4898613	4904932	Pesticidal crystal cry8Ba protein
MELO3C007725.2	MELO3C007725.2.1	-2.35818	-		0.0403089	-	chr08	4915013	4917254	cyclin-D4-1-like isoform X1
MELO3C007746.2	MELO3C007746.2.1	-1.52732	-		0.00326726	-	chr08	5070302	5075122	Epidermal patterning factor-like protein
MELO3C007779.2	MELO3C007779.2.1	-1.20639	-		0.0335377	-	chr08	5276092	5277145	heavy metal-associated isoprenylated plant protein 20
MELO3C007790.2	MELO3C007790.2.1	-2.29836	-		0.000132335	-	chr08	5351188	5354092	Translation initiation factor IF-2, putative isoform 2
MELO3C007810.2	MELO3C007810.2.1	-3.13298	-		0.0116887	-	chr08	5484208	5487792	serine/threonine-protein kinase HT1 isoform X1
MELO3C007817.2	MELO3C007817.2.1	-1.09745	-		0.0453117	-	chr08	5530025	5531550	Glutamyl-tRNA (Gln) amidotransferase subunit A (DUF620)
MELO3C007857.2	MELO3C007857.2.1	2.87503	-		0.00508891	-	chr08	5786032	5791455	LOW QUALITY PROTEIN: protein HYPER-SENSITIVITY-RELATED 4-like
MELO3C007862.2	MELO3C007862.2.1	5.54874	-		4.14907e-06	-	chr08	5803826	5805644	AAA-ATPase At2g18193-like
MELO3C007922.2	MELO3C007922.2.1	-1.87909	-		0.00944429	-	chr08	6224502	6226545	Protein POLLENLESS 3-LIKE 2
MELO3C032911.2	MELO3C032911.2.1	4.60751	-		0.0425384	-	chr08	6872906	6874856	WAT1-related protein
MELO3C024585.2	MELO3C024585.2.1	-1.0228	-		0.00236673	-	chr08	8162163	8170295	exocyst complex component EXO70A1
MELO3C024572.2	MELO3C024572.2.1	-1.26593	-		0.00394511	-	chr08	8259542	8259877	E3 ubiquitin-protein ligase SH3RF1
MELO3C024533.2	MELO3C024533.2.1	6.53513	-		0.00150757	-	chr08	8540975	8544439	GDSL esterase/lipase At5g03610-like
MELO3C024532.2	MELO3C024532.2.1	1.67051	-		0.00106168	-	chr08	8552195	8553741	GDSL esterase/lipase At5g03610-like
MELO3C024501.2	MELO3C024501.2.1	-1.8239	-		0.0165534	-	chr08	8874028	8876591	GDSL esterase/lipase
MELO3C024499.2	MELO3C024499.2.1	-4.9759	-2.85843		0.000121277	0.0423339	chr08	8893684	8897886	Threonine dehydratase
MELO3C024493.2	MELO3C024493.2.1	3.313	-		0.0178211	-	chr08	8994374	8996283	Glycosyltransferase
MELO3C024477.2	MELO3C024477.2.1	-1.10692	-		0.00914305	-	chr08	9216899	9220288	Pectate lyase
MELO3C020742.2	MELO3C020742.2.1	-1.46782	-		0.0310644	-	chr08	9587678	9600720	kinesin-4 isoform X2
MELO3C019115.2	MELO3C019115.2.1	-1.74159	-		0.0202122	-	chr08	12648898	12651559	Mitotic cyclin
MELO3C019169.2	MELO3C019169.2.1	-1.40026	-		0.0255629	-	chr08	13731707	13732233	BnaA09g36090D protein
MELO3C023180.2	MELO3C023180.2.1	-1.1729	-		0.0237844	-	chr08	15049750	15052808	protein POLYCHOME
MELO3C023130.2	MELO3C023130.2.1	-2.28652	-		0.0265843	-	chr08	16455161	16455959	RING finger protein 165-like
MELO3C023115.2	MELO3C023115.2.1	-1.83125	-		0.00326726	-	chr08	16696218	16700574	Transmembrane protein, putative
MELO3C033349.2	MELO3C033349.2.1	6.44631	-		0.0255791	-	chr08	20081281	20086809	beta-(1,2)-xylosyltransferase
MELO3C008963.2	MELO3C008963.2.1	1.94421	-		0.00586121	-	chr08	21162089	21168032	Amino acid permease
MELO3C008790.2	MELO3C008790.2.1	2.33519	-		0.0164528	-	chr08	25396676	25398787	NAC domain-containing protein 79-like
MELO3C025268.2	MELO3C025268.2.1	-1.142	-		0.00254431	-	chr08	25965966	25969487	deoxyhypusine synthase
MELO3C025225.2	MELO3C025225.2.1	-1.60052	-		0.0141357	-	chr08	26564490	26565768	high mobility group B protein 6
MELO3C025219.2	MELO3C025219.2.1	-1.45427	-		0.00814268	-	chr08	26673577	26674845	Non-specific lipid-transfer protein
MELO3C026007.2	MELO3C026007.2.1	-2.34835	-		0.0304803	-	chr08	27916692	27919357	pyruvate decarboxylase 1-like
MELO3C014223.2	MELO3C014223.2.1	3.76086	-		0.00514731	-	chr08	29948604	29951270	phenylalanine ammonia-lyase-like
MELO3C014226.2	MELO3C014226.2.1	7.60486	-		0.00261075	-	chr08	29958916	29959842	phenylalanine ammonia-lyase-like
MELO3C003096.2	MELO3C003096.2.1	-1.1763	-		0.0141068	-	chr08	30586410	30591736	Phosphatidylinositol N-acetyglucosaminlytransferase subunit P-related
MELO3C003142.2	MELO3C003142.2.1	-2.6639	-		0.00708579	-	chr08	31058735	31058962	Cyclin-dependent protein kinase inhibitor SMR4
MELO3C003163.2	MELO3C003163.2.1	2.20479	-		0.0443831	-	chr08	31282195	31283063	Cysteine/Histidine-rich C1 domain family protein, putative
MELO3C003175.2	MELO3C003175.2.1	-1.14448	-		0.0134948	-	chr08	31375544	31380573	BEL1-like homeodomain protein 9 isoform X2
MELO3C003241.2	MELO3C003241.2.1	-1.7089	-		0.000428471	-	chr08	32122612	32126355	proline-rich receptor-like protein kinase PERK8
MELO3C003294.2	MELO3C003294.2.1	1.12708	-		0.00439085	-	chr08	33283309	33287820	vacuolar cation/proton exchanger 3
MELO3C022160.2	MELO3C022160.2.1	1.65123	-		0.00539428	-	chr09	622461	626098	Endoglucanase
MELO3C022144.2	MELO3C022144.2.1	1.04771	-		0.00968068	-	chr09	767040	775410	TMV resistance protein N-like
MELO3C022143.2	MELO3C022143.2.1	1.01524	-		0.0104371	-	chr09	779366	783336	MRGH12
MELO3C022138.2	MELO3C022138.2.1	2.89113	-		0.000909571	-	chr09	799922	802499	Protein disulfide isomerase (PDI)-like protein 2
MELO3C022118.2	MELO3C022118.2.1	-1.30383	-		0.0421236	-	chr09	943746	946932	Hexosyltransferase
MELO3C022114.2	MELO3C022114.2.1	-1.05326	-		0.013095	-	chr09	972037	973948	RmlC-like cupins superfamily protein
MELO3C022034.2	MELO3C022034.2.1	-1.47529	-		0.0388523	-	chr09	1684082	1685847	malonyl-CoA:anthocyanidin 5-O-glucoside-6''-O-malonyltransferase
MELO3C022026.2	MELO3C022026.2.1	-1.8994	-		0.00589721	-	chr09	1727017	1729895	TPX2 protein family
MELO3C022021.2	MELO3C022021.2.1	-1.41967	-		0.048875	-	chr09	1753765	1756370	Lysine--trna ligase
MELO3C021579.2	MELO3C021579.2.1	-1.54552	-		0.000193636	-	chr09	3994585	3995210	Cyclin-dependent protein kinase inhibitor SMR6
MELO3C021617.2	MELO3C021617.2.1	-2.33776	-		0.000746379	-	chr09	4460970	4463576	Cell division cycle 20-like protein 1, cofactor of APC complex
MELO3C025465.2	MELO3C025465.2.1	4.58355	-		0.0322453	-	chr09	5803438	5805311	F-box family protein, putative
MELO3C025477.2	MELO3C025477.2.1	-6.70703	-		0.0118597	-	chr09	6024778	6028914	Argininosuccinate lyase
MELO3C033615.2	MELO3C033615.2.1	1.3496	-		0.0421253	-	chr09	6658398	6659268	disease resistance protein RGA2-like
MELO3C002880.2	MELO3C002880.2.1	1.96175	-		0.00608036	-	chr09	6752797	6753692	Unknown protein
MELO3C002899.2	MELO3C002899.2.1	-1.15143	-		0.000914537	-	chr09	7140763	7142907	tetraspanin-6-like
MELO3C002925.2	MELO3C002925.2.1	-3.23853	-		0.0469115	-	chr09	7738752	7739237	Cysteine proteinase inhibitor
MELO3C002961.2	MELO3C002961.2.1	-3.59445	-		6.32566e-05	-	chr09	8630198	8632444	chlorophyllase-1-like
MELO3C002970.2	MELO3C002970.2.1	1.46676	-		0.0216215	-	chr09	8837509	8838041	Ankyrin repeat-containing protein, putative
MELO3C003015.2	MELO3C003015.2.1	-2.45291	-		0.0310509	-	chr09	9824295	9826101	Allene oxide cyclase
MELO3C022773.2	MELO3C022773.2.1	-1.31839	-		0.0294111	-	chr09	11339773	11340921	Transmembrane protein, putative
MELO3C022831.2	MELO3C022831.2.1	-1.558	-		0.001592	-	chr09	12564776	12577565	condensin complex subunit 3
MELO3C025120.2	MELO3C025120.2.1	-9.01138	-4.35867		1.18208e-08	0.000213969	chr09	13802087	13803780	rRNA N-glycosidase
MELO3C025110.2	MELO3C025110.2.1	-2.46889	-		0.0223369	-	chr09	13998000	14001734	CoA ligase
MELO3C025107.2	MELO3C025107.2.1	-1.73061	-		6.48178e-05	-	chr09	14057433	14060106	BnaA05g15510D protein
MELO3C025105.2	MELO3C025105.2.1	2.67614	-		0.000143385	-	chr09	14110144	14112361	CoA ligase
MELO3C025102.2	MELO3C025102.2.1	-1.5589	-		0.0494889	-	chr09	14151574	14155303	Phytoene synthase
MELO3C025057.2	MELO3C025057.2.1	2.4992	-		0.0233066	-	chr09	14953029	14959496	Calcium-transporting ATPase
MELO3C027239.2	MELO3C027239.2.1	-1.17274	-		0.00179337	-	chr09	15654774	15656254	high mobility group B protein 7
MELO3C033935.2	MELO3C033935.2.1	-1.01665	-		0.0132533	-	chr09	15656034	15657137	High mobility group B protein 7
MELO3C005175.2	MELO3C005175.2.1	5.4327	-		0.0231244	-	chr09	16971031	16971519	Ileal sodium/bile acid cotransporter, putative
MELO3C005177.2	MELO3C005177.2.1	5.32349	3.3353		0.000199317	0.0350643	chr09	16985813	16986286	Ileal sodium/bile acid cotransporter, putative
MELO3C033967.2	MELO3C033967.2.1	1.48019	-		0.00238896	-	chr09	17392999	17395362	Pentatricopeptide repeat-containing protein, putative
MELO3C005220.2	MELO3C005220.2.1	1.06596	-		0.00117659	-	chr09	17500563	17504949	LOW QUALITY PROTEIN: protein NRT1/ PTR FAMILY 8.3-like
MELO3C005257.2	MELO3C005257.2.1	4.9881	-		0.00250371	-	chr09	18283431	18287828	RNA-dependent RNA polymerase
MELO3C005262.2	MELO3C005262.2.1	1.05831	-		0.00723726	-	chr09	18341277	18343369	PLATZ transcription factor family protein, putative
MELO3C005263.2	MELO3C005263.2.1	1.92955	-		0.000168916	-	chr09	18348441	18350831	Serine/threonine-protein kinase
MELO3C005284.2	MELO3C005284.2.1	5.56599	-		0.00692351	-	chr09	18784964	18789390	RNA-dependent RNA polymerase
MELO3C005292.2	MELO3C005292.2.1	2.74271	-		0.0287842	-	chr09	18920596	18923294	pectinesterase
MELO3C005316.2	MELO3C005316.2.1	-1.73091	-		0.0105	-	chr09	19167984	19170126	Heavy-metal-associated domain-containing family protein
MELO3C005384.2	MELO3C005384.2.1	-1.03045	-		0.00343112	-	chr09	19844252	19846246	DNA polymerase delta subunit 4
MELO3C005420.2	MELO3C005420.2.1	-1.9678	-		0.00339921	-	chr09	20177838	20182929	65-kDa microtubule-associated protein 3-like
MELO3C005430.2	MELO3C005430.2.1	-1.67548	-		0.0142013	-	chr09	20281087	20284170	Zinc finger, CCHC-type
MELO3C005443.2	MELO3C005443.2.1	1.03259	-		0.0223049	-	chr09	20367801	20383597	ATP-dependent DNA helicase SRS2-like protein At4g25120
MELO3C005450.2	MELO3C005450.2.1	2.7168	-		0.0236071	-	chr09	20427143	20430013	LRR receptor-like kinase family protein
MELO3C005451.2	MELO3C005451.2.1	5.33033	-		0.000141069	-	chr09	20434381	20437380	LRR receptor-like kinase
MELO3C005453.2	MELO3C005453.2.1	-5.39627	-7.03677		6.99794e-07	1.16842e-07	chr09	20447829	20451687	LRR receptor-like serine/threonine-protein kinase FLS2
MELO3C005479.2	MELO3C005479.2.1	-2.05218	-		0.00508138	-	chr09	20594822	20600346	Kinesin-like protein
MELO3C005480.2	MELO3C005480.2.1	-1.47869	-		0.0011802	-	chr09	20601713	20603585	UPF0496 protein
MELO3C005497.2	MELO3C005497.2.1	1.03865	-		0.0331474	-	chr09	20693914	20706616	DNA repair protein REV1
MELO3C005516.2	MELO3C005516.2.1	1.57502	-		0.0272855	-	chr09	20818186	20820304	Exostosin family protein
MELO3C005528.2	MELO3C005528.2.1	-1.21825	-		0.0323596	-	chr09	20904435	20906042	metalloendoproteinase 1-MMP
MELO3C005532.2	MELO3C005532.2.1	-2.466	-		0.016301	-	chr09	20928399	20933937	Pectinesterase
MELO3C005567.2	MELO3C005567.2.1	-1.68253	-		6.12925e-05	-	chr09	21271279	21272067	21 kDa protein-like
MELO3C005612.2	MELO3C005612.2.1	-2.60136	-7.44822		0.00170796	3.23678e-05	chr09	21649077	21649874	transcription factor bHLH126-like
MELO3C005614.2	MELO3C005614.2.1	-1.02142	-		0.0359938	-	chr09	21658834	21660034	Plant/F17O14-7 protein
MELO3C005632.2	MELO3C005632.2.1	-7.17574	-		0.048667	-	chr09	21840559	21842268	Protein DETOXIFICATION
MELO3C005653.2	MELO3C005653.2.1	-1.33461	-		0.000337753	-	chr09	21939369	21942505	Remorin
MELO3C005673.2	MELO3C005673.2.1	1.07306	-		0.0477037	-	chr09	22078283	22081459	tubulin beta chain-like
MELO3C005734.2	MELO3C005734.2.1	-1.33685	-		0.00508138	-	chr09	22553881	22554936	ethylene-responsive transcription factor CRF2-like
MELO3C005801.2	MELO3C005801.2.1	2.79229	-		0.0427957	-	chr09	23067072	23070094	1-aminocyclopropane-1-carboxylate oxidase, putative
MELO3C005809.2	MELO3C005809.2.1	-1.16555	-		0.0219136	-	chr09	23162589	23168938	Cinnamyl alcohol dehydrogenase-like protein
MELO3C000615.2	MELO3C000615.2.1	1.02678	-		0.0428461	-	chr09	23228374	23229274	Trihelix transcription factor GT-2
MELO3C005822.2	MELO3C005822.2.1	-1.95127	-		0.0317986	-	chr09	23280798	23281316	PLAT domain-containing protein 1
MELO3C005869.2	MELO3C005869.2.1	1.48746	-		0.0285196	-	chr09	23572699	23574844	Bidirectional sugar transporter SWEET
MELO3C012454.2	MELO3C012454.2.1	-1.00049	-		0.00432095	-	chr10	366178	367574	Annexin
MELO3C012429.2	MELO3C012429.2.1	-1.51281	-		8.94538e-05	-	chr10	533417	537099	Aquaporin PIP2
MELO3C012365.2	MELO3C012365.2.1	1.14825	-		0.00153721	-	chr10	981355	985561	Trihelix transcription factor GT-2
MELO3C012316.2	MELO3C012316.2.1	-2.20755	-		0.00272258	-	chr10	1255016	1260649	Pectinesterase
MELO3C012314.2	MELO3C012314.2.1	-2.00549	-		0.000703742	-	chr10	1264092	1268928	ethylene-responsive transcription factor WRI1
MELO3C012307.2	MELO3C012307.2.1	-1.13527	-		0.004868	-	chr10	1309721	1311355	heavy metal-associated isoprenylated plant protein 26-like
MELO3C012279.2	MELO3C012279.2.1	1.05554	-		0.0211677	-	chr10	1503673	1506647	Lipid phosphate phosphatase 2
MELO3C012273.2	MELO3C012273.2.1	-1.19266	-		0.0234827	-	chr10	1542325	1544128	Fiber protein Fb34
MELO3C012270.2	MELO3C012270.2.1	2.75225	-		0.000237506	-	chr10	1554608	1556720	Receptor-like protein kinase
MELO3C012262.2	MELO3C012262.2.1	-2.12218	-		0.0288846	-	chr10	1606273	1606580	Cytosolic phospholipase A2
MELO3C012257.2	MELO3C012257.2.1	-3.4302	-		0.00207827	-	chr10	1625114	1627042	endonuclease 2
MELO3C012255.2	MELO3C012255.2.1	-2.26277	-		0.0469549	-	chr10	1643955	1644806	adenylate isopentenyltransferase-like
MELO3C012222.2	MELO3C012222.2.1	2.44901	-		0.0152998	-	chr10	1837320	1841721	Lysine histidine transporter
MELO3C012162.2	MELO3C012162.2.1	2.83372	-		3.4812e-05	-	chr10	2244424	2245227	BnaC07g22510D protein
MELO3C012114.2	MELO3C012114.2.1	-2.77691	-4.27734		0.000491762	4.2302e-08	chr10	2545773	2547503	NAC domain-containing protein, putative
MELO3C012050.2	MELO3C012050.2.1	2.12966	-		0.00261233	-	chr10	2950896	2954528	Actin cross-linking protein
MELO3C012046.2	MELO3C012046.2.1	-1.7576	-		0.000406743	-	chr10	2979003	2980960	Receptor-kinase like protein
MELO3C000117.2	MELO3C000117.2.1	-1.12183	-		0.0246098	-	chr10	3589800	3591387	Alanine aminotransferase 2
MELO3C011934.2	MELO3C011934.2.1	1.60211	-		0.0245698	-	chr10	3788946	3791024	cytochrome P450 71B19-like
MELO3C011917.2	MELO3C011917.2.1	-3.74532	-		0.00643628	-	chr10	3871314	3874697	protein terminal ear1 homolog
MELO3C011895.2	MELO3C011895.2.1	-1.85619	-		0.00962967	-	chr10	4009274	4011100	mitotic spindle checkpoint protein MAD2
MELO3C011872.2	MELO3C011872.2.1	-1.3348	-		0.000382369	-	chr10	4174499	4177888	Caffeoyl-CoA O-methyltransferase
MELO3C011849.2	MELO3C011849.2.1	1.19709	-		0.00335512	-	chr10	4324905	4331541	Ion channel CASTOR
MELO3C011844.2	MELO3C011844.2.1	1.22817	-		0.0234575	-	chr10	4347503	4351851	Multiple organellar RNA editing factor 8, chloroplastic/mitochondrial
MELO3C011811.2	MELO3C011811.2.1	-1.71662	-		0.0254826	-	chr10	4582439	4587167	S-acyltransferase
MELO3C011771.2	MELO3C011771.2.1	1.04665	-		0.0105389	-	chr10	4910956	4914918	alpha-galactosidase
MELO3C011733.2	MELO3C011733.2.1	-1.10984	-		0.00570932	-	chr10	5294592	5295161	Transmembrane protein, putative
MELO3C023810.2	MELO3C023810.2.1	1.20516	-		0.000984753	-	chr10	5641983	5645092	Receptor-like kinase, putative
MELO3C000776.2	MELO3C000776.2.1	-1.05094	-		0.0425759	-	chr10	8903991	8904989	Aquaporin
MELO3C025174.2	MELO3C025174.2.1	1.44633	-		0.0132533	-	chr10	9129001	9133677	Auxin transporter-like protein 2
MELO3C020030.2	MELO3C020030.2.1	-1.01274	-		0.0201266	-	chr10	10295550	10300433	Protease
MELO3C020052.2	MELO3C020052.2.1	4.25145	-		0.000460919	-	chr10	10727227	10734538	p-loop nucleoside triphosphate hydrolase superfamily protein
MELO3C020079.2	MELO3C020079.2.1	-2.49112	-		0.0194926	-	chr10	11851125	11860097	Trihelix transcription factor GT-4
MELO3C020105.2	MELO3C020105.2.1	-2.4665	-		1.07814e-06	-	chr10	12265087	12271339	Amino acid transporter
MELO3C020131.2	MELO3C020131.2.1	-3.33987	-		0.0414336	-	chr10	12840766	12842688	Potassium transporter
MELO3C020146.2	MELO3C020146.2.1	-1.87245	-		0.000689877	-	chr10	13169235	13173626	Chalcone-flavonone isomerase family protein
MELO3C020166.2	MELO3C020166.2.1	2.07192	-		0.0283475	-	chr10	13456270	13459054	LOW QUALITY PROTEIN: probable WRKY transcription factor 70
MELO3C022542.2	MELO3C022542.2.1	-1.78527	-		0.01251	-	chr10	14381765	14388610	MYB transcription factor-like
MELO3C034414.2	MELO3C034414.2.1	1.10986	-		0.00670025	-	chr10	15939830	15941943	Aspartic proteinase
MELO3C018402.2	MELO3C018402.2.1	1.43523	-		0.000268999	-	chr10	16167000	16175686	p-loop nucleoside triphosphate hydrolase superfamily protein
MELO3C018385.2	MELO3C018385.2.1	-1.05522	-		0.000379126	-	chr10	17184323	17190848	cytosolic endo-beta-N-acetylglucosaminidase 1-like
MELO3C022909.2	MELO3C022909.2.1	-1.05664	-		0.0068124	-	chr10	22665754	22668503	Auxin-responsive protein-like protein
MELO3C026462.2	MELO3C026462.2.1	-4.36811	-		0.0027098	-	chr10	24375581	24376280	Calcium-binding EF-hand
MELO3C034572.2	MELO3C034572.2.1	1.11065	-		0.000911225	-	chr11	586018	587967	mRNA turnover protein 4
MELO3C023304.2	MELO3C023304.2.1	1.23811	-		0.000648204	-	chr11	1158139	1160696	Isoflavone reductase like
MELO3C020970.2	MELO3C020970.2.1	1.43053	-		0.00679777	-	chr11	2390138	2391466	Root meristem growth factor 6
MELO3C020926.2	MELO3C020926.2.1	-1.59956	-		0.00495381	-	chr11	2812747	2815558	Zinc-finger domain of monoamine-oxidase A repressor R1, putative
MELO3C020897.2	MELO3C020897.2.1	1.22432	-		0.0148447	-	chr11	3111673	3117894	B3 domain-containing protein Os01g0234100-like isoform X1
MELO3C020879.2	MELO3C020879.2.1	-1.014	-		0.010086	-	chr11	3294283	3299894	Globin
MELO3C020866.2	MELO3C020866.2.1	-1.6275	-		0.00015492	-	chr11	3437884	3439719	glucan endo-1,3-beta-glucosidase 13
MELO3C020830.2	MELO3C020830.2.1	-1.2544	-		0.0329128	-	chr11	3718481	3722930	BZIP transcription factor, putative (DUF630 and DUF632)
MELO3C020767.2	MELO3C020767.2.1	-1.08108	-		0.0409782	-	chr11	4294266	4295308	auxin-responsive protein SAUR21-like
MELO3C020757.2	MELO3C020757.2.1	1.56813	-		0.00984228	-	chr11	4321181	4321774	auxin-responsive protein SAUR21-like
MELO3C020754.2	MELO3C020754.2.1	1.40662	-		0.0164051	-	chr11	4339633	4340269	auxin-responsive protein SAUR23-like
MELO3C021927.2	MELO3C021927.2.1	-1.09399	-		0.0375757	-	chr11	4936161	4938748	CSL zinc finger domain-containing protein
MELO3C021920.2	MELO3C021920.2.1	-1.49714	-		0.0329128	-	chr11	5029012	5045508	phragmoplast orienting kinesin 2
MELO3C021831.2	MELO3C021831.2.1	3.08005	1.45084		4.68506e-07	0.0357253	chr11	6748049	6751303	disease resistance protein RGA2-like
MELO3C024731.2	MELO3C024731.2.1	2.71568	-		0.0107384	-	chr11	7170632	7173642	disease resistance protein RGA2-like
MELO3C024739.2	MELO3C024739.2.1	-1.30148	-		0.000256115	-	chr11	7385987	7392275	growth-regulating factor 4-like
MELO3C024745.2	MELO3C024745.2.1	2.01283	-		0.00813847	-	chr11	7445825	7447558	cytochrome P450 89A2-like
MELO3C024762.2	MELO3C024762.2.1	3.79893	-		0.000894139	-	chr11	7741106	7742863	benzyl alcohol O-benzoyltransferase-like
MELO3C024792.2	MELO3C024792.2.1	-1.64285	-		0.0123465	-	chr11	8330396	8332855	RP/EB family microtubule-associated protein
MELO3C019202.2	MELO3C019202.2.1	1.43781	-		0.00279216	-	chr11	8885696	8886378	Receptor-like protein kinase, putative
MELO3C019281.2	MELO3C019281.2.1	1.55693	-		9.54575e-08	-	chr11	10641275	10648503	DNA repair protein RAD16
MELO3C019300.2	MELO3C019300.2.1	-1.75886	-		0.00242864	-	chr11	11000312	11005087	Condensin complex subunit 2
MELO3C013458.2	MELO3C013458.2.1	1.53886	-		0.00402746	-	chr11	14162859	14165768	Steroid nuclear receptor ligand-binding
MELO3C013535.2	MELO3C013535.2.1	-1.8534	-		0.00233689	-	chr11	16011291	16012816	At4g28230
MELO3C013538.2	MELO3C013538.2.1	-1.93073	-		0.0115683	-	chr11	16109283	16109555	AT4g28240/F26K10_120
MELO3C013582.2	MELO3C013582.2.1	-1.97198	-		0.00306733	-	chr11	17346253	17348645	Reticulon-like protein
MELO3C013606.2	MELO3C013606.2.1	-1.44323	-		0.00128549	-	chr11	18004777	18006862	expansin-B3
MELO3C034813.2	MELO3C034813.2.1	-1.21078	-		0.00294592	-	chr11	19527507	19527883	Histone H4
MELO3C035107.2	MELO3C035107.2.1	3.60071	-		0.0105717	-	chr11	20939667	20948164	Zinc finger, RING-type
MELO3C026834.2	MELO3C026834.2.1	5.48691	-		0.0232715	-	chr11	21026751	21028867	Acyl-CoA N-acyltransferase (NAT) superfamily protein, putative
MELO3C027337.2	MELO3C027337.2.1	1.12552	-		0.0204233	-	chr11	24453031	24454265	Methyladenine glycosylase
MELO3C025762.2	MELO3C025762.2.1	-1.75195	-		0.00655838	-	chr11	26061952	26064084	Serine/threonine-protein kinase atr
MELO3C025786.2	MELO3C025786.2.1	-1.52445	-		0.00927985	-	chr11	26303336	26307418	phenylalanine ammonia-lyase-like
MELO3C021467.2	MELO3C021467.2.1	4.77364	-		0.0193169	-	chr11	26874246	26876545	GDSL esterase/lipase
MELO3C021356.2	MELO3C021356.2.1	-2.24856	-		0.0311345	-	chr11	27776426	27779409	CASP-like protein
MELO3C035188.2	MELO3C035188.2.1	2.57723	-		0.0116327	-	chr11	28095778	28098813	Unknown protein
MELO3C021312.2	MELO3C021312.2.1	1.02882	-		0.0345332	-	chr11	28122456	28123212	RING-H2 finger protein ATL2-like
MELO3C034928.2	MELO3C034928.2.1	-1.93429	-		0.0340507	-	chr11	28265400	28266801	major allergen Pru ar 1-like
MELO3C021274.2	MELO3C021274.2.1	-1.51043	-		0.00903107	-	chr11	28440267	28443174	Outer envelope pore protein 16-2, chloroplastic
MELO3C021238.2	MELO3C021238.2.1	-1.54081	-		0.0363273	-	chr11	28730772	28744487	phragmoplast orienting kinesin-1 isoform X1
MELO3C021229.2	MELO3C021229.2.1	1.16461	-		0.0213175	-	chr11	28807014	28810784	Novel plant snare, putative
MELO3C035220.2	MELO3C035220.2.1	1.49335	-		0.0299729	-	chr11	29101952	29102209	Unknown protein
MELO3C021164.2	MELO3C021164.2.1	4.62492	-		0.00267791	-	chr11	29333911	29335340	Glycosyltransferase
MELO3C021151.2	MELO3C021151.2.1	-1.12705	-		0.00674106	-	chr11	29423395	29424661	PLATZ transcription factor family protein
MELO3C021144.2	MELO3C021144.2.1	-1.06565	-		0.0205667	-	chr11	29499556	29502640	squamosa promoter-binding-like protein 8
MELO3C022250.2	MELO3C022250.2.1	-1.59888	-		0.0367972	-	chr11	29729018	29730415	transcription factor MYC2-like
MELO3C022339.2	MELO3C022339.2.1	-3.08022	-		0.00396433	-	chr11	30494799	30495239	Glutaredoxin
MELO3C022373.2	MELO3C022373.2.1	-4.03297	-		0.00282529	-	chr11	30767724	30769214	3'-N-debenzoyl-2'-deoxytaxol N-benzoyltransferase
MELO3C022374.2	MELO3C022374.2.1	-3.97079	-		0.00145565	-	chr11	30776753	30782066	Terpene cyclase/mutase family member
MELO3C022376.2	MELO3C022376.2.1	-3.80417	-		0.00215802	-	chr11	30788094	30789844	Cytochrome P450
MELO3C022384.2	MELO3C022384.2.1	-1.3436	-		0.0386476	-	chr11	30836766	30839512	Protein JASON
MELO3C022424.2	MELO3C022424.2.1	-1.21293	-		0.00907396	-	chr11	31137072	31137629	serine/threonine-protein kinase pakD isoform X1
MELO3C022433.2	MELO3C022433.2.1	-2.1227	-		0.0112244	-	chr11	31187977	31189085	Dirigent protein
MELO3C022459.2	MELO3C022459.2.1	1.19362	-		0.0274869	-	chr11	31347502	31351264	Receptor-like protein
MELO3C022527.2	MELO3C022527.2.1	-1.06724	-		0.0281721	-	chr11	31847223	31851421	flap endonuclease GEN-like 1
MELO3C020496.2	MELO3C020496.2.1	1.69312	-		0.0106833	-	chr12	299428	301549	Protein NUCLEAR FUSION DEFECTIVE 4
MELO3C035299.2	MELO3C035299.2.1	5.27551	-		0.0170517	-	chr12	1005527	1007407	Unknown protein
MELO3C035293.2	MELO3C035293.2.1	1.70339	-		0.0444393	-	chr12	2492420	2495640	Malonyl CoA:anthocyanin 5-O-glucoside-6'''-O-malonyltransferase
MELO3C020681.2	MELO3C020681.2.1	2.0633	-		0.0392206	-	chr12	2572723	2573527	BnaA03g00580D protein
MELO3C020702.2	MELO3C020702.2.1	-1.76091	-		0.00085697	-	chr12	2867006	2869844	Protein upstream of flc
MELO3C020706.2	MELO3C020706.2.1	-1.03286	-		1.65163e-05	-	chr12	2919452	2920951	histone H2A
MELO3C026843.2	MELO3C026843.2.1	1.1767	-		0.0277218	-	chr12	3293607	3293942	Unknown protein
MELO3C026848.2	MELO3C026848.2.1	-1.1119	-		0.00966161	-	chr12	3472518	3476218	Mitogen-activated protein kinase
MELO3C035448.2	MELO3C035448.2.1	-3.25399	-		0.0104828	-	chr12	4841914	4842208	Unknown protein
MELO3C004984.2	MELO3C004984.2.1	-1.01986	-		0.0417581	-	chr12	4955098	4958512	tetrahydrocannabinolic acid synthase-like
MELO3C004982.2	MELO3C004982.2.1	3.35087	-		0.00802915	-	chr12	4993356	4995149	Protein nuclear fusion defective 4
MELO3C004974.2	MELO3C004974.2.1	2.98946	-		0.0299276	-	chr12	5209699	5211545	Protein nuclear fusion defective 4
MELO3C004971.2	MELO3C004971.2.1	-1.75955	-		4.93229e-05	-	chr12	5233912	5246443	Shugoshin-1, putative
MELO3C004966.2	MELO3C004966.2.1	-1.10098	-		0.0148684	-	chr12	5443457	5443888	auxin-responsive protein SAUR72-like
MELO3C035470.2	MELO3C035470.2.1	1.33644	-		0.0128953	-	chr12	5445920	5448007	Pentatricopeptide repeat-containing protein
MELO3C035474.2	MELO3C035474.2.1	1.15614	-		0.000253258	-	chr12	5491443	5495018	Peroxiredoxin Q, chloroplastic
MELO3C004957.2	MELO3C004957.2.1	1.16723	-		0.00385512	-	chr12	5608665	5622502	ARM repeat superfamily protein
MELO3C035361.2	MELO3C035361.2.1	1.22218	-		0.0330684	-	chr12	7494632	7499095	Ubiquitin-like protein 5
MELO3C035550.2	MELO3C035550.2.1	-1.07619	-		0.00237325	-	chr12	8575856	8577399	Late embryogenesis abundant protein
MELO3C004785.2	MELO3C004785.2.1	-2.36665	-		0.000327876	-	chr12	10268548	10269278	Stress-response A/B barrel domain-containing protein At5g22580
MELO3C021693.2	MELO3C021693.2.1	-1.55577	-		0.0181724	-	chr12	15404840	15405583	Unknown protein
MELO3C021789.2	MELO3C021789.2.1	-1.55844	-		0.00487125	-	chr12	17143350	17146727	LOB domain-containing protein 4
MELO3C021807.2	MELO3C021807.2.1	-1.09848	-		0.0060255	-	chr12	17524744	17528187	Nucleolin
MELO3C035674.2	MELO3C035674.2.1	3.68294	-		0.0245793	-	chr12	17548423	17549875	Glucan endo-1,3-beta-glucosidase
MELO3C035499.2	MELO3C035499.2.1	-1.72204	-		0.0168321	-	chr12	18731854	18735081	Protein SULFUR DEFICIENCY-INDUCED 1
MELO3C000879.2	MELO3C000879.2.1	-6.43089	-		0.0260188	-	chr12	18917313	18917480	Maturase K
MELO3C002763.2	MELO3C002763.2.1	-1.73678	-		0.000290303	-	chr12	19767311	19767980	Galactosyltransferase family protein
MELO3C002759.2	MELO3C002759.2.1	-4.05599	-7.12897		0.000647898	2.17992e-07	chr12	19799155	19800954	Chitinase family protein
MELO3C002696.2	MELO3C002696.2.1	2.98016	-		0.0132916	-	chr12	20603089	20603824	Senescence_reg domain-containing protein
MELO3C002695.2	MELO3C002695.2.1	-1.00588	-		0.0163488	-	chr12	20611524	20612638	Gibberellin receptor GID1a
MELO3C002673.2	MELO3C002673.2.1	-1.73388	-		0.00139503	-	chr12	20816792	20817531	Unknown protein
MELO3C002615.2	MELO3C002615.2.1	-1.30605	-		0.0416006	-	chr12	21367283	21368805	Late embryogenesis abundant protein (LEA) family protein
MELO3C002610.2	MELO3C002610.2.1	-2.46181	-		0.00210429	-	chr12	21396158	21397328	Pollen Ole e 1 allergen and extensin family protein
MELO3C002607.2	MELO3C002607.2.1	-3.8863	-5.60007		4.99188e-21	5.20308e-41	chr12	21430117	21431580	Sulfate/thiosulfate import ATP-binding protein cysA, putative
MELO3C002576.2	MELO3C002576.2.1	-5.04169	-		0.033844	-	chr12	21694385	21700151	polyphenol oxidase I, chloroplastic-like
MELO3C002550.2	MELO3C002550.2.1	-1.67453	-		0.0165731	-	chr12	21920467	21924596	Flowering locus T/terminal flower 1-like protein
MELO3C002530.2	MELO3C002530.2.1	1.45019	-		0.0401126	-	chr12	22024773	22028148	Serine/threonine-protein kinase
MELO3C002509.2	MELO3C002509.2.1	-1.62577	-		0.0148684	-	chr12	22217024	22222349	Kinesin-like protein
MELO3C002506.2	MELO3C002506.2.1	1.72232	-		0.00611146	-	chr12	22229817	22238994	Receptor-like protein kinase
MELO3C002495.2	MELO3C002495.2.1	3.801	-		0.00548443	-	chr12	22290333	22293152	cysteine-rich receptor-like protein kinase 29
MELO3C002493.2	MELO3C002493.2.1	-1.54314	-		0.023283	-	chr12	22295906	22299568	Transposon Ty3-G Gag-Pol polyprotein
MELO3C002492.2	MELO3C002492.2.1	5.28743	-		2.92648e-05	-	chr12	22299334	22300624	cysteine-rich receptor-like protein kinase 25
MELO3C002491.2	MELO3C002491.2.1	4.09781	-		0.0307216	-	chr12	22303171	22304403	cysteine-rich receptor-like protein kinase 25
MELO3C002476.2	MELO3C002476.2.1	-3.91965	-2.35582		0.000469827	0.0187152	chr12	22399159	22402036	Tryptophan synthase
MELO3C002466.2	MELO3C002466.2.1	-1.26681	-		0.0410152	-	chr12	22450729	22460278	Abnormal spindle-like microcephaly-associated-like protein, putative
MELO3C002438.2	MELO3C002438.2.1	4.93242	-		0.0131918	-	chr12	22638465	22640986	Ankyrin repeat family protein
MELO3C002398.2	MELO3C002398.2.1	1.81632	-		2.12036e-05	-	chr12	22939653	22941620	Cationic amino acid transporter
MELO3C002300.2	MELO3C002300.2.1	-1.23855	-		0.00510048	-	chr12	23644740	23645432	Unknown protein
MELO3C002263.2	MELO3C002263.2.1	1.31472	-		0.0413619	-	chr12	23860484	23863378	Poly [ADP-ribose] polymerase
MELO3C002243.2	MELO3C002243.2.1	-1.24075	-		0.00146438	-	chr12	23960061	23961357	Gibberellin-regulated protein 2
MELO3C002220.2	MELO3C002220.2.1	3.15712	-		0.00498894	-	chr12	24092715	24094535	AAA-ATPase At3g28580-like
MELO3C002193.2	MELO3C002193.2.1	-1.43811	-		0.0467598	-	chr12	24285360	24287055	BAHD acyltransferase At5g47980-like
MELO3C002192.2	MELO3C002192.2.1	-6.10677	-3.17789		4.50548e-06	0.023252	chr12	24288401	24291119	Cytochrome P450
MELO3C002191.2	MELO3C002191.2.1	-5.35685	-2.10197		2.1818e-06	0.0204931	chr12	24294865	24296201	Short-chain dehydrogenase/reductase
MELO3C002123.2	MELO3C002123.2.1	1.61912	-		0.0137197	-	chr12	24756875	24759486	Laccase
MELO3C002114.2	MELO3C002114.2.1	1.04031	-		0.0201965	-	chr12	24810848	24813198	Transmembrane protein, putative
MELO3C002106.2	MELO3C002106.2.1	-1.73301	-		0.0207344	-	chr12	24843747	24847922	Kinesin-like protein
MELO3C002084.2	MELO3C002084.2.1	2.41177	-		0.00668497	-	chr12	24991237	24991695	Protein NEGATIVE REGULATOR OF RESISTANCE
MELO3C002050.2	MELO3C002050.2.1	-1.75289	-		0.0452131	-	chr12	25234067	25239499	MADS box transcription factor
MELO3C002025.2	MELO3C002025.2.1	-1.06191	-		0.035278	-	chr12	25381421	25389779	RING/FYVE/PHD zinc finger superfamily protein
MELO3C002013.2	MELO3C002013.2.1	-1.27815	-		0.00276704	-	chr12	25488833	25489319	LYR motif-containing protein 4
MELO3C001988.2	MELO3C001988.2.1	3.21408	-		0.000859725	-	chr12	25608998	25609780	Calcium-binding EF-hand family protein, putative
MELO3C001981.2	MELO3C001981.2.1	-1.39214	-		0.0230578	-	chr12	25660996	25662486	MYB-related transcription factor
MELO3C001940.2	MELO3C001940.2.1	-1.57801	-		0.0208882	-	chr12	25897226	25901692	Homeobox-leucine zipper family protein

## Sheet: PS 12dpi
Supplementary Table 6.	DEGs in PS at 3, 6 and 12 dpi in ToLCNDV and mock inoculated plants. Log2 (Fold Change) values, gene code, its genomic position in melon genome (v4.0) and functional anotation are shown.
		Log2 (Fold Change)			p-value
GENE	Transcript	ToLCNDV inoculated	Mock inoculated		ToLCNDV inoculated	Mock inoculated	Chromosome	Start	End	Description
MELO3C028578.2	MELO3C028578.2.1	-1.27893	-		0.00149762	-	chr01	230922	231333	Transmembrane protein, putative
MELO3C018439.2	MELO3C018439.2.1	1.6702	-		0.00394341	-	chr01	301619	303522	Calmodulin-binding protein
MELO3C018442.2	MELO3C018442.2.1	1.00743	-		0.00135848	-	chr01	332449	336456	Cyclin-dependent kinase inhibitor
MELO3C018464.2	MELO3C018464.2.1	3.64426	-		0.000230512	-	chr01	477063	478882	Glycosyltransferase
MELO3C018475.2	MELO3C018475.2.1	1.05017	-		0.00380104	-	chr01	530183	533124	Elicitor-responsive protein 3
MELO3C018510.2	MELO3C018510.2.1	1.10454	-		2.97798e-11	-	chr01	761358	764703	somatic embryogenesis receptor kinase 1-like
MELO3C000019.2	MELO3C000019.2.1	4.46399	2.8382		4.25362e-10	0.000152702	chr01	797717	798868	zinc finger protein ZAT10-like
MELO3C018521.2	MELO3C018521.2.1	1.08414	-		0.000162812	-	chr01	874429	880557	DNA polymerase kappa
MELO3C018539.2	MELO3C018539.2.1	6.23182	-		0.000404072	-	chr01	1023454	1024330	pathogenesis-related protein 1-like
MELO3C018540.2	MELO3C018540.2.1	4.75706	-		0.000164621	-	chr01	1030810	1031348	pathogenesis-related protein 1-like
MELO3C018547.2	MELO3C018547.2.1	2.41634	-		0.0222491	-	chr01	1051651	1052250	Pathogenesis-related protein 1
MELO3C018579.2	MELO3C018579.2.1	-1.19091	-		0.0108176	-	chr01	1259659	1260343	Cysteine proteinase inhibitor
MELO3C018598.2	MELO3C018598.2.1	5.67613	-		0.0396332	-	chr01	1396451	1397473	Hydroxyproline-rich glycoprotein family protein
MELO3C018599.2	MELO3C018599.2.1	7.88102	-		0.0234016	-	chr01	1398441	1399314	IgA FC receptor
MELO3C018600.2	MELO3C018600.2.1	6.47214	-		0.000704897	-	chr01	1401333	1402277	IgA FC receptor
MELO3C018645.2	MELO3C018645.2.1	1.89168	-		0.0111649	-	chr01	1759247	1762072	Receptor protein kinase, putative
MELO3C018723.2	MELO3C018723.2.1	1.65539	-		0.0210017	-	chr01	2402256	2405487	Protein LIGHT-DEPENDENT SHORT HYPOCOTYLS 10
MELO3C018728.2	MELO3C018728.2.1	4.41639	-		0.00540638	-	chr01	2446369	2447510	transcription factor bHLH55-like
MELO3C018729.2	MELO3C018729.2.1	-2.39377	-		0.00283531	-	chr01	2456765	2458118	F21O3.6 protein
MELO3C028590.2	MELO3C028590.2.1	6.58628	-		0.0019618	-	chr01	2734068	2736432	Myb transcription factor
MELO3C028644.2	MELO3C028644.2.1	6.60344	-		0.026839	-	chr01	2747739	2749139	transcription factor WER-like
MELO3C018777.2	MELO3C018777.2.1	1.18941	-		0.000385043	-	chr01	2753155	2755822	Serine/threonine-protein kinase
MELO3C018790.2	MELO3C018790.2.1	-5.62279	-4.05473		0.00472209	0.0269248	chr01	2825457	2828165	Alkylmercury lyase
MELO3C018799.2	MELO3C018799.2.1	3.52642	-		0.000312776	-	chr01	2874579	2875579	Cysteine-rich receptor-like kinase
MELO3C018813.2	MELO3C018813.2.1	-1.13756	-		4.92541e-05	-	chr01	2964680	2967879	Ribosomal protein L6
MELO3C018817.2	MELO3C018817.2.1	1.04942	-		0.000478105	-	chr01	3039241	3039938	At5g54970
MELO3C018843.2	MELO3C018843.2.1	3.40973	-		0.0101567	-	chr01	3260109	3262006	Cytochrome b561 and domon domain-containing protein
MELO3C018856.2	MELO3C018856.2.1	4.87434	-		7.99689e-05	-	chr01	3385694	3386853	O-methyltransferase
MELO3C018878.2	MELO3C018878.2.1	3.81955	-		0.00368677	-	chr01	3559447	3560191	Pathogen-induced protein CuPi1
MELO3C000487.2	MELO3C000487.2.1	4.14753	-		9.32165e-05	-	chr01	3568395	3569313	O-methyltransferase, putative
MELO3C018882.2	MELO3C018882.2.1	3.69176	-		0.0184256	-	chr01	3640343	3641443	Unknown protein
MELO3C024214.2	MELO3C024214.2.1	2.30454	-		0.00143654	-	chr01	3993111	3995432	Cytochrome b561 and domon domain-containing protein
MELO3C024199.2	MELO3C024199.2.1	1.84295	-		0.0289704	-	chr01	4081439	4081855	Receptor-like protein
MELO3C024198.2	MELO3C024198.2.1	2.68442	-		0.0173629	-	chr01	4082851	4084013	receptor-like protein kinase
MELO3C028684.2	MELO3C028684.2.1	3.9409	-		1.97192e-05	-	chr01	4088276	4088791	Transmembrane protein, putative
MELO3C024187.2	MELO3C024187.2.1	4.07528	-		1.32359e-05	-	chr01	4189596	4194784	Long chain acyl-CoA synthetase
MELO3C023694.2	MELO3C023694.2.1	3.59031	-		0.0184417	-	chr01	6394591	6396233	Pathogen-related protein
MELO3C023688.2	MELO3C023688.2.1	-1.21115	-		0.00149799	-	chr01	6494563	6495272	proline-rich receptor-like protein kinase PERK2
MELO3C023665.2	MELO3C023665.2.1	3.48166	-		1.82927e-09	-	chr01	7228150	7231676	leucine-rich repeat receptor-like tyrosine-protein kinase PXC3
MELO3C028637.2	MELO3C028637.2.1	1.1997	-		0.000739833	-	chr01	7806090	7806843	Subtilisin-like protease
MELO3C024075.2	MELO3C024075.2.1	3.16786	4.68566		1.66787e-12	9.14582e-27	chr01	8313771	8316016	UPF0496 protein 4-like
MELO3C024088.2	MELO3C024088.2.1	1.05802	-		0.00311995	-	chr01	8848996	8851636	F-box family protein, putative
MELO3C024110.2	MELO3C024110.2.1	1.2323	-		0.00253391	-	chr01	9450911	9451692	At4g16447
MELO3C024898.2	MELO3C024898.2.1	1.33166	-		0.00267754	-	chr01	11251426	11255772	protein TORNADO 1
MELO3C028997.2	MELO3C028997.2.1	-1.5507	-		0.046257	-	chr01	12818516	12819952	NEP1-interacting protein-like 2 isoform X2
MELO3C013206.2	MELO3C013206.2.1	1.09993	-		0.00103953	-	chr01	13746942	13747862	Late embryogenesis abundant (LEA) hydroxyproline-rich glycoprotein family
MELO3C013207.2	MELO3C013207.2.1	3.467	-		0.0407244	-	chr01	13782011	13783838	Heavy metal-associated isoprenylated plant protein 41
MELO3C013287.2	MELO3C013287.2.1	3.91806	1.64804		6.54995e-08	0.0400476	chr01	14978569	14980153	NAC domain-containing protein, putative
MELO3C013289.2	MELO3C013289.2.1	1.80126	-		1.23736e-05	-	chr01	15011431	15012966	expansin-like A2
MELO3C013350.2	MELO3C013350.2.1	-1.17568	-		0.0136846	-	chr01	15952310	15956245	D-3-phosphoglycerate dehydrogenase
MELO3C013439.2	MELO3C013439.2.1	1.0031	-		0.006171	-	chr01	17012690	17016059	Purple acid phosphatase
MELO3C012559.2	MELO3C012559.2.1	2.42833	-		0.000900296	-	chr01	19035067	19038619	polyol transporter 5
MELO3C028796.2	MELO3C028796.2.1	3.44024	-		0.0268991	-	chr01	20918596	20919059	Non-specific lipid transfer protein-like 1
MELO3C020997.2	MELO3C020997.2.1	1.25021	-		0.0346043	-	chr01	23959449	23977577	Sterol 3-beta-glucosyltransferase
MELO3C021060.2	MELO3C021060.2.1	2.53783	-		0.000264701	-	chr01	25501619	25505958	Ureide permease-like protein
MELO3C021078.2	MELO3C021078.2.1	2.51619	-		0.03732	-	chr01	25912573	25913394	Genomic DNA, chromosome 3, P1 clone: MJL12
MELO3C021119.2	MELO3C021119.2.1	1.08169	-		0.000278858	-	chr01	26697179	26697964	Cytochrome b561 and domon domain-containing protein
MELO3C029198.2	MELO3C029198.2.1	-4.45627	-		0.0026911	-	chr01	28273008	28274645	hyoscyamine 6-dioxygenase-like
MELO3C015804.2	MELO3C015804.2.1	1.13004	-		0.0143955	-	chr01	29348549	29351325	heat stress transcription factor A-6b-like isoform X1
MELO3C015888.2	MELO3C015888.2.1	1.53635	-		0.0325793	-	chr01	30414531	30415265	Protein TIC 214
MELO3C015936.2	MELO3C015936.2.1	-1.72922	-		5.83831e-06	-	chr01	30879009	30882853	Lipase
MELO3C015996.2	MELO3C015996.2.1	1.01047	-		1.73183e-05	-	chr01	31347140	31355332	Poly [ADP-ribose] polymerase
MELO3C016005.2	MELO3C016005.2.1	1.54087	-		0.022467	-	chr01	31408850	31411133	universal stress protein A-like protein
MELO3C016041.2	MELO3C016041.2.1	5.16625	-		6.16184e-05	-	chr01	31806492	31812004	Potassium transporter
MELO3C023633.2	MELO3C023633.2.1	3.02169	-		7.13272e-06	-	chr01	32166323	32168243	transcription factor MYB108-like
MELO3C023628.2	MELO3C023628.2.1	5.30239	-		3.94787e-06	-	chr01	32192157	32192629	NIM1-interacting 1, putative
MELO3C023618.2	MELO3C023618.2.1	5.7587	3.96019		3.29943e-12	4.28742e-06	chr01	32245265	32246319	Short-chain dehydrogenase/reductase
MELO3C023579.2	MELO3C023579.2.1	1.49176	-		0.0106379	-	chr01	32573956	32576619	disease resistance protein RGA2-like isoform X1
MELO3C023562.2	MELO3C023562.2.1	2.05637	-		0.0166161	-	chr01	32780338	32783137	DNA-directed RNA polymerases II, IV and V subunit 11-like
MELO3C023554.2	MELO3C023554.2.1	1.29985	-		3.21844e-06	-	chr01	32840431	32844071	nuclear transcription factor Y subunit A-9-like
MELO3C023540.2	MELO3C023540.2.1	1.55549	-		0.00824397	-	chr01	32937021	32937591	Unknown protein
MELO3C023533.2	MELO3C023533.2.1	-1.76133	-		0.0190935	-	chr01	32960151	32960930	Thaumatin-like protein
MELO3C023522.2	MELO3C023522.2.1	3.21161	-		0.0433189	-	chr01	33023315	33023849	At4g12735
MELO3C023497.2	MELO3C023497.2.1	10.2069	5.36988		3.01017e-05	0.0471485	chr01	33194988	33196396	Non-specific lipid-transfer protein
MELO3C028965.2	MELO3C028965.2.1	4.28016	-		2.19502e-08	-	chr01	33235376	33237509	4-coumarate:CoA ligase
MELO3C023493.2	MELO3C023493.2.1	3.6028	-		5.73059e-08	-	chr01	33243310	33245115	4-coumarate:CoA ligase
MELO3C023423.2	MELO3C023423.2.1	2.58409	-		0.0226908	-	chr01	33719016	33720112	cucumber peeling cupredoxin-like
MELO3C023418.2	MELO3C023418.2.1	1.79854	-		0.000163273	-	chr01	33738674	33741099	Tetratricopeptide repeat (TPR)-like superfamily protein
MELO3C029250.2	MELO3C029250.2.1	-1.39034	-3.03908		0.048593	0.000411569	chr01	33748027	33748937	Epidermal patterning factor-like protein, putative
MELO3C023392.2	MELO3C023392.2.1	2.13605	-		0.00162087	-	chr01	33865463	33868983	Serine/threonine-protein kinase
MELO3C023384.2	MELO3C023384.2.1	1.21602	-		6.55917e-07	-	chr01	33911666	33915375	DUF2921 family protein
MELO3C024236.2	MELO3C024236.2.1	4.11485	-		9.85281e-05	-	chr01	34258055	34267980	G-type lectin S-receptor-like serine/threonine-protein kinase isoform X1
MELO3C024238.2	MELO3C024238.2.1	6.67798	4.35672		4.24338e-12	1.58647e-05	chr01	34268263	34270351	G-type lectin S-receptor-like serine/threonine-protein kinase isoform X1
MELO3C028979.2	MELO3C028979.2.1	7.12255	5.1483		3.42407e-11	3.82726e-06	chr01	34271361	34272638	G-type lectin S-receptor-like serine/threonine-protein kinase isoform X2
MELO3C024242.2	MELO3C024242.2.1	-1.03987	-		0.000308322	-	chr01	34294134	34295132	ATP-dependent RNA helicase DDX11-like protein, putative
MELO3C024269.2	MELO3C024269.2.1	2.52002	-		0.00265259	-	chr01	34434913	34437003	Ankyrin repeat-containing protein family
MELO3C024304.2	MELO3C024304.2.1	2.09552	-		0.00704059	-	chr01	34684617	34685429	RING-H2 finger protein ATL60-like
MELO3C024308.2	MELO3C024308.2.1	1.40579	-		0.00704059	-	chr01	34721747	34723074	LL-diaminopimelate aminotransferase
MELO3C024358.2	MELO3C024358.2.1	-1.07667	-		2.4567e-05	-	chr01	35121396	35124672	NAD(P)-binding Rossmann-fold superfamily protein
MELO3C024371.2	MELO3C024371.2.1	2.85501	1.22018		3.01648e-20	0.000322397	chr01	35233261	35235061	Hydroxyproline-rich glycoprotein family protein
MELO3C024374.2	MELO3C024374.2.1	1.17122	-		0.00584005	-	chr01	35244926	35249399	U-box domain-containing protein 35-like isoform X1
MELO3C024412.2	MELO3C024412.2.1	3.51764	-		0.000271987	-	chr01	35505688	35511569	Receptor-like protein kinase
MELO3C024423.2	MELO3C024423.2.1	2.61952	-		0.0304953	-	chr01	35543006	35547858	Receptor-like protein kinase
MELO3C024444.2	MELO3C024444.2.1	2.67777	-		2.17676e-06	-	chr01	35721748	35722635	Avr9/Cf-9 rapidly elicited protein
MELO3C015240.2	MELO3C015240.2.1	2.82557	-		0.0495034	-	chr02	196859	197158	DUF761 domain protein
MELO3C015265.2	MELO3C015265.2.1	2.91994	-		0.0254485	-	chr02	389101	391244	calmodulin-binding protein 60 B-like isoform X2
MELO3C015266.2	MELO3C015266.2.1	4.65524	-		0.00416913	-	chr02	396777	408463	calmodulin-binding protein 60 C-like isoform X1
MELO3C015300.2	MELO3C015300.2.1	4.24434	-		0.0105608	-	chr02	626882	628450	Purine permease
MELO3C015314.2	MELO3C015314.2.1	2.53342	-		9.70528e-10	-	chr02	705070	706214	protein SRC2-like
MELO3C015355.2	MELO3C015355.2.1	1.95243	-		1.49521e-06	-	chr02	966558	970417	protein CUP-SHAPED COTYLEDON 3-like
MELO3C015357.2	MELO3C015357.2.1	1.82339	-		0.00291447	-	chr02	972060	974819	protein CUP-SHAPED COTYLEDON 3-like
MELO3C015359.2	MELO3C015359.2.1	5.95711	-		0.00278389	-	chr02	1000458	1003644	histidine-containing phosphotransfer protein 1-like
MELO3C015388.2	MELO3C015388.2.1	5.43732	-		7.08483e-06	-	chr02	1232509	1237286	cytochrome P450 CYP72A219-like
MELO3C015406.2	MELO3C015406.2.1	1.19133	-		0.00245459	-	chr02	1367327	1381672	RNA-dependent RNA polymerase
MELO3C015415.2	MELO3C015415.2.1	1.6753	-		0.0229053	-	chr02	1443816	1447402	receptor-like protein kinase 5
MELO3C015488.2	MELO3C015488.2.1	3.9333	-		0.00166058	-	chr02	2188365	2191331	Basic helix-loop-helix transcription factor
MELO3C015503.2	MELO3C015503.2.1	4.14332	-		0.000953265	-	chr02	2336486	2338777	phenylalanine ammonia-lyase-like
MELO3C015511.2	MELO3C015511.2.1	3.13692	-		0.0162414	-	chr02	2391189	2394971	Cytochrome P450, putative
MELO3C015514.2	MELO3C015514.2.1	1.19725	-		0.0286172	-	chr02	2427021	2429651	12-oxophytodienoate reductase 3
MELO3C000589.2	MELO3C000589.2.1	5.62532	4.06492		0.00122166	0.0280214	chr02	2513471	2513854	Kinase family protein
MELO3C015528.2	MELO3C015528.2.1	3.59778	-		0.000252133	-	chr02	2566353	2568467	Protein LURP-one-related 15
MELO3C015552.2	MELO3C015552.2.1	2.43139	-		1.32521e-06	-	chr02	2756541	2760503	sucrose synthase
MELO3C015571.2	MELO3C015571.2.1	6.00449	-		3.27814e-07	-	chr02	2944511	2946982	LRR receptor-like serine/threonine-protein kinase GSO1
MELO3C029317.2	MELO3C029317.2.1	-3.63506	-5.72107		1.00465e-07	7.72426e-17	chr02	3785719	3789716	L-ascorbate oxidase
MELO3C015676.2	MELO3C015676.2.1	4.17654	-		0.0195726	-	chr02	4498266	4500674	Serine/threonine-protein kinase
MELO3C015677.2	MELO3C015677.2.1	2.98013	1.35546		1.24027e-08	0.0198766	chr02	4503247	4505698	Serine/threonine-protein kinase
MELO3C015223.2	MELO3C015223.2.1	2.36318	-		0.00754899	-	chr02	4829898	4841078	beta-glucosidase 12-like
MELO3C015185.2	MELO3C015185.2.1	3.7213	-		9.78418e-05	-	chr02	5849841	5850920	MP domain-containing protein
MELO3C015184.2	MELO3C015184.2.1	3.94159	-		2.56113e-05	-	chr02	5859890	5861082	MP domain-containing protein
MELO3C015151.2	MELO3C015151.2.1	-1.37033	-		0.00581181	-	chr02	6532082	6537161	Alanine:glyoxylate aminotransferase
MELO3C032345.2	MELO3C032345.2.1	1.69515	-		4.99625e-05	-	chr02	7227815	7229009	Plant cadmium resistance 2, putative
MELO3C015004.2	MELO3C015004.2.1	2.41079	-		0.00871393	-	chr02	8360234	8361137	MLP-like protein 328
MELO3C027760.2	MELO3C027760.2.1	3.47259	-		0.0143848	-	chr02	9157252	9158537	Pyruvate kinase
MELO3C015057.2	MELO3C015057.2.1	3.17938	-		0.00187734	-	chr02	10648510	10649864	RING-type E3 ubiquitin transferase
MELO3C015051.2	MELO3C015051.2.1	-1.26016	-		0.000213165	-	chr02	10816684	10820014	RING-type E3 ubiquitin transferase
MELO3C010016.2	MELO3C010016.2.1	-1.20666	-		0.03829	-	chr02	11624261	11624663	transcription initiation factor TFIID subunit 12
MELO3C010045.2	MELO3C010045.2.1	-1.29777	-		0.000155812	-	chr02	12325894	12336056	Phosphoglycolate phosphatase-like protein
MELO3C010070.2	MELO3C010070.2.1	1.43988	-		0.00401721	-	chr02	12879216	12883157	Lysine ketoglutarate reductase trans-splicing-like protein
MELO3C010166.2	MELO3C010166.2.1	-1.17523	-		0.00284533	-	chr02	14981328	14982719	RING-H2 finger protein ATL13
MELO3C010182.2	MELO3C010182.2.1	3.2859	-		0.0392011	-	chr02	15131565	15132396	Glycine-rich protein
MELO3C010184.2	MELO3C010184.2.1	5.45345	3.74246		9.92166e-05	0.0116976	chr02	15138682	15139456	glycine-rich protein DOT1-like
MELO3C010229.2	MELO3C010229.2.1	-1.20105	-		2.44438e-05	-	chr02	15681125	15685544	omega-6 fatty acid desaturase, chloroplastic
MELO3C010250.2	MELO3C010250.2.1	1.46128	-		0.0324797	-	chr02	15878106	15879601	acidic mammalian chitinase-like
MELO3C010254.2	MELO3C010254.2.1	1.82589	-		0.00700082	-	chr02	15906271	15924520	dicer-like protein 4 isoform X1
MELO3C010264.2	MELO3C010264.2.1	1.48381	-		0.00894408	-	chr02	15976550	15977648	Zinc/RING finger 3
MELO3C010302.2	MELO3C010302.2.1	5.2192	-		0.0253559	-	chr02	16687315	16692019	Exostosin family protein
MELO3C010341.2	MELO3C010341.2.1	-2.65619	-		0.00972609	-	chr02	17354064	17355194	ethylene-responsive transcription factor WIN1-like
MELO3C029668.2	MELO3C029668.2.1	4.35244	-		0.0470203	-	chr02	18335601	18339133	Soul heme-binding family protein
MELO3C025316.2	MELO3C025316.2.1	-1.19194	-		7.39443e-09	-	chr02	19093662	19103155	Cytosolic Fe-S cluster assembly factor NBP35
MELO3C025324.2	MELO3C025324.2.1	1.53879	-		0.00636583	-	chr02	19221068	19223791	Leucine-rich repeat extensin-like protein 4
MELO3C001419.2	MELO3C001419.2.1	3.14521	-		0.00249841	-	chr02	19664557	19664804	Aaa-atpase
MELO3C025343.2	MELO3C025343.2.1	1.09091	-		0.00194773	-	chr02	19684528	19685325	transcription repressor OFP8-like
MELO3C024627.2	MELO3C024627.2.1	2.15759	-		0.00543997	-	chr02	19984717	19990972	Dynein light chain family protein
MELO3C024628.2	MELO3C024628.2.1	2.46924	-		0.000185239	-	chr02	19988784	19991809	E3 ubiquitin-protein ligase TRIM9
MELO3C024655.2	MELO3C024655.2.1	-2.65127	-		0.0407877	-	chr02	20427979	20431311	Delta 9 desaturase, putative
MELO3C024683.2	MELO3C024683.2.1	1.14457	-		4.59115e-05	-	chr02	20979862	20981959	Pentatricopeptide repeat-containing family protein
MELO3C017503.2	MELO3C017503.2.1	1.23612	-		0.00053596	-	chr02	22232605	22233412	Glutamine dumper, putative
MELO3C017493.2	MELO3C017493.2.1	1.70736	-		0.0344099	-	chr02	22348415	22348726	Unknown protein
MELO3C017470.2	MELO3C017470.2.1	5.30911	-		0.00695309	-	chr02	22624137	22625105	Hexosyltransferase
MELO3C017424.2	MELO3C017424.2.1	2.5525	-		4.98601e-08	-	chr02	23325650	23329684	transcription factor bHLH35
MELO3C029529.2	MELO3C029529.2.1	1.38157	-		0.00540158	-	chr02	23445805	23448991	Plant intracellular Ras-group-related LRR protein 6
MELO3C017364.2	MELO3C017364.2.1	3.49097	-		0.0327361	-	chr02	23898420	23900462	Ribosomal protein L19
MELO3C017357.2	MELO3C017357.2.1	1.30183	-		3.68331e-05	-	chr02	23942035	23945327	Auxin efflux carrier component
MELO3C017355.2	MELO3C017355.2.1	-1.43167	-		0.024083	-	chr02	23977221	23977965	WUSCHEL-related homeobox 1
MELO3C017297.2	MELO3C017297.2.1	5.37555	2.52055		4.44231e-26	3.01088e-06	chr02	24480388	24482160	protein ASPARTIC PROTEASE IN GUARD CELL 1-like
MELO3C017283.2	MELO3C017283.2.1	2.37305	-		0.0245493	-	chr02	24603206	24603619	Transmembrane protein, putative
MELO3C017282.2	MELO3C017282.2.1	-4.99105	-		0.0168801	-	chr02	24608225	24608983	oleosin 1
MELO3C029753.2	MELO3C029753.2.1	4.95585	-		0.00377011	-	chr02	25043235	25050056	Respiratory burst oxidase-like protein
MELO3C017208.2	MELO3C017208.2.1	1.38802	-		0.0015971	-	chr02	25146409	25150256	SNAP25 homologous protein SNAP33
MELO3C017200.2	MELO3C017200.2.1	1.03334	-		0.000945587	-	chr02	25211219	25215461	LRR receptor-like kinase family protein
MELO3C017185.2	MELO3C017185.2.1	3.8187	-		2.35379e-07	-	chr02	25323802	25325467	NAC domain protein,
MELO3C017177.2	MELO3C017177.2.1	6.5605	-		0.0102385	-	chr02	25361569	25363302	GDSL esterase/lipase
MELO3C017159.2	MELO3C017159.2.1	1.16408	-		0.00475478	-	chr02	25466508	25471922	ABC transporter A family member 2
MELO3C017151.2	MELO3C017151.2.1	1.1399	-		0.0229659	-	chr02	25517451	25520461	protein NRT1/ PTR FAMILY 2.11-like
MELO3C017130.2	MELO3C017130.2.1	1.34133	-		0.0289461	-	chr02	25672970	25676625	Enhanced disease susceptibility 1
MELO3C026243.2	MELO3C026243.2.1	1.43109	-		0.00148069	-	chr02	26403848	26406018	Receptor-like protein kinase
MELO3C026238.2	MELO3C026238.2.1	3.45087	-		4.11524e-06	-	chr02	26425208	26426075	peptide methionine sulfoxide reductase-like
MELO3C026237.2	MELO3C026237.2.1	3.3404	-		0.0244586	-	chr02	26430318	26431853	DELLA protein RGL2
MELO3C026229.2	MELO3C026229.2.1	-1.19831	-		0.000649376	-	chr02	26476003	26478990	argininosuccinate synthase, chloroplastic-like
MELO3C026220.2	MELO3C026220.2.1	1.09323	-		0.0338306	-	chr02	26527140	26529534	F-box/FBD/LRR-repeat protein At1g13570
MELO3C026214.2	MELO3C026214.2.1	3.44322	5.67278		0.00224746	1.53979e-07	chr02	26578798	26579521	Calcium-binding protein
MELO3C026188.2	MELO3C026188.2.1	3.11158	-		0.0463867	-	chr02	26727907	26729819	omega-hydroxypalmitate O-feruloyl transferase
MELO3C026173.2	MELO3C026173.2.1	3.01604	-		0.0118319	-	chr02	26811694	26814385	transcription factor bHLH137-like
MELO3C008116.2	MELO3C008116.2.1	1.55504	-		0.0233407	-	chr03	750759	762010	Magnesium transporter NIPA
MELO3C008122.2	MELO3C008122.2.1	1.51437	-		0.0370111	-	chr03	797263	798954	subtilisin-like protease SBT3.17 isoform X1
MELO3C008136.2	MELO3C008136.2.1	8.67226	-		0.000681207	-	chr03	950732	954971	Aminotransferase
MELO3C008139.2	MELO3C008139.2.1	3.78522	-		0.00603902	-	chr03	1068844	1073883	Metal transporter protein
MELO3C008149.2	MELO3C008149.2.1	2.12985	-		3.5449e-07	-	chr03	1163259	1172229	LEAF RUST 10 DISEASE-RESISTANCE LOCUS RECEPTOR-LIKE PROTEIN KINASE-like 1.4 isoform X1
MELO3C008159.2	MELO3C008159.2.1	4.08992	-		0.0026227	-	chr03	1304999	1307585	Receptor-like kinase
MELO3C008169.2	MELO3C008169.2.1	-2.07918	-		0.0117647	-	chr03	1428516	1429449	Glutaredoxin
MELO3C008175.2	MELO3C008175.2.1	5.89568	-		7.41096e-10	-	chr03	1584861	1587998	WRKY transcription factor
MELO3C008176.2	MELO3C008176.2.1	-1.03144	-		0.0472148	-	chr03	1606368	1607011	Unknown protein
MELO3C008215.2	MELO3C008215.2.1	3.96792	-		3.68942e-09	-	chr03	2019911	2022625	Lysine histidine transporter
MELO3C008224.2	MELO3C008224.2.1	2.6958	-		0.00204018	-	chr03	2094261	2095490	Aspartic proteinase nepenthesin-1
MELO3C008250.2	MELO3C008250.2.1	2.14949	-		0.0270248	-	chr03	2349866	2351708	ras-related protein Rab2BV
MELO3C008252.2	MELO3C008252.2.1	5.47211	2.46927		1.90753e-11	0.0051473	chr03	2394470	2395370	Protease inhibitor/seed storage/lipid transfer family protein
MELO3C008319.2	MELO3C008319.2.1	2.70976	-		0.00183237	-	chr03	3604770	3608247	Laccase
MELO3C008366.2	MELO3C008366.2.1	4.29118	-		0.000423301	-	chr03	4526610	4528526	Extensin
MELO3C008382.2	MELO3C008382.2.1	6.78505	5.07447		0.00447804	0.0445404	chr03	5033724	5034071	extensin-3-like
MELO3C008400.2	MELO3C008400.2.1	3.28782	-		0.0197264	-	chr03	5422563	5423294	Dof zinc finger protein
MELO3C008466.2	MELO3C008466.2.1	3.03469	-		0.000679774	-	chr03	7088807	7089606	Calcium-binding family protein
MELO3C010614.2	MELO3C010614.2.1	-1.28167	-		0.0362734	-	chr03	8599248	8603842	chlorophyllide a oxygenase, chloroplastic
MELO3C010615.2	MELO3C010615.2.1	1.21674	-		0.0212915	-	chr03	8599248	8600630	At1g44414
MELO3C010587.2	MELO3C010587.2.1	2.38853	-		0.000896599	-	chr03	9175410	9176655	Transmembrane protein, putative
MELO3C010580.2	MELO3C010580.2.1	1.10208	-		0.0147873	-	chr03	9312804	9315025	Pentatricopeptide repeat-containing protein
MELO3C030128.2	MELO3C030128.2.1	-1.08114	-		0.0436314	-	chr03	9867313	9876753	p-loop nucleoside triphosphate hydrolase superfamily protein
MELO3C011591.2	MELO3C011591.2.1	4.40662	-		0.00100711	-	chr03	13155219	13156664	Nodulation signaling pathway 2 protein, putative
MELO3C029971.2	MELO3C029971.2.1	3.06147	-		0.00571343	-	chr03	14572021	14574774	IST1-like protein
MELO3C030194.2	MELO3C030194.2.1	-5.04181	-		0.00521327	-	chr03	15524394	15527652	Unknown protein
MELO3C025017.2	MELO3C025017.2.1	2.91697	-		0.0377148	-	chr03	18062092	18062481	Ribosomal protein S12
MELO3C025025.2	MELO3C025025.2.1	3.27762	-		0.0191741	-	chr03	18165216	18168902	Abscisic stress ripening-like protein
MELO3C025034.2	MELO3C025034.2.1	-1.13549	-		0.000516294	-	chr03	18408997	18411603	peroxiredoxin Q, chloroplastic
MELO3C019932.2	MELO3C019932.2.1	2.80555	-		0.0093487	-	chr03	20485799	20488669	Calcium-dependent protein kinase, putative
MELO3C019917.2	MELO3C019917.2.1	1.00802	-		0.0297917	-	chr03	20747573	20749488	Hsp20/alpha crystallin family protein
MELO3C019850.2	MELO3C019850.2.1	2.29581	-		0.000288159	-	chr03	21629490	21631725	Unknown protein
MELO3C019835.2	MELO3C019835.2.1	2.48349	-		0.000195323	-	chr03	21970541	21974482	Protein nuclear fusion defective 4
MELO3C019814.2	MELO3C019814.2.1	1.84745	-		0.000212163	-	chr03	22221026	22233015	ABC transporter G family member
MELO3C019791.2	MELO3C019791.2.1	1.11653	-		2.6495e-05	-	chr03	22412056	22417489	patatin-like protein 6
MELO3C019779.2	MELO3C019779.2.1	-5.92352	-		0.00262473	-	chr03	22518523	22523204	U4/U6 small nuclear ribonucleoprotein PRP4-like protein
MELO3C026529.2	MELO3C026529.2.1	2.36173	-		1.44014e-05	-	chr03	22920569	22922737	glycosyltransferase family 92 protein At1g27200
MELO3C027420.2	MELO3C027420.2.1	1.35182	-		0.00749959	-	chr03	22969561	22971468	Serine/threonine-protein kinase cx32
MELO3C011495.2	MELO3C011495.2.1	1.00711	-		0.0101479	-	chr03	23281080	23298396	endoribonuclease Dicer homolog 3
MELO3C011476.2	MELO3C011476.2.1	4.71642	-		0.0373254	-	chr03	23470004	23470660	Ankyrin repeat family protein
MELO3C011472.2	MELO3C011472.2.1	1.07819	-		0.0149663	-	chr03	23489045	23491025	Ankyrin repeat-containing protein
MELO3C030287.2	MELO3C030287.2.1	3.56862	-		0.00330126	-	chr03	23498091	23499790	WRKY transcription factor, putative
MELO3C011460.2	MELO3C011460.2.1	2.41183	-		0.0291694	-	chr03	23554983	23555654	Transmembrane protein, putative
MELO3C011443.2	MELO3C011443.2.1	2.29195	-		0.00105324	-	chr03	23650310	23653016	Glycosyltransferase
MELO3C011435.2	MELO3C011435.2.1	3.62126	-		2.83479e-19	-	chr03	23690118	23700420	ABC transporter G family member 29-like
MELO3C011432.2	MELO3C011432.2.1	2.08976	-		0.00489961	-	chr03	23732372	23736509	WRKY family transcription factor
MELO3C011389.2	MELO3C011389.2.1	4.38913	-		4.68161e-05	-	chr03	24034005	24035288	Alpha/beta-Hydrolases superfamily protein
MELO3C011295.2	MELO3C011295.2.1	2.63281	-		0.000690053	-	chr03	24792780	24794786	WRKY transcription factor, putative
MELO3C011286.2	MELO3C011286.2.1	2.36779	-		0.00711915	-	chr03	24902355	24903500	ethylene-responsive transcription factor ERF003-like
MELO3C011277.2	MELO3C011277.2.1	1.85982	-		0.00644301	-	chr03	24961643	24963531	Flotillin-like protein 1
MELO3C011275.2	MELO3C011275.2.1	1.61007	-		0.0326947	-	chr03	24973810	24974670	Serine-rich protein-like protein
MELO3C011232.2	MELO3C011232.2.1	2.0253	-		0.0148161	-	chr03	25276474	25280979	Boron transporter-like protein
MELO3C011223.2	MELO3C011223.2.1	3.76552	-		0.00549069	-	chr03	25340437	25340781	Dirigent protein
MELO3C011171.2	MELO3C011171.2.1	1.12066	-		0.00072096	-	chr03	25738723	25741552	AIG2-like protein D
MELO3C011117.2	MELO3C011117.2.1	1.0365	-		0.00448371	-	chr03	26199097	26202542	receptor-like protein kinase HSL1
MELO3C001274.2	MELO3C001274.2.1	2.70021	4.32868		0.00101847	4.03646e-08	chr03	26372467	26372865	mitochondrial uncoupling protein 5-like
MELO3C011101.2	MELO3C011101.2.1	3.53907	5.21601		8.67988e-08	5.38204e-16	chr03	26375270	26375729	mitochondrial uncoupling protein 5-like
MELO3C011008.2	MELO3C011008.2.1	3.91751	-		0.000526555	-	chr03	27015343	27016361	Gibberellin-regulated protein 2
MELO3C011000.2	MELO3C011000.2.1	2.5909	-		1.57954e-05	-	chr03	27059197	27060885	Cytokinin riboside 5'-monophosphate phosphoribohydrolase
MELO3C010999.2	MELO3C010999.2.1	4.41564	-		0.0242024	-	chr03	27075693	27076052	auxin-induced protein 15A-like
MELO3C010974.2	MELO3C010974.2.1	1.01025	-		0.0410863	-	chr03	27287107	27288136	thioredoxin H1-like
MELO3C010942.2	MELO3C010942.2.1	-3.12017	-		0.0042453	-	chr03	27518369	27519590	protein RADIALIS-like 4
MELO3C010923.2	MELO3C010923.2.1	1.60955	-		1.60142e-05	-	chr03	27622562	27625745	NAC domain-containing protein 13-like
MELO3C010909.2	MELO3C010909.2.1	1.89741	-		0.000346537	-	chr03	27689823	27694218	wall-associated receptor kinase-like 14
MELO3C010899.2	MELO3C010899.2.1	3.59797	-		0.0213114	-	chr03	27741289	27743427	serpin-ZX-like
MELO3C010895.2	MELO3C010895.2.1	-1.00317	-		0.0143296	-	chr03	27757842	27758520	Transmembrane protein, putative
MELO3C010865.2	MELO3C010865.2.1	3.20601	-		0.00773587	-	chr03	27934861	27935318	Calcium-binding EF-hand family protein, putative
MELO3C010864.2	MELO3C010864.2.1	4.04396	-		0.00193817	-	chr03	27941118	27941842	Calcium-binding EF-hand family protein, putative
MELO3C010854.2	MELO3C010854.2.1	4.55804	-		0.00524849	-	chr03	27991497	27995365	glutamate receptor 3.2-like
MELO3C010847.2	MELO3C010847.2.1	1.26163	-		0.000780896	-	chr03	28043110	28044944	heat stress transcription factor B-4
MELO3C010831.2	MELO3C010831.2.1	4.0303	-		0.0404946	-	chr03	28197653	28198070	Unknown protein
MELO3C010826.2	MELO3C010826.2.1	3.54828	-		0.00299656	-	chr03	28214790	28218285	Receptor-kinase, putative
MELO3C010825.2	MELO3C010825.2.1	6.7544	4.61048		0.000618711	0.0291501	chr03	28218855	28226256	Receptor-kinase, putative
MELO3C010817.2	MELO3C010817.2.1	1.52407	-		1.70672e-08	-	chr03	28252992	28255565	Subtilisin-like protease
MELO3C010775.2	MELO3C010775.2.1	1.89799	-		0.00184178	-	chr03	28553863	28554827	Homeobox transcription factor KN4
MELO3C010706.2	MELO3C010706.2.1	1.32621	-		0.000105228	-	chr03	28973335	28975450	Pectate lyase
MELO3C010703.2	MELO3C010703.2.1	1.41472	-		0.0251698	-	chr03	28991383	28994372	protein terminal ear1-like
MELO3C003316.2	MELO3C003316.2.1	-2.18515	-		0.0337616	-	chr04	94308	95253	Ubiquitin ligase protein cop1
MELO3C003336.2	MELO3C003336.2.1	5.26628	-		0.00130168	-	chr04	229892	231947	expansin-like B1
MELO3C003371.2	MELO3C003371.2.1	-1.28213	-		0.00573859	-	chr04	498019	500390	Expansin-like protein
MELO3C003382.2	MELO3C003382.2.1	2.92735	-		0.00118362	-	chr04	644138	649213	protein NRT1/ PTR FAMILY 7.3-like
MELO3C003387.2	MELO3C003387.2.1	3.58945	-4.22589		0.000802424	0.0441187	chr04	718861	722499	Cytochrome P450 family ent-kaurenoic acid oxidase
MELO3C003390.2	MELO3C003390.2.1	2.90139	-		2.94965e-05	-	chr04	743197	745438	NAC domain protein,
MELO3C003419.2	MELO3C003419.2.1	1.80545	-		0.00264373	-	chr04	962808	964181	Tetraspanin
MELO3C003422.2	MELO3C003422.2.1	-1.04848	-		0.0175404	-	chr04	979759	981191	RING-H2 finger protein ATL29-like
MELO3C003458.2	MELO3C003458.2.1	-1.88951	-		0.0133675	-	chr04	1298071	1299051	RING-type E3 ubiquitin transferase
MELO3C003547.2	MELO3C003547.2.1	1.57821	-		0.00302714	-	chr04	2051335	2052394	blue copper protein-like
MELO3C003554.2	MELO3C003554.2.1	1.51842	-		0.000470167	-	chr04	2119143	2120525	homeobox-leucine zipper protein ATHB-6-like
MELO3C003576.2	MELO3C003576.2.1	-1.07372	-		0.000102402	-	chr04	2280558	2281877	Microsomal signal peptidase 12kDa subunit
MELO3C030436.2	MELO3C030436.2.1	1.66283	-		0.0107188	-	chr04	2588411	2591370	MLO-like protein
MELO3C003633.2	MELO3C003633.2.1	4.48611	-		4.46276e-06	-	chr04	2743081	2745158	Receptor-like kinase
MELO3C003634.2	MELO3C003634.2.1	2.02808	-		0.00319638	-	chr04	2746282	2749203	Receptor-like kinase
MELO3C003648.2	MELO3C003648.2.1	1.43823	-		0.000759181	-	chr04	2841826	2845163	Transmembrane protein, putative
MELO3C003656.2	MELO3C003656.2.1	1.14982	-		0.0210178	-	chr04	2916235	2919710	potassium channel KAT3
MELO3C003686.2	MELO3C003686.2.1	1.39609	-		0.00311592	-	chr04	3141993	3144829	transcription factor HY5
MELO3C003706.2	MELO3C003706.2.1	-1.03208	-		0.0297313	-	chr04	3307493	3311347	Myosin heavy chain-related protein
MELO3C003721.2	MELO3C003721.2.1	1.80498	-		5.95566e-05	-	chr04	3433937	3434975	Beta-1,3-N-acetylglucosaminyltransferase family protein
MELO3C003735.2	MELO3C003735.2.1	1.12104	-		0.035789	-	chr04	3546623	3549664	Alcohol dehydrogenase, putative
MELO3C003737.2	MELO3C003737.2.1	3.23197	-		4.98337e-06	-	chr04	3581832	3586890	Subtilisin-like protease
MELO3C030375.2	MELO3C030375.2.1	-1.30611	-		0.0123514	-	chr04	3773755	3778497	Unknown protein
MELO3C003811.2	MELO3C003811.2.1	-1.01056	-		0.000960168	-	chr04	4751799	4752745	50S ribosomal protein l31
MELO3C003817.2	MELO3C003817.2.1	-1.65551	-		0.00135184	-	chr04	4815886	4817054	DNA polymerase epsilon catalytic subunit A
MELO3C003821.2	MELO3C003821.2.1	1.36665	-		0.0468951	-	chr04	4881743	4884284	agglutinin-like
MELO3C003838.2	MELO3C003838.2.1	-1.09555	-		0.00710092	-	chr04	5211070	5214283	Erythronate-4-phosphate dehydrogenase family protein
MELO3C003856.2	MELO3C003856.2.1	-2.05192	-		0.00111126	-	chr04	5460973	5462974	AT3g19540/T31J18_4
MELO3C003886.2	MELO3C003886.2.1	1.83849	-		0.0105991	-	chr04	6043886	6045218	Hexosyltransferase
MELO3C026488.2	MELO3C026488.2.1	4.40425	2.42492		3.62965e-05	0.0357982	chr04	6652981	6656558	cytochrome P450 82A3-like
MELO3C026495.2	MELO3C026495.2.1	1.7448	-		0.000164999	-	chr04	7100999	7103469	cytochrome P450 CYP82D47-like
MELO3C018237.2	MELO3C018237.2.1	1.13239	-		0.00649864	-	chr04	7741217	7743433	NAC domain-containing protein 18-like
MELO3C018228.2	MELO3C018228.2.1	8.77121	-		1.67812e-06	-	chr04	7914981	7915820	Heat shock 21-like protein
MELO3C000251.2	MELO3C000251.2.1	1.0454	-		0.0240793	-	chr04	8323485	8323937	Protein LAZ1
MELO3C018168.2	MELO3C018168.2.1	1.86926	-		2.60605e-06	-	chr04	8964045	8968192	Serine/threonine-protein kinase
MELO3C018144.2	MELO3C018144.2.1	1.70805	3.73706		0.00226973	1.2825e-12	chr04	9540036	9542595	Scarecrow-like protein
MELO3C018138.2	MELO3C018138.2.1	-1.02825	-		0.00130613	-	chr04	9675644	9677476	C2H2-like zinc finger protein
MELO3C018106.2	MELO3C018106.2.1	6.1775	-		0.03829	-	chr04	10306500	10312720	ABC transporter B family protein
MELO3C018060.2	MELO3C018060.2.1	1.42636	-		0.000484817	-	chr04	11288892	11295712	3-ketoacyl-CoA thiolase 2, peroxisomal-like
MELO3C012793.2	MELO3C012793.2.1	-1.4148	-		2.43056e-05	-	chr04	11703072	11703684	acanthoscurrin-2-like
MELO3C012824.2	MELO3C012824.2.1	2.70697	-		0.0303514	-	chr04	12476381	12478290	Cytochrome P450, putative
MELO3C012862.2	MELO3C012862.2.1	1.44132	-		0.00171091	-	chr04	13247896	13253907	Phospholipid--sterol o-acyltransferase
MELO3C012873.2	MELO3C012873.2.1	9.74216	-		0.000308074	-	chr04	13529835	13532079	NAC domain protein,
MELO3C012880.2	MELO3C012880.2.1	1.5119	-		0.0177354	-	chr04	13682089	13682853	Protein LIGHT-DEPENDENT SHORT HYPOCOTYLS 3
MELO3C012984.2	MELO3C012984.2.1	-5.56525	-		0.029035	-	chr04	15240204	15243951	Myosin heavy chain kinase B
MELO3C012987.2	MELO3C012987.2.1	1.89595	-		0.000421419	-	chr04	15281374	15282288	Avr9/Cf-9 rapidly elicited protein
MELO3C012998.2	MELO3C012998.2.1	2.9502	-		2.28798e-05	-	chr04	15550553	15558377	ABC transporter G family member 29-like
MELO3C013000.2	MELO3C013000.2.1	-1.00195	-		0.038254	-	chr04	15576749	15581970	Malic enzyme
MELO3C013014.2	MELO3C013014.2.1	3.83378	2.16211		4.70206e-07	0.00792845	chr04	15737943	15740080	Inositol oxygenase
MELO3C013020.2	MELO3C013020.2.1	1.40757	-		0.0010492	-	chr04	15872393	15878780	Receptor-like protein kinase
MELO3C013021.2	MELO3C013021.2.1	3.68439	-		0.00122395	-	chr04	15889458	15899775	Receptor protein kinase, putative
MELO3C013043.2	MELO3C013043.2.1	-1.01338	-		0.00906649	-	chr04	16211556	16212448	Dof zinc finger protein
MELO3C013057.2	MELO3C013057.2.1	-1.54474	-		0.00746294	-	chr04	16494900	16500886	protein HOTHEAD-like
MELO3C013066.2	MELO3C013066.2.1	6.09693	-		0.000236303	-	chr04	16774422	16780154	Ankyrin repeat-containing protein
MELO3C025811.2	MELO3C025811.2.1	1.13685	-		0.00292089	-	chr04	17947292	17948884	Protein BIG GRAIN 1-like B
MELO3C025797.2	MELO3C025797.2.1	3.91625	-		0.000251928	-	chr04	18291331	18293553	Cytochrome P450
MELO3C022665.2	MELO3C022665.2.1	4.28586	-		1.51469e-09	-	chr04	18993933	18996266	Cytochrome P450
MELO3C022693.2	MELO3C022693.2.1	4.21417	-		1.25065e-05	-	chr04	19596843	19599165	GDSL esterase/lipase 5
MELO3C022709.2	MELO3C022709.2.1	1.16096	-		0.000296339	-	chr04	19954234	19955235	RING-H2 finger protein ATL3-like
MELO3C026703.2	MELO3C026703.2.1	2.80196	-		0.0104537	-	chr04	21427184	21430324	Protein SULFUR DEFICIENCY-INDUCED 1
MELO3C024007.2	MELO3C024007.2.1	2.65346	-		0.0446377	-	chr04	23318002	23319456	acyl-CoA--sterol O-acyltransferase 1-like
MELO3C023976.2	MELO3C023976.2.1	4.18531	-		0.000141919	-	chr04	23714989	23723510	Protein DETOXIFICATION
MELO3C026745.2	MELO3C026745.2.1	2.34671	-		0.000312567	-	chr04	24865012	24866612	Cinnamoyl-CoA reductase
MELO3C030676.2	MELO3C030676.2.1	-2.10278	-		0.00485216	-	chr04	24897295	24898253	U6 snRNA-associated Sm-like protein LSm7
MELO3C026752.2	MELO3C026752.2.1	1.11257	-		0.0351381	-	chr04	24941080	24941915	DUF4228 domain protein
MELO3C026754.2	MELO3C026754.2.1	1.8748	-		0.00244943	-	chr04	24958361	24962897	Respiratory burst oxidase-like protein
MELO3C030950.2	MELO3C030950.2.1	-1.06762	-		0.0101104	-	chr04	26007361	26010821	Unknown protein
MELO3C009961.2	MELO3C009961.2.1	1.77879	-		0.00214137	-	chr04	26532689	26533863	At1g23710
MELO3C030700.2	MELO3C030700.2.1	4.89761	-		5.63543e-06	-	chr04	27141277	27143049	AAA-ATPase ASD, mitochondrial-like
MELO3C000147.2	MELO3C000147.2.1	4.63198	-		0.000387706	-	chr04	27141376	27141834	Aaa-atpase
MELO3C009895.2	MELO3C009895.2.1	1.97552	-		4.09816e-05	-	chr04	27192941	27197333	Actin cross-linking protein
MELO3C009892.2	MELO3C009892.2.1	1.128	-		0.000570462	-	chr04	27207513	27211726	Auxin efflux carrier component
MELO3C009870.2	MELO3C009870.2.1	1.05757	-		2.07384e-07	-	chr04	27451553	27456285	aquaporin NIP2-1-like
MELO3C009860.2	MELO3C009860.2.1	-1.14655	-		0.00113228	-	chr04	27548536	27549708	Calmegin
MELO3C009858.2	MELO3C009858.2.1	4.01032	-		0.0236813	-	chr04	27568463	27569218	Calcium-binding EF hand family protein
MELO3C030981.2	MELO3C030981.2.1	3.12172	-		0.0428063	-	chr04	27881073	27883090	Unknown protein
MELO3C009784.2	MELO3C009784.2.1	3.83273	-		0.0139546	-	chr04	28157425	28159671	Ankyrin repeat protein
MELO3C009755.2	MELO3C009755.2.1	2.95042	-		0.0057414	-	chr04	28439393	28440408	Sigma factor binding protein 1, chloroplastic
MELO3C009715.2	MELO3C009715.2.1	4.34182	1.81437		6.0313e-08	0.04525	chr04	28783987	28790422	LOW QUALITY PROTEIN: kinesin-3-like
MELO3C009709.2	MELO3C009709.2.1	-1.01513	-		0.000381638	-	chr04	28825564	28831172	Cysteine synthase
MELO3C009698.2	MELO3C009698.2.1	2.81237	-		0.0490332	-	chr04	28902203	28919797	PQ-loop repeat family protein / transmembrane family protein
MELO3C009693.2	MELO3C009693.2.1	1.40686	-		0.00842503	-	chr04	28945912	28948344	Disease resistance protein
MELO3C009681.2	MELO3C009681.2.1	4.62809	6.29511		6.0419e-07	4.23101e-12	chr04	29078266	29078899	At3g57450
MELO3C009609.2	MELO3C009609.2.1	1.4003	-		0.00102989	-	chr04	29642583	29646507	Receptor-like kinase
MELO3C009594.2	MELO3C009594.2.1	-1.58372	-		0.000137218	-	chr04	29751074	29752814	Sigma factor sigb regulation protein rsbq, putative
MELO3C031003.2	MELO3C031003.2.1	6.11705	-		0.000534654	-	chr04	29792754	29798142	Homogentisate phytyltransferase
MELO3C009554.2	MELO3C009554.2.1	-1.46803	-		0.0145397	-	chr04	30059626	30060199	Ring-h2 finger protein atl70
MELO3C009543.2	MELO3C009543.2.1	2.40466	4.62828		0.00315697	1.98234e-09	chr04	30163072	30164555	RING-type E3 ubiquitin transferase
MELO3C009531.2	MELO3C009531.2.1	2.67806	-		0.012488	-	chr04	30263199	30264102	YLS9
MELO3C009517.2	MELO3C009517.2.1	1.27276	-		4.21893e-05	-	chr04	30353859	30357782	HVA22-like protein
MELO3C009456.2	MELO3C009456.2.1	1.28529	-		0.0250508	-	chr04	30779716	30782826	subtilisin-like protease SBT4.15
MELO3C009444.2	MELO3C009444.2.1	-3.62859	-7.62988		0.00453787	0.0001872	chr04	30870855	30873091	growth-regulating factor 3
MELO3C009383.2	MELO3C009383.2.1	8.01786	-		3.67302e-05	-	chr04	31274812	31275978	Thaumatin-like protein 1a
MELO3C001110.2	MELO3C001110.2.1	1.19498	-		0.0218968	-	chr04	31438390	31439182	ABC transporter B family protein
MELO3C009330.2	MELO3C009330.2.1	-1.16356	-		0.0126508	-	chr04	31622006	31623713	Rna exonuclease 3
MELO3C009288.2	MELO3C009288.2.1	1.32231	-		0.0121646	-	chr04	31896591	31898681	exocyst complex component EXO70B1-like
MELO3C009282.2	MELO3C009282.2.1	2.47207	-		0.0157271	-	chr04	31948251	31951376	Type I inositol polyphosphate 5-phosphatase, putative
MELO3C009251.2	MELO3C009251.2.1	1.77778	-		0.00254261	-	chr04	32140551	32141271	Cyclin-dependent protein kinase inhibitor SMR4
MELO3C009239.2	MELO3C009239.2.1	1.81254	-		0.00375727	-	chr04	32182873	32185037	Receptor lectin kinase
MELO3C009216.2	MELO3C009216.2.1	1.04547	-		0.0100465	-	chr04	32316100	32320365	rop guanine nucleotide exchange factor 7-like
MELO3C009210.2	MELO3C009210.2.1	1.39092	-		0.00993027	-	chr04	32337056	32338007	Class I heat shock protein
MELO3C009209.2	MELO3C009209.2.1	1.18793	-		9.0811e-06	-	chr04	32340448	32344881	Enolase, putative (DUF3527)
MELO3C009190.2	MELO3C009190.2.1	1.67447	-		0.00992288	-	chr04	32431076	32434074	LOW QUALITY PROTEIN: protein NRT1/ PTR FAMILY 8.1
MELO3C009170.2	MELO3C009170.2.1	1.24165	-		0.0086003	-	chr04	32580817	32586317	vacuolar cation/proton exchanger 3-like
MELO3C009162.2	MELO3C009162.2.1	2.2033	-		0.0428271	-	chr04	32618212	32621016	1-aminocyclopropane-1-carboxylate oxidase 1-like
MELO3C009160.2	MELO3C009160.2.1	3.87998	-		2.35704e-07	-	chr04	32646707	32648785	trihelix transcription factor GT-3b
MELO3C009156.2	MELO3C009156.2.1	1.51021	-		0.000669621	-	chr04	32672242	32674115	protein AIG1-like
MELO3C009154.2	MELO3C009154.2.1	1.78333	-		0.000232935	-	chr04	32679540	32681994	protein AIG1-like
MELO3C009143.2	MELO3C009143.2.1	4.22042	2.28183		4.7354e-05	0.0436878	chr04	32742797	32746072	Receptor-like protein
MELO3C009124.2	MELO3C009124.2.1	-1.15213	-		0.0412407	-	chr04	32829553	32831504	Aldo-keto reductase
MELO3C009108.2	MELO3C009108.2.1	-1.07104	-		0.0373473	-	chr04	32930658	32931721	Non-specific lipid-transfer protein
MELO3C009097.2	MELO3C009097.2.1	2.52162	-		0.0177847	-	chr04	33005609	33007817	WRKY transcription factor
MELO3C014716.2	MELO3C014716.2.1	1.08568	-		0.0150921	-	chr05	229714	237000	Aldehyde oxidase, putative
MELO3C014685.2	MELO3C014685.2.1	1.33204	-		0.0445897	-	chr05	415167	418637	Glucan endo-1,3-beta-glucosidase
MELO3C000769.2	MELO3C000769.2.1	-1.2178	-		0.0354109	-	chr05	430708	431867	Acetyl-coenzyme A synthetase
MELO3C014672.2	MELO3C014672.2.1	-1.1967	-		1.21714e-10	-	chr05	513147	515743	Lipid transfer protein
MELO3C014669.2	MELO3C014669.2.1	2.73105	-		0.00032308	-	chr05	537477	539270	transmembrane protein 45A
MELO3C014667.2	MELO3C014667.2.1	3.08469	-		0.000129184	-	chr05	549071	549951	Dirigent protein
MELO3C031049.2	MELO3C031049.2.1	4.00528	-		2.44511e-06	-	chr05	582040	584119	Peroxidase
MELO3C014658.2	MELO3C014658.2.1	3.97653	2.45581		5.09753e-12	4.41059e-05	chr05	590473	593021	Peroxidase
MELO3C014657.2	MELO3C014657.2.1	2.21721	-		1.72009e-06	-	chr05	599181	600746	Peroxidase
MELO3C014656.2	MELO3C014656.2.1	1.77914	-		0.000247411	-	chr05	601610	603349	Peroxidase
MELO3C014637.2	MELO3C014637.2.1	3.50182	-		7.4485e-05	-	chr05	743799	748511	linoleate 13S-lipoxygenase 2-1, chloroplastic-like
MELO3C014629.2	MELO3C014629.2.1	-5.91057	-7.62185		1.06267e-07	2.42143e-10	chr05	829007	833062	Lipoxygenase
MELO3C014610.2	MELO3C014610.2.1	1.90002	-		0.00174998	-	chr05	958801	960104	serine/threonine-protein kinase UCNL
MELO3C030580.2	MELO3C030580.2.1	-1.61863	-		0.00770276	-	chr05	1584718	1584877	Unknown protein
MELO3C014427.2	MELO3C014427.2.1	3.25631	-		0.00151167	-	chr05	2496624	2499193	RING-H2 finger protein ATL40-like
MELO3C014419.2	MELO3C014419.2.1	2.61939	-		1.15114e-07	-	chr05	2748634	2749497	Unknown protein
MELO3C014294.2	MELO3C014294.2.1	1.04233	-		0.000558836	-	chr05	4380721	4385746	Homocysteine S-methyltransferase
MELO3C026768.2	MELO3C026768.2.1	2.12099	-		0.00391104	-	chr05	4932349	4937680	Protein SIEVE ELEMENT OCCLUSION B
MELO3C022982.2	MELO3C022982.2.1	6.60687	-		0.00696322	-	chr05	5378972	5379892	RING-H2 finger protein ATL16
MELO3C022985.2	MELO3C022985.2.1	1.49744	-		0.0251749	-	chr05	5448371	5449587	ethylene-responsive transcription factor 1B-like
MELO3C022988.2	MELO3C022988.2.1	6.03086	-		0.00122166	-	chr05	5495347	5495900	repetitive proline-rich cell wall protein 3-like
MELO3C022997.2	MELO3C022997.2.1	3.15871	-		0.000325033	-	chr05	5717379	5719421	MYB-related transcription factor
MELO3C027187.2	MELO3C027187.2.1	-3.23129	-		0.0274592	-	chr05	6121655	6124603	Cyclopropane-fatty-acyl-phospholipid synthase family protein
MELO3C023041.2	MELO3C023041.2.1	6.34783	-		0.00838403	-	chr05	6391681	6395001	Zinc finger-like protein
MELO3C023074.2	MELO3C023074.2.1	2.89874	-		0.00281076	-	chr05	6930540	6932540	Ammonium transporter
MELO3C020464.2	MELO3C020464.2.1	3.29685	-		0.0035681	-	chr05	8026571	8036341	Vesicle-associated membrane protein, putative
MELO3C031314.2	MELO3C031314.2.1	4.29209	-		0.000770791	-	chr05	8367808	8368430	Ubiquitin-conjugating enzyme, E2
MELO3C020434.2	MELO3C020434.2.1	3.24463	-		0.0312758	-	chr05	8826115	8833225	Glycosyltransferase
MELO3C020397.2	MELO3C020397.2.1	1.68636	-		0.000799321	-	chr05	9748850	9758158	Isoprenylcysteine alpha-carbonyl methylesterase ICME-like protein
MELO3C031443.2	MELO3C031443.2.1	1.04922	-		0.0459775	-	chr05	18385406	18392554	TMV resistance protein N
MELO3C008751.2	MELO3C008751.2.1	1.1874	-		0.0184039	-	chr05	18806107	18811108	TPR repeat-containing protein ZIP4
MELO3C008769.2	MELO3C008769.2.1	1.84874	-		6.6096e-10	-	chr05	19179611	19187241	Endoglucanase
MELO3C003911.2	MELO3C003911.2.1	2.20124	-		2.8094e-07	-	chr05	19712232	19721414	protein BONZAI 3
MELO3C003917.2	MELO3C003917.2.1	4.5098	-		0.0190736	-	chr05	19797789	19800462	Heat shock 70 kDa protein
MELO3C003933.2	MELO3C003933.2.1	4.10716	-		0.046728	-	chr05	20040928	20042773	Cytochrome P450 family cinnamate 4-hydroxylase
MELO3C003968.2	MELO3C003968.2.1	-1.02663	-		0.0195881	-	chr05	20931824	20934883	Transcription factor
MELO3C004117.2	MELO3C004117.2.1	1.0233	-		0.00928834	-	chr05	24214931	24220997	Carboxypeptidase
MELO3C004155.2	MELO3C004155.2.1	7.69961	-		5.3512e-06	-	chr05	24527311	24530866	Receptor-like protein kinase
MELO3C004160.2	MELO3C004160.2.1	1.55754	-		0.0154936	-	chr05	24588270	24588864	protein NIM1-INTERACTING 1-like
MELO3C004175.2	MELO3C004175.2.1	2.34594	-		0.0228404	-	chr05	24732094	24732351	Unknown protein
MELO3C004184.2	MELO3C004184.2.1	3.32707	-		0.0246512	-	chr05	24818750	24820898	nicotianamine synthase-like
MELO3C004193.2	MELO3C004193.2.1	1.57504	-		0.000832575	-	chr05	24875677	24880838	pyrophosphate-energized vacuolar membrane proton pump
MELO3C004202.2	MELO3C004202.2.1	1.4422	-		0.0125728	-	chr05	24967705	24971748	protein SAR DEFICIENT 1-like isoform X1
MELO3C004237.2	MELO3C004237.2.1	1.15455	-		0.00647005	-	chr05	25274149	25295838	DNA polymerase
MELO3C004242.2	MELO3C004242.2.1	1.70553	-		0.00202244	-	chr05	25319900	25334654	Lipoxygenase
MELO3C031318.2	MELO3C031318.2.1	-4.86454	-6.63243		1.85932e-07	1.17842e-12	chr05	25430844	25434171	Lipoxygenase
MELO3C004262.2	MELO3C004262.2.1	7.11002	-		3.16658e-05	-	chr05	25614803	25621533	TMV resistance protein N-like
MELO3C004265.2	MELO3C004265.2.1	-3.999	-		0.0486819	-	chr05	25650358	25651288	TMV resistance protein N-like isoform X2
MELO3C004274.2	MELO3C004274.2.1	1.0158	-		0.000618713	-	chr05	25726102	25729548	peroxisomal adenine nucleotide carrier 1-like
MELO3C004278.2	MELO3C004278.2.1	1.23862	-		0.030314	-	chr05	25748648	25758077	mevalonate kinase-like
MELO3C004289.2	MELO3C004289.2.1	1.06156	-		0.0261358	-	chr05	25863643	25869731	TMV resistance protein N-like
MELO3C004291.2	MELO3C004291.2.1	5.27235	-		0.000596353	-	chr05	25906332	25908625	TMV resistance protein N-like
MELO3C004294.2	MELO3C004294.2.1	1.63663	-		0.029806	-	chr05	25951558	25956160	TMV resistance protein N-like isoform X1
MELO3C004296.2	MELO3C004296.2.1	5.68312	-		1.22513e-07	-	chr05	25986319	25987497	endogenous alpha-amylase/subtilisin inhibitor-like
MELO3C004303.2	MELO3C004303.2.1	1.66399	-		8.75401e-05	-	chr05	26036017	26040632	TMV resistance protein N-like
MELO3C004311.2	MELO3C004311.2.1	2.69961	-		6.75599e-09	-	chr05	26076967	26095083	TMV resistance protein N-like
MELO3C004313.2	MELO3C004313.2.1	1.77069	-		0.00761171	-	chr05	26106563	26109785	TMV resistance protein N-like
MELO3C004354.2	MELO3C004354.2.1	1.13719	-		0.00329511	-	chr05	26592987	26596766	Cc-nbs-lrr resistance protein
MELO3C004374.2	MELO3C004374.2.1	7.46371	-		0.00415898	-	chr05	26749671	26752712	Calcium-transporting ATPase
MELO3C004383.2	MELO3C004383.2.1	3.3865	-		7.45234e-07	-	chr05	26836976	26841043	Aldehyde dehydrogenase family 2 member
MELO3C004385.2	MELO3C004385.2.1	5.48771	-		0.000341067	-	chr05	26848627	26849611	pathogenesis-related protein PR-4-like
MELO3C004399.2	MELO3C004399.2.1	5.83943	-		2.69287e-08	-	chr05	26930174	26938112	protein ACCELERATED CELL DEATH 6-like
MELO3C004404.2	MELO3C004404.2.1	2.94616	-		0.012225	-	chr05	26962751	26975976	protein ACCELERATED CELL DEATH 6-like
MELO3C004408.2	MELO3C004408.2.1	8.6566	-		2.66323e-05	-	chr05	27017662	27018303	Sigma factor binding protein 1, chloroplastic
MELO3C004409.2	MELO3C004409.2.1	6.30925	-		0.00811045	-	chr05	27027619	27028288	Sigma factor binding protein 1, chloroplastic
MELO3C004432.2	MELO3C004432.2.1	-5.68504	-3.11858		0.00632334	0.0375791	chr05	27202993	27203190	Unknown protein
MELO3C004455.2	MELO3C004455.2.1	2.10244	-		0.023417	-	chr05	27427980	27429919	blue copper protein-like
MELO3C004553.2	MELO3C004553.2.1	3.26234	-		0.0135001	-	chr05	28279368	28280272	multiprotein-bridging factor 1c
MELO3C004635.2	MELO3C004635.2.1	1.06544	-		0.000275603	-	chr05	28855837	28858046	Protein kinase
MELO3C006008.2	MELO3C006008.2.1	1.17855	-		0.0112343	-	chr06	526322	526901	dof zinc finger protein DOF3.7
MELO3C006093.2	MELO3C006093.2.1	2.53496	-		2.40581e-05	-	chr06	996594	998657	UDP-glycosyltransferase 91A1-like
MELO3C006099.2	MELO3C006099.2.1	1.02746	-		0.00472196	-	chr06	1028906	1032365	AT-rich interactive domain-containing protein 1-like isoform X1
MELO3C006138.2	MELO3C006138.2.1	5.86218	-		0.00898823	-	chr06	1256301	1256822	BON1-associated protein 2
MELO3C006208.2	MELO3C006208.2.1	1.56156	-		3.1384e-07	-	chr06	1704765	1709607	Pectinesterase
MELO3C006241.2	MELO3C006241.2.1	1.9648	-		0.000313556	-	chr06	1912073	1916554	protein NRT1/ PTR FAMILY 7.3-like
MELO3C006247.2	MELO3C006247.2.1	1.40569	-		0.00035593	-	chr06	1955036	1961882	ABC transporter family protein
MELO3C006266.2	MELO3C006266.2.1	3.29132	-		0.00518357	-	chr06	2096126	2096943	Pectinesterase inhibitor
MELO3C006284.2	MELO3C006284.2.1	2.22386	-		0.0238112	-	chr06	2198778	2201974	Glycosyltransferase
MELO3C006405.2	MELO3C006405.2.1	-1.02054	-		0.033584	-	chr06	3002304	3008209	Long-chain-alcohol oxidase
MELO3C006439.2	MELO3C006439.2.1	1.39029	-		0.0119934	-	chr06	3208838	3210528	1-aminocyclopropane-1-carboxylate oxidase homolog 1-like
MELO3C006452.2	MELO3C006452.2.1	-3.55755	-		0.00300489	-	chr06	3283223	3283732	zinc finger protein 7
MELO3C031605.2	MELO3C031605.2.1	4.11189	-		0.0255927	-	chr06	3324822	3325413	Protease inhibitor protein
MELO3C006481.2	MELO3C006481.2.1	2.41296	0.837114		9.4479e-11	0.0461063	chr06	3497459	3501196	Receptor-like protein kinase
MELO3C006489.2	MELO3C006489.2.1	-1.09141	-		0.000538064	-	chr06	3550931	3552733	guanine nucleotide-binding protein subunit gamma 2
MELO3C006519.2	MELO3C006519.2.1	3.23727	-		0.0286172	-	chr06	3835139	3836589	non-specific lipid-transfer protein-like protein At2g13820
MELO3C006544.2	MELO3C006544.2.1	3.49994	-		0.00548979	-	chr06	3978816	3984813	sugar transport protein 13-like
MELO3C006546.2	MELO3C006546.2.1	1.65386	-		3.32221e-05	-	chr06	3998006	4000206	BRI1 kinase inhibitor 1-like
MELO3C006563.2	MELO3C006563.2.1	-1.50692	-		0.0121515	-	chr06	4141834	4143450	transcription factor MUTE
MELO3C006590.2	MELO3C006590.2.1	2.39056	-		8.23733e-06	-	chr06	4339384	4340252	DUF679 domain membrane protein 2
MELO3C006608.2	MELO3C006608.2.1	5.95105	-		5.80963e-05	-	chr06	4502513	4505882	CASP-like protein
MELO3C006678.2	MELO3C006678.2.1	2.72081	-		0.00168117	-	chr06	4928570	4929631	DUF581 family protein, putative (DUF581)
MELO3C031616.2	MELO3C031616.2.1	1.53374	-		0.00688419	-	chr06	4980470	4983023	exopolygalacturonase-like
MELO3C006700.2	MELO3C006700.2.1	-1.16767	-		0.0372118	-	chr06	5085848	5088743	Myb transcription factor
MELO3C031621.2	MELO3C031621.2.1	3.75304	-		3.0582e-05	-	chr06	5633061	5634018	Wall-associated receptor kinase-like 20
MELO3C031780.2	MELO3C031780.2.1	2.38911	-		0.000906232	-	chr06	6208655	6209439	Unknown protein
MELO3C006865.2	MELO3C006865.2.1	-1.38096	-		0.00321915	-	chr06	6800902	6802975	sorbitol dehydrogenase-like
MELO3C006869.2	MELO3C006869.2.1	5.16159	6.99038		1.78185e-05	3.00403e-09	chr06	6823248	6823886	CRT/DRE-binding factor 1
MELO3C006887.2	MELO3C006887.2.1	1.03648	-		0.0373032	-	chr06	6946483	6952624	Homeobox leucine zipper protein
MELO3C006935.2	MELO3C006935.2.1	2.14752	-		0.0351991	-	chr06	7456091	7459396	Heat shock protein 90
MELO3C026931.2	MELO3C026931.2.1	-1.47336	-		0.026219	-	chr06	8323093	8327573	RNA polymerase sigma factor
MELO3C026932.2	MELO3C026932.2.1	3.98218	-		0.009896	-	chr06	8334020	8335726	WRKY transcription factor, putative
MELO3C008491.2	MELO3C008491.2.1	2.00582	-		0.00226973	-	chr06	8696390	8699966	Zinc finger protein CONSTANS
MELO3C008492.2	MELO3C008492.2.1	-1.02806	-		0.00182145	-	chr06	8760831	8765690	Calcineurin B-like protein
MELO3C008501.2	MELO3C008501.2.1	1.49878	-		0.000315294	-	chr06	8855899	8857030	BnaA09g52110D protein
MELO3C019452.2	MELO3C019452.2.1	2.58005	-		0.000255786	-	chr06	10021559	10023198	BPS1-like protein
MELO3C019469.2	MELO3C019469.2.1	3.36285	1.41789		1.46526e-08	0.0304932	chr06	10346122	10347866	glutelin type-A 2-like
MELO3C019474.2	MELO3C019474.2.1	3.3644	-		0.0214162	-	chr06	10471634	10472698	rRNA N-glycosidase
MELO3C019486.2	MELO3C019486.2.1	6.97065	-		0.000534654	-	chr06	10592121	10593667	basic blue protein-like
MELO3C031946.2	MELO3C031946.2.1	7.18995	-		0.0381519	-	chr06	10606379	10606701	basic blue protein-like
MELO3C019506.2	MELO3C019506.2.1	5.86586	7.50734		1.50767e-05	1.81332e-08	chr06	11054626	11055727	ethylene-responsive transcription factor ERF109
MELO3C019528.2	MELO3C019528.2.1	3.73106	1.3194		1.85109e-11	0.0333571	chr06	11575105	11576959	Glycosyltransferase
MELO3C019529.2	MELO3C019529.2.1	1.209	-		0.000277183	-	chr06	11577012	11578327	Leucine-rich repeat receptor-like protein kinase family
MELO3C020261.2	MELO3C020261.2.1	1.08364	-		0.0206564	-	chr06	14634544	14636680	C2 domain-containing protein
MELO3C020189.2	MELO3C020189.2.1	3.78842	-		0.00284998	-	chr06	16349486	16350797	transcription factor BEE 3-like isoform X2
MELO3C023790.2	MELO3C023790.2.1	4.0058	-		0.0002623	-	chr06	18276299	18278730	IST1-like protein
MELO3C023796.2	MELO3C023796.2.1	5.33895	-		0.0221529	-	chr06	18404540	18408673	Cytochrome P450, putative
MELO3C014965.2	MELO3C014965.2.1	2.52688	-		0.000146544	-	chr06	18913772	18920283	1-deoxy-D-xylulose 5-phosphate synthase
MELO3C014953.2	MELO3C014953.2.1	3.45044	-		0.0295816	-	chr06	19276032	19278569	Lectin receptor kinase
MELO3C014936.2	MELO3C014936.2.1	1.78697	-		4.8076e-05	-	chr06	19849790	19853434	BRO1 domain-containing protein
MELO3C014803.2	MELO3C014803.2.1	1.87721	-		0.016996	-	chr06	22670156	22675963	Phosphate carrier, mitochondrial
MELO3C014752.2	MELO3C014752.2.1	-1.13991	-		0.0386685	-	chr06	24030646	24033493	Glyceraldehyde-3-phosphate dehydrogenase
MELO3C031859.2	MELO3C031859.2.1	-1.05033	-		7.54166e-06	-	chr06	25171804	25173920	polyol transporter 5-like
MELO3C016522.2	MELO3C016522.2.1	10.8867	-		0.000143189	-	chr06	26768264	26769084	Unknown protein
MELO3C016465.2	MELO3C016465.2.1	1.07015	-		0.0144	-	chr06	27952132	27954902	protein NRT1/ PTR FAMILY 4.3-like
MELO3C016413.2	MELO3C016413.2.1	-2.48046	-4.90739		0.027608	0.000114832	chr06	28999704	29004068	AP2-like ethylene-responsive transcription factor AIL6
MELO3C025417.2	MELO3C025417.2.1	1.88985	-		0.00378439	-	chr06	30218377	30220840	Polyubiquitin
MELO3C013719.2	MELO3C013719.2.1	4.26246	-		0.00177572	-	chr06	30706666	30707351	Dirigent protein
MELO3C013735.2	MELO3C013735.2.1	2.21757	-2.18303		0.0278337	0.0372515	chr06	30815248	30820282	CoA ligase
MELO3C013740.2	MELO3C013740.2.1	-1.12086	-		0.00442235	-	chr06	30853976	30857291	bifunctional nuclease 2 isoform X1
MELO3C013784.2	MELO3C013784.2.1	-1.09706	-		0.00381221	-	chr06	31171137	31172378	Kelch repeat-containing F-box family protein
MELO3C013791.2	MELO3C013791.2.1	4.58838	-		0.0163678	-	chr06	31227919	31228321	DUF761 domain protein
MELO3C032255.2	MELO3C032255.2.1	-5.77018	-		0.0117053	-	chr06	31401887	31403748	Unknown protein
MELO3C013869.2	MELO3C013869.2.1	1.86822	-		0.000203948	-	chr06	31923429	31926740	protein NRT1/ PTR FAMILY 7.3-like
MELO3C013919.2	MELO3C013919.2.1	5.70205	-		3.69867e-09	-	chr06	32481079	32481723	RING-H2 finger protein ATL22
MELO3C013941.2	MELO3C013941.2.1	1.27574	-		0.0389112	-	chr06	32701287	32709592	Glycogenin-2
MELO3C013944.2	MELO3C013944.2.1	1.57146	-		0.0215408	-	chr06	32744191	32746871	phosphatidylinositol/phosphatidylcholine transfer protein SFH11 isoform X1
MELO3C013946.2	MELO3C013946.2.1	2.87648	-		0.0174745	-	chr06	32765284	32766884	Small heat shock protein, chloroplastic
MELO3C031953.2	MELO3C031953.2.1	-2.49343	-5.33461		0.0225214	0.000499492	chr06	33471725	33474282	palmitoyl-monogalactosyldiacylglycerol delta-7 desaturase, chloroplastic-like
MELO3C013994.2	MELO3C013994.2.1	1.32453	-		0.00026866	-	chr06	33561819	33567377	Protein disulfide isomerase (PDI)-like protein
MELO3C014016.2	MELO3C014016.2.1	1.95752	-		0.000333057	-	chr06	33733869	33740048	Phospholipase D
MELO3C027330.2	MELO3C027330.2.1	6.38737	-		0.0228442	-	chr06	34544609	34546350	Caffeic acid O-methyltransferase
MELO3C014121.2	MELO3C014121.2.1	3.46177	-		0.0279562	-	chr06	34988113	34991483	ABC transporter G family member 26
MELO3C014141.2	MELO3C014141.2.1	1.03754	-		0.000638013	-	chr06	35235208	35238307	NAC domain-containing protein 91-like
MELO3C014192.2	MELO3C014192.2.1	4.65968	-		2.51977e-05	-	chr06	36021648	36025948	Glycosyltransferase family 61 protein
MELO3C014197.2	MELO3C014197.2.1	1.42793	-		0.00182524	-	chr06	36069186	36073582	GDSL esterase/lipase At5g55050
MELO3C017071.2	MELO3C017071.2.1	3.3881	-		1.64295e-09	-	chr07	123638	125187	Cysteine/Histidine-rich C1 domain family protein
MELO3C017023.2	MELO3C017023.2.1	-2.41228	-		0.0138892	-	chr07	362879	366635	Catalase
MELO3C017007.2	MELO3C017007.2.1	1.56469	-		0.0292987	-	chr07	461897	463494	Ubiquitin family protein
MELO3C017005.2	MELO3C017005.2.1	1.01603	-		0.00192679	-	chr07	468307	473776	L-ascorbate oxidase homolog
MELO3C017002.2	MELO3C017002.2.1	2.59751	-		1.92004e-05	-	chr07	506454	511471	Alpha-amylase
MELO3C016978.2	MELO3C016978.2.1	-1.22764	-		8.78565e-06	-	chr07	649752	652428	UPF0326 protein family
MELO3C016976.2	MELO3C016976.2.1	-1.2056	-		0.0125184	-	chr07	662882	663746	zinc finger protein 1-like
MELO3C016957.2	MELO3C016957.2.1	1.27661	-		7.81427e-05	-	chr07	837670	841305	Transmembrane 9 superfamily member
MELO3C032320.2	MELO3C032320.2.1	3.5331	-		0.0288089	-	chr07	886576	887391	Unknown protein
MELO3C016947.2	MELO3C016947.2.1	1.59684	-		0.00473143	-	chr07	910809	911336	VQ motif-containing protein
MELO3C016941.2	MELO3C016941.2.1	1.13909	-		0.0346692	-	chr07	947005	948144	Protein ENHANCED DISEASE RESISTANCE 2
MELO3C032348.2	MELO3C032348.2.1	1.10261	-		0.0170182	-	chr07	1370385	1371872	Harbinger transposase-derived nuclease
MELO3C032352.2	MELO3C032352.2.1	-3.31784	-		0.00333258	-	chr07	1540085	1540522	Unknown protein
MELO3C016808.2	MELO3C016808.2.1	2.15407	-		0.00169185	-	chr07	1922289	1923596	LOB domain-containing protein 39
MELO3C016794.2	MELO3C016794.2.1	1.19927	-		0.000879085	-	chr07	1992845	1995036	Cytochrome P450
MELO3C016778.2	MELO3C016778.2.1	1.13795	-		0.00744471	-	chr07	2095786	2098465	SPla/RYanodine receptor (SPRY) domain protein
MELO3C016771.2	MELO3C016771.2.1	4.10494	-		0.00190202	-	chr07	2155227	2156640	Transferase family protein
MELO3C016763.2	MELO3C016763.2.1	-2.97474	-		0.0338986	-	chr07	2214088	2215091	transcription factor HEC2-like
MELO3C032398.2	MELO3C032398.2.1	2.64232	-		0.00815668	-	chr07	2514840	2515250	Unknown protein
MELO3C016679.2	MELO3C016679.2.1	1.07565	-		0.0444618	-	chr07	2860654	2864560	Receptor-like kinase
MELO3C027122.2	MELO3C027122.2.1	3.37635	-		0.0057135	-	chr07	2979812	2981594	RING-type E3 ubiquitin transferase
MELO3C027342.2	MELO3C027342.2.1	-1.91989	-		0.0232337	-	chr07	4043237	4043650	Ribosomal RNA small subunit methyltransferase G, putative
MELO3C001650.2	MELO3C001650.2.1	-1.71732	-		0.0246075	-	chr07	4045968	4046285	Bidirectional sugar transporter SWEET
MELO3C025669.2	MELO3C025669.2.1	-1.00534	-		1.89555e-05	-	chr07	4146761	4150295	50S ribosomal protein L13, chloroplastic
MELO3C025652.2	MELO3C025652.2.1	9.39014	-		0.00359165	-	chr07	4397548	4398852	cold and drought-regulated protein CORA-like
MELO3C025649.2	MELO3C025649.2.1	1.8843	-		1.25038e-05	-	chr07	4410642	4414056	protein transport protein Sec61 subunit alpha-like
MELO3C026372.2	MELO3C026372.2.1	2.1583	-		1.06713e-05	-	chr07	5545727	5547124	Glycosyltransferase
MELO3C026374.2	MELO3C026374.2.1	1.28517	-		0.00859446	-	chr07	5553266	5554127	17.5 kDa class I heat shock protein
MELO3C026375.2	MELO3C026375.2.1	1.19833	-		0.0101593	-	chr07	5559532	5561505	UDP-glycosyltransferase 71B6-like
MELO3C026378.2	MELO3C026378.2.1	2.50455	-		5.47646e-05	-	chr07	5576576	5579489	zinc transporter 5-like
MELO3C026972.2	MELO3C026972.2.1	1.27208	-		1.50546e-07	-	chr07	6275731	6279437	3-hydroxyisobutyryl-CoA hydrolase-like protein
MELO3C022963.2	MELO3C022963.2.1	1.50045	-		0.0173445	-	chr07	6417413	6422828	MYB transcription factor-like
MELO3C032602.2	MELO3C032602.2.1	1.10881	-		0.0380306	-	chr07	7330907	7335056	Unknown protein
MELO3C010498.2	MELO3C010498.2.1	2.72384	-		0.0131552	-	chr07	8013216	8014815	aspartic proteinase Asp1-like
MELO3C010497.2	MELO3C010497.2.1	4.31127	-		0.00970757	-	chr07	8014900	8016426	aspartic proteinase Asp1-like
MELO3C010495.2	MELO3C010495.2.1	2.11968	-		0.0388804	-	chr07	8047669	8050414	chaperone protein DnaJ
MELO3C032637.2	MELO3C032637.2.1	-2.88403	-		0.0451965	-	chr07	8756517	8758692	Unknown protein
MELO3C010419.2	MELO3C010419.2.1	2.02102	-		0.0469435	-	chr07	9689593	9693221	sulfate transporter 1.3-like
MELO3C010417.2	MELO3C010417.2.1	1.61115	-		2.40235e-05	-	chr07	9762216	9765609	inactive TPR repeat-containing thioredoxin TTL3
MELO3C032442.2	MELO3C032442.2.1	8.94002	6.59323		4.78347e-06	0.0012935	chr07	10137061	10138199	ATP-dependent 6-phosphofructokinase
MELO3C018930.2	MELO3C018930.2.1	-4.4476	-		0.030201	-	chr07	13281716	13285052	zinc finger protein CONSTANS-LIKE 2
MELO3C032487.2	MELO3C032487.2.1	-1.01947	-		0.0120634	-	chr07	14085647	14089578	Alanine aminotransferase 2
MELO3C024841.2	MELO3C024841.2.1	6.78695	-		0.00939853	-	chr07	17118272	17118934	proline-rich receptor-like protein kinase PERK2
MELO3C032766.2	MELO3C032766.2.1	-1.10196	-		0.00591736	-	chr07	17688642	17690692	katanin p60 ATPase-containing subunit A1 isoform X3
MELO3C016153.2	MELO3C016153.2.1	-1.0402	-		0.00128194	-	chr07	19616469	19619875	Heme-binding protein 2
MELO3C016167.2	MELO3C016167.2.1	1.77161	-		0.0473552	-	chr07	19882147	19883857	Glutathione S-transferase
MELO3C016208.2	MELO3C016208.2.1	1.88323	-		0.00335495	-	chr07	20452013	20453570	shikimate O-hydroxycinnamoyltransferase
MELO3C016281.2	MELO3C016281.2.1	2.17838	-		0.0174404	-	chr07	21319173	21321705	WRKY transcription factor
MELO3C016305.2	MELO3C016305.2.1	1.58405	-		0.00013211	-	chr07	21564350	21570534	Lysine histidine transporter 1
MELO3C016310.2	MELO3C016310.2.1	1.58545	-		0.00849644	-	chr07	21626424	21628313	paramyosin-like
MELO3C016334.2	MELO3C016334.2.1	1.18776	-		0.0270354	-	chr07	21898295	21899523	Protein LURP-one-related 17
MELO3C016358.2	MELO3C016358.2.1	3.34457	-		0.0290657	-	chr07	22094314	22102249	Subtilisin-like protease
MELO3C016359.2	MELO3C016359.2.1	1.83716	-		0.0288216	-	chr07	22121102	22122076	Protein SPIRAL1
MELO3C016398.2	MELO3C016398.2.1	1.10198	-		0.0102465	-	chr07	22353795	22357774	AAA-ATPase At3g50940
MELO3C017556.2	MELO3C017556.2.1	3.69513	-		0.0216908	-	chr07	22655084	22655772	Acyl-CoA N-acyltransferases (NAT) superfamily protein, putative isoform 1
MELO3C017566.2	MELO3C017566.2.1	1.03774	-		0.0247316	-	chr07	22767080	22769691	Glycosyltransferase
MELO3C017568.2	MELO3C017568.2.1	1.12704	-		0.00704059	-	chr07	22788772	22789581	nuclear transcription factor Y subunit B-1-like
MELO3C017582.2	MELO3C017582.2.1	8.29839	-		0.000763317	-	chr07	22923964	22925427	Protein MARD1
MELO3C017618.2	MELO3C017618.2.1	1.40777	-		0.00367671	-	chr07	23344786	23348127	Chitin synthase, putative (DUF1218)
MELO3C017623.2	MELO3C017623.2.1	1.1368	-		0.0317442	-	chr07	23374561	23379174	Metacaspase-1
MELO3C017652.2	MELO3C017652.2.1	1.34159	-		0.00644889	-	chr07	23611151	23614123	Derlin
MELO3C017654.2	MELO3C017654.2.1	1.18287	-		0.000228187	-	chr07	23624140	23628916	Small G family protein/RhoGAP family protein
MELO3C032836.2	MELO3C032836.2.1	2.12359	-		0.0174745	-	chr07	23810696	23811520	Unknown protein
MELO3C017692.2	MELO3C017692.2.1	4.16108	-		4.52346e-05	-	chr07	24081397	24084555	disease resistance protein RGA2-like
MELO3C017734.2	MELO3C017734.2.1	1.49453	-		0.0223529	-	chr07	24333797	24335840	rho GDP-dissociation inhibitor 1-like
MELO3C017756.2	MELO3C017756.2.1	-1.19644	-		0.0163419	-	chr07	24520806	24526016	calcium-dependent protein kinase 24
MELO3C017797.2	MELO3C017797.2.1	2.28772	-		0.00723426	-	chr07	24856471	24862839	Protein TIFY 9
MELO3C017809.2	MELO3C017809.2.1	4.042	2.44803		0.000142785	0.0320613	chr07	24968777	24971128	phenylalanine ammonia-lyase-like
MELO3C017810.2	MELO3C017810.2.1	4.8383	-		0.000730522	-	chr07	24974358	24976725	phenylalanine ammonia-lyase-like
MELO3C017811.2	MELO3C017811.2.1	3.844	2.03395		4.98984e-07	0.0140486	chr07	24978998	24981354	phenylalanine ammonia-lyase-like
MELO3C017825.2	MELO3C017825.2.1	1.30549	-		0.011295	-	chr07	25108916	25111551	Indole-3-acetic acid-amido synthetase GH3.3
MELO3C017860.2	MELO3C017860.2.1	1.35598	-		0.00547157	-	chr07	25368178	25369122	ethylene-responsive transcription factor ERF003-like
MELO3C017931.2	MELO3C017931.2.1	1.68087	-		0.0438575	-	chr07	25781267	25790377	cellulose synthase-like protein D5
MELO3C017942.2	MELO3C017942.2.1	1.13105	-		0.0148442	-	chr07	25858026	25863523	Sucrose synthase
MELO3C017959.2	MELO3C017959.2.1	2.88218	-		0.000156381	-	chr07	25939838	25948621	ATP-dependent RNA helicase, putative
MELO3C017972.2	MELO3C017972.2.1	3.02696	-		0.0191157	-	chr07	26024930	26027516	Gamete expressed protein 1, putative
MELO3C032638.2	MELO3C032638.2.1	-1.13533	-		0.0389891	-	chr07	26069757	26069945	Unknown protein
MELO3C017999.2	MELO3C017999.2.1	1.68136	-2.32231		0.0307722	0.00352052	chr07	26167840	26168052	Trypsin inhibitor 1
MELO3C018000.2	MELO3C018000.2.1	6.36001	-		4.46846e-05	-	chr07	26169581	26170205	Trypsin inhibitor 1
MELO3C018007.2	MELO3C018007.2.1	-2.46506	-3.96706		0.0480263	0.00189902	chr07	26200048	26200630	Glycyl-tRNA synthetase beta subunit
MELO3C032869.2	MELO3C032869.2.1	-3.46983	-		0.0499157	-	chr07	26228206	26230021	Unknown protein
MELO3C032871.2	MELO3C032871.2.1	-1.25894	-		0.00499389	-	chr07	26292167	26292828	Phytosulfokines 3 family protein
MELO3C018034.2	MELO3C018034.2.1	-4.24191	-		0.0356191	-	chr07	26387904	26388407	Pathogenesis-related protein 1
MELO3C007003.2	MELO3C007003.2.1	2.2419	-		6.88001e-14	-	chr08	104603	108730	Vacuolar sorting receptor family protein
MELO3C007028.2	MELO3C007028.2.1	1.9428	-		0.0265276	-	chr08	304835	305700	Cation-transporting P-type ATPase
MELO3C007037.2	MELO3C007037.2.1	1.03573	-		0.00428209	-	chr08	372967	375116	Patatin
MELO3C007043.2	MELO3C007043.2.1	1.34926	-		0.000381055	-	chr08	415476	420048	UDP-glucose 4-epimerase, putative
MELO3C007093.2	MELO3C007093.2.1	1.15623	-		0.00740994	-	chr08	745049	751480	protein BREAST CANCER SUSCEPTIBILITY 1 homolog
MELO3C007098.2	MELO3C007098.2.1	4.41875	-		0.00280154	-	chr08	768543	769265	LOB domain-containing protein 36
MELO3C007173.2	MELO3C007173.2.1	1.51098	-		0.00271837	-	chr08	1240462	1247403	ABC transporter B family protein
MELO3C007209.2	MELO3C007209.2.1	-3.25272	-		0.00403623	-	chr08	1473080	1473871	transcription factor TGA6
MELO3C000201.2	MELO3C000201.2.1	1.29366	-		4.89494e-05	-	chr08	1511220	1511959	dof zinc finger protein DOF1.5-like
MELO3C007221.2	MELO3C007221.2.1	-1.06336	-		0.000151379	-	chr08	1553187	1557086	Protein CHUP1, chloroplastic
MELO3C007252.2	MELO3C007252.2.1	1.03196	-		0.00548109	-	chr08	1713766	1718626	MLO-like protein
MELO3C007257.2	MELO3C007257.2.1	2.2353	-		0.000486125	-	chr08	1743543	1747357	receptor-like protein kinase HSL1
MELO3C007258.2	MELO3C007258.2.1	1.58212	-		0.00396992	-	chr08	1748127	1748952	DUF679 domain membrane protein
MELO3C007269.2	MELO3C007269.2.1	-1.3803	-		0.0431499	-	chr08	1822835	1824309	Auxin repressed protein
MELO3C007271.2	MELO3C007271.2.1	2.85851	-		0.0156345	-	chr08	1831541	1832584	Zinc transporter
MELO3C007286.2	MELO3C007286.2.1	1.90601	-		0.035764	-	chr08	1939394	1940664	heat stress transcription factor B-2a-like
MELO3C032888.2	MELO3C032888.2.1	3.48153	-		0.000631341	-	chr08	2046710	2056102	glucose-induced degradation protein 8 homolog isoform X2
MELO3C007328.2	MELO3C007328.2.1	-1.17268	-		0.019825	-	chr08	2178802	2179278	Wound-responsive family protein
MELO3C007368.2	MELO3C007368.2.1	1.0433	-		0.0361597	-	chr08	2358132	2359382	F-box protein family
MELO3C007379.2	MELO3C007379.2.1	-1.10576	-		0.0119693	-	chr08	2427390	2430373	Cytochrome P450 family protein
MELO3C007425.2	MELO3C007425.2.1	1.40327	-		0.0276007	-	chr08	2684331	2685944	1-aminocyclopropane-1-carboxylate oxidase 1
MELO3C007447.2	MELO3C007447.2.1	-3.20187	-		0.0123714	-	chr08	2803559	2805103	Protein tapetum determinant 1
MELO3C007470.2	MELO3C007470.2.1	7.63596	4.22011		1.88526e-08	0.00364231	chr08	2976828	2978593	WRKY family transcription factor
MELO3C007472.2	MELO3C007472.2.1	1.56709	-		0.000130646	-	chr08	2981849	2985761	LRR receptor-like serine/threonine-protein kinase GSO1 isoform X1
MELO3C007495.2	MELO3C007495.2.1	1.49123	-		0.028896	-	chr08	3112471	3114261	protein LYK5-like
MELO3C007499.2	MELO3C007499.2.1	1.05794	-		0.0012064	-	chr08	3127292	3135702	protein DA1-related 1-like
MELO3C007538.2	MELO3C007538.2.1	8.74669	5.269		5.89617e-07	0.00578342	chr08	3428773	3430505	GLABRA2 expression modulator
MELO3C007543.2	MELO3C007543.2.1	1.46808	-		9.22475e-05	-	chr08	3459611	3465551	mitogen-activated protein kinase kinase kinase YODA isoform X1
MELO3C007560.2	MELO3C007560.2.1	2.48808	-		2.41036e-05	-	chr08	3586724	3589581	Heat stress transcription factor
MELO3C007570.2	MELO3C007570.2.1	1.04393	-		0.0397737	-	chr08	3686402	3689010	transcription factor SPATULA
MELO3C007579.2	MELO3C007579.2.1	1.54712	-		0.0049854	-	chr08	3782238	3784060	UPF0481 protein
MELO3C007588.2	MELO3C007588.2.1	4.3598	-		0.0109351	-	chr08	3848272	3848810	Transmembrane protein, putative
MELO3C007592.2	MELO3C007592.2.1	2.17881	-		0.0180703	-	chr08	3882367	3884160	cytochrome P450 81E8-like
MELO3C007596.2	MELO3C007596.2.1	2.06155	-		0.0448752	-	chr08	3911895	3914193	Indole-3-acetic acid-amido synthetase GH3.3
MELO3C007602.2	MELO3C007602.2.1	1.68688	-		0.0499068	-	chr08	3979213	3981296	Tetratricopeptide repeat protein 1
MELO3C007636.2	MELO3C007636.2.1	1.18601	-		0.000832575	-	chr08	4271327	4276299	Calcium-transporting ATPase
MELO3C007644.2	MELO3C007644.2.1	2.25598	-1.61763		0.00132035	0.0328989	chr08	4307654	4310608	At5g67620
MELO3C007687.2	MELO3C007687.2.1	1.77436	-		0.0186611	-	chr08	4638974	4642366	Phosphoenolpyruvate carboxykinase
MELO3C007708.2	MELO3C007708.2.1	1.18368	-		0.00148069	-	chr08	4799676	4801485	UDP-glycosyltransferase 91A1-like
MELO3C007717.2	MELO3C007717.2.1	-1.00955	-		0.00515433	-	chr08	4855015	4870259	kinesin-like protein KCA1
MELO3C007724.2	MELO3C007724.2.1	2.3954	-		6.92465e-05	-	chr08	4898613	4904932	Pesticidal crystal cry8Ba protein
MELO3C007755.2	MELO3C007755.2.1	1.14342	-		0.030551	-	chr08	5128762	5131652	Ras-related protein
MELO3C007801.2	MELO3C007801.2.1	-1.4589	-		0.01275	-	chr08	5408094	5419562	ABC1 protein
MELO3C007834.2	MELO3C007834.2.1	1.05639	-		0.00685144	-	chr08	5627200	5630655	Tubby-like F-box protein
MELO3C007837.2	MELO3C007837.2.1	3.07271	-		0.00443133	-	chr08	5647780	5651451	Replication factor C subunit 3
MELO3C007852.2	MELO3C007852.2.1	2.72596	-		0.00016109	-	chr08	5730090	5738855	Carboxyl methyltransferase
MELO3C007859.2	MELO3C007859.2.1	2.77543	-		0.0252774	-	chr08	5795748	5797792	AAA-ATPase At2g18193-like
MELO3C007860.2	MELO3C007860.2.1	5.64113	-		0.0111408	-	chr08	5798391	5800322	AAA-ATPase At2g18193-like
MELO3C007862.2	MELO3C007862.2.1	6.58405	-		2.59694e-08	-	chr08	5803826	5805644	AAA-ATPase At2g18193-like
MELO3C007925.2	MELO3C007925.2.1	1.05021	-		1.51865e-06	-	chr08	6237848	6243695	cell cycle checkpoint protein RAD17
MELO3C007941.2	MELO3C007941.2.1	-1.60056	-		0.0377514	-	chr08	6347761	6350520	Receptor-like kinase theseus protein
MELO3C007996.2	MELO3C007996.2.1	1.10516	-		3.11874e-05	-	chr08	6616332	6617690	Methyltransferase small domain protein, putative (DUF2431)
MELO3C008027.2	MELO3C008027.2.1	1.04608	-		0.0139582	-	chr08	6850257	6854318	WAT1-related protein
MELO3C027442.2	MELO3C027442.2.1	-1.01904	-		0.0435009	-	chr08	7249691	7253906	Beta-glucosidase 18
MELO3C024566.2	MELO3C024566.2.1	-1.00055	-		0.00657497	-	chr08	8298791	8313568	LETM1-like protein
MELO3C024560.2	MELO3C024560.2.1	4.95773	-		0.038729	-	chr08	8363406	8365461	NAC domain-containing protein 90-like
MELO3C024533.2	MELO3C024533.2.1	6.48098	-		0.00155406	-	chr08	8540975	8544439	GDSL esterase/lipase At5g03610-like
MELO3C024523.2	MELO3C024523.2.1	1.30299	-		0.0134836	-	chr08	8612080	8619868	ABC transporter G family member 39-like
MELO3C024493.2	MELO3C024493.2.1	3.9022	-		0.00412902	-	chr08	8994374	8996283	Glycosyltransferase
MELO3C024466.2	MELO3C024466.2.1	1.18286	-		0.00512114	-	chr08	9304795	9306901	heavy metal-associated isoprenylated plant protein 3-like isoform X2
MELO3C019091.2	MELO3C019091.2.1	2.68181	-		2.13605e-08	-	chr08	11956321	11961948	Alpha-glucosidase-like
MELO3C019188.2	MELO3C019188.2.1	2.22297	-		3.01199e-09	-	chr08	14295405	14297711	Glycosyltransferase, putative
MELO3C009030.2	MELO3C009030.2.1	1.61692	-		0.000273597	-	chr08	19518035	19520944	zinc finger protein WIP2
MELO3C009006.2	MELO3C009006.2.1	1.01627	-		0.00580087	-	chr08	20130298	20132342	aspartic proteinase nepenthesin-1
MELO3C008963.2	MELO3C008963.2.1	2.52413	-		0.000215786	-	chr08	21162089	21168032	Amino acid permease
MELO3C008957.2	MELO3C008957.2.1	1.63677	-		9.19543e-07	-	chr08	21312555	21315548	LRR receptor-like serine/threonine-protein kinase FLS2
MELO3C008894.2	MELO3C008894.2.1	-1.31845	-		0.0477934	-	chr08	23233813	23234324	cysteine proteinase inhibitor A-like
MELO3C008882.2	MELO3C008882.2.1	5.12975	-		2.65189e-06	-	chr08	23573435	23577741	serine/threonine-protein kinase SRK2B-like isoform X1
MELO3C025251.2	MELO3C025251.2.1	1.3538	-		0.000593222	-	chr08	26193287	26199904	Acid phosphatase 1
MELO3C014218.2	MELO3C014218.2.1	1.76497	-		0.0425087	-	chr08	29914068	29914635	Unknown protein
MELO3C014223.2	MELO3C014223.2.1	4.49424	-		0.000605849	-	chr08	29948604	29951270	phenylalanine ammonia-lyase-like
MELO3C014225.2	MELO3C014225.2.1	6.52039	-		0.0475405	-	chr08	29957701	29958588	Phenylalanine ammonia-lyase
MELO3C014226.2	MELO3C014226.2.1	8.31694	6.16278		0.000822563	0.0187528	chr08	29958916	29959842	phenylalanine ammonia-lyase-like
MELO3C014227.2	MELO3C014227.2.1	1.14686	-		0.00302032	-	chr08	29961856	29964204	phenylalanine ammonia-lyase
MELO3C003126.2	MELO3C003126.2.1	2.14691	-		0.0269144	-	chr08	30896541	30902020	WD repeat-containing protein 44
MELO3C003155.2	MELO3C003155.2.1	-2.01129	-5.84994		0.00597785	2.02875e-09	chr08	31217257	31219730	aldo-keto reductase family 4 member C9-like
MELO3C003158.2	MELO3C003158.2.1	-3.79095	-		0.00597728	-	chr08	31237835	31241065	aldo-keto reductase family 4 member C9-like
MELO3C033489.2	MELO3C033489.2.1	-1.98596	-		0.0385571	-	chr08	31675213	31675455	Unknown protein
MELO3C022179.2	MELO3C022179.2.1	5.24319	-		0.014711	-	chr09	486047	486532	ethylene-responsive transcription factor ERF022-like
MELO3C022160.2	MELO3C022160.2.1	2.85096	-		1.40263e-07	-	chr09	622461	626098	Endoglucanase
MELO3C033530.2	MELO3C033530.2.1	3.75278	-		0.00277706	-	chr09	677916	679904	Receptor lectin protein kinase-like
MELO3C022150.2	MELO3C022150.2.1	6.4312	-		1.49684e-05	-	chr09	703234	708384	TMV resistance protein N-like
MELO3C022148.2	MELO3C022148.2.1	1.05945	-		0.0247316	-	chr09	715372	725750	TMV resistance protein N-like
MELO3C022146.2	MELO3C022146.2.1	2.41018	-		0.000370809	-	chr09	744523	750028	TMV resistance protein N-like
MELO3C022144.2	MELO3C022144.2.1	1.40645	-		0.000309451	-	chr09	767040	775410	TMV resistance protein N-like
MELO3C022143.2	MELO3C022143.2.1	1.32913	-		0.000508232	-	chr09	779366	783336	MRGH12
MELO3C022138.2	MELO3C022138.2.1	2.684	-		0.00209764	-	chr09	799922	802499	Protein disulfide isomerase (PDI)-like protein 2
MELO3C022128.2	MELO3C022128.2.1	-3.6903	-1.85942		1.78644e-08	0.000993381	chr09	869458	871455	cationic amino acid transporter 1-like
MELO3C022125.2	MELO3C022125.2.1	-1.41707	-		0.000275503	-	chr09	880747	884794	gibberellin receptor GID1B
MELO3C022062.2	MELO3C022062.2.1	1.76355	-		0.00564216	-	chr09	1429205	1430582	BZIP transcription factor
MELO3C021979.2	MELO3C021979.2.1	1.66481	-		0.000723692	-	chr09	2264267	2265932	Glutaredoxin family protein, putative
MELO3C021972.2	MELO3C021972.2.1	1.2422	-		0.034051	-	chr09	2330877	2338022	Plasma membrane ATPase
MELO3C021482.2	MELO3C021482.2.1	1.50724	-		0.0468951	-	chr09	2497725	2499832	Glycosyltransferase
MELO3C021565.2	MELO3C021565.2.1	1.15551	-		0.0075067	-	chr09	3774848	3784174	DExH-box ATP-dependent RNA helicase DExH17-like
MELO3C021597.2	MELO3C021597.2.1	-1.08132	-		5.06396e-05	-	chr09	4243082	4243764	At5g14410
MELO3C021607.2	MELO3C021607.2.1	3.59787	-		1.7519e-05	-	chr09	4346244	4348157	pectate lyase-like
MELO3C021619.2	MELO3C021619.2.1	-1.64034	-		0.0178854	-	chr09	4473432	4474673	expansin-A4
MELO3C021623.2	MELO3C021623.2.1	3.36823	-		0.0240542	-	chr09	4490524	4492561	elicitor-responsive protein 1-like
MELO3C021637.2	MELO3C021637.2.1	6.25595	-		0.0336454	-	chr09	4660788	4661552	Cysteine/histidine-rich C1 domain protein
MELO3C021640.2	MELO3C021640.2.1	8.82788	-		0.0107521	-	chr09	4725188	4726463	Cysteine/histidine-rich C1 domain protein
MELO3C021643.2	MELO3C021643.2.1	2.89788	-		0.0260239	-	chr09	4754777	4758659	CASP-like protein
MELO3C025465.2	MELO3C025465.2.1	6.64113	-		0.000981755	-	chr09	5803438	5805311	F-box family protein, putative
MELO3C025495.2	MELO3C025495.2.1	-1.08644	-		0.0249498	-	chr09	6237195	6242146	Hydrolase family protein/HAD-superfamily protein
MELO3C033615.2	MELO3C033615.2.1	1.80771	-		0.00406469	-	chr09	6658398	6659268	disease resistance protein RGA2-like
MELO3C002949.2	MELO3C002949.2.1	-1.06454	-		0.00854834	-	chr09	8402832	8409656	Kinase family protein
MELO3C002952.2	MELO3C002952.2.1	1.20003	-		0.00812744	-	chr09	8522312	8526390	phosphate transporter PHO1 homolog 3-like
MELO3C002970.2	MELO3C002970.2.1	1.66465	-		0.00699841	-	chr09	8837509	8838041	Ankyrin repeat-containing protein, putative
MELO3C003032.2	MELO3C003032.2.1	-1.16981	-		7.4316e-09	-	chr09	10331315	10332499	cold shock protein 2-like
MELO3C029233.2	MELO3C029233.2.1	-1.7647	-		0.00782276	-	chr09	11606181	11607794	LOW QUALITY PROTEIN: gamma-aminobutyrate transaminase POP2, mitochondrial-like
MELO3C033885.2	MELO3C033885.2.1	-1.96718	-		0.0116148	-	chr09	11721176	11724130	Unknown protein
MELO3C022799.2	MELO3C022799.2.1	2.35732	-		0.00233541	-	chr09	11871499	11878514	sulfate transporter 1.3-like
MELO3C025120.2	MELO3C025120.2.1	-2.86308	-6.8383		0.016524	4.05233e-08	chr09	13802087	13803780	rRNA N-glycosidase
MELO3C025105.2	MELO3C025105.2.1	3.05139	-		9.9798e-06	-	chr09	14110144	14112361	CoA ligase
MELO3C025079.2	MELO3C025079.2.1	4.8345	-		0.0341812	-	chr09	14561091	14562176	universal stress protein A-like protein
MELO3C025057.2	MELO3C025057.2.1	3.86921	-		0.000196888	-	chr09	14953029	14959496	Calcium-transporting ATPase
MELO3C033944.2	MELO3C033944.2.1	-3.61983	-5.78683		0.00220901	6.15672e-05	chr09	16122393	16123197	NBS-LRR type resistance protein
MELO3C005147.2	MELO3C005147.2.1	1.12302	-		0.0233007	-	chr09	16568783	16574074	NADPH:QUINONE OXIDOREDUCTASE family protein
MELO3C005175.2	MELO3C005175.2.1	4.99165	-		0.0372006	-	chr09	16971031	16971519	Ileal sodium/bile acid cotransporter, putative
MELO3C005177.2	MELO3C005177.2.1	6.48069	3.3532		3.14291e-06	0.0313665	chr09	16985813	16986286	Ileal sodium/bile acid cotransporter, putative
MELO3C005206.2	MELO3C005206.2.1	1.33587	-		2.05725e-05	-	chr09	17317288	17323825	Glutaredoxin domain-containing protein/DEP domain-containing protein/DUF547 domain-containing protein
MELO3C005209.2	MELO3C005209.2.1	2.81497	-		1.37943e-06	-	chr09	17376219	17378345	Phytosulfokine receptor, putative
MELO3C033967.2	MELO3C033967.2.1	1.04344	-		0.0384229	-	chr09	17392999	17395362	Pentatricopeptide repeat-containing protein, putative
MELO3C005225.2	MELO3C005225.2.1	1.87985	-		0.0155752	-	chr09	17547655	17549348	Lipid transfer protein
MELO3C005226.2	MELO3C005226.2.1	1.59189	-		2.70423e-05	-	chr09	17555890	17557780	XRI1-like protein
MELO3C027467.2	MELO3C027467.2.1	3.78593	-		0.00264752	-	chr09	17704433	17708970	kinesin-like protein KIN12B
MELO3C005256.2	MELO3C005256.2.1	1.99336	-		0.0246503	-	chr09	18279285	18280028	B3 domain-containing protein At3g25182-like
MELO3C005257.2	MELO3C005257.2.1	5.47026	-		0.000765044	-	chr09	18283431	18287828	RNA-dependent RNA polymerase
MELO3C005258.2	MELO3C005258.2.1	1.95629	-		0.00556951	-	chr09	18292404	18298775	MACPF domain-containing protein
MELO3C005263.2	MELO3C005263.2.1	2.40881	-		1.41139e-06	-	chr09	18348441	18350831	Serine/threonine-protein kinase
MELO3C005284.2	MELO3C005284.2.1	6.29291	-		0.00182827	-	chr09	18784964	18789390	RNA-dependent RNA polymerase
MELO3C005375.2	MELO3C005375.2.1	1.31369	-		0.000822691	-	chr09	19782493	19785044	Cytochrome P450
MELO3C005408.2	MELO3C005408.2.1	1.69517	-		0.0151537	-	chr09	20083134	20095666	Kinase, putative
MELO3C005414.2	MELO3C005414.2.1	2.1131	-		1.67406e-05	-	chr09	20133561	20136708	Hypersensitive-induced response protein, putative, expressed
MELO3C005427.2	MELO3C005427.2.1	1.9556	-		0.0304405	-	chr09	20228470	20231403	LRR receptor-like kinase
MELO3C005432.2	MELO3C005432.2.1	-1.30912	-		0.00492807	-	chr09	20287387	20292450	Rubredoxin family protein
MELO3C005434.2	MELO3C005434.2.1	-3.51042	-		0.0157315	-	chr09	20300122	20302924	Glycosyl hydrolase family 5 protein
MELO3C033989.2	MELO3C033989.2.1	-1.42687	-		0.0159821	-	chr09	20306033	20306649	Unknown protein
MELO3C033988.2	MELO3C033988.2.1	3.03298	-		0.0193775	-	chr09	20321460	20322770	Unknown protein
MELO3C005443.2	MELO3C005443.2.1	1.00415	-		0.0251749	-	chr09	20367801	20383597	ATP-dependent DNA helicase SRS2-like protein At4g25120
MELO3C005450.2	MELO3C005450.2.1	3.153	-		0.00695309	-	chr09	20427143	20430013	LRR receptor-like kinase family protein
MELO3C005451.2	MELO3C005451.2.1	7.29311	3.03043		7.53839e-08	0.0438871	chr09	20434381	20437380	LRR receptor-like kinase
MELO3C005453.2	MELO3C005453.2.1	-3.1237	-4.85035		0.00229262	5.89228e-06	chr09	20447829	20451687	LRR receptor-like serine/threonine-protein kinase FLS2
MELO3C005456.2	MELO3C005456.2.1	3.53451	-		9.8459e-08	-	chr09	20471391	20473519	Peroxidase
MELO3C005495.2	MELO3C005495.2.1	2.98085	-		5.12227e-05	-	chr09	20690435	20692651	F-box protein At5g07610
MELO3C005497.2	MELO3C005497.2.1	1.01574	-		0.0356387	-	chr09	20693914	20706616	DNA repair protein REV1
MELO3C005574.2	MELO3C005574.2.1	1.29647	-		0.0338399	-	chr09	21315468	21318405	Cytochrome P450, putative
MELO3C005616.2	MELO3C005616.2.1	2.26274	-		4.46554e-05	-	chr09	21683430	21685920	Protein STAY-GREEN, chloroplastic
MELO3C005635.2	MELO3C005635.2.1	-3.57186	-7.37443		0.00842515	1.88043e-05	chr09	21857315	21862186	Protein hapless 2
MELO3C005643.2	MELO3C005643.2.1	8.64807	-		0.00217081	-	chr09	21894879	21895866	Thaumatin-like protein
MELO3C005704.2	MELO3C005704.2.1	1.21321	-		0.0235701	-	chr09	22323835	22327134	Beta-carotene hydroxylase
MELO3C005709.2	MELO3C005709.2.1	4.50105	-		0.0130343	-	chr09	22359631	22360857	Heavy metal-associated domain protein
MELO3C005719.2	MELO3C005719.2.1	1.94554	-		0.000312347	-	chr09	22411185	22420289	Respiratory burst oxidase, putative
MELO3C005736.2	MELO3C005736.2.1	2.93205	-		0.0218256	-	chr09	22562833	22563656	Cytoplasmic tRNA 2-thiolation protein
MELO3C005741.2	MELO3C005741.2.1	1.24198	-		0.000280481	-	chr09	22586779	22591881	Lysine histidine transporter 1
MELO3C005748.2	MELO3C005748.2.1	2.38437	0.838575		1.42495e-14	0.0152662	chr09	22625775	22630036	Endoglucanase
MELO3C005763.2	MELO3C005763.2.1	-1.98498	-		0.0343269	-	chr09	22767056	22768730	Glutaredoxin
MELO3C005801.2	MELO3C005801.2.1	5.06266	-		7.7063e-05	-	chr09	23067072	23070094	1-aminocyclopropane-1-carboxylate oxidase, putative
MELO3C005832.2	MELO3C005832.2.1	2.42509	-		0.000593656	-	chr09	23336727	23342261	cucumisin-like isoform X1
MELO3C005850.2	MELO3C005850.2.1	1.42351	-		0.000564743	-	chr09	23463784	23467684	S-type anion channel SLAH2
MELO3C005858.2	MELO3C005858.2.1	7.13625	-		0.00143308	-	chr09	23515271	23516403	acidic endochitinase
MELO3C005859.2	MELO3C005859.2.1	7.04751	-		1.10624e-05	-	chr09	23517536	23518651	acidic endochitinase-like
MELO3C005899.2	MELO3C005899.2.1	2.57131	-		9.93088e-09	-	chr09	23776851	23777925	Protein yippee-like
MELO3C012476.2	MELO3C012476.2.1	1.03812	-		0.0051142	-	chr10	216378	217884	NADPH:quinone oxidoreductase-like
MELO3C012432.2	MELO3C012432.2.1	1.8636	-		0.00368803	-	chr10	521677	522712	pollen-specific leucine-rich repeat extensin-like protein 1
MELO3C034023.2	MELO3C034023.2.1	1.62894	-		0.00105113	-	chr10	596234	600511	synaptotagmin-3-like isoform X1
MELO3C012395.2	MELO3C012395.2.1	3.87566	-		4.90424e-05	-	chr10	725073	727309	Protein nuclear fusion defective 4
MELO3C012393.2	MELO3C012393.2.1	2.94161	-		0.000172186	-	chr10	759225	760557	zinc finger protein ZAT5-like
MELO3C012387.2	MELO3C012387.2.1	5.71316	3.23545		4.46276e-06	0.0161893	chr10	794184	794828	glycine-rich cell wall structural protein 2-like
MELO3C012373.2	MELO3C012373.2.1	1.328	-		0.028263	-	chr10	902222	906340	GABA transporter 1
MELO3C012352.2	MELO3C012352.2.1	1.20476	-		0.00162535	-	chr10	1079377	1080261	germin-like protein subfamily 3 member 2
MELO3C012351.2	MELO3C012351.2.1	-1.13939	-		0.000582448	-	chr10	1081509	1084411	L-aminoadipate-semialdehyde dehydrogenase-phosphopantetheinyl transferase-like
MELO3C034038.2	MELO3C034038.2.1	-1.03108	-		0.0117298	-	chr10	1098027	1098668	Unknown protein
MELO3C034039.2	MELO3C034039.2.1	2.32245	-		0.00177572	-	chr10	1105994	1110277	Unknown protein
MELO3C012299.2	MELO3C012299.2.1	8.08881	-		1.69176e-05	-	chr10	1362717	1363703	Fasciclin-arabinogalactan-like protein
MELO3C012270.2	MELO3C012270.2.1	4.21916	-		4.20096e-09	-	chr10	1554608	1556720	Receptor-like protein kinase
MELO3C012255.2	MELO3C012255.2.1	-2.52111	-		0.0261358	-	chr10	1643955	1644806	adenylate isopentenyltransferase-like
MELO3C012222.2	MELO3C012222.2.1	3.79684	-		5.5015e-05	-	chr10	1837320	1841721	Lysine histidine transporter
MELO3C012217.2	MELO3C012217.2.1	-1.04857	-		0.0308543	-	chr10	1878784	1879958	AP2/ERF domain-containing transcription factor
MELO3C012204.2	MELO3C012204.2.1	3.01529	-		0.0256609	-	chr10	1984625	1985145	Protein IDA
MELO3C012189.2	MELO3C012189.2.1	3.0612	4.62209		0.00341063	4.57516e-06	chr10	2074838	2076490	DUF1262 family protein
MELO3C012162.2	MELO3C012162.2.1	3.26374	-		1.23677e-06	-	chr10	2244424	2245227	BnaC07g22510D protein
MELO3C012122.2	MELO3C012122.2.1	-1.95839	-4.68699		0.0202165	9.62928e-07	chr10	2508238	2514291	phosphate transporter PHO1 homolog 3-like
MELO3C012118.2	MELO3C012118.2.1	1.2103	-		2.36012e-07	-	chr10	2530034	2533017	galactoside 2-alpha-L-fucosyltransferase-like
MELO3C012053.2	MELO3C012053.2.1	1.1584	-		0.00153822	-	chr10	2935679	2936560	thioredoxin H-type
MELO3C012050.2	MELO3C012050.2.1	3.24729	-		1.48305e-06	-	chr10	2950896	2954528	Actin cross-linking protein
MELO3C012043.2	MELO3C012043.2.1	1.06757	-		0.0304073	-	chr10	3015204	3016882	CLAVATA3/ESR (CLE)-related 25-like protein
MELO3C011991.2	MELO3C011991.2.1	8.37645	6.18687		0.000107524	0.00611386	chr10	3387067	3389183	Hexosyltransferase
MELO3C011978.2	MELO3C011978.2.1	1.15457	-		0.000475967	-	chr10	3464745	3469001	LOW QUALITY PROTEIN: cysteine-rich receptor-like protein kinase 3
MELO3C011976.2	MELO3C011976.2.1	2.75207	-		8.11278e-05	-	chr10	3479549	3482127	high affinity nitrate transporter 2.5
MELO3C011971.2	MELO3C011971.2.1	4.41258	-		0.0308459	-	chr10	3508452	3510140	Heme-binding protein 2
MELO3C011965.2	MELO3C011965.2.1	-1.75054	-		0.0297179	-	chr10	3544303	3550470	lysM domain receptor-like kinase 3
MELO3C011948.2	MELO3C011948.2.1	1.36519	-		2.45426e-05	-	chr10	3669809	3672618	Plant intracellular ras group-related LRR protein
MELO3C011934.2	MELO3C011934.2.1	1.91562	-		0.00529164	-	chr10	3788946	3791024	cytochrome P450 71B19-like
MELO3C011930.2	MELO3C011930.2.1	1.60555	-		0.0464096	-	chr10	3799636	3802016	cytochrome P450 71B34-like
MELO3C011928.2	MELO3C011928.2.1	3.85997	-		0.00516735	-	chr10	3808996	3811261	cytochrome P450 71B19-like
MELO3C011926.2	MELO3C011926.2.1	2.9098	-		0.0352075	-	chr10	3817059	3819055	cytochrome P450 71B37-like
MELO3C011925.2	MELO3C011925.2.1	2.33339	-		0.0017874	-	chr10	3825102	3828779	E3 ubiquitin-protein ligase RGLG2-like
MELO3C011899.2	MELO3C011899.2.1	4.31282	-		0.0107017	-	chr10	3994880	3996615	vinorine synthase-like
MELO3C011890.2	MELO3C011890.2.1	3.69618	-		0.00114034	-	chr10	4048023	4048956	DNA-binding storekeeper protein-related
MELO3C011883.2	MELO3C011883.2.1	-1.1324	-		0.00581322	-	chr10	4092846	4096468	OTU domain-containing protein
MELO3C011849.2	MELO3C011849.2.1	1.77407	-		5.3569e-06	-	chr10	4324905	4331541	Ion channel CASTOR
MELO3C011771.2	MELO3C011771.2.1	1.74585	-		6.18857e-06	-	chr10	4910956	4914918	alpha-galactosidase
MELO3C011758.2	MELO3C011758.2.1	-1.69173	-		0.015702	-	chr10	5039098	5040387	GEM-like protein 4
MELO3C011740.2	MELO3C011740.2.1	4.22196	-		0.000645212	-	chr10	5232811	5234985	DUF4283 domain-containing protein/zf-CCHC_4 domain-containing protein
MELO3C011730.2	MELO3C011730.2.1	1.85158	-		0.00578572	-	chr10	5318417	5319720	LOB domain-containing protein 1
MELO3C023822.2	MELO3C023822.2.1	1.19181	-		0.00253391	-	chr10	5712567	5715733	Caffeoylshikimate esterase
MELO3C023868.2	MELO3C023868.2.1	5.74602	-		0.0319562	-	chr10	6420613	6421940	Late embryogenesis abundant protein
MELO3C023871.2	MELO3C023871.2.1	2.85068	-		0.000500354	-	chr10	6451918	6452121	Cyclin-dependent protein kinase inhibitor SMR4
MELO3C023876.2	MELO3C023876.2.1	6.96547	-		0.00475357	-	chr10	6599636	6602215	glycerol-3-phosphate acyltransferase 5-like
MELO3C026564.2	MELO3C026564.2.1	-1.23469	-		0.0431499	-	chr10	7681964	7684095	Plant/protein
MELO3C026571.2	MELO3C026571.2.1	2.49799	-		0.00442235	-	chr10	7955911	7956663	17.5 kDa class I heat shock protein
MELO3C025138.2	MELO3C025138.2.1	-1.54548	-		0.00140389	-	chr10	8485595	8485780	17.5 kDa class I heat shock protein
MELO3C000776.2	MELO3C000776.2.1	-1.31931	-		0.00825302	-	chr10	8903991	8904989	Aquaporin
MELO3C026792.2	MELO3C026792.2.1	1.79839	-		0.00215236	-	chr10	9930512	9931387	gibberellin 2-beta-dioxygenase 1
MELO3C020052.2	MELO3C020052.2.1	4.66693	-		9.32165e-05	-	chr10	10727227	10734538	p-loop nucleoside triphosphate hydrolase superfamily protein
MELO3C020079.2	MELO3C020079.2.1	-2.47515	-4.16401		0.0188322	9.65631e-05	chr10	11851125	11860097	Trihelix transcription factor GT-4
MELO3C020096.2	MELO3C020096.2.1	1.6889	-		0.0124791	-	chr10	12155887	12158436	Neuronal PAS domain protein
MELO3C020166.2	MELO3C020166.2.1	2.9782	-		0.000936572	-	chr10	13456270	13459054	LOW QUALITY PROTEIN: probable WRKY transcription factor 70
MELO3C026808.2	MELO3C026808.2.1	2.4663	-		0.00258045	-	chr10	14262455	14266310	SABATH methyltransferase 9
MELO3C022590.2	MELO3C022590.2.1	1.7028	-		0.0134076	-	chr10	15685890	15698445	p-loop nucleoside triphosphate hydrolase superfamily protein
MELO3C018402.2	MELO3C018402.2.1	2.12432	-		1.96896e-08	-	chr10	16167000	16175686	p-loop nucleoside triphosphate hydrolase superfamily protein
MELO3C018317.2	MELO3C018317.2.1	1.43701	-		0.0124597	-	chr10	19233796	19236144	Subtilisin-like protease
MELO3C026432.2	MELO3C026432.2.1	1.44284	-		0.000152732	-	chr10	21281773	21285465	Caleosin-related family protein
MELO3C026436.2	MELO3C026436.2.1	1.93303	-		1.48365e-05	-	chr10	21390057	21392821	1-aminocyclopropane-1-carboxylate oxidase-1-like protein
MELO3C034521.2	MELO3C034521.2.1	-1.21166	-		0.00298009	-	chr10	22844462	22845158	Unknown protein
MELO3C032541.2	MELO3C032541.2.1	5.7481	-		0.046583	-	chr10	23917072	23922725	Protein FAR1-RELATED SEQUENCE 11
MELO3C026480.2	MELO3C026480.2.1	1.20803	-		0.000978376	-	chr10	24639146	24649694	Non-lysosomal glucosylceramidase
MELO3C034565.2	MELO3C034565.2.1	2.36667	-		0.0315827	-	chr11	379199	379396	Unknown protein
MELO3C023255.2	MELO3C023255.2.1	1.28471	-		0.0214289	-	chr11	560167	562175	DNA-directed RNA polymerase subunit beta-beta protein, putative (DUF506)
MELO3C023304.2	MELO3C023304.2.1	1.58255	-		7.06563e-06	-	chr11	1158139	1160696	Isoflavone reductase like
MELO3C023310.2	MELO3C023310.2.1	1.3323	-		0.0010571	-	chr11	1228776	1233932	Glucose-1-phosphate adenylyltransferase
MELO3C023316.2	MELO3C023316.2.1	1.17747	-		0.015472	-	chr11	1332044	1336680	phosphatidylinositol/phosphatidylcholine transfer protein SFH3-like isoform X1
MELO3C023354.2	MELO3C023354.2.1	-2.05412	-		0.0124233	-	chr11	1884391	1886822	Fructose-bisphosphate aldolase
MELO3C020971.2	MELO3C020971.2.1	-1.66288	-		0.0489919	-	chr11	2373583	2375444	ethylene-responsive transcription factor ERF110-like
MELO3C020963.2	MELO3C020963.2.1	2.63199	-		0.0382485	-	chr11	2480102	2483074	WRKY family transcription factor
MELO3C020941.2	MELO3C020941.2.1	1.91504	-		5.48676e-05	-	chr11	2689223	2692726	Calcium uniporter, mitochondrial
MELO3C020928.2	MELO3C020928.2.1	8.09465	-		0.00461976	-	chr11	2798476	2802036	GDSL esterase/lipase family
MELO3C020880.2	MELO3C020880.2.1	-1.32252	-		0.0151864	-	chr11	3294068	3294968	Pathogenesis-related protein 1
MELO3C020842.2	MELO3C020842.2.1	1.15805	-		0.000200186	-	chr11	3630141	3631695	cysteine-rich and transmembrane domain-containing protein A-like
MELO3C033770.2	MELO3C033770.2.1	-2.70526	-		0.013489	-	chr11	3946833	3950118	Unknown protein
MELO3C021951.2	MELO3C021951.2.1	-1.22184	-		0.00376352	-	chr11	4552079	4553782	protein EMBRYO SAC DEVELOPMENT ARREST 3, chloroplastic
MELO3C021939.2	MELO3C021939.2.1	1.12077	-		0.00386438	-	chr11	4668830	4675009	Extra-large guanine nucleotide binding protein, putative, expressed
MELO3C021914.2	MELO3C021914.2.1	7.85441	-		0.049923	-	chr11	5199458	5201943	peroxidase 10-like
MELO3C021901.2	MELO3C021901.2.1	2.40354	-		0.00736608	-	chr11	5468292	5469465	Alpha/beta hydrolase-3
MELO3C021821.2	MELO3C021821.2.1	4.00841	2.22914		2.08416e-13	0.000132038	chr11	6922945	6927952	Cellulose synthase
MELO3C024731.2	MELO3C024731.2.1	3.36442	-		0.00110448	-	chr11	7170632	7173642	disease resistance protein RGA2-like
MELO3C024745.2	MELO3C024745.2.1	3.27712	1.63994		3.72161e-06	0.0391055	chr11	7445825	7447558	cytochrome P450 89A2-like
MELO3C024762.2	MELO3C024762.2.1	4.42634	-		7.73899e-05	-	chr11	7741106	7742863	benzyl alcohol O-benzoyltransferase-like
MELO3C024764.2	MELO3C024764.2.1	3.16511	-		0.0113411	-	chr11	7769621	7771290	benzyl alcohol O-benzoyltransferase-like
MELO3C019225.2	MELO3C019225.2.1	1.22761	-		0.012968	-	chr11	9402842	9406996	Formin-like protein
MELO3C019239.2	MELO3C019239.2.1	1.12583	-		0.0120027	-	chr11	9621554	9623174	Peroxidase
MELO3C025990.2	MELO3C025990.2.1	1.24547	-		0.0008	-	chr11	12867481	12869182	thymidine kinase
MELO3C025948.2	MELO3C025948.2.1	5.38669	-		0.00231492	-	chr11	13773394	13776063	ATP-dependent 6-phosphofructokinase
MELO3C035029.2	MELO3C035029.2.1	2.42099	-		0.0220395	-	chr11	16290541	16291962	Myb transcription factor
MELO3C013553.2	MELO3C013553.2.1	6.92553	-		0.000107335	-	chr11	16596830	16597848	Unknown protein
MELO3C013566.2	MELO3C013566.2.1	6.4228	-		0.000322504	-	chr11	16974336	16977313	Indole-3-acetic acid-amido synthetase GH3.3
MELO3C013577.2	MELO3C013577.2.1	1.47982	-		1.15712e-05	-	chr11	17234664	17237603	Protein arginine N-methyltransferase 7
MELO3C013670.2	MELO3C013670.2.1	3.64809	5.45		4.49117e-05	3.46001e-10	chr11	19404241	19406120	exocyst complex component EXO70B1-like
MELO3C013690.2	MELO3C013690.2.1	2.45832	-		0.0300745	-	chr11	19553971	19554755	Dessication-induced 1VOC superfamily protein
MELO3C025843.2	MELO3C025843.2.1	-1.01979	-		9.36548e-05	-	chr11	20660970	20669454	internal alternative NAD(P)H-ubiquinone oxidoreductase A1, mitochondrial
MELO3C019590.2	MELO3C019590.2.1	1.25463	-		0.00601488	-	chr11	24770141	24771352	ethylene-responsive transcription factor ERF069-like
MELO3C025713.2	MELO3C025713.2.1	2.71184	-		0.00920534	-	chr11	25565544	25571995	Respiratory burst oxidase-like protein
MELO3C025714.2	MELO3C025714.2.1	-4.24928	-		0.0182568	-	chr11	25576465	25577760	WUSCHEL-related homeobox 3
MELO3C025744.2	MELO3C025744.2.1	1.86716	-		2.07375e-06	-	chr11	25938537	25941595	Zinc finger family protein, putative
MELO3C025753.2	MELO3C025753.2.1	2.00119	-		1.42639e-05	-	chr11	25980607	25982490	elongation factor 1-alpha
MELO3C025761.2	MELO3C025761.2.1	1.40055	-		0.000335327	-	chr11	26042054	26046986	MLO-like protein
MELO3C025784.2	MELO3C025784.2.1	1.33477	-		6.53258e-05	-	chr11	26275879	26280391	Zinc finger (C3HC4-type RING finger) family protein
MELO3C026948.2	MELO3C026948.2.1	1.01315	-		0.000718327	-	chr11	26615913	26617107	Enabled-like protein (DUF1635)
MELO3C021474.2	MELO3C021474.2.1	1.66156	-		0.000160228	-	chr11	26824461	26827243	lysosomal Pro-X carboxypeptidase-like
MELO3C035177.2	MELO3C035177.2.1	3.12408	-		0.0375982	-	chr11	27186377	27190925	Fatty acyl-CoA reductase
MELO3C021427.2	MELO3C021427.2.1	2.82333	-		0.00184178	-	chr11	27252412	27257938	transcription factor TGA6-like isoform X2
MELO3C021364.2	MELO3C021364.2.1	1.54372	-		0.00744721	-	chr11	27727998	27735696	Sodium/hydrogen exchanger
MELO3C021351.2	MELO3C021351.2.1	-2.35189	-		0.0377208	-	chr11	27811033	27811344	Glutaredoxin family protein
MELO3C034931.2	MELO3C034931.2.1	1.44209	-		0.0061481	-	chr11	28208048	28211459	Phosphatase 2C (PP2C)-like protein
MELO3C021282.2	MELO3C021282.2.1	-1.19998	-		0.000923295	-	chr11	28361634	28366345	cAMP-regulated phosphoprotein-like protein
MELO3C021225.2	MELO3C021225.2.1	1.47695	-		0.0240475	-	chr11	28834677	28842434	Unknown protein
MELO3C021220.2	MELO3C021220.2.1	3.67249	2.0995		4.21285e-06	0.0142012	chr11	28934369	28938596	O-glucosyltransferase rumi homolog
MELO3C021164.2	MELO3C021164.2.1	4.70029	-		0.0021007	-	chr11	29333911	29335340	Glycosyltransferase
MELO3C021156.2	MELO3C021156.2.1	-1.03733	-		0.0182909	-	chr11	29388679	29390871	crocetin glucosyltransferase, chloroplastic-like
MELO3C022247.2	MELO3C022247.2.1	2.40283	-		0.0186481	-	chr11	29702071	29703773	cytochrome b5
MELO3C022257.2	MELO3C022257.2.1	5.02291	-		0.00782276	-	chr11	29790682	29792477	protein AIG1-like
MELO3C022281.2	MELO3C022281.2.1	1.34132	-		1.9085e-06	-	chr11	29999599	30000307	ethylene-responsive transcription factor ERF039-like
MELO3C022300.2	MELO3C022300.2.1	2.17938	-		0.0178033	-	chr11	30156612	30160071	probably inactive receptor-like protein kinase At2g46850
MELO3C022324.2	MELO3C022324.2.1	1.88785	-		0.00851172	-	chr11	30394274	30397789	proton pump-interactor 2-like isoform X2
MELO3C022341.2	MELO3C022341.2.1	10.8063	-		2.22069e-08	-	chr11	30509871	30512205	Bidirectional sugar transporter SWEET
MELO3C022358.2	MELO3C022358.2.1	1.45133	-		0.0383155	-	chr11	30691737	30692270	ethylene-responsive transcription factor ERF113-like
MELO3C022365.2	MELO3C022365.2.1	1.74327	-		0.0346692	-	chr11	30715606	30716293	UPF0481 protein
MELO3C022367.2	MELO3C022367.2.1	1.16844	-		0.00291193	-	chr11	30725006	30743460	UPF0481 protein At3g47200
MELO3C022404.2	MELO3C022404.2.1	-2.01981	-		0.0155023	-	chr11	31003104	31004912	Flavin-containing monooxygenase
MELO3C022429.2	MELO3C022429.2.1	2.76307	-2.42772		0.0113653	0.0313266	chr11	31164213	31166378	Amaranthin-like lectin
MELO3C022430.2	MELO3C022430.2.1	2.52759	-		0.0211769	-	chr11	31177049	31179804	Amaranthin-like lectin
MELO3C022432.2	MELO3C022432.2.1	-2.48189	-		0.000164114	-	chr11	31185625	31186284	Unknown protein
MELO3C022433.2	MELO3C022433.2.1	-1.96944	-		0.0184273	-	chr11	31187977	31189085	Dirigent protein
MELO3C022459.2	MELO3C022459.2.1	1.4624	-		0.00522332	-	chr11	31347502	31351264	Receptor-like protein
MELO3C022468.2	MELO3C022468.2.1	1.31616	-		0.00188239	-	chr11	31415720	31417589	Cytochrome P450 family ent-kaurenoic acid oxidase
MELO3C022516.2	MELO3C022516.2.1	3.78088	-		0.033224	-	chr11	31767647	31772520	MADS-box transcription factor
MELO3C020521.2	MELO3C020521.2.1	1.02265	-		0.0177904	-	chr12	493245	493907	Protein LIGHT-DEPENDENT SHORT HYPOCOTYLS 6
MELO3C027624.2	MELO3C027624.2.1	-1.95872	-		0.0470775	-	chr12	629966	631440	LOW QUALITY PROTEIN: gamma-aminobutyrate transaminase POP2, mitochondrial-like
MELO3C020547.2	MELO3C020547.2.1	1.21378	-		0.000178522	-	chr12	793465	801166	O-glucosyltransferase rumi homolog
MELO3C020561.2	MELO3C020561.2.1	5.26379	-		0.00655786	-	chr12	998669	1001400	Cytochrome P450
MELO3C020588.2	MELO3C020588.2.1	2.48477	-		0.00449173	-	chr12	1259151	1260094	17.5 kDa class I heat shock protein
MELO3C020703.2	MELO3C020703.2.1	2.73677	-		0.024086	-	chr12	2891882	2892488	zinc finger protein ZAT12-like
MELO3C020715.2	MELO3C020715.2.1	1.10694	-		0.000196339	-	chr12	3066645	3073010	protein NRT1/ PTR FAMILY 2.7-like
MELO3C026856.2	MELO3C026856.2.1	1.13885	-		0.00122536	-	chr12	3614384	3615479	Hydroxyproline-rich glycoprotein
MELO3C005051.2	MELO3C005051.2.1	1.14403	-		0.0108242	-	chr12	3885970	3888209	Fasciclin-like arabinogalactan protein
MELO3C005044.2	MELO3C005044.2.1	2.05318	-		9.10184e-07	-	chr12	3967524	3974371	MLO-like protein
MELO3C004992.2	MELO3C004992.2.1	3.11304	-		0.0488094	-	chr12	4837076	4839068	Protein nuclear fusion defective 4
MELO3C004981.2	MELO3C004981.2.1	1.35763	-		0.0169685	-	chr12	5006358	5007302	RING/FYVE/PHD zinc finger protein
MELO3C004927.2	MELO3C004927.2.1	1.78868	-		0.000706105	-	chr12	6337581	6343227	homeobox protein BEL1 homolog isoform X1
MELO3C035361.2	MELO3C035361.2.1	1.54715	-		0.00511736	-	chr12	7494632	7499095	Ubiquitin-like protein 5
MELO3C004869.2	MELO3C004869.2.1	1.81747	-		0.0152443	-	chr12	8275347	8276869	protein SENSITIVE TO PROTON RHIZOTOXICITY 1
MELO3C000108.2	MELO3C000108.2.1	-1.61309	-		0.0164195	-	chr12	8588844	8590318	50S ribosomal protein L16, chloroplastic
MELO3C035553.2	MELO3C035553.2.1	1.51252	-0.942744		2.25205e-05	0.0181023	chr12	8645197	8645529	Cyclin-dependent protein kinase inhibitor Siamese
MELO3C004756.2	MELO3C004756.2.1	-1.00948	-		0.0159811	-	chr12	10596164	10599460	BnaC04g39280D protein
MELO3C004740.2	MELO3C004740.2.1	1.36019	-		2.53064e-11	-	chr12	11101277	11104464	zinc finger protein WIP3
MELO3C004694.2	MELO3C004694.2.1	2.80495	-		0.00217461	-	chr12	12041578	12043025	NAC domain-containing protein 90-like
MELO3C025583.2	MELO3C025583.2.1	1.64832	-		0.0224037	-	chr12	12697642	12698926	Short-chain dehydrogenase/reductase
MELO3C021697.2	MELO3C021697.2.1	5.98306	-		0.0246627	-	chr12	15488335	15490267	DUF506 family protein (DUF506)
MELO3C021763.2	MELO3C021763.2.1	2.64222	-		0.0106378	-	chr12	16613190	16614435	Protein PHLOEM PROTEIN 2-LIKE A9
MELO3C021781.2	MELO3C021781.2.1	5.76254	-		0.00796629	-	chr12	16964285	16966219	CASP-like protein
MELO3C035674.2	MELO3C035674.2.1	6.43984	-		2.53059e-05	-	chr12	17548423	17549875	Glucan endo-1,3-beta-glucosidase
MELO3C002853.2	MELO3C002853.2.1	-1.77525	-3.43698		0.0290167	1.74658e-05	chr12	18142310	18144886	tetrahydrocannabinolic acid synthase-like
MELO3C002841.2	MELO3C002841.2.1	3.18034	-		0.0195745	-	chr12	18448721	18450605	FAD-binding Berberine family protein
MELO3C002839.2	MELO3C002839.2.1	1.38863	-1.08501		0.00122822	0.0350762	chr12	18498312	18499943	FAD-binding Berberine family protein
MELO3C002784.2	MELO3C002784.2.1	2.29829	-		0.0149191	-	chr12	19329592	19330527	DUF868 family protein (DUF868)
MELO3C002765.2	MELO3C002765.2.1	3.80193	-		0.0451532	-	chr12	19723865	19729486	Myb/SANT-like DNA-binding domain protein
MELO3C002763.2	MELO3C002763.2.1	-1.44024	-		0.00292089	-	chr12	19767311	19767980	Galactosyltransferase family protein
MELO3C002756.2	MELO3C002756.2.1	1.29244	-		0.0156013	-	chr12	19856829	19863049	Inositol transporter
MELO3C002747.2	MELO3C002747.2.1	7.66675	5.48261		1.43637e-05	0.0031951	chr12	19987779	19990679	LRR receptor-like serine/threonine-protein kinase FLS2
MELO3C002735.2	MELO3C002735.2.1	1.255	-		0.00349623	-	chr12	20110271	20112247	Gibberellin 2-oxidase
MELO3C002696.2	MELO3C002696.2.1	5.38086	-		1.58375e-06	-	chr12	20603089	20603824	Senescence_reg domain-containing protein
MELO3C002649.2	MELO3C002649.2.1	1.34407	-		0.0259892	-	chr12	21014709	21015434	Dof zinc finger protein
MELO3C002647.2	MELO3C002647.2.1	3.32331	-		0.000973825	-	chr12	21030690	21034468	heavy metal-associated isoprenylated plant protein 21 isoform X2
MELO3C002644.2	MELO3C002644.2.1	2.16502	-		0.00520946	-	chr12	21048851	21051005	Transcription factor
MELO3C002624.2	MELO3C002624.2.1	5.08107	6.61586		9.57466e-07	9.03408e-11	chr12	21299455	21300647	ethylene-responsive transcription factor 8
MELO3C002616.2	MELO3C002616.2.1	1.54222	-		0.0112443	-	chr12	21363695	21364290	dof zinc finger protein DOF2.2-like
MELO3C002572.2	MELO3C002572.2.1	-1.87897	-		0.0389436	-	chr12	21746682	21751191	Carboxypeptidase
MELO3C002562.2	MELO3C002562.2.1	1.74411	-		4.83831e-05	-	chr12	21828325	21830378	endonuclease 1
MELO3C002543.2	MELO3C002543.2.1	4.55376	-		1.8403e-05	-	chr12	21964354	21968038	Serine/threonine-protein kinase
MELO3C002537.2	MELO3C002537.2.1	3.19361	-		0.00902805	-	chr12	21991983	21995487	Serine/threonine-protein kinase
MELO3C002530.2	MELO3C002530.2.1	2.48083	-		0.000159527	-	chr12	22024773	22028148	Serine/threonine-protein kinase
MELO3C002520.2	MELO3C002520.2.1	2.65516	-		0.0001916	-	chr12	22111113	22116528	(3S,6E)-nerolidol synthase 1-like
MELO3C035526.2	MELO3C035526.2.1	2.75396	-		0.00502275	-	chr12	22183967	22188504	(3S,6E)-nerolidol synthase 1-like
MELO3C002506.2	MELO3C002506.2.1	3.17887	-		5.76931e-08	-	chr12	22229817	22238994	Receptor-like protein kinase
MELO3C002504.2	MELO3C002504.2.1	2.23407	-		0.000576797	-	chr12	22242891	22252225	cysteine-rich receptor-like protein kinase 28
MELO3C002501.2	MELO3C002501.2.1	2.57803	-		0.000770034	-	chr12	22262412	22265400	cysteine-rich receptor-like protein kinase 26 isoform X1
MELO3C002495.2	MELO3C002495.2.1	5.5442	-		2.26772e-05	-	chr12	22290333	22293152	cysteine-rich receptor-like protein kinase 29
MELO3C002492.2	MELO3C002492.2.1	5.87526	-		2.38494e-06	-	chr12	22299334	22300624	cysteine-rich receptor-like protein kinase 25
MELO3C002491.2	MELO3C002491.2.1	5.77608	-		0.00127238	-	chr12	22303171	22304403	cysteine-rich receptor-like protein kinase 25
MELO3C002489.2	MELO3C002489.2.1	2.0972	-		7.01462e-10	-	chr12	22307652	22316501	cysteine-rich receptor-like protein kinase 10
MELO3C002454.2	MELO3C002454.2.1	-1.32008	-		1.74545e-06	-	chr12	22550550	22551633	Glycosyl transferase, family 31
MELO3C002441.2	MELO3C002441.2.1	3.79902	2.10443		2.45522e-05	0.0302926	chr12	22612861	22617037	Ankyrin repeat-containing protein
MELO3C002438.2	MELO3C002438.2.1	6.04249	-		0.00172812	-	chr12	22638465	22640986	Ankyrin repeat family protein
MELO3C002437.2	MELO3C002437.2.1	1.5498	-		0.00116282	-	chr12	22645929	22646706	p55
MELO3C002429.2	MELO3C002429.2.1	-3.53413	-		0.0305262	-	chr12	22691534	22695449	Ankyrin repeat family protein
MELO3C002428.2	MELO3C002428.2.1	3.00576	-		0.00133384	-	chr12	22703326	22707274	Retrovirus-related Pol polyprotein from transposon TNT 1-94
MELO3C002403.2	MELO3C002403.2.1	-1.05817	-		0.000312568	-	chr12	22910003	22914212	Allantoate deiminase
MELO3C002398.2	MELO3C002398.2.1	2.31952	-		2.47381e-08	-	chr12	22939653	22941620	Cationic amino acid transporter
MELO3C002381.2	MELO3C002381.2.1	2.35646	-		0.0308965	-	chr12	23064158	23066068	Bidirectional sugar transporter SWEET
MELO3C002379.2	MELO3C002379.2.1	1.71229	-		0.0149774	-	chr12	23083590	23086383	Protein tapetum determinant 1
MELO3C002365.2	MELO3C002365.2.1	2.04368	-		0.00857839	-	chr12	23176197	23178142	Molybdenum cofactor sulfurase
MELO3C002364.2	MELO3C002364.2.1	2.84832	-		0.0173175	-	chr12	23180154	23181098	glucuronoxylan 4-O-methyltransferase 1
MELO3C002345.2	MELO3C002345.2.1	3.20585	-		0.0124272	-	chr12	23322314	23323508	Emb|CAB62340.1
MELO3C002337.2	MELO3C002337.2.1	2.24328	-		7.53018e-07	-	chr12	23371327	23373022	At3g48490
MELO3C002309.2	MELO3C002309.2.1	9.74468	-		6.27903e-07	-	chr12	23599035	23599896	cytochrome P450 71A1-like
MELO3C001005.2	MELO3C001005.2.1	9.35426	-		1.67812e-06	-	chr12	23600793	23601235	Cytochrome P450
MELO3C002263.2	MELO3C002263.2.1	1.30822	-		0.0399944	-	chr12	23860484	23863378	Poly [ADP-ribose] polymerase
MELO3C002220.2	MELO3C002220.2.1	4.56126	-		2.28535e-05	-	chr12	24092715	24094535	AAA-ATPase At3g28580-like
MELO3C002193.2	MELO3C002193.2.1	-1.72708	-		0.0146759	-	chr12	24285360	24287055	BAHD acyltransferase At5g47980-like
MELO3C002192.2	MELO3C002192.2.1	-3.06375	-5.75271		0.0246708	1.63497e-05	chr12	24288401	24291119	Cytochrome P450
MELO3C002191.2	MELO3C002191.2.1	-2.30629	-6.18531		0.00838891	1.01309e-05	chr12	24294865	24296201	Short-chain dehydrogenase/reductase
MELO3C002130.2	MELO3C002130.2.1	-1.35831	-		0.0442129	-	chr12	24703109	24706679	tubulin beta chain-like
MELO3C002119.2	MELO3C002119.2.1	-1.44959	-		0.0111373	-	chr12	24776170	24777843	Chaperone protein DnaJ
MELO3C002108.2	MELO3C002108.2.1	1.65767	-		0.013546	-	chr12	24834291	24834700	Unknown protein
MELO3C002105.2	MELO3C002105.2.1	1.6183	-		0.000804236	-	chr12	24854691	24858706	LEAF RUST 10 DISEASE-RESISTANCE LOCUS RECEPTOR-LIKE PROTEIN KINASE-like 1.2 isoform X2
MELO3C002101.2	MELO3C002101.2.1	2.52185	-		0.00451064	-	chr12	24876373	24879034	Receptor-like kinase
MELO3C035551.2	MELO3C035551.2.1	2.13738	-		0.00105512	-	chr12	24879168	24880552	LEAF RUST 10 DISEASE-RESISTANCE LOCUS RECEPTOR-LIKE PROTEIN KINASE-like 1.2
MELO3C002100.2	MELO3C002100.2.1	1.45801	-		0.0493475	-	chr12	24882911	24883945	Receptor-like kinase, putative
MELO3C002098.2	MELO3C002098.2.1	6.64515	-		0.0290657	-	chr12	24901650	24904536	Core-2/I-branching beta-1,6-N-acetylglucosaminyltransferase family protein, putative
MELO3C002088.2	MELO3C002088.2.1	1.06606	-		0.0021934	-	chr12	24957117	24964553	C2 domain-containing family protein
MELO3C002084.2	MELO3C002084.2.1	2.65682	-		0.00234151	-	chr12	24991237	24991695	Protein NEGATIVE REGULATOR OF RESISTANCE
MELO3C002078.2	MELO3C002078.2.1	-1.21339	-		0.047532	-	chr12	25050101	25053009	ATP-dependent Clp protease adapter protein ClpS
MELO3C000868.2	MELO3C000868.2.1	1.24279	-		0.0306018	-	chr12	25161524	25162195	Phospholipid-transporting ATPase
MELO3C002031.2	MELO3C002031.2.1	1.82299	-		0.000100141	-	chr12	25362669	25366201	exocyst complex component EXO70A1
MELO3C002017.2	MELO3C002017.2.1	1.14001	-		0.000669621	-	chr12	25457623	25462729	Diacylglycerol kinase
MELO3C001996.2	MELO3C001996.2.1	1.00099	-		0.00674707	-	chr12	25579387	25580777	NAC domain-containing protein 100-like
MELO3C001988.2	MELO3C001988.2.1	3.53725	-		0.00019563	-	chr12	25608998	25609780	Calcium-binding EF-hand family protein, putative
MELO3C001984.2	MELO3C001984.2.1	-1.17932	-		0.0236314	-	chr12	25634300	25634993	CLAVATA3/ESR (CLE)-related protein 45
MELO3C001982.2	MELO3C001982.2.1	3.35676	-		0.016858	-	chr12	25643257	25644431	Zinc finger homeodomain protein 1
MELO3C001981.2	MELO3C001981.2.1	-1.35475	-		0.0259082	-	chr12	25660996	25662486	MYB-related transcription factor
MELO3C001941.2	MELO3C001941.2.1	1.27185	-		0.0170347	-	chr12	25864194	25891420	Cyclic nucleotide gated channel
