# Supplementary material for: RNA-Seq Transcriptome Analysis Provides Candidate Genes for Resistance to Tomato Leaf Curl New Delhi Virus in Melon
Source: Front Plant Sci. 2022 Jan 18;12:798858. doi: 10.3389/fpls.2021.798858 (PMC8805612; doi:10.3389/fpls.2021.798858)
Supplement: Supplementary Table 7 — Common DEGs upregulated in WM-7 and downregulated in PS at 3, 6, and 12 dpi. Log2 (fold change) values, gene code, its genomic position in melon genome (v4.0) and functional annotation are shown. [file Table_7.XLSX]

## Sheet: Hoja1
Supplementary Table 7.	Common DEGs up-regulated in WM-7 and down-regulated in PS at 3, 6 and 12 dpi. Log2 (Fold Change) values, gene code, its genomic position in melon genome (v4.0) and functional anotation are shown.
			Expression pattern
Genotype	Time point		log2 (FoldChange)		p-value			Gene
			ToLCNDV inoculated	Mock inoculated	ToLCNDV inoculated	Mock inoculated		Code	Chr	Start	End	Function
WM7	12dpi		-1.35014	-	0.00307535	-		MELO3C000583.2	chr02	5368188	5368803	Histone H3
PS	3dpi		1.08685	-	0.0143982	-			chr02	5368188	5368803	Histone H3
WM7	12dpi		-1.83228	-	0.000473399	-		MELO3C002697.2	chr12	20595582	20600431	exonuclease 1
PS	3dpi		1.19065	-	0.0154753	-		MELO3C002697.2	chr12	20595582	20600431	exonuclease 1
WM7	3dpi		-1.1433	-	0.0179095	-		MELO3C003721.2	chr04	3433937	3434975	Beta-1,3-N-acetylglucosaminyltransferase family protein
PS	12dpi		1.80498	-	5.95566e-05	-		MELO3C003721.2	chr04	3433937	3434975	Beta-1,3-N-acetylglucosaminyltransferase family protein
WM7	12dpi		-1.57473	-	0.029458	-		MELO3C004160.2	chr05	24588270	24588864	protein NIM1-INTERACTING 1-like
PS	12dpi		1.55754	-	0.0154936	-		MELO3C004160.2	chr05	24588270	24588864	protein NIM1-INTERACTING 1-like
WM7	6dpi		-3.43591	-5.67276	0.0298443	0.000200459		MELO3C004184.2	chr05	24818750	24820898	nicotianamine synthase-like
PS	12dpi		3.32707	-	0.0246512	-		MELO3C004184.2	chr05	24818750	24820898	nicotianamine synthase-like
WM7	3dpi		-1.74022	-	0.0422031	-		MELO3C004869.2	chr12	8275347	8276869	protein SENSITIVE TO PROTON RHIZOTOXICITY 1
PS	12dpi		1.81747	-	0.0152443	-		MELO3C004869.2	chr12	8275347	8276869	protein SENSITIVE TO PROTON RHIZOTOXICITY 1
WM7	12dpi		-1.10158	-	0.0253539	-		MELO3C006406.2	chr06	3011714	3015682	Transducin/WD40 domain-like protein, putative
PS	3dpi		1.14487	-	0.0129888	-		MELO3C006406.2	chr06	3011714	3015682	Transducin/WD40 domain-like protein, putative
WM7	12dpi		-1.07072	-	0.0224949	-		MELO3C007093.2	chr08	745049	751480	protein BREAST CANCER SUSCEPTIBILITY 1 homolog
PS	12dpi		1.15623	-	0.00740994	-		MELO3C007093.2	chr08	745049	751480	protein BREAST CANCER SUSCEPTIBILITY 1 homolog
WM7	12dpi		-1.10882	-	0.0397513	-		MELO3C009313.2	chr04	31709004	31715683	MCM domain-containing protein
PS	3dpi		1.15001	-	0.0137527	-		MELO3C009313.2	chr04	31709004	31715683	MCM domain-containing protein
WM7	12dpi		-1.38801	-	0.00385134	-		MELO3C011610.2	chr03	12391607	12392363	Histone H3
PS	3dpi		1.02014	-	0.0313618	-		MELO3C011610.2	chr03	12391607	12392363	Histone H3
WM7	12dpi		-1.12665	-	0.0105519	-		MELO3C013436.2	chr01	16983976	16989012	DNA helicase
PS	3dpi		1.34783	-	0.000940311	-		MELO3C013436.2	chr01	16983976	16989012	DNA helicase
WM7	12dpi		-1.49196	-	0.00112294	-		MELO3C015882.2	chr01	30394617	30395268	Histone H2A
PS	3dpi		1.16952	-	0.00886903	-		MELO3C015882.2	chr01	30394617	30395268	Histone H2A
WM7	12dpi		-1.14023	-	0.0390334	-		MELO3C016926.2	chr07	1072144	1079189	DNA cross-link repair protein SNM1
PS	3dpi		1.21745	-	0.0137564	-		MELO3C016926.2	chr07	1072144	1079189	DNA cross-link repair protein SNM1
WM7	6dpi		-1.78419	-	0.0315633	-		MELO3C017999.2	chr07	26167840	26168052	Trypsin inhibitor 1
PS	12dpi		1.68136	-2.32231	0.0307722	0.00352052		MELO3C017999.2	chr07	26167840	26168052	Trypsin inhibitor 1
WM7	6dpi		-3.40059	-	0.0199082	-		MELO3C020464.2	chr05	8026571	8036341	Vesicle-associated membrane protein, putative
PS	12dpi		3.29685	-	0.0035681	-		MELO3C020464.2	chr05	8026571	8036341	Vesicle-associated membrane protein, putative
WM7	12dpi		-1.01511	-	0.0269157	-		MELO3C020860.2	chr11	3482330	3493570	DNA polymerase
PS	3dpi		1.21025	-	0.00415882	-		MELO3C020860.2	chr11	3482330	3493570	DNA polymerase
WM7	12dpi		-1.37185	-	0.0263588	-		MELO3C021615.2	chr09	4407682	4412081	Protein WVD2-like 7
PS	3dpi		1.20979	-	0.0407742	-		MELO3C021615.2	chr09	4407682	4412081	Protein WVD2-like 7
WM7	12dpi		-1.39595	-	0.000506755	-		MELO3C022287.2	chr11	30027032	30034145	Cell cycle serine/threonine-protein kinase hsk1
PS	3dpi		1.28843	-	0.000467352	-		MELO3C022287.2	chr11	30027032	30034145	Cell cycle serine/threonine-protein kinase hsk1
WM7	6dpi		-2.88914	-	0.0136952	-		MELO3C022693.2	chr04	19596843	19599165	GDSL esterase/lipase 5
PS	12dpi		4.21417	-	1.25065e-05	-		MELO3C022693.2	chr04	19596843	19599165	GDSL esterase/lipase 5
WM7	12dpi		-1.09098	-	0.0152828	-		MELO3C025676.2	chr07	4006642	4008420	Histone-lysine N-methyltransferase
PS	3dpi		1.21613	-	0.00258896	-		MELO3C025676.2	chr07	4006642	4008420	Histone-lysine N-methyltransferase
WM7	12dpi		-1.4479	-	0.00106241	-		MELO3C026749.2	chr04	24907917	24913720	DNA helicase
PS	3dpi		1.17751	-	0.00635739	-		MELO3C026749.2	chr04	24907917	24913720	DNA helicase
WM7	12dpi		-1.20759	-	0.0214539	-		MELO3C027184.2	chr09	837753	840937	DNA primase
PS	3dpi		1.27769	-	0.0039853	-		MELO3C027184.2	chr09	837753	840937	DNA primase
WM7	3dpi		-1.43116	-	0.03833	-		MELO3C030436.2	chr04	2588411	2591370	MLO-like protein
PS	12dpi		1.66283	-	0.0107188	-		MELO3C030436.2	chr04	2588411	2591370	MLO-like protein
WM7	3dpi		-4.56076	-2.42132	0.000989742	0.0112284		MELO3C031780.2	chr06	6208655	6209439	Unknown protein
WM7	6dpi		-2.29639	-	0.0299976	-			chr06	6208655	6209439	Unknown protein
PS	12dpi		2.38911	-	0.000906232	-			chr06	6208655	6209439	Unknown protein
WM7	12dpi		-4.22761	-	0.0406691	-		MELO3C031972.2	chr06	34706963	34712613	Unknown protein
PS	3dpi		1.85615	-	0.0164897	-		MELO3C031972.2	chr06	34706963	34712613	Unknown protein
PS	6dpi		2.50274	-	0.000928884	-		MELO3C031972.2	chr06	34706963	34712613	Unknown protein
WM7	12dpi		-1.32487	-	0.035593	-		MELO3C035190.2	chr11	28034031	28036360	condensin-2 complex subunit D3
PS	3dpi		1.33279	-	0.0193724	-		MELO3C035190.2	chr11	28034031	28036360	condensin-2 complex subunit D3
WM7	12dpi		1.86417	-	0.0318154	-		MELO3C002191.2	chr12	24294865	24296201	Short-chain dehydrogenase/reductase
PS	6dpi		-5.35685	-2.10197	2.1818e-06	0.0204931			chr12	24294865	24296201	Short-chain dehydrogenase/reductase
PS	12dpi		-2.30629	-6.18531	0.00838891	1.01309e-05			chr12	24294865	24296201	Short-chain dehydrogenase/reductase
WM7	3dpi		1.34276	-	0.0356815	-		MELO3C002493.2	chr12	22295906	22299568	Transposon Ty3-G Gag-Pol polyprotein
PS	6dpi		-1.54314	-	0.023283	-			chr12	22295906	22299568	Transposon Ty3-G Gag-Pol polyprotein
WM7	12dpi		1.00378	-	0.0195384	-		MELO3C002695.2	chr12	20611524	20612638	Gibberellin receptor GID1a
PS	6dpi		-1.00588	-	0.0163488	-		MELO3C002695.2	chr12	20611524	20612638	Gibberellin receptor GID1a
WM7	12dpi		1.70811	-	0.0157105	-		MELO3C003761.2	chr04	3786107	3788882	Cytokinin riboside 5'-monophosphate phosphoribohydrolase
PS	3dpi		-2.06324	-	0.00280654	-		MELO3C003761.2	chr04	3786107	3788882	Cytokinin riboside 5'-monophosphate phosphoribohydrolase
WM7	12dpi		3.92928	-	0.00593678	-		MELO3C004103.2	chr05	24036188	24040411	WAT1-related protein At4g30420
PS	6dpi		-4.75521	-	0.00994643	-		MELO3C004103.2	chr05	24036188	24040411	WAT1-related protein At4g30420
WM7	3dpi		5.46779	-	0.000606467	-		MELO3C004135.2	chr05	24365163	24371287	leucine aminopeptidase 2, chloroplastic-like
PS	6dpi		-3.58671	-	0.00979483	-		MELO3C004135.2	chr05	24365163	24371287	leucine aminopeptidase 2, chloroplastic-like
WM7	3dpi		3.38696	-	1.69293e-05	-		MELO3C004244.2	chr05	25356923	25365019	Lipoxygenase
WM7	12dpi		2.41506	-	0.0042572	-			chr05	25356923	25365019	Lipoxygenase
PS	6dpi		-1.98017	-	0.0180759	-			chr05	25356923	25365019	Lipoxygenase
WM7	3dpi		1.48652	-	0.0252577	-		MELO3C004600.2	chr05	28626168	28628657	acid phosphatase 1-like
PS	6dpi		-2.12199	-	0.00103034	-		MELO3C004600.2	chr05	28626168	28628657	acid phosphatase 1-like
WM7	3dpi		2.51707	-	0.00572084	-		MELO3C007941.2	chr08	6347761	6350520	Receptor-like kinase theseus protein
PS	12dpi		-1.60056	-	0.0377514	-		MELO3C007941.2	chr08	6347761	6350520	Receptor-like kinase theseus protein
WM7	12dpi		2.14785	-	0.000930401	-		MELO3C008307.2	chr03	3398659	3401637	transcription factor bHLH51
PS	6dpi		-1.59145	-	0.0180321	-		MELO3C008307.2	chr03	3398659	3401637	transcription factor bHLH51
WM7	3dpi		2.83327	-	0.00152758	-		MELO3C009498.2	chr04	30484919	30485454	Unknown protein
PS	6dpi		-5.04944	-2.89187	8.2948e-08	0.00163897		MELO3C009498.2	chr04	30484919	30485454	Unknown protein
WM7	12dpi		2.01849	-	0.000676926	-		MELO3C010332.2	chr02	17204299	17206594	Equilibrative nucleoside transporter
PS	3dpi		-1.21801	-	0.0388115	-		MELO3C010332.2	chr02	17204299	17206594	Equilibrative nucleoside transporter
WM7	3dpi		2.90675	-	0.00228934	-		MELO3C014630.2	chr05	818470	821681	Lipoxygenase
PS	6dpi		-3.38026	-	0.000329714	-		MELO3C014630.2	chr05	818470	821681	Lipoxygenase
WM7	12dpi		1.77341	-	0.000494276	-		MELO3C014690.2	chr05	356738	357965	Alpha/beta hydrolase-3
PS	6dpi		-1.06658	-	0.0417632	-		MELO3C014690.2	chr05	356738	357965	Alpha/beta hydrolase-3
WM7	12dpi		2.5326	-	0.00126744	-		MELO3C014692.2	chr05	349114	349870	Gb|AAF02136.1
PS	6dpi		-1.85886	-	0.0226253	-		MELO3C014692.2	chr05	349114	349870	Gb|AAF02136.1
WM7	6dpi		4.77199	3.19371	0.000261668	0.0203322		MELO3C015221.2	chr02	5074999	5084299	cyanogenic beta-glucosidase-like
PS	6dpi		-3.02541	-	0.0253929	-		MELO3C015221.2	chr02	5074999	5084299	cyanogenic beta-glucosidase-like
WM7	12dpi		3.71306	-	0.0353532	-		MELO3C016762.2	chr07	2220035	2224447	Lipase
PS	6dpi		-4.29318	-	0.00212399	-		MELO3C016762.2	chr07	2220035	2224447	Lipase
WM7	6dpi		1.85664	-	0.0134674	-		MELO3C017103.2	chr02	25845568	25849148	spermidine synthase
PS	3dpi		-1.95411	-	0.0278347	-		MELO3C017103.2	chr02	25845568	25849148	spermidine synthase
WM7	12dpi		1.36394	-	0.0197162	-		MELO3C017218.2	chr02	25082929	25086322	chaperone protein ClpB1
PS	6dpi		-1.359	-	0.0147441	-		MELO3C017218.2	chr02	25082929	25086322	chaperone protein ClpB1
WM7	12dpi		1.90407	-	0.0119144	-		MELO3C018425.2	chr01	180323	181663	Salicylic acid-binding protein 2
PS	3dpi		-1.834	-	0.013258	-		MELO3C018425.2	chr01	180323	181663	Salicylic acid-binding protein 2
WM7	12dpi		2.2984	-	0.0481894	-		MELO3C018801.2	chr01	2887946	2888524	B-box zinc finger protein 21
PS	6dpi		-2.6506	-	0.0174136	-		MELO3C018801.2	chr01	2887946	2888524	B-box zinc finger protein 21
WM7	12dpi		2.80535	-	0.0129077	-		MELO3C022374.2	chr11	30776753	30782066	Terpene cyclase/mutase family member
PS	6dpi		-3.97079	-	0.00145565	-		MELO3C022374.2	chr11	30776753	30782066	Terpene cyclase/mutase family member
WM7	12dpi		1.58698	-	4.55747e-05	-		MELO3C022909.2	chr10	22665754	22668503	Auxin-responsive protein-like protein
PS	6dpi		-1.05664	-	0.0068124	-		MELO3C022909.2	chr10	22665754	22668503	Auxin-responsive protein-like protein
WM7	6dpi		1.47368	-	0.0401627	-		MELO3C025021.2	chr03	18115668	18116238	Ribosomal protein S12
WM7	12dpi		2.06926	-	0.00159508	-		MELO3C025021.2	chr03	18115668	18116238	Ribosomal protein S12
WM7	3dpi		1.141	-	0.00729005	-		MELO3C026848.2	chr12	3472518	3476218	Mitogen-activated protein kinase
PS	6dpi		-1.1119	-	0.00966161	-		MELO3C026848.2	chr12	3472518	3476218	Mitogen-activated protein kinase
WM7	3dpi		3.0518	-	0.0409916	-		MELO3C027187.2	chr05	6121655	6124603	Cyclopropane-fatty-acyl-phospholipid synthase family protein
PS	12dpi		-3.23129	-	0.0274592	-		MELO3C027187.2	chr05	6121655	6124603	Cyclopropane-fatty-acyl-phospholipid synthase family protein
WM7	12dpi		1.27784	-	0.0342422	-		MELO3C027325.2	chr05	25466541	25468190	Lipoxygenase
PS	6dpi		-1.19832	-	0.0361508	-		MELO3C027325.2	chr05	25466541	25468190	Lipoxygenase
WM7	12dpi		2.64409	-	0.0147725	-		MELO3C028949.2	chr01	32121779	32122282	Unknown protein
PS	3dpi		-5.10573	-2.89617	8.45911e-06	0.00457221		MELO3C028949.2	chr01	32121779	32122282	Unknown protein
WM7	3dpi		1.72726	-	0.0360843	-		MELO3C029317.2	chr02	3785719	3789716	L-ascorbate oxidase
PS	6dpi		-7.24944	-3.18491	4.22978e-24	4.21426e-06			chr02	3785719	3789716	L-ascorbate oxidase
PS	12dpi		-3.63506	-5.72107	1.00465e-07	7.72426e-17			chr02	3785719	3789716	L-ascorbate oxidase
WM7	3dpi		2.26372	-	0.0283165	-		MELO3C031318.2	chr05	25430844	25434171	Lipoxygenase
PS	6dpi		-8.20278	-6.58903	6.18042e-18	1.21775e-12		MELO3C031318.2	chr05	25430844	25434171	Lipoxygenase
PS	12dpi		-4.86454	-6.63243	1.85932e-07	1.17842e-12		MELO3C031318.2	chr05	25430844	25434171	Lipoxygenase
