# Supplementary material for: RNA-Seq Transcriptome Analysis Provides Candidate Genes for Resistance to Tomato Leaf Curl New Delhi Virus in Melon
Source: Front Plant Sci. 2022 Jan 18;12:798858. doi: 10.3389/fpls.2021.798858 (PMC8805612; doi:10.3389/fpls.2021.798858)
Supplement: Supplementary Table 8 — Common DEGs at different stages (3, 6, and 12 dpi) after ToLCNDV inoculation in WM-7 genotype. [file Table_8.XLSX]

## Sheet: Hoja1
Supplementary Table 8.	Common DEGs at different stages (3, 6 and 12 dpi) after ToLCNDV inoculation in WM-7 genotype.
					Log2 (Fold Change)
Common DEGs in WM-7 at 3, 6 and 12 dpi					3 dpi		6 dpi		12 dpi
Gene	Chromosome	Start	End	Description	ToLCNDV inoculated	Mock inoculated	ToLCNDV inoculated	Mock inoculated	ToLCNDV inoculated	Mock inoculated
MELO3C022019.2.1	chr09	1772565	1773839	AT3g29240/MXO21_9	-4.37147	-5.94393	-5.3132	-7.05689	-3.04029	-7.26588
MELO3C035117.2.1	chr11	21700203	21700552	Unknown protein	-2.44598	-	-2.81037	-	-2.22928	-
MELO3C026323.2.1	chr08	28906412	28908956	cytokinin dehydrogenase 1	1.12974	-	1.22338	-	1.06167	-
MELO3C002921.2.1	chr09	7641728	7642167	Cysteine proteinase inhibitor	1.24985	-	1.60964	-	1.4769	-
MELO3C002513.2.1	chr12	22203933	22206026	Phosphosulfolactate synthase	1.46122	-	1.75254	-	2.21413	-
MELO3C021648.2.1	chr09	4915047	4918065	Heat shock 70 kDa protein	1.69652	-	1.85411	-	3.326	1.53108
MELO3C003642.2.1	chr04	2792310	2794597	protein FAM32A-like	1.91541	-	1.87492	-	2.66551	-
MELO3C007430.2.1	chr08	2714345	2716597	DUF506 family protein (DUF506)	3.27403	-	3.52944	-	2.93768	-
MELO3C004553.2.1	chr05	28279368	28280272	multiprotein-bridging factor 1c	3.52513	-	3.4194	-	4.07056	-
					Log2 (Fold Change)
Common DEGs in WM-7 at 3 and 6 dpi:					3 dpi		6 dpi		12 dpi
Gene	Chromosome	Start	End	Description	ToLCNDV inoculated	Mock inoculated	ToLCNDV inoculated	Mock inoculated	ToLCNDV inoculated	Mock inoculated
MELO3C005453.2.1	chr09	20447829	20451687	LRR receptor-like serine/threonine-protein kinase FLS2	-5.85596	-2.93228	-7.76159	-4.63497
MELO3C009092.2.1	chr04	33039504	33041006	Protein LURP-one-related 17	-5.43248	-7.47049	-2.81224	-4.31558
MELO3C031780.2.1	chr06	6208655	6209439	Unknown protein	-4.56076	-2.42132	-2.29639	-
MELO3C018930.2.1	chr07	13281716	13285052	zinc finger protein CONSTANS-LIKE 2	-4.55871	-8.00178	-4.43997	-8.16224
MELO3C013358.2.1	chr01	16015106	16015399	Unknown protein	-4.17825	-	-4.28254	-
MELO3C021409.2.1	chr11	27343469	27344557	At3g06070	-4.14092	-8.57166	-3.73367	-5.67401
MELO3C022327.2.1	chr11	30409446	30410934	Transmembrane protein, putative	-2.80851	-	-3.5959	-
MELO3C033472.2.1	chr08	29921135	29924137	Unknown protein	-2.02804	-	-2.23236	-
MELO3C018669.2.1	chr01	1983871	1987231	2-alkenal reductase (NADP(+)-dependent)-like	-1.76799	-	-1.46247	-
MELO3C002674.2.1	chr12	20810634	20811673	BnaA04g24650D protein	-1.74464	-	-1.9561	-
MELO3C031071.2.1	chr05	2456043	2457360	Small ubiquitin-related modifier	-1.59891	-	-2.05833	-
MELO3C026506.2.1	chr03	22681518	22685874	Phytochrome	-1.55517	-	-1.6152	-
MELO3C018972.2.1	chr07	14188328	14189181	Arabinogalactan-protein	-1.36021	-	-1.13552	-
MELO3C030084.2.1	chr03	7682416	7689230	Unknown protein	-1.23347	-	-1.68844	-
MELO3C005927.2.1	chr06	11339	12195	NDR1/HIN1-like protein 12	-1.18745	-	-1.41384	-
MELO3C022841.2.1	chr09	12749895	12750797	Serinethreonine-protein kinase ctr1	1.0986	-	1.17686	-
MELO3C003284.2.1	chr08	33072124	33077112	NADP dependent sorbitol 6-phosphate dehydrogenase family protein	1.12402	-	1.13022	-
MELO3C015804.2.1	chr01	29348549	29351325	heat stress transcription factor A-6b-like isoform X1	1.2069	-	1.15393	-
MELO3C009565.2.1	chr04	29974645	29978203	calcium-dependent protein kinase 26-like	1.23025	-	1.10421	-
MELO3C003918.2.1	chr05	19805120	19810315	Receptor-like protein kinase	1.41221	-	1.32906	-
MELO3C003419.2.1	chr04	962808	964181	Tetraspanin	1.42163	-	1.45009	-
MELO3C031111.2.1	chr05	7065995	7068688	Negative regulator of systemic acquired resistance SNI1	1.54831	-	1.53259	-
MELO3C020713.2.1	chr12	3031255	3036921	protein NRT1/ PTR FAMILY 2.7-like	1.78309	-	1.84249	-
MELO3C005225.2.1	chr09	17547655	17549348	Lipid transfer protein	1.87973	-	1.88067	-
MELO3C008489.2.1	chr06	8672548	8677242	Serine/threonine-protein kinase stt7, chloroplastic	2.0234	-	2.62984	-
MELO3C011374.2.1	chr03	24218301	24220693	Rhomboid-like protein	2.25265	-	1.91313	-
MELO3C002492.2.1	chr12	22299334	22300624	cysteine-rich receptor-like protein kinase 25	4.26584	-	3.40936	-
MELO3C002775.2.1	chr12	19475312	19477822	Tyrosine decarboxylase	5.24048	-	5.6926	-
MELO3C009383.2.1	chr04	31274812	31275978	Thaumatin-like protein 1a	7.26596	-	5.52006	-
					Log2 (Fold Change)
Common DEGs in WM-7 at 6 and 12 dpi :					3 dpi		6 dpi		12 dpi
Gene	Chromosome	Start	End	Description	ToLCNDV inoculated	Mock inoculated	ToLCNDV inoculated	Mock inoculated	ToLCNDV inoculated	Mock inoculated
MELO3C027682.2.1	chr07	5172309	5172879	DNA-directed RNA polymerase subunit beta''			8.10742	-	5.26386	-
MELO3C031597.2.1	chr06	1636826	1637026	Monocarboxylate transporter 9			6.7894	-	4.99362	-
MELO3C030327.2.1	chr03	27470167	27471947	protein RADIALIS-like 4			6.70168	-	5.87992	8.05189
MELO3C031785.2.1	chr06	6426285	6426545	Unknown protein			5.7169	-	3.51895	-
MELO3C031639.2.1	chr12	906446	906833	Unknown protein			5.6907	-	4.43266	-
MELO3C027714.2.1	chr12	905820	906425	Photosystem II protein D1			5.66677	-	4.48388	-
MELO3C027236.2.1	chr03	3592593	3592857	Photosystem I iron-sulfur center			5.57828	-	3.67433	-
MELO3C031641.2.1	chr06	7097670	7098181	Photosystem II protein D1			5.2214	-	4.07818	-
MELO3C000130.2.1	chr07	5409210	5409794	Ribulose bisphosphate carboxylase large chain			5.16878	-	3.66077	-
MELO3C027613.2.1	chr07	5408975	5409230	Ribulose bisphosphate carboxylase large chain			5.07044	-	3.4703	-
MELO3C000483.2.1	chr07	5408390	5409184	Ribulose bisphosphate carboxylase large chain			5.02991	-	3.40595	-
MELO3C027735.2.1	chr07	5409210	5409658	Ribulose bisphosphate carboxylase large chain			4.96869	-	3.29691	-
MELO3C026353.2.1	chr07	5408466	5409732	Ribulose bisphosphate carboxylase large chain			4.9483	-	3.36291	-
MELO3C000399.2.1	chr09	3959562	3959992	Cytochrome b6-f complex subunit 4			4.83514	-	3.2971	-
MELO3C034728.2.1	chr02	11878322	11878582	ATP synthase subunit c, chloroplastic			4.83249	-	3.10168	-
MELO3C000277.2.1	chr01	12315965	12316910	Cytochrome b6			4.69038	-	3.38915	-
MELO3C002345.2.1	chr12	23322314	23323508	Emb|CAB62340.1			4.64851	-	8.14787	4.73611
MELO3C000173.2.1	chr02	23836267	23836836	Photosystem II CP43 reaction center protein			4.61965	-	3.20751	-
MELO3C000131.2.1	chr02	23836850	23837877	Photosystem II CP43 reaction center protein			4.43892	-
MELO3C002745.2.1	chr02	11878337	11878682	ATP synthase subunit c, chloroplastic			4.34322	-	2.82157	-
MELO3C024855.2.1	chr07	16663170	16663421	Cytochrome b559 subunit alpha			4.20157	-	2.52239	-
MELO3C030347.2.1	chr04	465265	465662	ATP-dependent Clp protease proteolytic subunit			4.19689	-	3.42861	-
MELO3C028145.2.1	chr03	3592135	3592335	Photosystem I P700 chlorophyll a apoprotein A1			4.01711	-	2.32208	-
MELO3C000100.2.1	chr02	22670163	22670856	Photosystem I P700 chlorophyll a apoprotein A2			3.93707	-	2.41094	-
MELO3C026900.2.1	chr04	25609325	25609987	BnaC02g03400D protein			3.87758	-	4.05907	-
MELO3C000667.2.1	chr02	16365578	16365781	Unknown protein			3.64974	-	2.40225	-
MELO3C025066.2.1	chr09	14803381	14803902	Photosystem I P700 chlorophyll a apoprotein A1			3.59952	-	2.08119	-
MELO3C005292.2.1	chr09	18920596	18923294	pectinesterase			2.97909	-	4.23839	-
MELO3C009162.2.1	chr04	32618212	32621016	1-aminocyclopropane-1-carboxylate oxidase 1-like			2.95979	-	3.08939	-
MELO3C025018.2.1	chr03	18080881	18081433	Ribosomal protein S12			2.31294	-	2.52431	-
MELO3C020681.2.1	chr12	2572723	2573527	BnaA03g00580D protein			2.29269	-	3.10791	-
MELO3C004309.2.1	chr05	26060336	26066739	LOW QUALITY PROTEIN: TMV resistance protein N-like			2.05639	-	2.09152	-
MELO3C003598.2.1	chr04	2422114	2423979	Plant/F12B17-70 protein			1.83166	-	2.59212	-
MELO3C014347.2.1	chr05	3659005	3659920	EID1-like F-box protein 3			1.7862	-	2.31042	-
MELO3C010749.2.1	chr03	28727013	28728687	Glutaredoxin			1.63451	-	2.93878	-
MELO3C007330.2.1	chr08	2189312	2191067	transcription factor MYB34-like			1.55275	-	1.46797	-
MELO3C025021.2.1	chr03	18115668	18116238	Ribosomal protein S12			1.47368	-	2.06926	-
MELO3C013411.2.1	chr01	16602697	16609505	NADP dependent sorbitol 6-phosphate dehydrogenase family protein			1.46782	-	1.7164	-
MELO3C021179.2.1	chr11	29243444	29244120	Late embryogenesis abundant protein			1.44758	-	2.21825	-
MELO3C014430.2.1	chr05	2480759	2484403	Endoglucanase			1.41316	-	1.26162	-
MELO3C007595.2.1	chr08	3908111	3908798	zinc finger protein 7-like			1.37066	-	1.36831	-
MELO3C022440.2.1	chr11	31236842	31238968	GRAS family transcription factor			1.26875	-	1.11118	-
MELO3C009030.2.1	chr08	19518035	19520944	zinc finger protein WIP2			1.20308	-	1.57842	-
MELO3C020386.2.1	chr05	9954381	9955338	E3 ubiquitin-protein ligase LAP			1.16175	-	1.1955	-
MELO3C017942.2.1	chr07	25858026	25863523	Sucrose synthase			1.13921	-	1.47104	-
MELO3C003424.2.1	chr04	993054	994537	Tetratricopeptide repeat (TPR)-like superfamily protein			1.13918	-	1.48353	-
MELO3C013682.2.1	chr11	19500919	19501884	histone H2A			1.11894	-	-1.02243	-
MELO3C014453.2.1	chr05	2311710	2315653	Protein trichome birefringence			1.01022	-	-1.031	-
MELO3C002300.2.1	chr12	23644740	23645432	Unknown protein			-1.04506	-	-1.70013	-
MELO3C009422.2.1	chr04	31066914	31068491	Myb/SANT-like DNA-binding domain protein			-1.0786	-	-1.03577	-
MELO3C023219.2.1	chr11	337486	340561	MLO-like protein 13			-1.31375	-	-1.00846	-
MELO3C006439.2.1	chr06	3208838	3210528	1-aminocyclopropane-1-carboxylate oxidase homolog 1-like			-1.39661	-	1.48421	-
MELO3C007653.2.1	chr08	4360070	4361528	Protein PHLOEM PROTEIN 2-LIKE A10			-1.5675	-	-1.2934	-
MELO3C009274.2.1	chr04	31982362	31982977	Unknown protein			-1.67455	-	-2.1095	-
MELO3C018822.2.1	chr01	3101377	3102649	glycine-rich cell wall structural protein 1-like			-1.76292	-	-1.74048	-
MELO3C007719.2.1	chr08	4882071	4883112	Chaperone DnaJ-domain superfamily protein			-2.11523	-	-2.42719	-
MELO3C021466.2.1	chr11	26878335	26882672	Phospholipid:diacylglycerol acyltransferase			-2.57526	-	-2.66335	-
MELO3C026007.2.1	chr08	27916692	27919357	pyruvate decarboxylase 1-like			-2.73339	-	-4.19203	-
MELO3C006849.2.1	chr06	6557039	6558882	3-ketoacyl-CoA synthase			-2.80194	-	-2.41295	-
MELO3C017656.2.1	chr07	23691764	23694373	Sugar transporter, putative			-2.98723	-	-3.14041	-
MELO3C017519.2.1	chr07	26218563	26219151	Adenylyl-sulfate kinase			-3.00978	-	-2.62214	-
MELO3C030976.2.1	chr04	27733830	27734520	Unknown protein			-3.17398	-1.402	-2.24026	-
MELO3C016413.2.1	chr06	28999704	29004068	AP2-like ethylene-responsive transcription factor AIL6			-3.7691	-	-3.8808	-
MELO3C005635.2.1	chr09	21857315	21862186	Protein hapless 2			-3.91496	-5.53826	-4.68008	-7.89097
MELO3C030598.2.1	chr04	6120844	6121224	Unknown protein			-4.93137	-	-5.01629	-
					Log2 (Fold Change)
Common DEGs in WM-7 at 3 and 12 dpi:					3 dpi		6 dpi		12 dpi
Gene	Chromosome	Start	End	Description	ToLCNDV inoculated	Mock inoculated	ToLCNDV inoculated	Mock inoculated	ToLCNDV inoculated	Mock inoculated
MELO3C016449.2.1	chr06	28221976	28222893	22.0 kDa class IV heat shock protein	7.21119	-			6.49861	-
MELO3C003917.2.1	chr05	19797789	19800462	Heat shock 70 kDa protein	6.10085	-			5.06075	-
MELO3C018540.2.1	chr01	1030810	1031348	pathogenesis-related protein 1-like	5.29709	-			5.50595	-
MELO3C003336.2.1	chr04	229892	231947	expansin-like B1	4.11426	-			6.81855	-
MELO3C013945.2.1	chr06	32758694	32760734	Small heat shock protein, chloroplastic	3.93215	-			6.03091	-
MELO3C004244.2.1	chr05	25356923	25365019	Lipoxygenase	3.38696	-			2.41506	-
MELO3C018485.2.1	chr01	588155	589344	22.0 kDa class IV heat shock protein	3.31267	-			3.1115	-
MELO3C022116.2.1	chr09	958391	959098	22.0 kDa class IV heat shock protein	2.76332	-			2.83843	-
MELO3C013946.2.1	chr06	32765284	32766884	Small heat shock protein, chloroplastic	2.67183	-			2.79949	-
MELO3C026591.2.1	chr04	26037174	26039783	GDSL esterase/lipase	2.32913	-			2.19414	-
MELO3C006935.2.1	chr06	7456091	7459396	Heat shock protein 90	2.31594	-			2.86302	-
MELO3C016897.2.1	chr07	1313911	1314973	17.9 kDa class II heat shock protein	2.08167	-			2.51029	-
MELO3C003881.2.1	chr04	5941035	5943493	Calcium uniporter protein, mitochondrial	1.79562	-			1.84178	-
MELO3C018766.2.1	chr01	2689184	2689642	Wound-responsive family protein	1.59801	-			2.71343	-
MELO3C024898.2.1	chr01	11251426	11255772	protein TORNADO 1	1.55222	-			1.17065	-
MELO3C004922.2.1	chr12	6636486	6639785	alpha carbonic anhydrase 7-like	1.49955	-			1.45742	-
MELO3C011894.2.1	chr10	4026934	4032059	ABC transporter C family member 3	1.37315	-			1.01141	-
MELO3C031809.2.1	chr06	7056910	7061116	transcription factor LAF1-like isoform X2	1.28365	-			1.36207	-
MELO3C009585.2.1	chr04	29838866	29842677	Elongation factor Tu family protein	1.26262	-			-1.51938	-
MELO3C010919.2.1	chr03	27651381	27652454	Thaumatin	1.23853	-			1.23369	-
MELO3C002020.2.1	chr12	25431148	25434741	Chaperone protein	1.18379	-			1.55863	-
MELO3C020292.2.1	chr06	14001177	14001921	Transmembrane protein, putative	1.18039	-			1.64553	-
MELO3C007224.2.1	chr08	1573115	1575135	GDSL esterase/lipase At1g28570-like	1.16312	-			1.05465	-
MELO3C023310.2.1	chr11	1228776	1233932	Glucose-1-phosphate adenylyltransferase	1.12659	-			1.09267	-
MELO3C005592.2.1	chr09	21466233	21467845	Protein DETOXIFICATION	1.02045	-			1.09873	-
MELO3C024465.2.1	chr08	9316484	9317782	Acylphosphatase	1.0033	-			1.09585	-
MELO3C030977.2.1	chr04	27735893	27736423	lamin-like protein	-1.33214	-			-1.5273	-
MELO3C003830.2.1	chr04	5049470	5054279	sugar transporter ERD6-like 6	-1.34365	-			-1.32699	-
MELO3C011927.2.1	chr10	3814447	3814965	Cytochrome P450	-2.01869	-4.37379			1.90394	-
MELO3C014239.2.1	chr08	30084894	30086578	Aquaporin PIP2	-2.34425	-3.95461			-2.715	-4.58453
MELO3C018796.2.1	chr01	2864020	2864927	Cysteine-rich receptor-kinase-like protein	-2.63619	-			-6.43701	-
MELO3C013393.2.1	chr01	16381485	16381781	Auxin-responsive family protein	-3.03651	-			-4.58215	-6.19992
MELO3C033944.2.1	chr09	16122393	16123197	NBS-LRR type resistance protein	-3.57668	-7.02452			-4.1804	-
MELO3C011535.2.1	chr03	15089682	15090883	Transmembrane protein, putative	-4.50924	-6.79267			-2.75787	-4.97131
MELO3C004965.2.1	chr12	5454439	5455340	charged multivesicular body protein 5-like	-8.29216	-			-7.86528	-
