# Supplementary material for: RNA-Seq Transcriptome Analysis Provides Candidate Genes for Resistance to Tomato Leaf Curl New Delhi Virus in Melon
Source: Front Plant Sci. 2022 Jan 18;12:798858. doi: 10.3389/fpls.2021.798858 (PMC8805612; doi:10.3389/fpls.2021.798858)
Supplement: Supplementary Table 9 — Common DEGs at different stages (3, 6, and 12 dpi) after ToLCNDV inoculation in PS genotype. [file Table_9.XLSX]

## Sheet: Hoja1
Supplementary Table 9.	Common DEGs at different stages (3, 6 and 12 dpi) after ToLCNDV inoculation in PS genotype.
Common elements in PS 0vs3dpi PS 0vs6dpi PS 0vs12dpi :
					3 dpi		6 dpi		12 dpi
Gene	Chromosome	Start	End	Description	ToLCNDV inoculated	Mock inoculated	ToLCNDV inoculated	Mock inoculated	ToLCNDV inoculated	Mock inoculated
MELO3C005453.2	chr09	20447829	20451687	LRR receptor-like serine/threonine-protein kinase FLS2	-8.55876	-5.74296	-5.39627	-7.03677	-3.1237	-4.85035
MELO3C009715.2	chr04	28783987	28790422	LOW QUALITY PROTEIN: kinesin-3-like	1.90928	3.69725	3.20226	-	4.34182	1.81437
MELO3C010899.2	chr03	27741289	27743427	serpin-ZX-like	3.30505	5.45748	3.78578	-	3.59797	-
MELO3C007470.2	chr08	2976828	2978593	WRKY family transcription factor	3.2102	5.92213	6.69238	3.17538	7.63596	4.22011
MELO3C004399.2	chr05	26930174	26938112	protein ACCELERATED CELL DEATH 6-like	-4.2285	-	4.47995	-	5.83943	-
MELO3C018799.2	chr01	2874579	2875579	Cysteine-rich receptor-like kinase	-2.31578	-	2.15856	-	3.52642	-
MELO3C012255.2	chr10	1643955	1644806	adenylate isopentenyltransferase-like	-2.24801	-	-2.26277	-	-2.52111	-
MELO3C005497.2	chr09	20693914	20706616	DNA repair protein REV1	1.05772	-	1.03865	-	1.01574	-
MELO3C017825.2	chr07	25108916	25111551	Indole-3-acetic acid-amido synthetase GH3.3	1.23287	-	1.23827	-	1.30549	-
MELO3C007724.2	chr08	4898613	4904932	Pesticidal crystal cry8Ba protein	1.48438	-	1.76005	-	2.3954	-
Common elements in PS 0vs3dpi PS 0vs6dpi :					3 dpi		6 dpi		12 dpi
Gene	Chromosome	Start	End	Description	ToLCNDV inoculated	Mock inoculated	ToLCNDV inoculated	Mock inoculated	ToLCNDV inoculated	Mock inoculated
MELO3C025360.2	chr06	29254878	29259065	lactoylglutathione lyase-like	-3.99589	-2.14458	-2.4566	-4.00139
MELO3C009122.2	chr04	32835853	32837316	Short-chain dehydrogenase/reductase	3.05719	5.05853	4.52617	2.99187
MELO3C014686.2	chr05	401240	404909	IQ domain-containing protein IQM2	3.27431	5.12142	3.1914	-
MELO3C002759.2	chr12	19799155	19800954	Chitinase family protein	-3.78877	-	-4.05599	-7.12897
MELO3C035448.2	chr12	4841914	4842208	Unknown protein	-3.69529	-	-3.25399	-
MELO3C015640.2	chr02	3771240	3776001	L-ascorbate oxidase-like	-3.60116	-	-3.60668	-
MELO3C024107.2	chr01	9385067	9385663	Fasciclin-like arabinogalactan family protein	-3.07698	-	-2.2073	-
MELO3C003015.2	chr09	9824295	9826101	Allene oxide cyclase	-2.68319	-	-2.45291	-
MELO3C014485.2	chr05	2012817	2018197	sugar transport protein 13	-1.97084	-	-2.00295	-3.88181
MELO3C034928.2	chr11	28265400	28266801	major allergen Pru ar 1-like	-1.91059	-	-1.93429	-
MELO3C005480.2	chr09	20601713	20603585	UPF0496 protein	-1.59535	-	-1.47869	-
MELO3C016980.2	chr07	640263	641102	ethylene-responsive transcription factor ERF003-like	-1.59333	-	-1.64217	-
MELO3C032942.2	chr08	3466704	3468132	Unknown protein	-1.50832	-	-1.44684	-
MELO3C010500.2	chr07	7992302	7994339	NAC domain-containing protein, putative	-1.45133	-	-1.3811	-
MELO3C015881.2	chr01	30387342	30388734	Ankyrin repeat protein	-1.42147	-	-1.19249	-
MELO3C004586.2	chr05	28543348	28543972	E3 ubiquitin-protein ligase	-1.26654	-	-1.87777	-
MELO3C015203.2	chr02	5507545	5507993	No apical meristem (NAM) protein	-1.19242	-	-1.11866	-
MELO3C024389.2	chr01	35333382	35334473	Chaperonin-60 kDa protein	-1.03562	-	-1.05459	-
MELO3C030721.2	chr04	29162225	29163694	Beta-glucosidase, putative	1.03947	-	1.15173	-
MELO3C021229.2	chr11	28807014	28810784	Novel plant snare, putative	1.13659	-	1.16461	-
MELO3C020496.2	chr12	299428	301549	Protein NUCLEAR FUSION DEFECTIVE 4	1.36575	-	1.69312	-
MELO3C018901.2	chr07	12558717	12558869	P-loop containing nucleoside triphosphate hydrolase superfamily protein	1.72432	-	1.5997	-
MELO3C031972.2	chr06	34706963	34712613	Unknown protein	1.85615	-	2.50274	-
MELO3C029837.2	chr03	1615315	1615530	BnaC07g49000D protein	3.2809	-	3.96444	-
MELO3C031644.2	chr06	2436884	2437804	Unknown protein	4.32702	-	4.17447	-
Common elements in PS 6vs0 PS 12vs0 :					3 dpi		6 dpi		12 dpi
Gene	Chromosome	Start	End	Description	ToLCNDV inoculated	Mock inoculated	ToLCNDV inoculated	Mock inoculated	ToLCNDV inoculated	Mock inoculated
MELO3C025120.2.1	chr09	13802087	13803780	rRNA N-glycosidase			-9.01138	-4.35867	-2.86308	-6.8383
MELO3C031318.2.1	chr05	25430844	25434171	Lipoxygenase			-8.20278	-6.58903	-4.86454	-6.63243
MELO3C029317.2.1	chr02	3785719	3789716	L-ascorbate oxidase			-7.24944	-3.18491	-3.63506	-5.72107
MELO3C032869.2.1	chr07	26228206	26230021	Unknown protein			-6.42536	-3.89861	-3.46983	-
MELO3C002192.2.1	chr12	24288401	24291119	Cytochrome P450			-6.10677	-3.17789	-3.06375	-5.75271
MELO3C002191.2.1	chr12	24294865	24296201	Short-chain dehydrogenase/reductase			-5.35685	-2.10197	-2.30629	-6.18531
MELO3C018007.2.1	chr07	26200048	26200630	Glycyl-tRNA synthetase beta subunit			-5.26228	-	-2.46506	-3.96706
MELO3C018790.2.1	chr01	2825457	2828165	Alkylmercury lyase			-3.57843	-	-5.62279	-4.05473
MELO3C007447.2.1	chr08	2803559	2805103	Protein tapetum determinant 1			-2.79226	-	-3.20187	-
MELO3C020079.2.1	chr10	11851125	11860097	Trihelix transcription factor GT-4			-2.49112	-	-2.47515	-4.16401
MELO3C006452.2.1	chr06	3283223	3283732	zinc finger protein 7			-2.47788	-	-3.55755	-
MELO3C008169.2.1	chr03	1428516	1429449	Glutaredoxin			-2.43289	-	-2.07918	-
MELO3C016413.2.1	chr06	28999704	29004068	AP2-like ethylene-responsive transcription factor AIL6			-2.35555	-	-2.48046	-4.90739
MELO3C010341.2.1	chr02	17354064	17355194	ethylene-responsive transcription factor WIN1-like			-2.21875	-	-2.65619	-
MELO3C022433.2.1	chr11	31187977	31189085	Dirigent protein			-2.1227	-	-1.96944	-
MELO3C013057.2.1	chr04	16494900	16500886	protein HOTHEAD-like			-1.94058	-	-1.54474	-
MELO3C029250.2.1	chr01	33748027	33748937	Epidermal patterning factor-like protein, putative			-1.85018	-	-1.39034	-3.03908
MELO3C007644.2.1	chr08	4307654	4310608	At5g67620			-1.79921	-	2.25598	-1.61763
MELO3C002763.2.1	chr12	19767311	19767980	Galactosyltransferase family protein			-1.73678	-	-1.44024	-
MELO3C006405.2.1	chr06	3002304	3008209	Long-chain-alcohol oxidase			-1.50474	-	-1.02054	-
MELO3C002193.2.1	chr12	24285360	24287055	BAHD acyltransferase At5g47980-like			-1.43811	-	-1.72708	-
MELO3C011472.2.1	chr03	23489045	23491025	Ankyrin repeat-containing protein			-1.43695	-	1.07819	-
MELO3C001981.2.1	chr12	25660996	25662486	MYB-related transcription factor			-1.39214	-	-1.35475	-
MELO3C009108.2.1	chr04	32930658	32931721	Non-specific lipid-transfer protein			-1.37627	-	-1.07104	-
MELO3C007379.2.1	chr08	2427390	2430373	Cytochrome P450 family protein			-1.24842	-	-1.10576	-
MELO3C000769.2.1	chr05	430708	431867	Acetyl-coenzyme A synthetase			-1.16398	-	-1.2178	-
MELO3C013350.2.1	chr01	15952310	15956245	D-3-phosphoglycerate dehydrogenase			-1.11577	-	-1.17568	-
MELO3C030375.2.1	chr04	3773755	3778497	Unknown protein			-1.06436	-	-1.30611	-
MELO3C000776.2.1	chr10	8903991	8904989	Aquaporin			-1.05094	-	-1.31931	-
MELO3C008176.2.1	chr03	1606368	1607011	Unknown protein			-1.03169	-	-1.03144	-
MELO3C022143.2.1	chr09	779366	783336	MRGH12			1.01524	-	1.32913	-
MELO3C014936.2.1	chr06	19849790	19853434	BRO1 domain-containing protein			1.02245	-	1.78697	-
MELO3C013994.2.1	chr06	33561819	33567377	Protein disulfide isomerase (PDI)-like protein			1.03126	-	1.32453	-
MELO3C004354.2.1	chr05	26592987	26596766	Cc-nbs-lrr resistance protein			1.03181	-	1.13719	-
MELO3C005443.2.1	chr09	20367801	20383597	ATP-dependent DNA helicase SRS2-like protein At4g25120			1.03259	-	1.00415	-
MELO3C011771.2.1	chr10	4910956	4914918	alpha-galactosidase			1.04665	-	1.74585	-
MELO3C022144.2.1	chr09	767040	775410	TMV resistance protein N-like			1.04771	-	1.40645	-
MELO3C016957.2.1	chr07	837670	841305	Transmembrane 9 superfamily member			1.07493	-	1.27661	-
MELO3C014716.2.1	chr05	229714	237000	Aldehyde oxidase, putative			1.10873	-	1.08568	-
MELO3C009693.2.1	chr04	28945912	28948344	Disease resistance protein			1.11188	-	1.40686	-
MELO3C009895.2.1	chr04	27192941	27197333	Actin cross-linking protein			1.12009	-	1.97552	-
MELO3C009156.2.1	chr04	32672242	32674115	protein AIG1-like			1.12594	-	1.51021	-
MELO3C018060.2.1	chr04	11288892	11295712	3-ketoacyl-CoA thiolase 2, peroxisomal-like			1.13467	-	1.42636	-
MELO3C007636.2.1	chr08	4271327	4276299	Calcium-transporting ATPase			1.1456	-	1.18601	-
MELO3C007472.2.1	chr08	2981849	2985761	LRR receptor-like serine/threonine-protein kinase GSO1 isoform X1			1.15362	-	1.56709	-
MELO3C022459.2.1	chr11	31347502	31351264	Receptor-like protein			1.19362	-	1.4624	-
MELO3C032602.2.1	chr07	7330907	7335056	Unknown protein			1.19386	-	1.10881	-
MELO3C011849.2.1	chr10	4324905	4331541	Ion channel CASTOR			1.19709	-	1.77407	-
MELO3C015804.2.1	chr01	29348549	29351325	heat stress transcription factor A-6b-like isoform X1			1.21657	-	1.13004	-
MELO3C012862.2.1	chr04	13247896	13253907	Phospholipid--sterol o-acyltransferase			1.21903	-	1.44132	-
MELO3C035361.2.1	chr12	7494632	7499095	Ubiquitin-like protein 5			1.22218	-	1.54715	-
MELO3C023304.2.1	chr11	1158139	1160696	Isoflavone reductase like			1.23811	-	1.58255	-
MELO3C010070.2.1	chr02	12879216	12883157	Lysine ketoglutarate reductase trans-splicing-like protein			1.29318	-	1.43988	-
MELO3C023579.2.1	chr01	32573956	32576619	disease resistance protein RGA2-like isoform X1			1.30539	-	1.49176	-
MELO3C008149.2.1	chr03	1163259	1172229	LEAF RUST 10 DISEASE-RESISTANCE LOCUS RECEPTOR-LIKE PROTEIN KINASE-like 1.4 isoform X1			1.30952	-	2.12985	-
MELO3C002263.2.1	chr12	23860484	23863378	Poly [ADP-ribose] polymerase			1.31472	-	1.30822	-
MELO3C009239.2.1	chr04	32182873	32185037	Receptor lectin kinase			1.34728	-	1.81254	-
MELO3C033615.2.1	chr09	6658398	6659268	disease resistance protein RGA2-like			1.3496	-	1.80771	-
MELO3C014016.2.1	chr06	33733869	33740048	Phospholipase D			1.42765	-	1.95752	-
MELO3C013944.2.1	chr06	32744191	32746871	phosphatidylinositol/phosphatidylcholine transfer protein SFH11 isoform X1			1.42974	-	1.57146	-
MELO3C018402.2.1	chr10	16167000	16175686	p-loop nucleoside triphosphate hydrolase superfamily protein			1.43523	-	2.12432	-
MELO3C015357.2.1	chr02	972060	974819	protein CUP-SHAPED COTYLEDON 3-like			1.43949	-	1.82339	-
MELO3C002530.2.1	chr12	22024773	22028148	Serine/threonine-protein kinase			1.45019	-	2.48083	-
MELO3C002970.2.1	chr09	8837509	8838041	Ankyrin repeat-containing protein, putative			1.46676	-	1.66465	-
MELO3C033967.2.1	chr09	17392999	17395362	Pentatricopeptide repeat-containing protein, putative			1.48019	-	1.04344	-
MELO3C019469.2.1	chr06	10346122	10347866	glutelin type-A 2-like			1.49977	-	3.36285	1.41789
MELO3C026745.2.1	chr04	24865012	24866612	Cinnamoyl-CoA reductase			1.51246	-	2.34671	-
MELO3C009456.2.1	chr04	30779716	30782826	subtilisin-like protease SBT4.15			1.52963	-	1.28529	-
MELO3C015677.2.1	chr02	4503247	4505698	Serine/threonine-protein kinase			1.5303	-	2.98013	1.35546
MELO3C004311.2.1	chr05	26076967	26095083	TMV resistance protein N-like			1.56021	-	2.69961	-
MELO3C015355.2.1	chr02	966558	970417	protein CUP-SHAPED COTYLEDON 3-like			1.56792	-	1.95243	-
MELO3C006481.2.1	chr06	3497459	3501196	Receptor-like protein kinase			1.58165	-	2.41296	0.837114
MELO3C014419.2.1	chr05	2748634	2749497	Unknown protein			1.58413	-	2.61939	-
MELO3C011934.2.1	chr10	3788946	3791024	cytochrome P450 71B19-like			1.60211	-	1.91562	-
MELO3C017424.2.1	chr02	23325650	23329684	transcription factor bHLH35			1.62149	-	2.5525	-
MELO3C006093.2.1	chr06	996594	998657	UDP-glycosyltransferase 91A1-like			1.63539	-	2.53496	-
MELO3C022160.2.1	chr09	622461	626098	Endoglucanase			1.65123	-	2.85096	-
MELO3C011275.2.1	chr03	24973810	24974670	Serine-rich protein-like protein			1.66274	-	1.61007	-
MELO3C014658.2.1	chr05	590473	593021	Peroxidase			1.68087	-	3.97653	2.45581
MELO3C004303.2.1	chr05	26036017	26040632	TMV resistance protein N-like			1.69657	-	1.66399	-
MELO3C002506.2.1	chr12	22229817	22238994	Receptor-like protein kinase			1.72232	-	3.17887	-
MELO3C026238.2.1	chr02	26425208	26426075	peptide methionine sulfoxide reductase-like			1.74095	-	3.45087	-
MELO3C009160.2.1	chr04	32646707	32648785	trihelix transcription factor GT-3b			1.74249	-	3.87998	-
MELO3C026378.2.1	chr07	5576576	5579489	zinc transporter 5-like			1.76228	-	2.50455	-
MELO3C019528.2.1	chr06	11575105	11576959	Glycosyltransferase			1.76574	-	3.73106	1.3194
MELO3C017071.2.1	chr07	123638	125187	Cysteine/Histidine-rich C1 domain family protein			1.7809	-	3.3881	-
MELO3C011295.2.1	chr03	24792780	24794786	WRKY transcription factor, putative			1.81104	-	2.63281	-
MELO3C002398.2.1	chr12	22939653	22941620	Cationic amino acid transporter			1.81632	-	2.31952	-
MELO3C014667.2.1	chr05	549071	549951	Dirigent protein			1.85095	-	3.08469	-
MELO3C008466.2.1	chr03	7088807	7089606	Calcium-binding family protein			1.91604	-	3.03469	-
MELO3C005263.2.1	chr09	18348441	18350831	Serine/threonine-protein kinase			1.92955	-	2.40881	-
MELO3C008963.2.1	chr08	21162089	21168032	Amino acid permease			1.94421	-	2.52413	-
MELO3C024304.2.1	chr01	34684617	34685429	RING-H2 finger protein ATL60-like			1.94968	-	2.09552	-
MELO3C022997.2.1	chr05	5717379	5719421	MYB-related transcription factor			1.9854	-	3.15871	-
MELO3C004242.2.1	chr05	25319900	25334654	Lipoxygenase			1.9899	-	1.70553	-
MELO3C024745.2.1	chr11	7445825	7447558	cytochrome P450 89A2-like			2.01283	-	3.27712	1.63994
MELO3C020166.2.1	chr10	13456270	13459054	LOW QUALITY PROTEIN: probable WRKY transcription factor 70			2.07192	-	2.9782	-
MELO3C024412.2.1	chr01	35505688	35511569	Receptor-like protein kinase			2.09798	-	3.51764	-
MELO3C012050.2.1	chr10	2950896	2954528	Actin cross-linking protein			2.12966	-	3.24729	-
MELO3C004313.2.1	chr05	26106563	26109785	TMV resistance protein N-like			2.17673	-	1.77069	-
MELO3C003911.2.1	chr05	19712232	19721414	protein BONZAI 3			2.19767	-	2.20124	-
MELO3C023493.2.1	chr01	33243310	33245115	4-coumarate:CoA ligase			2.22925	-	3.6028	-
MELO3C017811.2.1	chr07	24978998	24981354	phenylalanine ammonia-lyase-like			2.28876	-	3.844	2.03395
MELO3C010254.2.1	chr02	15906271	15924520	dicer-like protein 4 isoform X1			2.32768	-	1.82589	-
MELO3C002084.2.1	chr12	24991237	24991695	Protein NEGATIVE REGULATOR OF RESISTANCE			2.41177	-	2.65682	-
MELO3C012222.2.1	chr10	1837320	1841721	Lysine histidine transporter			2.44901	-	3.79684	-
MELO3C026488.2.1	chr04	6652981	6656558	cytochrome P450 82A3-like			2.46716	-	4.40425	2.42492
MELO3C025057.2.1	chr09	14953029	14959496	Calcium-transporting ATPase			2.4992	-	3.86921	-
MELO3C011286.2.1	chr03	24902355	24903500	ethylene-responsive transcription factor ERF003-like			2.50006	-	2.36779	-
MELO3C013946.2.1	chr06	32765284	32766884	Small heat shock protein, chloroplastic			2.52008	-	2.87648	-
MELO3C013287.2.1	chr01	14978569	14980153	NAC domain-containing protein, putative			2.52913	-	3.91806	1.64804
MELO3C023665.2.1	chr01	7228150	7231676	leucine-rich repeat receptor-like tyrosine-protein kinase PXC3			2.60516	-	3.48166	-
MELO3C017959.2.1	chr07	25939838	25948621	ATP-dependent RNA helicase, putative			2.6426	-	2.88218	-
MELO3C025105.2.1	chr09	14110144	14112361	CoA ligase			2.67614	-	3.05139	-
MELO3C028684.2.1	chr01	4088276	4088791	Transmembrane protein, putative			2.71365	-	3.9409	-
MELO3C024731.2.1	chr11	7170632	7173642	disease resistance protein RGA2-like			2.71568	-	3.36442	-
MELO3C005450.2.1	chr09	20427143	20430013	LRR receptor-like kinase family protein			2.7168	-	3.153	-
MELO3C012270.2.1	chr10	1554608	1556720	Receptor-like protein kinase			2.75225	-	4.21916	-
MELO3C014637.2.1	chr05	743799	748511	linoleate 13S-lipoxygenase 2-1, chloroplastic-like			2.75939	-	3.50182	-
MELO3C017692.2.1	chr07	24081397	24084555	disease resistance protein RGA2-like			2.76082	-	4.16108	-
MELO3C005801.2.1	chr09	23067072	23070094	1-aminocyclopropane-1-carboxylate oxidase, putative			2.79229	-	5.06266	-
MELO3C012162.2.1	chr10	2244424	2245227	BnaC07g22510D protein			2.83372	-	3.26374	-
MELO3C013719.2.1	chr06	30706666	30707351	Dirigent protein			2.8602	-	4.26246	-
MELO3C015511.2.1	chr02	2391189	2394971	Cytochrome P450, putative			2.86443	-	3.13692	-
MELO3C022138.2.1	chr09	799922	802499	Protein disulfide isomerase (PDI)-like protein 2			2.89113	-	2.684	-
MELO3C002696.2.1	chr12	20603089	20603824	Senescence_reg domain-containing protein			2.98016	-	5.38086	-
MELO3C023790.2.1	chr06	18276299	18278730	IST1-like protein			3.00525	-	4.0058	-
MELO3C000019.2.1	chr01	797717	798868	zinc finger protein ZAT10-like			3.03057	-	4.46399	2.8382
MELO3C009143.2.1	chr04	32742797	32746072	Receptor-like protein			3.06765	-	4.22042	2.28183
MELO3C031314.2.1	chr05	8367808	8368430	Ubiquitin-conjugating enzyme, E2			3.08082	-	4.29209	-
MELO3C030287.2.1	chr03	23498091	23499790	WRKY transcription factor, putative			3.08554	-	3.56862	-
MELO3C015185.2.1	chr02	5849841	5850920	MP domain-containing protein			3.15682	-	3.7213	-
MELO3C002220.2.1	chr12	24092715	24094535	AAA-ATPase At3g28580-like			3.15712	-	4.56126	-
MELO3C001988.2.1	chr12	25608998	25609780	Calcium-binding EF-hand family protein, putative			3.21408	-	3.53725	-
MELO3C000147.2.1	chr04	27141376	27141834	Aaa-atpase			3.25484	-	4.63198	-
MELO3C024493.2.1	chr08	8994374	8996283	Glycosyltransferase			3.313	-	3.9022	-
MELO3C032888.2.1	chr08	2046710	2056102	glucose-induced degradation protein 8 homolog isoform X2			3.36284	-	3.48153	-
MELO3C003633.2.1	chr04	2743081	2745158	Receptor-like kinase			3.38135	-	4.48611	-
MELO3C017972.2.1	chr07	26024930	26027516	Gamete expressed protein 1, putative			3.4141	-	3.02696	-
MELO3C015184.2.1	chr02	5859890	5861082	MP domain-containing protein			3.45808	-	3.94159	-
MELO3C032320.2.1	chr07	886576	887391	Unknown protein			3.47144	-	3.5331	-
MELO3C035674.2.1	chr12	17548423	17549875	Glucan endo-1,3-beta-glucosidase			3.68294	-	6.43984	-
MELO3C030700.2.1	chr04	27141277	27143049	AAA-ATPase ASD, mitochondrial-like			3.74297	-	4.89761	-
MELO3C014223.2.1	chr08	29948604	29951270	phenylalanine ammonia-lyase-like			3.76086	-	4.49424	-
MELO3C024762.2.1	chr11	7741106	7742863	benzyl alcohol O-benzoyltransferase-like			3.79893	-	4.42634	-
MELO3C002495.2.1	chr12	22290333	22293152	cysteine-rich receptor-like protein kinase 29			3.801	-	5.5442	-
MELO3C009858.2.1	chr04	27568463	27569218	Calcium-binding EF hand family protein			3.87204	-	4.01032	-
MELO3C022665.2.1	chr04	18993933	18996266	Cytochrome P450			3.94894	-	4.28586	-
MELO3C004291.2.1	chr05	25906332	25908625	TMV resistance protein N-like			3.99394	-	5.27235	-
MELO3C015503.2.1	chr02	2336486	2338777	phenylalanine ammonia-lyase-like			4.04685	-	4.14332	-
MELO3C002491.2.1	chr12	22303171	22304403	cysteine-rich receptor-like protein kinase 25			4.09781	-	5.77608	-
MELO3C025797.2.1	chr04	18291331	18293553	Cytochrome P450			4.10305	-	3.91625	-
MELO3C011389.2.1	chr03	24034005	24035288	Alpha/beta-Hydrolases superfamily protein			4.24078	-	4.38913	-
MELO3C020052.2.1	chr10	10727227	10734538	p-loop nucleoside triphosphate hydrolase superfamily protein			4.25145	-	4.66693	-
MELO3C017470.2.1	chr02	22624137	22625105	Hexosyltransferase			4.25932	-	5.30911	-
MELO3C013919.2.1	chr06	32481079	32481723	RING-H2 finger protein ATL22			4.38325	-	5.70205	-
MELO3C015266.2.1	chr02	396777	408463	calmodulin-binding protein 60 C-like isoform X1			4.43924	-	4.65524	-
MELO3C032442.2.1	chr07	10137061	10138199	ATP-dependent 6-phosphofructokinase			4.48058	-	8.94002	6.59323
MELO3C025465.2.1	chr09	5803438	5805311	F-box family protein, putative			4.58355	-	6.64113	-
MELO3C021164.2.1	chr11	29333911	29335340	Glycosyltransferase			4.62492	-	4.70029	-
MELO3C013066.2.1	chr04	16774422	16780154	Ankyrin repeat-containing protein			4.76024	-	6.09693	-
MELO3C015571.2.1	chr02	2944511	2946982	LRR receptor-like serine/threonine-protein kinase GSO1			4.77032	-	6.00449	-
MELO3C002438.2.1	chr12	22638465	22640986	Ankyrin repeat family protein			4.93242	-	6.04249	-
MELO3C004262.2.1	chr05	25614803	25621533	TMV resistance protein N-like			4.9675	-	7.11002	-
MELO3C005257.2.1	chr09	18283431	18287828	RNA-dependent RNA polymerase			4.9881	-	5.47026	-
MELO3C006138.2.1	chr06	1256301	1256822	BON1-associated protein 2			5.10302	-	5.86218	-
MELO3C011476.2.1	chr03	23470004	23470660	Ankyrin repeat family protein			5.23293	-	4.71642	-
MELO3C017364.2.1	chr02	23898420	23900462	Ribosomal protein L19			5.26937	3.39356	3.49097	-
MELO3C002492.2.1	chr12	22299334	22300624	cysteine-rich receptor-like protein kinase 25			5.28743	-	5.87526	-
MELO3C005177.2.1	chr09	16985813	16986286	Ileal sodium/bile acid cotransporter, putative			5.32349	3.3353	6.48069	3.3532
MELO3C005451.2.1	chr09	20434381	20437380	LRR receptor-like kinase			5.33033	-	7.29311	3.03043
MELO3C023628.2.1	chr01	32192157	32192629	NIM1-interacting 1, putative			5.42546	-	5.30239	-
MELO3C005175.2.1	chr09	16971031	16971519	Ileal sodium/bile acid cotransporter, putative			5.4327	-	4.99165	-
MELO3C007538.2.1	chr08	3428773	3430505	GLABRA2 expression modulator			5.45835	-	8.74669	5.269
MELO3C023041.2.1	chr05	6391681	6395001	Zinc finger-like protein			5.52669	-	6.34783	-
MELO3C007862.2.1	chr08	5803826	5805644	AAA-ATPase At2g18193-like			5.54874	-	6.58405	-
MELO3C005284.2.1	chr09	18784964	18789390	RNA-dependent RNA polymerase			5.56599	-	6.29291	-
MELO3C023497.2.1	chr01	33194988	33196396	Non-specific lipid-transfer protein			5.64842	-	10.2069	5.36988
MELO3C004408.2.1	chr05	27017662	27018303	Sigma factor binding protein 1, chloroplastic			6.03749	-	8.6566	-
MELO3C028590.2.1	chr01	2734068	2736432	Myb transcription factor			6.21896	-	6.58628	-
MELO3C008136.2.1	chr03	950732	954971	Aminotransferase			6.42117	-	8.67226	-
MELO3C012873.2.1	chr04	13529835	13532079	NAC domain protein,			6.48006	-	9.74216	-
MELO3C024533.2.1	chr08	8540975	8544439	GDSL esterase/lipase At5g03610-like			6.53513	-	6.48098	-
MELO3C019486.2.1	chr06	10592121	10593667	basic blue protein-like			6.65754	-	6.97065	-
MELO3C004374.2.1	chr05	26749671	26752712	Calcium-transporting ATPase			7.51003	-	7.46371	-
MELO3C014226.2.1	chr08	29958916	29959842	phenylalanine ammonia-lyase-like			7.60486	-	8.31694	6.16278
MELO3C018228.2.1	chr04	7914981	7915820	Heat shock 21-like protein			8.05056	-	8.77121	-
Common elements in PS 3vs0 PS 12vs0 :					3 dpi		6 dpi		12 dpi
Gene	Chromosome	Start	End	Description	ToLCNDV inoculated	Mock inoculated	ToLCNDV inoculated	Mock inoculated	ToLCNDV inoculated	Mock inoculated
MELO3C029198.2.1	chr01	28273008	28274645	hyoscyamine 6-dioxygenase-like	-11.9005	-6.83291			-4.45627	-
MELO3C014629.2.1	chr05	829007	833062	Lipoxygenase	-8.45931	-6.16012			-5.91057	-7.62185
MELO3C035029.2.1	chr11	16290541	16291962	Myb transcription factor	-7.07201	-2.68442			2.42099	-
MELO3C031605.2.1	chr06	3324822	3325413	Protease inhibitor protein	-6.53638	-			4.11189	-
MELO3C010942.2.1	chr03	27518369	27519590	protein RADIALIS-like 4	-6.40593	-8.39352			-3.12017	-
MELO3C005635.2.1	chr09	21857315	21862186	Protein hapless 2	-4.66686	-2.82788			-3.57186	-7.37443
MELO3C010182.2.1	chr02	15131565	15132396	Glycine-rich protein	-4.5677	-			3.2859	-
MELO3C018930.2.1	chr07	13281716	13285052	zinc finger protein CONSTANS-LIKE 2	-4.30659	-5.8879			-4.4476	-
MELO3C003737.2.1	chr04	3581832	3586890	Subtilisin-like protease	-3.82985	-2.16936			3.23197	-
MELO3C021643.2.1	chr09	4754777	4758659	CASP-like protein	-3.7563	-			2.89788	-
MELO3C026214.2.1	chr02	26578798	26579521	Calcium-binding protein	-3.20349	-			3.44322	5.67278
MELO3C019835.2.1	chr03	21970541	21974482	Protein nuclear fusion defective 4	-2.84932	-			2.48349	-
MELO3C011008.2.1	chr03	27015343	27016361	Gibberellin-regulated protein 2	-2.61132	-			3.91751	-
MELO3C010498.2.1	chr07	8013216	8014815	aspartic proteinase Asp1-like	-2.58875	-			2.72384	-
MELO3C009543.2.1	chr04	30163072	30164555	RING-type E3 ubiquitin transferase	-2.18443	-			2.40466	4.62828
MELO3C005258.2.1	chr09	18292404	18298775	MACPF domain-containing protein	-2.17926	-			1.95629	-
MELO3C003856.2.1	chr04	5460973	5462974	AT3g19540/T31J18_4	-1.98183	-			-2.05192	-
MELO3C017493.2.1	chr02	22348415	22348726	Unknown protein	-1.88624	-3.75494			1.70736	-
MELO3C013941.2.1	chr06	32701287	32709592	Glycogenin-2	-1.80053	-			1.27574	-
MELO3C002437.2.1	chr12	22645929	22646706	p55	-1.7956	-			1.5498	-
MELO3C015888.2.1	chr01	30414531	30415265	Protein TIC 214	-1.66236	-			1.53635	-
MELO3C002504.2.1	chr12	22242891	22252225	cysteine-rich receptor-like protein kinase 28	-1.63419	-			2.23407	-
MELO3C004289.2.1	chr05	25863643	25869731	TMV resistance protein N-like	-1.14532	-			1.06156	-
MELO3C021979.2.1	chr09	2264267	2265932	Glutaredoxin family protein, putative	-1.11494	-			1.66481	-
MELO3C023688.2.1	chr01	6494563	6495272	proline-rich receptor-like protein kinase PERK2	-1.10413	-			-1.21115	-
MELO3C027442.2.1	chr08	7249691	7253906	Beta-glucosidase 18	-1.05514	-			-1.01904	-
MELO3C021156.2.1	chr11	29388679	29390871	crocetin glucosyltransferase, chloroplastic-like	-1.02703	-			-1.03733	-
MELO3C007252.2.1	chr08	1713766	1718626	MLO-like protein	-1.00169	-			1.03196	-
MELO3C017503.2.1	chr02	22232605	22233412	Glutamine dumper, putative	1.0108	-			1.23612	-
MELO3C019239.2.1	chr11	9621554	9623174	Peroxidase	1.05572	-			1.12583	-
MELO3C019850.2.1	chr03	21629490	21631725	Unknown protein	1.32195	-			2.29581	-
MELO3C014685.2.1	chr05	415167	418637	Glucan endo-1,3-beta-glucosidase	1.51318	-			1.33204	-
MELO3C010703.2.1	chr03	28991383	28994372	protein terminal ear1-like	1.80669	-			1.41472	-
MELO3C023618.2.1	chr01	32245265	32246319	Short-chain dehydrogenase/reductase	2.35926	-			5.7587	3.96019
MELO3C024238.2.1	chr01	34268263	34270351	G-type lectin S-receptor-like serine/threonine-protein kinase isoform X1	2.55723	5.05296			6.67798	4.35672
MELO3C023522.2.1	chr01	33023315	33023849	At4g12735	3.47541	5.33939			3.21161	-
MELO3C028979.2.1	chr01	34271361	34272638	G-type lectin S-receptor-like serine/threonine-protein kinase isoform X2	3.78159	5.91022			7.12255	5.1483
MELO3C010302.2.1	chr02	16687315	16692019	Exostosin family protein	4.69789	-			5.2192	-
