# Supplementary material for: RNA-Seq Transcriptome Analysis Provides Candidate Genes for Resistance to Tomato Leaf Curl New Delhi Virus in Melon
Source: Front Plant Sci. 2022 Jan 18;12:798858. doi: 10.3389/fpls.2021.798858 (PMC8805612; doi:10.3389/fpls.2021.798858)
Supplement: Supplementary Table 10 — DEGs at 3, 6, and 12 dpi in the candidate regions of chromosomes 2 and 12 of PS and WM-7, conferring resistance to ToLCNDV. [file Table_10.XLSX]

## Sheet: chromosome 2
Supplementary Table 10.		DEGs at 3, 6 and 12 dpi in the candidate regións of chromosomes 2 and 12 of PS and WM-7, conferring resistance to ToLCNDV.
				Log2 (Fold Change)		p-value
Genotype	Stage	Gen	Transcript	ToLCNDV inoculated	Mock inoculated	ToLCNDV inoculated	Mock inoculated	Chromosome	Start	End	Description
PS	3 dpi	MELO3C017503.2	MELO3C017503.2.1	1.0108	-	0.00511042	-	chr02	22232605	22233412	Glutamine dumper, putative
PS	3 dpi	MELO3C033022.2	MELO3C033022.2.1	-9.07082	-3.66781	5.25308e-05	0.0312375	chr02	22285638	22286034	Serine/threonine-protein phosphatase 7 long form-like protein
PS	3 dpi	MELO3C017493.2	MELO3C017493.2.1	-1.88624	-3.75494	0.0260375	2.04217e-05	chr02	22348415	22348726	Unknown protein
PS	3 dpi	MELO3C017469.2	MELO3C017469.2.1	-2.50588	-	0.0270751	-	chr02	22630635	22631547	DUF761 domain protein
PS	3 dpi	MELO3C017356.2	MELO3C017356.2.1	2.47363	-	1.39752e-05	-	chr02	23965259	23968861	Phosphoethanolamine n-methyltransferase, putative
PS	3 dpi	MELO3C017322.2	MELO3C017322.2.1	-1.80261	-	0.000267068	-	chr02	24275353	24280275	LEAF RUST 10 DISEASE-RESISTANCE LOCUS RECEPTOR-LIKE PROTEIN KINASE-like 1.2 isoform X2
PS	3 dpi	MELO3C017315.2	MELO3C017315.2.1	-3.96552	-	0.00539625	-	chr02	24335178	24336523	transcription factor MYB24-like
PS	3 dpi	MELO3C017181.2	MELO3C017181.2.1	1.0655	-	0.0290098	-	chr02	25344916	25346661	Expansin
PS	3 dpi	MELO3C029757.2	MELO3C029757.2.1	-1.25084	-	0.0291437	-	chr02	25489937	25493821	Isochorismate synthase
WM-7	3 dpi	MELO3C017334.2	MELO3C017334.2.1	-3.56493	-	0.0378286	-	chr02	24145488	24148385	WAT1-related protein
WM-7	3 dpi	MELO3C017315.2	MELO3C017315.2.1	-6.18152	-3.19566	0.00271767	0.0248572	chr02	24335178	24336523	transcription factor MYB24-like
WM-7	3 dpi	MELO3C017286.2	MELO3C017286.2.1	-3.74084	-	0.0058996	-	chr02	24576035	24577997	transcription factor DICHOTOMA-like
WM-7	3 dpi	MELO3C017201.2	MELO3C017201.2.1	-1.19907	-	0.022896	-	chr02	25202550	25203470	dCTP pyrophosphatase 1-like
WM-7	3 dpi	MELO3C017181.2	MELO3C017181.2.1	1.07885	-	0.0303791	-	chr02	25344916	25346661	Expansin
WM-7	3 dpi	MELO3C017158.2	MELO3C017158.2.1	1.22458	-	0.0099457	-	chr02	25472017	25475372	Serine/threonine-protein kinase atr
PS	6 dpi	MELO3C017482.2	MELO3C017482.2.1	-2.6693	-	0.00948101	-	chr02	22499632	22502092	Xyloglucan endotransglucosylase/hydrolase
PS	6 dpi	MELO3C017470.2	MELO3C017470.2.1	4.25932	-	0.037705	-	chr02	22624137	22625105	Hexosyltransferase
PS	6 dpi	MELO3C017436.2	MELO3C017436.2.1	-1.69424	-	0.00638754	-	chr02	23223652	23225552	aspartic proteinase CDR1-like
PS	6 dpi	MELO3C017424.2	MELO3C017424.2.1	1.62149	-	0.000945644	-	chr02	23325650	23329684	transcription factor bHLH35
PS	6 dpi	MELO3C017377.2	MELO3C017377.2.1	-1.46467	-	0.0242804	-	chr02	23767848	23777323	phragmoplast orienting kinesin 2
PS	6 dpi	MELO3C017364.2	MELO3C017364.2.1	5.26937	3.39356	0.000811057	0.0458479	chr02	23898420	23900462	Ribosomal protein L19
PS	6 dpi	MELO3C017245.2	MELO3C017245.2.1	-1.08048	-	0.00972621	-	chr02	24881083	24887126	squamosa promoter-binding-like protein 6
PS	6 dpi	MELO3C017219.2	MELO3C017219.2.1	-2.36526	-	0.000578117	-	chr02	25076406	25080142	Flavonoid 3' hydroxylase
PS	6 dpi	MELO3C017218.2	MELO3C017218.2.1	-1.359	-	0.0147441	-	chr02	25082929	25086322	chaperone protein ClpB1
PS	6 dpi	MELO3C017153.2	MELO3C017153.2.1	-1.87319	-	0.00401318	-	chr02	25503751	25508051	Receptor-like protein kinase
WM-7	6 dpi	MELO3C001664.2	MELO3C001664.2.1	3.71202	-	0.0044344	-	chr02	20563006	20563224	Photosystem I P700 chlorophyll a apoprotein A1
WM-7	6 dpi	MELO3C017482.2	MELO3C017482.2.1	-5.15989	-2.50343	0.00683213	0.0439445	chr02	22499632	22502092	Xyloglucan endotransglucosylase/hydrolase
WM-7	6 dpi	MELO3C017478.2	MELO3C017478.2.1	1.43517	-	0.00861829	-	chr02	22549665	22551067	Xyloglucan endotransglucosylase/hydrolase
WM-7	6 dpi	MELO3C000100.2	MELO3C000100.2.1	3.93707	-	2.71472e-05	-	chr02	22670163	22670856	Photosystem I P700 chlorophyll a apoprotein A2
WM-7	6 dpi	MELO3C000173.2	MELO3C000173.2.1	4.61965	-	7.81599e-06	-	chr02	23836267	23836836	Photosystem II CP43 reaction center protein
WM-7	6 dpi	MELO3C000131.2	MELO3C000131.2.1	4.43892	-	2.30585e-05	-	chr02	23836850	23837877	Photosystem II CP43 reaction center protein
WM-7	6 dpi	MELO3C017358.2	MELO3C017358.2.1	1.03533	-	0.00497978	-	chr02	23935345	23938265	C2 domain-containing protein
WM-7	6 dpi	MELO3C017272.2	MELO3C017272.2.1	2.03803	-	0.0449117	-	chr02	24667447	24668058	Ethylene-responsive transcription factor
WM-7	6 dpi	MELO3C017162.2	MELO3C017162.2.1	1.52118	-	0.0238268	-	chr02	25450050	25451982	aldose 1-epimerase-like
WM-7	6 dpi	MELO3C017147.2	MELO3C017147.2.1	1.1467	-	0.00164618	-	chr02	25553183	25560141	Zinc finger protein, putative
PS	12 dpi	MELO3C024655.2	MELO3C024655.2.1	-2.65127	-	0.0407877	-	chr02	20427979	20431311	Delta 9 desaturase, putative
PS	12 dpi	MELO3C024683.2	MELO3C024683.2.1	1.14457	-	4.59115e-05	-	chr02	20979862	20981959	Pentatricopeptide repeat-containing family protein
PS	12 dpi	MELO3C017503.2	MELO3C017503.2.1	1.23612	-	0.00053596	-	chr02	22232605	22233412	Glutamine dumper, putative
PS	12 dpi	MELO3C017493.2	MELO3C017493.2.1	1.70736	-	0.0344099	-	chr02	22348415	22348726	Unknown protein
PS	12 dpi	MELO3C017470.2	MELO3C017470.2.1	5.30911	-	0.00695309	-	chr02	22624137	22625105	Hexosyltransferase
PS	12 dpi	MELO3C017424.2	MELO3C017424.2.1	2.5525	-	4.98601e-08	-	chr02	23325650	23329684	transcription factor bHLH35
PS	12 dpi	MELO3C029529.2	MELO3C029529.2.1	1.38157	-	0.00540158	-	chr02	23445805	23448991	Plant intracellular Ras-group-related LRR protein 6
PS	12 dpi	MELO3C017364.2	MELO3C017364.2.1	3.49097	-	0.0327361	-	chr02	23898420	23900462	Ribosomal protein L19
PS	12 dpi	MELO3C017357.2	MELO3C017357.2.1	1.30183	-	3.68331e-05	-	chr02	23942035	23945327	Auxin efflux carrier component
PS	12 dpi	MELO3C017355.2	MELO3C017355.2.1	-1.43167	-	0.024083	-	chr02	23977221	23977965	WUSCHEL-related homeobox 1
PS	12 dpi	MELO3C017297.2	MELO3C017297.2.1	5.37555	2.52055	4.44231e-26	3.01088e-06	chr02	24480388	24482160	protein ASPARTIC PROTEASE IN GUARD CELL 1-like
PS	12 dpi	MELO3C017283.2	MELO3C017283.2.1	2.37305	-	0.0245493	-	chr02	24603206	24603619	Transmembrane protein, putative
PS	12 dpi	MELO3C017282.2	MELO3C017282.2.1	-4.99105	-	0.0168801	-	chr02	24608225	24608983	oleosin 1
PS	12 dpi	MELO3C029753.2	MELO3C029753.2.1	4.95585	-	0.00377011	-	chr02	25043235	25050056	Respiratory burst oxidase-like protein
PS	12 dpi	MELO3C017208.2	MELO3C017208.2.1	1.38802	-	0.0015971	-	chr02	25146409	25150256	SNAP25 homologous protein SNAP33
PS	12 dpi	MELO3C017200.2	MELO3C017200.2.1	1.03334	-	0.000945587	-	chr02	25211219	25215461	LRR receptor-like kinase family protein
PS	12 dpi	MELO3C017185.2	MELO3C017185.2.1	3.8187	-	2.35379e-07	-	chr02	25323802	25325467	NAC domain protein
PS	12 dpi	MELO3C017177.2	MELO3C017177.2.1	6.5605	-	0.0102385	-	chr02	25361569	25363302	GDSL esterase/lipase
PS	12 dpi	MELO3C017159.2	MELO3C017159.2.1	1.16408	-	0.00475478	-	chr02	25466508	25471922	ABC transporter A family member 2
PS	12 dpi	MELO3C017151.2	MELO3C017151.2.1	1.1399	-	0.0229659	-	chr02	25517451	25520461	protein NRT1/ PTR FAMILY 2.11-like
PS	12 dpi	MELO3C017130.2	MELO3C017130.2.1	1.34133	-	0.0289461	-	chr02	25672970	25676625	Enhanced disease susceptibility 1
WM-7	12 dpi	MELO3C017497.2	MELO3C017497.2.1	5.17053	-	0.0132797	-	chr02	22319516	22320537	pathogenesis-related protein PR-1
WM-7	12 dpi	MELO3C000100.2	MELO3C000100.2.1	2.41094	-	0.016318	-	chr02	22670163	22670856	Photosystem I P700 chlorophyll a apoprotein A2
WM-7	12 dpi	MELO3C029529.2	MELO3C029529.2.1	1.25418	-	0.0161571	-	chr02	23445805	23448991	Plant intracellular Ras-group-related LRR protein 6
WM-7	12 dpi	MELO3C017390.2	MELO3C017390.2.1	1.11484	-	0.000787619	-	chr02	23659940	23661670	DBH-like monooxygenase
WM-7	12 dpi	MELO3C000173.2	MELO3C000173.2.1	3.20751	-	0.00312698	-	chr02	23836267	23836836	Photosystem II CP43 reaction center protein
WM-7	12 dpi	MELO3C000131.2	MELO3C000131.2.1	2.99539	-	0.00682516	-	chr02	23836850	23837877	Photosystem II CP43 reaction center protein
WM-7	12 dpi	MELO3C017297.2	MELO3C017297.2.1	1.7485	-	0.00200074	-	chr02	24480388	24482160	protein ASPARTIC PROTEASE IN GUARD CELL 1-like
WM-7	12 dpi	MELO3C017258.2	MELO3C017258.2.1	-1.20219	-	0.0236914	-	chr02	24767987	24773114	WD repeat and HMG-box DNA-binding protein 1 isoform X1
WM-7	12 dpi	MELO3C017228.2	MELO3C017228.2.1	-1.30632	-	0.0023313	-	chr02	25012380	25016613	Replication protein A 70 kDa DNA-binding subunit
WM-7	12 dpi	MELO3C017218.2	MELO3C017218.2.1	1.36394	-	0.0197162	-	chr02	25082929	25086322	chaperone protein ClpB1
WM-7	12 dpi	MELO3C000841.2	MELO3C000841.2.1	1.03279	-	0.0340783	-	chr02	25289352	25290108	Xyloglucan 6-xylosyltransferase, putative
WM-7	12 dpi	MELO3C017166.2	MELO3C017166.2.1	1.0022	-	0.0130263	-	chr02	25430915	25433113	transcription factor bHLH47
WM-7	12 dpi	MELO3C029759.2	MELO3C029759.2.1	-1.80035	-	0.00411694	-	chr02	25674536	25677640	Unknown protein

## Sheet: Chromosome 12
Supplementary Table 10.	DEGs at 3, 6 and 12 dpi in the candidate regions of chromosomes 2 and 12 of PS and WM-7 conferring resistance to ToLCNDV.
				Log2 (Fold Change)		p-value
Genotype	Stage	Gen	Transcript	ToLCNDV inoculated	Mock inoculated	ToLCNDV inoculated	Mock inoculated	Chromosome	Start	End	Description
PS	3 dpi	MELO3C020489.2	MELO3C020489.2.1	-2.15272	-	0.000187838	-	chr12	206999	210032	WRKY transcription factor 1
PS	3 dpi	MELO3C020496.2	MELO3C020496.2.1	1.36575	-	0.0448594	-	chr12	299428	301549	Protein NUCLEAR FUSION DEFECTIVE 4
PS	3 dpi	MELO3C020531.2	MELO3C020531.2.1	1.26128	-	0.0305878	-	chr12	590288	593333	Pyruvate decarboxylase
PS	3 dpi	MELO3C020554.2	MELO3C020554.2.1	-1.21064	-	0.00727245	-	chr12	941556	944027	RING finger protein
PS	3 dpi	MELO3C035322.2	MELO3C035322.2.1	1.59688	-	0.0356108	-	chr12	1549621	1550519	Unknown protein
PS	3 dpi	MELO3C020718.2	MELO3C020718.2.1	-1.14219	-	0.00699129	-	chr12	3136210	3140211	Mitogen-activated protein kinase
PS	3 dpi	MELO3C035448.2	MELO3C035448.2.1	-3.69529	-	0.00492751	-	chr12	4841914	4842208	Unknown protein
PS	3 dpi	MELO3C004946.2	MELO3C004946.2.1	-1.03572	-	0.00255354	-	chr12	5793217	5797327	serine carboxypeptidase-like
PS	3 dpi	MELO3C004742.2	MELO3C004742.2.1	-6.64003	-	0.00936363	-	chr12	10954273	10956968	cytochrome P450 94C1
PS	3 dpi	MELO3C025532.2	MELO3C025532.2.1	1.25262	-	0.00827472	-	chr12	13707554	13710317	Structural maintenance of chromosomes protein
PS	3 dpi	MELO3C025526.2	MELO3C025526.2.1	-1.71478	-	0.0017125	-	chr12	13826959	13827984	Pollen Ole e 1 allergen/extensin
PS	3 dpi	MELO3C025521.2	MELO3C025521.2.1	-1.63644	-	0.0331051	-	chr12	13861155	13863122	Hexosyltransferase
PS	3 dpi	MELO3C021757.2	MELO3C021757.2.1	-1.29046	-	0.00540464	-	chr12	16407022	16409479	Glutathione S-transferase family protein
WM-7	3 dpi	MELO3C020492.2	MELO3C020492.2.1	-3.66358	-	0.0050216	-	chr12	234645	235328	WI12
WM-7	3 dpi	MELO3C020531.2	MELO3C020531.2.1	2.7786	-	0.00798412	-	chr12	590288	593333	Pyruvate decarboxylase
WM-7	3 dpi	MELO3C020713.2	MELO3C020713.2.1	1.78309	-	0.0347313	-	chr12	3031255	3036921	protein NRT1/ PTR FAMILY 2.7-like
WM-7	3 dpi	MELO3C026848.2	MELO3C026848.2.1	1.141	-	0.00729005	-	chr12	3472518	3476218	Mitogen-activated protein kinase
WM-7	3 dpi	MELO3C035448.2	MELO3C035448.2.1	-3.45385	-	0.0151593	-	chr12	4841914	4842208	Unknown protein
WM-7	3 dpi	MELO3C004965.2	MELO3C004965.2.1	-8.29216	-	0.0205161	-	chr12	5454439	5455340	charged multivesicular body protein 5-like
WM-7	3 dpi	MELO3C004922.2	MELO3C004922.2.1	1.49955	-	0.0189431	-	chr12	6636486	6639785	alpha carbonic anhydrase 7-like
WM-7	3 dpi	MELO3C004869.2	MELO3C004869.2.1	-1.74022	-	0.0422031	-	chr12	8275347	8276869	protein SENSITIVE TO PROTON RHIZOTOXICITY 1
WM-7	3 dpi	MELO3C021682.2	MELO3C021682.2.1	-3.96699	-5.79105	0.018394	0.00255789	chr12	15282410	15282748	TNFR/CD27/30/40/95 cysteine-rich region
WM-7	3 dpi	MELO3C002839.2	MELO3C002839.2.1	1.06739	-	0.00944212	-	chr12	18498312	18499943	FAD-binding Berberine family protein
WM-7	3 dpi	MELO3C002829.2	MELO3C002829.2.1	1.03028	-	0.00965774	-	chr12	18638553	18641385	Germin-like protein 1
PS	6 dpi	MELO3C020496.2	MELO3C020496.2.1	1.69312	-	0.0106833	-	chr12	299428	301549	Protein NUCLEAR FUSION DEFECTIVE 4
PS	6 dpi	MELO3C035299.2	MELO3C035299.2.1	5.27551	-	0.0170517	-	chr12	1005527	1007407	Unknown protein
PS	6 dpi	MELO3C035293.2	MELO3C035293.2.1	1.70339	-	0.0444393	-	chr12	2492420	2495640	Malonyl CoA:anthocyanin 5-O-glucoside-6'''-O-malonyltransferase
PS	6 dpi	MELO3C020681.2	MELO3C020681.2.1	2.0633	-	0.0392206	-	chr12	2572723	2573527	BnaA03g00580D protein
PS	6 dpi	MELO3C020702.2	MELO3C020702.2.1	-1.76091	-	0.00085697	-	chr12	2867006	2869844	Protein upstream of flc
PS	6 dpi	MELO3C020706.2	MELO3C020706.2.1	-1.03286	-	1.65163e-05	-	chr12	2919452	2920951	histone H2A
PS	6 dpi	MELO3C026843.2	MELO3C026843.2.1	1.1767	-	0.0277218	-	chr12	3293607	3293942	Unknown protein
PS	6 dpi	MELO3C026848.2	MELO3C026848.2.1	-1.1119	-	0.00966161	-	chr12	3472518	3476218	Mitogen-activated protein kinase
PS	6 dpi	MELO3C035448.2	MELO3C035448.2.1	-3.25399	-	0.0104828	-	chr12	4841914	4842208	Unknown protein
PS	6 dpi	MELO3C004984.2	MELO3C004984.2.1	-1.01986	-	0.0417581	-	chr12	4955098	4958512	tetrahydrocannabinolic acid synthase-like
PS	6 dpi	MELO3C004982.2	MELO3C004982.2.1	3.35087	-	0.00802915	-	chr12	4993356	4995149	Protein nuclear fusion defective 4
PS	6 dpi	MELO3C004974.2	MELO3C004974.2.1	2.98946	-	0.0299276	-	chr12	5209699	5211545	Protein nuclear fusion defective 4
PS	6 dpi	MELO3C004971.2	MELO3C004971.2.1	-1.75955	-	4.93229e-05	-	chr12	5233912	5246443	Shugoshin-1, putative
PS	6 dpi	MELO3C004966.2	MELO3C004966.2.1	-1.10098	-	0.0148684	-	chr12	5443457	5443888	auxin-responsive protein SAUR72-like
PS	6 dpi	MELO3C035470.2	MELO3C035470.2.1	1.33644	-	0.0128953	-	chr12	5445920	5448007	Pentatricopeptide repeat-containing protein
PS	6 dpi	MELO3C035474.2	MELO3C035474.2.1	1.15614	-	0.000253258	-	chr12	5491443	5495018	Peroxiredoxin Q, chloroplastic
PS	6 dpi	MELO3C004957.2	MELO3C004957.2.1	1.16723	-	0.00385512	-	chr12	5608665	5622502	ARM repeat superfamily protein
PS	6 dpi	MELO3C035361.2	MELO3C035361.2.1	1.22218	-	0.0330684	-	chr12	7494632	7499095	Ubiquitin-like protein 5
PS	6 dpi	MELO3C035550.2	MELO3C035550.2.1	-1.07619	-	0.00237325	-	chr12	8575856	8577399	Late embryogenesis abundant protein
PS	6 dpi	MELO3C004785.2	MELO3C004785.2.1	-2.36665	-	0.000327876	-	chr12	10268548	10269278	Stress-response A/B barrel domain-containing protein At5g22580
PS	6 dpi	MELO3C021693.2	MELO3C021693.2.1	-1.55577	-	0.0181724	-	chr12	15404840	15405583	Unknown protein
PS	6 dpi	MELO3C021789.2	MELO3C021789.2.1	-1.55844	-	0.00487125	-	chr12	17143350	17146727	LOB domain-containing protein 4
PS	6 dpi	MELO3C021807.2	MELO3C021807.2.1	-1.09848	-	0.0060255	-	chr12	17524744	17528187	Nucleolin
PS	6 dpi	MELO3C035674.2	MELO3C035674.2.1	3.68294	-	0.0245793	-	chr12	17548423	17549875	Glucan endo-1,3-beta-glucosidase
PS	6 dpi	MELO3C035499.2	MELO3C035499.2.1	-1.72204	-	0.0168321	-	chr12	18731854	18735081	Protein SULFUR DEFICIENCY-INDUCED 1
PS	6 dpi	MELO3C000879.2	MELO3C000879.2.1	-6.43089	-	0.0260188	-	chr12	18917313	18917480	Maturase K
WM-7	6 dpi	MELO3C020520.2	MELO3C020520.2.1	-2.94694	-	0.0486426	-	chr12	479589	480053	6,7-dimethyl-8-ribityllumazine synthase
WM-7	6 dpi	MELO3C027714.2	MELO3C027714.2.1	5.66677	-	1.55433e-06	-	chr12	905820	906425	Photosystem II protein D1
WM-7	6 dpi	MELO3C031639.2	MELO3C031639.2.1	5.6907	-	1.37517e-06	-	chr12	906446	906833	Unknown protein
WM-7	6 dpi	MELO3C020556.2	MELO3C020556.2.1	2.91588	-	0.00608739	-	chr12	947693	952051	60S acidic ribosomal protein P0-like
WM-7	6 dpi	MELO3C020591.2	MELO3C020591.2.1	1.32087	-	0.0367343	-	chr12	1269754	1272595	Glycosyltransferase
WM-7	6 dpi	MELO3C027174.2	MELO3C027174.2.1	3.40925	-	0.000270239	-	chr12	1830560	1834038	ATP synthase subunit beta, chloroplastic
WM-7	6 dpi	MELO3C020681.2	MELO3C020681.2.1	2.29269	-	0.0433479	-	chr12	2572723	2573527	BnaA03g00580D protein
WM-7	6 dpi	MELO3C020713.2	MELO3C020713.2.1	1.84249	-	0.0363865	-	chr12	3031255	3036921	protein NRT1/ PTR FAMILY 2.7-like
WM-7	6 dpi	MELO3C020718.2	MELO3C020718.2.1	-1.03087	-	0.0231521	-	chr12	3136210	3140211	Mitogen-activated protein kinase
WM-7	6 dpi	MELO3C004992.2	MELO3C004992.2.1	3.42412	-	0.037394	-	chr12	4837076	4839068	Protein nuclear fusion defective 4
WM-7	6 dpi	MELO3C027254.2	MELO3C027254.2.1	2.44847	-	0.0317641	-	chr12	6136818	6138954	P-loop NTPase domain-containing protein LPA1 homolog 1
WM-7	6 dpi	MELO3C004927.2	MELO3C004927.2.1	1.52876	-	0.0065535	-	chr12	6337581	6343227	homeobox protein BEL1 homolog isoform X1
WM-7	6 dpi	MELO3C035515.2	MELO3C035515.2.1	1.59321	-	0.000914715	-	chr12	7298727	7300667	Unknown protein
WM-7	6 dpi	MELO3C004799.2	MELO3C004799.2.1	1.07173	-	0.00119283	-	chr12	9744254	9747100	splicing factor U2af small subunit B-like
WM-7	6 dpi	MELO3C021686.2	MELO3C021686.2.1	1.5028	-	0.000358833	-	chr12	15354703	15357507	Xyloglucan endotransglucosylase/hydrolase
WM-7	6 dpi	MELO3C021758.2	MELO3C021758.2.1	-1.0708	-	0.0473458	-	chr12	16470363	16472595	DNA-directed RNA polymerases II and IV subunit 5A
WM-7	6 dpi	MELO3C002853.2	MELO3C002853.2.1	-3.08124	-	0.00074902	-	chr12	18142310	18144886	tetrahydrocannabinolic acid synthase-like
PS	12 dpi	MELO3C020521.2	MELO3C020521.2.1	1.02265	-	0.0177904	-	chr12	493245	493907	Protein LIGHT-DEPENDENT SHORT HYPOCOTYLS 6
PS	12 dpi	MELO3C027624.2	MELO3C027624.2.1	-1.95872	-	0.0470775	-	chr12	629966	631440	LOW QUALITY PROTEIN: gamma-aminobutyrate transaminase POP2, mitochondrial-like
PS	12 dpi	MELO3C020547.2	MELO3C020547.2.1	1.21378	-	0.000178522	-	chr12	793465	801166	O-glucosyltransferase rumi homolog
PS	12 dpi	MELO3C020561.2	MELO3C020561.2.1	5.26379	-	0.00655786	-	chr12	998669	1001400	Cytochrome P450
PS	12 dpi	MELO3C020588.2	MELO3C020588.2.1	2.48477	-	0.00449173	-	chr12	1259151	1260094	17.5 kDa class I heat shock protein
PS	12 dpi	MELO3C020703.2	MELO3C020703.2.1	2.73677	-	0.024086	-	chr12	2891882	2892488	zinc finger protein ZAT12-like
PS	12 dpi	MELO3C020715.2	MELO3C020715.2.1	1.10694	-	0.000196339	-	chr12	3066645	3073010	protein NRT1/ PTR FAMILY 2.7-like
PS	12 dpi	MELO3C026856.2	MELO3C026856.2.1	1.13885	-	0.00122536	-	chr12	3614384	3615479	Hydroxyproline-rich glycoprotein
PS	12 dpi	MELO3C005051.2	MELO3C005051.2.1	1.14403	-	0.0108242	-	chr12	3885970	3888209	Fasciclin-like arabinogalactan protein
PS	12 dpi	MELO3C005044.2	MELO3C005044.2.1	2.05318	-	9.10184e-07	-	chr12	3967524	3974371	MLO-like protein
PS	12 dpi	MELO3C004992.2	MELO3C004992.2.1	3.11304	-	0.0488094	-	chr12	4837076	4839068	Protein nuclear fusion defective 4
PS	12 dpi	MELO3C004981.2	MELO3C004981.2.1	1.35763	-	0.0169685	-	chr12	5006358	5007302	RING/FYVE/PHD zinc finger protein
PS	12 dpi	MELO3C004927.2	MELO3C004927.2.1	1.78868	-	0.000706105	-	chr12	6337581	6343227	homeobox protein BEL1 homolog isoform X1
PS	12 dpi	MELO3C035361.2	MELO3C035361.2.1	1.54715	-	0.00511736	-	chr12	7494632	7499095	Ubiquitin-like protein 5
PS	12 dpi	MELO3C004869.2	MELO3C004869.2.1	1.81747	-	0.0152443	-	chr12	8275347	8276869	protein SENSITIVE TO PROTON RHIZOTOXICITY 1
PS	12 dpi	MELO3C000108.2	MELO3C000108.2.1	-1.61309	-	0.0164195	-	chr12	8588844	8590318	50S ribosomal protein L16, chloroplastic
PS	12 dpi	MELO3C035553.2	MELO3C035553.2.1	1.51252	-0.942744	2.25205e-05	0.0181023	chr12	8645197	8645529	Cyclin-dependent protein kinase inhibitor Siamese
PS	12 dpi	MELO3C004756.2	MELO3C004756.2.1	-1.00948	-	0.0159811	-	chr12	10596164	10599460	BnaC04g39280D protein
PS	12 dpi	MELO3C004740.2	MELO3C004740.2.1	1.36019	-	2.53064e-11	-	chr12	11101277	11104464	zinc finger protein WIP3
PS	12 dpi	MELO3C004694.2	MELO3C004694.2.1	2.80495	-	0.00217461	-	chr12	12041578	12043025	NAC domain-containing protein 90-like
PS	12 dpi	MELO3C025583.2	MELO3C025583.2.1	1.64832	-	0.0224037	-	chr12	12697642	12698926	Short-chain dehydrogenase/reductase
PS	12 dpi	MELO3C021697.2	MELO3C021697.2.1	5.98306	-	0.0246627	-	chr12	15488335	15490267	DUF506 family protein (DUF506)
PS	12 dpi	MELO3C021763.2	MELO3C021763.2.1	2.64222	-	0.0106378	-	chr12	16613190	16614435	Protein PHLOEM PROTEIN 2-LIKE A9
PS	12 dpi	MELO3C021781.2	MELO3C021781.2.1	5.76254	-	0.00796629	-	chr12	16964285	16966219	CASP-like protein
PS	12 dpi	MELO3C035674.2	MELO3C035674.2.1	6.43984	-	2.53059e-05	-	chr12	17548423	17549875	Glucan endo-1,3-beta-glucosidase
PS	12 dpi	MELO3C002853.2	MELO3C002853.2.1	-1.77525	-3.43698	0.0290167	1.74658e-05	chr12	18142310	18144886	tetrahydrocannabinolic acid synthase-like
PS	12 dpi	MELO3C002841.2	MELO3C002841.2.1	3.18034	-	0.0195745	-	chr12	18448721	18450605	FAD-binding Berberine family protein
PS	12 dpi	MELO3C002839.2	MELO3C002839.2.1	1.38863	-1.08501	0.00122822	0.0350762	chr12	18498312	18499943	FAD-binding Berberine family protein
PS	12 dpi	MELO3C002784.2	MELO3C002784.2.1	2.29829	-	0.0149191	-	chr12	19329592	19330527	DUF868 family protein (DUF868)
WM-7	12 dpi	MELO3C027714.2	MELO3C027714.2.1	4.48388	-	0.000238277	-	chr12	905820	906425	Photosystem II protein D1
WM-7	12 dpi	MELO3C031639.2	MELO3C031639.2.1	4.43266	-	0.00028392	-	chr12	906446	906833	Unknown protein
WM-7	12 dpi	MELO3C020601.2	MELO3C020601.2.1	2.07222	-	0.00857577	-	chr12	1356184	1358335	Protein phosphatase 2C
WM-7	12 dpi	MELO3C020605.2	MELO3C020605.2.1	-1.06712	-	0.000171445	-	chr12	1457666	1461326	Tropinone reductase, putative
WM-7	12 dpi	MELO3C020668.2	MELO3C020668.2.1	-1.58816	-	0.00208992	-	chr12	2417361	2420191	3-ketoacyl-CoA synthase
WM-7	12 dpi	MELO3C020681.2	MELO3C020681.2.1	3.10791	-	0.00303641	-	chr12	2572723	2573527	BnaA03g00580D protein
WM-7	12 dpi	MELO3C004965.2	MELO3C004965.2.1	-7.86528	-	0.0345422	-	chr12	5454439	5455340	charged multivesicular body protein 5-like
WM-7	12 dpi	MELO3C004931.2	MELO3C004931.2.1	2.21625	-	8.22696e-05	-	chr12	6207023	6217309	ABC transporter G family member 28
WM-7	12 dpi	MELO3C004922.2	MELO3C004922.2.1	1.45742	-	0.0278662	-	chr12	6636486	6639785	alpha carbonic anhydrase 7-like
WM-7	12 dpi	MELO3C035575.2	MELO3C035575.2.1	-2.51076	-	0.0109283	-	chr12	10630347	10632904	ARM repeat superfamily protein
WM-7	12 dpi	MELO3C004732.2	MELO3C004732.2.1	1.03691	-	0.0310199	-	chr12	11237215	11243218	Alpha/beta-Hydrolases superfamily protein
WM-7	12 dpi	MELO3C026071.2	MELO3C026071.2.1	4.25954	-	0.00145399	-	chr12	14666500	14667389	Transmembrane protein, putative
WM-7	12 dpi	MELO3C026070.2	MELO3C026070.2.1	1.02464	-	0.00984994	-	chr12	14672927	14674090	thioredoxin-like protein HCF164, chloroplastic isoform X2
WM-7	12 dpi	MELO3C021707.2	MELO3C021707.2.1	1.25545	-	0.000386882	-	chr12	15622473	15628587	Extracellular ligand-gated ion channel protein (DUF3537)
WM-7	12 dpi	MELO3C021708.2	MELO3C021708.2.1	3.32947	-	0.000100659	-	chr12	15638763	15645645	Ubiquinol oxidase
WM-7	12 dpi	MELO3C021760.2	MELO3C021760.2.1	1.17332	-	0.00219315	-	chr12	16531678	16532939	Phloem lectin
WM-7	12 dpi	MELO3C002863.2	MELO3C002863.2.1	-1.47998	-	0.0129619	-	chr12	18015743	18018032	patellin-4
WM-7	12 dpi	MELO3C002823.2	MELO3C002823.2.1	-1.98239	-	0.00931337	-	chr12	18662689	18666492	Protein SULFUR DEFICIENCY-INDUCED 1
WM-7	12 dpi	MELO3C035499.2	MELO3C035499.2.1	-1.7127	-	0.0311747	-	chr12	18731854	18735081	Protein SULFUR DEFICIENCY-INDUCED 1
WM-7	12 dpi	MELO3C035503.2	MELO3C035503.2.1	1.05118	-	0.000209969	-	chr12	19016880	19018666	cationic amino acid transporter 1-like
WM-7	12 dpi	MELO3C002795.2	MELO3C002795.2.1	4.63991	-	0.022558	-	chr12	19149808	19152526	WAT1-related protein At3g30340-like
