# Supplementary material for: RNA-Seq Transcriptome Analysis Provides Candidate Genes for Resistance to Tomato Leaf Curl New Delhi Virus in Melon
Source: Front Plant Sci. 2022 Jan 18;12:798858. doi: 10.3389/fpls.2021.798858 (PMC8805612; doi:10.3389/fpls.2021.798858)
Supplement: Supplementary Table 11 — List of polymorphic transcript-based SNPs between WM-7 and PS with both alleles fixed in homozygosity. SNP position, reference and alternative alleles, genotype for each sample, affected genes, and putative impact of the SNP on the gene structure are shown. The reference allele is represented as 0 and the alternative allele as 1. Cells highlighted in yellow refer to DEGs. Horizontal lines in chromosomes 2, 11, and 12 delimit candidate regions considered in this study for ToLCNDV resistance. [file Table_11.XLSX]

## Sheet: SNPs
Supplementary Table 11. List of polymorphic transcript-based SNPs between WM-7 and PS, with both alleles fixed in homozygosity. SNP position, reference and alternative alleles, genotype for each sample, affected genes and putative impact of the SNP on the gene structure are shown. The reference allele is represented as 0 and the alternative allele as 1. Cells highlighted in yellow refer to DEGs. …
##INFO=<ID=NS,Number=1,Type=Integer,Description="Number of samples with data">
##INFO=<ID=DP,Number=1,Type=Integer,Description="Total read depth at the locus">
##INFO=<ID=DPB,Number=1,Type=Float,Description="Total read depth per bp at the locus; bases in reads overlapping / bases in haplotype">
##INFO=<ID=AC,Number=A,Type=Integer,Description="Total number of alternate alleles in called genotypes">
##INFO=<ID=AN,Number=1,Type=Integer,Description="Total number of alleles in called genotypes">
##INFO=<ID=AF,Number=A,Type=Float,Description="Estimated allele frequency in the range (0,1]">
##INFO=<ID=RO,Number=1,Type=Integer,Description="Count of full observations of the reference haplotype.">
##INFO=<ID=AO,Number=A,Type=Integer,Description="Count of full observations of this alternate haplotype.">
##INFO=<ID=PRO,Number=1,Type=Float,Description="Reference allele observation count, with partial observations recorded fractionally">
##INFO=<ID=PAO,Number=A,Type=Float,Description="Alternate allele observations, with partial observations recorded fractionally">
##INFO=<ID=QR,Number=1,Type=Integer,Description="Reference allele quality sum in phred">
##INFO=<ID=QA,Number=A,Type=Integer,Description="Alternate allele quality sum in phred">
##INFO=<ID=PQR,Number=1,Type=Float,Description="Reference allele quality sum in phred for partial observations">
##INFO=<ID=PQA,Number=A,Type=Float,Description="Alternate allele quality sum in phred for partial observations">
##INFO=<ID=SRF,Number=1,Type=Integer,Description="Number of reference observations on the forward strand">
##INFO=<ID=SRR,Number=1,Type=Integer,Description="Number of reference observations on the reverse strand">
##INFO=<ID=SAF,Number=A,Type=Integer,Description="Number of alternate observations on the forward strand">
##INFO=<ID=SAR,Number=A,Type=Integer,Description="Number of alternate observations on the reverse strand">
##INFO=<ID=SRP,Number=1,Type=Float,Description="Strand balance probability for the reference allele: Phred-scaled upper-bounds estimate of the probability of observing the deviation between SRF and SRR given E(SRF/SRR) ~ 0.5, derived using Hoeffding's inequality">
##INFO=<ID=SAP,Number=A,Type=Float,Description="Strand balance probability for the alternate allele: Phred-scaled upper-bounds estimate of the probability of observing the deviation between SAF and SAR given E(SAF/SAR) ~ 0.5, derived using Hoeffding's inequality">
##INFO=<ID=AB,Number=A,Type=Float,Description="Allele balance at heterozygous sites: a number between 0 and 1 representing the ratio of reads showing the reference allele to all reads, considering only reads from individuals called as heterozygous">
##INFO=<ID=ABP,Number=A,Type=Float,Description="Allele balance probability at heterozygous sites: Phred-scaled upper-bounds estimate of the probability of observing the deviation between ABR and ABA given E(ABR/ABA) ~ 0.5, derived using Hoeffding's inequality">
##INFO=<ID=RUN,Number=A,Type=Integer,Description="Run length: the number of consecutive repeats of the alternate allele in the reference genome">
##INFO=<ID=RPP,Number=A,Type=Float,Description="Read Placement Probability: Phred-scaled upper-bounds estimate of the probability of observing the deviation between RPL and RPR given E(RPL/RPR) ~ 0.5, derived using Hoeffding's inequality">
##INFO=<ID=RPPR,Number=1,Type=Float,Description="Read Placement Probability for reference observations: Phred-scaled upper-bounds estimate of the probability of observing the deviation between RPL and RPR given E(RPL/RPR) ~ 0.5, derived using Hoeffding's inequality">
##INFO=<ID=RPL,Number=A,Type=Float,Description="Reads Placed Left: number of reads supporting the alternate balanced to the left (5') of the alternate allele">
##INFO=<ID=RPR,Number=A,Type=Float,Description="Reads Placed Right: number of reads supporting the alternate balanced to the right (3') of the alternate allele">
##INFO=<ID=EPP,Number=A,Type=Float,Description="End Placement Probability: Phred-scaled upper-bounds estimate of the probability of observing the deviation between EL and ER given E(EL/ER) ~ 0.5, derived using Hoeffding's inequality">
##INFO=<ID=EPPR,Number=1,Type=Float,Description="End Placement Probability for reference observations: Phred-scaled upper-bounds estimate of the probability of observing the deviation between EL and ER given E(EL/ER) ~ 0.5, derived using Hoeffding's inequality">
##INFO=<ID=DPRA,Number=A,Type=Float,Description="Alternate allele depth ratio. Ratio between depth in samples with each called alternate allele and those without.">
##INFO=<ID=ODDS,Number=1,Type=Float,Description="The log odds ratio of the best genotype combination to the second-best.">
##INFO=<ID=GTI,Number=1,Type=Integer,Description="Number of genotyping iterations required to reach convergence or bailout.">
##INFO=<ID=TYPE,Number=A,Type=String,Description="The type of allele, either snp, mnp, ins, del, or complex.">
##INFO=<ID=CIGAR,Number=A,Type=String,Description="The extended CIGAR representation of each alternate allele, with the exception that '=' is replaced by 'M' to ease VCF parsing. Note that INDEL alleles do not have the first matched base (which is provided by default, per the spec) referred to by the CIGAR.">
##INFO=<ID=NUMALT,Number=1,Type=Integer,Description="Number of unique non-reference alleles in called genotypes at this position.">
##INFO=<ID=MEANALT,Number=A,Type=Float,Description="Mean number of unique non-reference allele observations per sample with the corresponding alternate alleles.">
##INFO=<ID=LEN,Number=A,Type=Integer,Description="allele length">
##INFO=<ID=MQM,Number=A,Type=Float,Description="Mean mapping quality of observed alternate alleles">
##INFO=<ID=MQMR,Number=1,Type=Float,Description="Mean mapping quality of observed reference alleles">
##INFO=<ID=PAIRED,Number=A,Type=Float,Description="Proportion of observed alternate alleles which are supported by properly paired read fragments">
##INFO=<ID=PAIREDR,Number=1,Type=Float,Description="Proportion of observed reference alleles which are supported by properly paired read fragments">
##INFO=<ID=MIN_DP,Number=1,Type=Integer,Description="Minimum depth in gVCF output block.">
##INFO=<ID=END,Number=1,Type=Integer,Description="Last position (inclusive) in gVCF output record.">
##INFO=<ID=technology.ILLUMINA,Number=A,Type=Float,Description="Fraction of observations supporting the alternate observed in reads from ILLUMINA">
##FORMAT=<ID=GT,Number=1,Type=String,Description="Genotype">
##FORMAT=<ID=GQ,Number=1,Type=Float,Description="Genotype Quality, the Phred-scaled marginal (or unconditional) probability of the called genotype">
##FORMAT=<ID=GL,Number=G,Type=Float,Description="Genotype Likelihood, log10-scaled likelihoods of the data given the called genotype for each possible genotype generated from the reference and alternate alleles given the sample ploidy">
##FORMAT=<ID=DP,Number=1,Type=Integer,Description="Read Depth">
##FORMAT=<ID=AD,Number=R,Type=Integer,Description="Number of observation for each allele">
##FORMAT=<ID=RO,Number=1,Type=Integer,Description="Reference allele observation count">
##FORMAT=<ID=QR,Number=1,Type=Integer,Description="Sum of quality of the reference observations">
##FORMAT=<ID=AO,Number=A,Type=Integer,Description="Alternate allele observation count">
##FORMAT=<ID=QA,Number=A,Type=Integer,Description="Sum of quality of the alternate observations">
##FORMAT=<ID=MIN_DP,Number=1,Type=Integer,Description="Minimum depth in gVCF output block.">
							Piel de Sapo (PS)														WM-7
									Mock inoculated						ToLCNDV inoculated								Mock inoculated						ToLCNDV inoculated
							0 dpi_1	0 dpi_2	12 dpi_1	12 dpi_2	3 dpi_1	3 dpi_2	6 dpi_1	6 dpi_2	12 dpi_1	12 dpi_2	3 dpi_1	3 dpi_2	6 dpi_1	6 dpi_2	0 dpi_1	0 dpi_2	12 dpi_1	12 dpi_2	3 dpi_1	3 dpi_2	6 dpi_1	6 dpi_2	12 dpi_1	12 dpi_2	3 dpi_1	3 dpi_2	6 dpi_1	6 dpi_2	Affected gene 1			Affected gene 2			Affected gene 3			Affected gene 4			Affected gene 5
#CHROM	POS	REF	ALT	QUAL	INFO	FORMAT	PS_01	PS_02	PS_B12_1	PS_B12_2	PS_B3_1	PS_B3_2	PS_B6_1	PS_B6_2	PS_I12_1	PS_I12_2	PS_I3_1	PS_I3_2	PS_I6_1	PS_I6_2	WM7_01	WM7_02	WM7_B12_1	WM7_B12_2	WM7_B3_1	WM7_B3_2	WM7_B6_1	WM7_B6_2	WM7_I12_1	WM7_I12_2	WM7_I3_1	WM7_I3_2	WM7_I6_1	WM7_I6_2	GENE ID	Kind of effect	Impact level	GENE ID	Kind of effect	Impact level	GENE ID	Kind of effect	Impact level	GENE ID	Kind of effect	Impact level	GENE ID	Kind of effect	Impact level
chr01	45479	A	G	2667.06	AB=0;ABP=0;AC=26;AF=0.481481;AN=54;AO=105;CIGAR=1X;DP=231;DPB=231;DPRA=0.897436;EPP=52.6646;EPPR=124.613;GTI=0;LEN=1;MEANALT=1;MQM=42;MQMR=42;NS=27;NUMALT=1;ODDS=8.06832;PAIRED=0;PAIREDR=0;PAO=0;PQA=0;PQR=0;PRO=0;QA=3944;QR=4723;RO=126;RPL=77;RPP=52.6646;RPPR=124.613;RPR=28;RUN=1;SAF=105;SAP=231.015;SAR=0;SRF=126;SRP=276.616;SRR=0;TYPE=snp;technology.ILLUMINA=1;	GT:DP:AD:RO:QR:AO:QA:GL	0/0:23:23,0:23:855:0:0:0,-6.92369,-74.618	0/0:8:8,0:8:304:0:0:0,-2.40824,-26.6777	0/0:2:2,0:2:75:0:0:0,-0.60206,-6.87341	0/0:6:6,0:6:227:0:0:0,-1.80618,-20.032	0/0:23:23,0:23:860:0:0:0,-6.92369,-75.0198	0/0:20:20,0:20:757:0:0:0,-6.0206,-65.9419	0/0:3:3,0:3:114:0:0:0,-0.90309,-10.2325	0/0:6:6,0:6:228:0:0:0,-1.80618,-20.0996	0/0:6:6,0:6:225:0:0:0,-1.80618,-19.8856	0/0:4:4,0:4:152:0:0:0,-1.20412,-13.5216	0/0:10:10,0:10:369:0:0:0,-3.0103,-32.3956	0/0:8:8,0:8:291:0:0:0,-2.40824,-25.6164	0/0:4:4,0:4:152:0:0:0,-1.20412,-13.5216	0/0:3:3,0:3:114:0:0:0,-0.90309,-10.2325	1/1:13:0,13:0:0:13:493:-43.0559,-3.91339,0	1/1:11:0,11:0:0:11:418:-36.5448,-3.31133,0	.:.:.:.:.:.:.:.	1/1:3:0,3:0:0:3:114:-10.2325,-0.90309,0	1/1:16:0,16:0:0:16:597:-52.1334,-4.81648,0	1/1:14:0,14:0:0:14:530:-46.2742,-4.21442,0	1/1:9:0,9:0:0:9:341:-29.8995,-2.70927,0	1/1:1:0,1:0:0:1:38:-3.65448,-0.30103,0	1/1:2:0,2:0:0:2:76:-6.94351,-0.60206,0	1/1:3:0,3:0:0:3:114:-10.2325,-0.90309,0	1/1:12:0,12:0:0:12:445:-38.9753,-3.61236,0	1/1:4:0,4:0:0:4:152:-13.5216,-1.20412,0	1/1:15:0,15:0:0:15:550:-48.1136,-4.51545,0	1/1:2:0,2:0:0:2:76:-6.94351,-0.60206,0	MELO3C018409.2	downstream_gene_variant	MODIFIER	MELO3C018408.2	intron_variant	MODIFIER
chr01	46345	A	G	6123.09	AB=0;ABP=0;AC=28;AF=0.5;AN=56;AO=223;CIGAR=1X;DP=388;DPB=388;DPRA=1.35152;EPP=3.79904;EPPR=4.0763;GTI=0;LEN=1;MEANALT=1;MQM=41.9462;MQMR=41.9879;NS=28;NUMALT=1;ODDS=8.48935;PAIRED=0;PAIREDR=0;PAO=0;PQA=0;PQR=0;PRO=0;QA=8247;QR=6159;RO=165;RPL=116;RPP=3.79904;RPPR=4.0763;RPR=107;RUN=1;SAF=223;SAP=487.249;SAR=0;SRF=165;SRP=361.303;SRR=0;TYPE=snp;technology.ILLUMINA=1;	GT:DP:AD:RO:QR:AO:QA:GL	0/0:20:20,0:20:751:0:0:0,-6.0206,-65.4807	0/0:6:6,0:6:224:0:0:0,-1.80618,-19.8078	0/0:13:13,0:13:494:0:0:0,-3.91339,-43.1229	0/0:8:8,0:8:288:0:0:0,-2.40824,-25.5078	0/0:15:15,0:15:557:0:0:0,-4.51545,-48.7556	0/0:5:5,0:5:186:0:0:0,-1.50515,-16.5279	0/0:11:11,0:11:409:0:0:0,-3.31133,-35.8396	0/0:15:15,0:15:561:0:0:0,-4.51545,-49.0567	0/0:12:12,0:12:441:0:0:0,-3.61236,-38.7239	0/0:10:10,0:10:375:0:0:0,-3.0103,-32.8989	0/0:15:15,0:15:569:0:0:0,-4.51545,-49.634	0/0:2:2,0:2:74:0:0:0,-0.60206,-6.79932	0/0:17:17,0:17:637:0:0:0,-5.11751,-55.6401	0/0:16:16,0:16:593:0:0:0,-4.81648,-51.8022	1/1:22:0,22:0:0:22:829:-72.104,-6.62266,0	1/1:23:0,23:0:0:23:826:-72.4419,-6.92369,0	1/1:9:0,9:0:0:9:313:-27.8232,-2.70927,0	1/1:14:0,14:0:0:14:524:-45.7331,-4.21442,0	1/1:19:0,19:0:0:19:714:-62.3041,-5.71957,0	1/1:22:0,22:0:0:22:825:-71.9209,-6.62266,0	1/1:20:0,20:0:0:20:757:-65.9419,-6.0206,0	1/1:18:0,18:0:0:18:677:-59.0817,-5.41854,0	1/1:5:0,5:0:0:5:183:-16.3029,-1.50515,0	1/1:10:0,10:0:0:10:376:-32.9661,-3.0103,0	1/1:17:0,17:0:0:17:631:-55.1699,-5.11751,0	1/1:22:0,22:0:0:22:802:-70.0923,-6.62266,0	1/1:16:0,16:0:0:16:580:-50.849,-4.81648,0	1/1:6:0,6:0:0:6:210:-18.5791,-1.80618,0	MELO3C018408.2	upstream_gene_variant	MODIFIER	MELO3C018409.2	downstream_gene_variant	MODIFIER	MELO3C018408.2 -MELO3C018409.2	intergenic_region	MODIFIER
chr01	48679	A	G	5560.19	AB=0;ABP=0;AC=28;AF=0.518519;AN=54;AO=215;CIGAR=1X;DP=444;DPB=444;DPRA=0.971467;EPP=123.007;EPPR=177.077;GTI=0;LEN=1;MEANALT=1.0625;MQM=41.9628;MQMR=41.9821;NS=27;NUMALT=1;ODDS=10.5698;PAIRED=0;PAIREDR=0;PAO=0;PQA=0;PQR=0;PRO=0;QA=7893;QR=8319;RO=224;RPL=162;RPP=123.007;RPPR=177.077;RPR=53;RUN=1;SAF=215;SAP=469.877;SAR=0;SRF=224;SRP=489.42;SRR=0;TYPE=snp;technology.ILLUMINA=1;	GT:DP:AD:RO:QR:AO:QA:GL	.:.:.:.:.:.:.:.	0/0:16:16,0:16:605:0:0:0,-4.81648,-52.7287	0/0:5:5,0:5:187:0:0:0,-1.50515,-16.5958	0/0:15:15,0:15:566:0:0:0,-4.51545,-49.4295	0/0:23:23,0:23:865:0:0:0,-6.92369,-75.3706	0/0:31:30,1:30:1108:1:34:0,-5.9958,-93.348	0/0:33:33,0:33:1226:0:0:0,-9.93399,-106.817	0/0:18:15,0:15:570:0:0:0,-4.51545,-49.3693	0/0:11:11,0:11:404:0:0:0,-3.31133,-35.5173	0/0:11:11,0:11:417:0:0:0,-3.31133,-36.4777	0/0:14:13,1:13:483:1:33:0,-0.965892,-39.0917	0/0:10:10,0:10:355:0:0:0,-3.0103,-31.3607	0/0:22:22,0:22:806:0:0:0,-6.62266,-70.4046	0/0:20:20,0:20:727:0:0:0,-6.0206,-63.6174	1/1:25:0,25:0:0:25:924:-80.6132,-7.52575,0	1/1:24:0,24:0:0:24:862:-75.4553,-7.22472,0	1/1:9:0,9:0:0:9:331:-29.1217,-2.70927,0	1/1:15:0,15:0:0:15:551:-48.2575,-4.51545,0	1/1:12:0,12:0:0:12:447:-39.1759,-3.61236,0	1/1:13:0,13:0:0:13:460:-40.5026,-3.91339,0	1/1:22:0,22:0:0:22:811:-70.8994,-6.62266,0	1/1:15:0,15:0:0:15:551:-48.224,-4.51545,0	1/1:2:0,2:0:0:2:76:-6.94351,-0.60206,0	1/1:10:0,10:0:0:10:377:-33.0433,-3.0103,0	1/1:23:0,23:0:0:23:861:-75.0333,-6.92369,0	1/1:13:0,13:0:0:13:474:-41.643,-3.91339,0	1/1:27:0,25:0:0:25:916:-79.7126,-7.52575,0	1/1:5:0,5:0:0:5:185:-16.4371,-1.50515,0	MELO3C018408.2	upstream_gene_variant	MODIFIER	MELO3C018409.2	intron_variant	MODIFIER
chr01	79625	T	G	2667.98	AB=0;ABP=0;AC=28;AF=0.5;AN=56;AO=104;CIGAR=1X;DP=252;DPB=252;DPRA=0.702703;EPP=3.34437;EPPR=11.4614;GTI=0;LEN=1;MEANALT=1;MQM=41.8846;MQMR=42;NS=28;NUMALT=1;ODDS=4.49272;PAIRED=0;PAIREDR=0;PAO=0;PQA=0;PQR=0;PRO=0;QA=3803;QR=5573;RO=148;RPL=56;RPP=4.34659;RPPR=10.1116;RPR=48;RUN=1;SAF=102;SAP=211.806;SAR=2;SRF=141;SRP=266.463;SRR=7;TYPE=snp;technology.ILLUMINA=1;	GT:DP:AD:RO:QR:AO:QA:GL	0/0:14:14,0:14:532:0:0:0,-4.21442,-46.4119	0/0:8:8,0:8:304:0:0:0,-2.40824,-26.6777	0/0:8:8,0:8:299:0:0:0,-2.40824,-26.3073	0/0:14:14,0:14:531:0:0:0,-4.21442,-46.3449	0/0:4:4,0:4:152:0:0:0,-1.20412,-13.5216	0/0:17:17,0:17:632:0:0:0,-5.11751,-55.2739	0/0:11:11,0:11:418:0:0:0,-3.31133,-36.5448	0/0:15:15,0:15:566:0:0:0,-4.51545,-49.4123	0/0:12:12,0:12:445:0:0:0,-3.61236,-38.9914	0/0:24:24,0:24:896:0:0:0,-7.22472,-78.1555	0/0:3:3,0:3:114:0:0:0,-0.90309,-10.2325	0/0:1:1,0:1:38:0:0:0,-0.30103,-3.65448	0/0:7:7,0:7:266:0:0:0,-2.10721,-23.3887	0/0:10:10,0:10:380:0:0:0,-3.0103,-33.2558	1/1:14:0,14:0:0:14:514:-45.0539,-4.21442,0	1/1:8:0,8:0:0:8:296:-26.0967,-2.40824,0	1/1:13:0,13:0:0:13:434:-38.3394,-3.91339,0	1/1:2:0,2:0:0:2:74:-6.79932,-0.60206,0	1/1:3:0,3:0:0:3:110:-9.93542,-0.90309,0	1/1:8:0,8:0:0:8:288:-25.4448,-2.40824,0	1/1:3:0,3:0:0:3:100:-9.1221,-0.90309,0	1/1:8:0,8:0:0:8:300:-26.3872,-2.40824,0	1/1:9:0,9:0:0:9:339:-29.7612,-2.70927,0	1/1:5:0,5:0:0:5:190:-16.7491,-1.50515,0	1/1:13:0,13:0:0:13:484:-42.3518,-3.91339,0	1/1:8:0,8:0:0:8:300:-26.3872,-2.40824,0	1/1:9:0,9:0:0:9:336:-29.5296,-2.70927,0	1/1:1:0,1:0:0:1:38:-3.65448,-0.30103,0	MELO3C018412.2	missense_variant	MODERATE	MELO3C018413.2	downstream_gene_variant	MODIFIER
chr01	83275	T	C	979.945	AB=0;ABP=0;AC=28;AF=0.5;AN=56;AO=65;CIGAR=1X;DP=296;DPB=296;DPRA=0.281385;EPP=144.156;EPPR=375.272;GTI=2;LEN=1;MEANALT=1;MQM=41.8462;MQMR=41.974;NS=28;NUMALT=1;ODDS=2.74169;PAIRED=0;PAIREDR=0;PAO=0;PQA=0;PQR=0;PRO=0;QA=2375;QR=8498;RO=231;RPL=65;RPP=144.156;RPPR=375.272;RPR=0;RUN=1;SAF=65;SAP=144.156;SAR=0;SRF=231;SRP=504.62;SRR=0;TYPE=snp;technology.ILLUMINA=1;	GT:DP:AD:RO:QR:AO:QA:GL	0/0:12:12,0:12:442:0:0:0,-3.61236,-38.7531	0/0:11:11,0:11:404:0:0:0,-3.31133,-35.5386	0/0:11:11,0:11:399:0:0:0,-3.31133,-35.0674	0/0:12:12,0:12:441:0:0:0,-3.61236,-38.7022	0/0:23:23,0:23:853:0:0:0,-6.92369,-74.5366	0/0:25:25,0:25:917:0:0:0,-7.52575,-80.127	0/0:48:48,0:48:1752:0:0:0,-14.4494,-153.013	0/0:11:11,0:11:410:0:0:0,-3.31133,-35.9435	0/0:16:16,0:16:581:0:0:0,-4.81648,-50.9573	0/0:15:15,0:15:565:0:0:0,-4.51545,-49.3516	0/0:11:11,0:11:411:0:0:0,-3.31133,-36.0106	0/0:8:8,0:8:275:0:0:0,-2.40824,-24.3724	0/0:11:11,0:11:415:0:0:0,-3.31133,-36.3435	0/0:17:17,0:17:633:0:0:0,-5.11751,-55.2864	1/1:1:0,1:0:0:1:38:-3.65448,-0.30103,0	1/1:1:0,1:0:0:1:38:-3.65448,-0.30103,0	1/1:10:0,10:0:0:10:360:-31.702,-3.0103,0	1/1:4:0,4:0:0:4:140:-12.5771,-1.20412,0	1/1:6:0,6:0:0:6:226:-19.9644,-1.80618,0	1/1:5:0,5:0:0:5:186:-16.5279,-1.50515,0	1/1:2:0,2:0:0:2:74:-6.79932,-0.60206,0	1/1:2:0,2:0:0:2:76:-6.94351,-0.60206,0	1/1:7:0,7:0:0:7:266:-23.3887,-2.10721,0	1/1:5:0,5:0:0:5:188:-16.6133,-1.50515,0	1/1:6:0,6:0:0:6:220:-19.5207,-1.80618,0	1/1:3:0,3:0:0:3:111:-10.0146,-0.90309,0	1/1:10:0,10:0:0:10:354:-31.2773,-3.0103,0	1/1:3:0,3:0:0:3:98:-8.80626,-0.90309,0	MELO3C018413.2	3_prime_UTR_variant	MODIFIER	MELO3C018412.2	upstream_gene_variant	MODIFIER
chr01	84067	C	A	44937.8	AB=0;ABP=0;AC=28;AF=0.5;AN=56;AO=1551;CIGAR=1X;DP=2602;DPB=2602;DPRA=1.46259;EPP=68.9371;EPPR=73.7001;GTI=0;LEN=1;MEANALT=1.1875;MQM=41.9394;MQMR=41.9808;NS=28;NUMALT=1;ODDS=12.4209;PAIRED=0;PAIREDR=0;PAO=0;PQA=0;PQR=0;PRO=0;QA=58024;QR=38571;RO=1040;RPL=878;RPP=61.8473;RPPR=78.3854;RPR=673;RUN=1;SAF=1545;SAP=3319.05;SAR=6;SRF=1035;SRP=2218.12;SRR=5;TYPE=snp;technology.ILLUMINA=1;	GT:DP:AD:RO:QR:AO:QA:GL	0/0:29:29,0:29:1074:0:0:0,-8.72987,-93.6488	0/0:57:57,0:57:2140:0:0:0,-17.1587,-185.971	0/0:58:58,0:58:2130:0:0:0,-17.4597,-185.623	0/0:64:64,0:64:2336:0:0:0,-19.2659,-203.778	0/0:85:85,0:85:3149:0:0:0,-25.5875,-274.029	0/0:83:83,0:83:3074:0:0:0,-24.9855,-267.45	0/0:80:76,0:76:2858:0:0:0,-22.8783,-247.817	0/0:88:88,0:88:3248:0:0:0,-26.4906,-282.719	0/0:86:86,0:86:3215:0:0:0,-25.8886,-279.303	0/0:97:96,0:96:3535:0:0:0,-28.8989,-307.399	0/0:61:61,0:61:2288:0:0:0,-18.3628,-198.794	0/0:80:79,1:79:2937:1:34:0,-20.7463,-252.1	0/0:83:81,2:81:2995:2:76:0,-18.042,-253.809	0/0:94:94,0:94:3497:0:0:0,-28.2968,-304.045	1/1:59:0,59:0:0:59:2193:-190.584,-17.7608,0	1/1:40:2,38:2:68:38:1426:-117.613,-5.70255,0	1/1:152:0,152:0:0:152:5696:-494.23,-45.7566,0	1/1:158:0,158:0:0:158:5908:-512.941,-47.5627,0	1/1:109:0,107:0:0:107:4020:-348.595,-32.2102,0	1/1:161:0,161:0:0:161:6001:-521.061,-48.4658,0	1/1:133:0,133:0:0:133:4981:-432.082,-40.037,0	1/1:96:0,96:0:0:96:3613:-313.355,-28.8989,0	1/1:139:0,138:0:0:138:5156:-447.456,-41.5421,0	1/1:72:0,69:0:0:69:2580:-223.755,-20.7711,0	1/1:156:1,155:1:27:155:5795:-500.472,-44.2742,0	1/1:97:0,97:0:0:97:3629:-315.152,-29.1999,0	1/1:133:0,133:0:0:133:4971:-431.506,-40.037,0	1/1:52:0,52:0:0:52:1945:-168.931,-15.6536,0	MELO3C018413.2	missense_variant	MODERATE	MELO3C018412.2	upstream_gene_variant	MODIFIER
chr01	84139	T	C	12344.9	AB=0;ABP=0;AC=28;AF=0.5;AN=56;AO=452;CIGAR=1X;DP=1115;DPB=1115;DPRA=0.980805;EPP=6.77675;EPPR=75.0769;GTI=0;LEN=1;MEANALT=1.1;MQM=41.9513;MQMR=41.9788;NS=28;NUMALT=1;ODDS=9.50169;PAIRED=0;PAIREDR=0;PAO=0;PQA=0;PQR=0;PRO=0;QA=16414;QR=24062;RO=660;RPL=246;RPP=10.6969;RPPR=44.2814;RPR=206;RUN=1;SAF=444;SAP=916.259;SAR=8;SRF=642;SRP=1284.1;SRR=18;TYPE=snp;technology.ILLUMINA=1;	GT:DP:AD:RO:QR:AO:QA:GL	0/0:24:23,0:23:841:0:0:0,-6.92369,-73.2542	0/0:33:32,1:32:1178:1:33:0,-6.68546,-99.5223	0/0:52:49,3:49:1811:3:98:0,-6.64372,-148.815	0/0:36:36,0:36:1281:0:0:0,-10.8371,-112.444	0/0:79:77,2:77:2822:2:68:0,-17.4427,-239.426	0/0:68:66,1:66:2440:1:34:0,-17.1665,-209.118	0/0:53:53,0:53:1931:0:0:0,-15.9546,-168.663	0/0:48:46,2:46:1682:2:67:0,-8.19401,-140.583	0/0:38:38,0:38:1367:0:0:0,-11.4391,-119.571	0/0:68:67,1:67:2468:1:38:0,-16.8156,-211.222	0/0:33:33,0:33:1175:0:0:0,-9.93399,-102.791	0/0:44:44,0:44:1626:0:0:0,-13.2453,-141.668	0/0:44:44,0:44:1568:0:0:0,-13.2453,-137.418	0/0:51:51,0:51:1838:0:0:0,-15.3525,-160.827	1/1:11:0,11:0:0:11:404:-35.5386,-3.31133,0	1/1:16:0,16:0:0:16:582:-51.1081,-4.81648,0	1/1:33:0,33:0:0:33:1233:-107.397,-9.93399,0	1/1:26:0,26:0:0:26:952:-83.1511,-7.82678,0	1/1:42:0,42:0:0:42:1526:-133.386,-12.6433,0	1/1:56:0,56:0:0:56:2024:-176.836,-16.8577,0	1/1:47:0,47:0:0:47:1731:-150.903,-14.1484,0	1/1:40:0,40:0:0:40:1424:-124.824,-12.0412,0	1/1:42:0,42:0:0:42:1524:-133.077,-12.6433,0	1/1:17:0,17:0:0:17:601:-52.9286,-5.11751,0	1/1:37:0,37:0:0:37:1344:-117.582,-11.1381,0	1/1:30:1,29:1:34:29:1055:-89.0423,-5.69477,0	1/1:26:0,25:0:0:25:902:-78.5886,-7.52575,0	1/1:21:0,21:0:0:21:774:-67.6651,-6.32163,0	MELO3C018413.2	synonymous_variant	LOW	MELO3C018412.2	upstream_gene_variant	MODIFIER
chr01	84572	T	C	47274.7	AB=0;ABP=0;AC=28;AF=0.5;AN=56;AO=1686;CIGAR=1X;DP=4156;DPB=4156;DPRA=0.724967;EPP=445.285;EPPR=268.95;GTI=0;LEN=1;MEANALT=1;MQM=41.9466;MQMR=41.9895;NS=28;NUMALT=1;ODDS=12.4638;PAIRED=0;PAIREDR=0;PAO=0;PQA=0;PQR=0;PRO=0;QA=62143;QR=91487;RO=2470;RPL=1135;RPP=442.271;RPPR=272.832;RPR=551;RUN=1;SAF=1685;SAP=3655.43;SAR=1;SRF=2468;SRP=5349.19;SRR=2;TYPE=snp;technology.ILLUMINA=1;	GT:DP:AD:RO:QR:AO:QA:GL	0/0:68:68,0:68:2534:0:0:0,-20.47,-220.119	0/0:153:153,0:153:5652:0:0:0,-46.0576,-491.362	0/0:115:115,0:115:4273:0:0:0,-34.6184,-371.319	0/0:205:205,0:205:7625:0:0:0,-61.7111,-662.304	0/0:190:190,0:190:7035:0:0:0,-57.1957,-611.441	0/0:234:234,0:234:8659:0:0:0,-70.441,-752.552	0/0:212:212,0:212:7885:0:0:0,-63.8184,-685.15	0/0:159:159,0:159:5888:0:0:0,-47.8638,-511.769	0/0:157:157,0:157:5834:0:0:0,-47.2617,-506.9	0/0:206:205,1:205:7559:1:38:0,-58.3577,-653.323	0/0:132:132,0:132:4918:0:0:0,-39.736,-427.22	0/0:210:210,0:210:7725:0:0:0,-63.2163,-671.579	0/0:197:197,0:197:7330:0:0:0,-59.3029,-636.406	0/0:231:231,0:231:8505:0:0:0,-69.5379,-739.629	1/1:52:1,51:1:38:51:1856:-158.104,-11.9991,0	1/1:72:0,72:0:0:72:2664:-231.797,-21.6742,0	1/1:127:0,127:0:0:127:4658:-405.567,-38.2308,0	1/1:148:0,148:0:0:148:5427:-472.341,-44.5524,0	1/1:152:0,152:0:0:152:5645:-490.352,-45.7566,0	1/1:115:0,115:0:0:115:4195:-365.372,-34.6185,0	1/1:167:0,167:0:0:167:6147:-534.384,-50.272,0	1/1:113:0,113:0:0:113:4181:-363.222,-34.0164,0	1/1:188:0,188:0:0:188:6882:-598.506,-56.5936,0	1/1:102:0,102:0:0:102:3806:-330.395,-30.7051,0	1/1:130:0,130:0:0:130:4820:-418.839,-39.1339,0	1/1:105:1,104:1:27:104:3838:-331.094,-28.9216,0	1/1:160:0,160:0:0:160:5919:-514.408,-48.1648,0	1/1:56:0,56:0:0:56:2067:-179.935,-16.8577,0	MELO3C018413.2	missense_variant	MODERATE	MELO3C018412.2	upstream_gene_variant	MODIFIER
chr01	133729	C	T	3362.35	AB=0;ABP=0;AC=28;AF=0.5;AN=56;AO=119;CIGAR=1X;DP=244;DPB=244;DPRA=0.952;EPP=3.17453;EPPR=19.7046;GTI=0;LEN=1;MEANALT=1;MQM=41.9328;MQMR=41.968;NS=28;NUMALT=1;ODDS=7.04706;PAIRED=0;PAIREDR=0;PAO=0;PQA=0;PQR=0;PRO=0;QA=4465;QR=4630;RO=125;RPL=60;RPP=3.02855;RPPR=3.86152;RPR=59;RUN=1;SAF=16;SAP=141.127;SAR=103;SRF=37;SRP=48.1943;SRR=88;TYPE=snp;technology.ILLUMINA=1;	GT:DP:AD:RO:QR:AO:QA:GL	0/0:6:6,0:6:228:0:0:0,-1.80618,-20.0996	0/0:8:8,0:8:299:0:0:0,-2.40824,-26.33	0/0:12:12,0:12:456:0:0:0,-3.61236,-39.8338	0/0:2:2,0:2:76:0:0:0,-0.60206,-6.94351	0/0:7:7,0:7:266:0:0:0,-2.10721,-23.3887	0/0:10:10,0:10:365:0:0:0,-3.0103,-32.1059	0/0:16:16,0:16:582:0:0:0,-4.81648,-51.1048	0/0:5:5,0:5:188:0:0:0,-1.50515,-16.6266	0/0:10:10,0:10:344:0:0:0,-3.0103,-30.5039	0/0:12:12,0:12:445:0:0:0,-3.61236,-39.0068	0/0:12:12,0:12:447:0:0:0,-3.61236,-39.1759	0/0:17:17,0:17:636:0:0:0,-5.11751,-55.4896	0/0:7:7,0:7:260:0:0:0,-2.10721,-22.9588	0/0:1:1,0:1:38:0:0:0,-0.30103,-3.65448	1/1:7:0,7:0:0:7:256:-22.6379,-2.10721,0	1/1:14:0,14:0:0:14:532:-46.4119,-4.21442,0	1/1:7:0,7:0:0:7:262:-23.1077,-2.10721,0	1/1:19:0,19:0:0:19:719:-62.6092,-5.71957,0	1/1:5:0,5:0:0:5:190:-16.8106,-1.50515,0	1/1:3:0,3:0:0:3:112:-10.0909,-0.90309,0	1/1:1:0,1:0:0:1:38:-3.65448,-0.30103,0	1/1:3:0,3:0:0:3:112:-10.0909,-0.90309,0	1/1:8:0,8:0:0:8:301:-26.4719,-2.40824,0	1/1:22:0,22:0:0:22:812:-70.8282,-6.62266,0	1/1:17:0,17:0:0:17:642:-55.9906,-5.11751,0	1/1:4:0,4:0:0:4:148:-13.2271,-1.20412,0	1/1:5:0,5:0:0:5:190:-16.7491,-1.50515,0	1/1:4:0,4:0:0:4:151:-13.4533,-1.20412,0	MELO3C018414.2 -MELO3C018416.2	intergenic_region	MODIFIER
chr01	133794	G	A	5543.36	AB=0;ABP=0;AC=28;AF=0.5;AN=56;AO=197;CIGAR=1X;DP=371;DPB=371;DPRA=1.13218;EPP=41.3803;EPPR=137.991;GTI=0;LEN=1;MEANALT=1;MQM=41.9391;MQMR=42;NS=28;NUMALT=1;ODDS=9.72903;PAIRED=0;PAIREDR=0;PAO=0;PQA=0;PQR=0;PRO=0;QA=7315;QR=6506;RO=174;RPL=71;RPP=36.354;RPPR=82.8805;RPR=126;RUN=1;SAF=14;SAP=317.83;SAR=183;SRF=22;SRP=213.918;SRR=152;TYPE=snp;technology.ILLUMINA=1;	GT:DP:AD:RO:QR:AO:QA:GL	0/0:9:9,0:9:341:0:0:0,-2.70927,-29.8995	0/0:13:13,0:13:475:0:0:0,-3.91339,-41.6317	0/0:22:22,0:22:820:0:0:0,-6.62266,-71.5343	0/0:2:2,0:2:76:0:0:0,-0.60206,-6.94351	0/0:17:17,0:17:631:0:0:0,-5.11751,-55.1714	0/0:20:20,0:20:741:0:0:0,-6.0206,-64.728	0/0:16:16,0:16:593:0:0:0,-4.81648,-51.8743	0/0:9:9,0:9:334:0:0:0,-2.70927,-29.3866	0/0:12:12,0:12:455:0:0:0,-3.61236,-39.7668	0/0:13:13,0:13:489:0:0:0,-3.91339,-42.7669	0/0:9:9,0:9:342:0:0:0,-2.70927,-29.9667	0/0:9:9,0:9:341:0:0:0,-2.70927,-29.8995	0/0:12:12,0:12:456:0:0:0,-3.61236,-39.8338	0/0:11:11,0:11:412:0:0:0,-3.31133,-36.1174	1/1:18:0,18:0:0:18:666:-58.2123,-5.41854,0	1/1:32:0,32:0:0:32:1176:-102.594,-9.63296,0	1/1:4:0,4:0:0:4:151:-13.4533,-1.20412,0	1/1:12:0,12:0:0:12:444:-38.8806,-3.61236,0	1/1:13:0,13:0:0:13:493:-42.9952,-3.91339,0	1/1:16:0,16:0:0:16:587:-51.3945,-4.81648,0	1/1:4:0,4:0:0:4:152:-13.5216,-1.20412,0	1/1:14:0,14:0:0:14:505:-44.3199,-4.21442,0	1/1:14:0,14:0:0:14:523:-45.7808,-4.21442,0	1/1:36:0,36:0:0:36:1353:-117.587,-10.8371,0	1/1:20:0,20:0:0:20:749:-65.3445,-6.0206,0	1/1:8:0,8:0:0:8:302:-26.5392,-2.40824,0	1/1:4:0,4:0:0:4:149:-13.3056,-1.20412,0	1/1:2:0,2:0:0:2:65:-6.04557,-0.60206,0	MELO3C018414.2 -MELO3C018416.2	intergenic_region	MODIFIER
chr01	150499	G	C	2315.55	AB=0;ABP=0;AC=28;AF=0.5;AN=56;AO=120;CIGAR=1X;DP=294;DPB=294;DPRA=0.689655;EPP=263.587;EPPR=380.846;GTI=0;LEN=1;MEANALT=1;MQM=41.9667;MQMR=41.9885;NS=28;NUMALT=1;ODDS=2.21667;PAIRED=0;PAIREDR=0;PAO=0;PQA=0;PQR=0;PRO=0;QA=4285;QR=6189;RO=174;RPL=0;RPP=263.587;RPPR=380.846;RPR=120;RUN=1;SAF=120;SAP=263.587;SAR=0;SRF=174;SRP=380.846;SRR=0;TYPE=snp;technology.ILLUMINA=1;	GT:DP:AD:RO:QR:AO:QA:GL	0/0:16:16,0:16:584:0:0:0,-4.81648,-51.1622	0/0:7:7,0:7:250:0:0:0,-2.10721,-22.2244	0/0:7:7,0:7:257:0:0:0,-2.10721,-22.7264	0/0:9:9,0:9:316:0:0:0,-2.70927,-28.0264	0/0:9:9,0:9:314:0:0:0,-2.70927,-27.9364	0/0:12:12,0:12:441:0:0:0,-3.61236,-38.6788	0/0:30:30,0:30:1079:0:0:0,-9.0309,-94.5738	0/0:21:21,0:21:722:0:0:0,-6.32163,-63.8554	0/0:14:14,0:14:482:0:0:0,-4.21442,-42.6782	0/0:12:12,0:12:413:0:0:0,-3.61236,-36.6013	0/0:7:7,0:7:254:0:0:0,-2.10721,-22.4543	0/0:8:8,0:8:295:0:0:0,-2.40824,-26.0168	0/0:11:11,0:11:388:0:0:0,-3.31133,-34.3246	0/0:11:11,0:11:394:0:0:0,-3.31133,-34.7304	1/1:23:0,23:0:0:23:821:-72.0361,-6.92369,0	1/1:18:0,18:0:0:18:650:-57.0452,-5.41854,0	1/1:6:0,6:0:0:6:210:-18.7246,-1.80618,0	1/1:4:0,4:0:0:4:139:-12.5571,-1.20412,0	1/1:5:0,5:0:0:5:173:-15.5585,-1.50515,0	1/1:10:0,10:0:0:10:344:-30.6172,-3.0103,0	1/1:2:0,2:0:0:2:67:-6.25543,-0.60206,0	1/1:8:0,8:0:0:8:288:-25.4932,-2.40824,0	1/1:11:0,11:0:0:11:397:-34.9994,-3.31133,0	1/1:9:0,9:0:0:9:332:-29.2249,-2.70927,0	1/1:4:0,4:0:0:4:147:-13.1461,-1.20412,0	1/1:12:0,12:0:0:12:444:-38.9602,-3.61236,0	1/1:7:0,7:0:0:7:235:-21.0566,-2.10721,0	1/1:1:0,1:0:0:1:38:-3.58758,-0.30103,0	MELO3C018420.2	missense_variant	MODERATE	MELO3C018419.2	upstream_gene_variant	MODIFIER	MELO3C018417.2	downstream_gene_variant	MODIFIER
chr01	167124	G	A	34365.4	AB=0;ABP=0;AC=28;AF=0.5;AN=56;AO=1252;CIGAR=1X;DP=3676;DPB=3676;DPRA=0.558777;EPP=86.9554;EPPR=117.229;GTI=0;LEN=1;MEANALT=1.06667;MQM=41.9457;MQMR=41.9893;NS=28;NUMALT=1;ODDS=6.09784;PAIRED=0;PAIREDR=0;PAO=0;PQA=0;PQR=0;PRO=0;QA=45375;QR=86817;RO=2423;RPL=736;RPP=86.9554;RPPR=117.229;RPR=516;RUN=1;SAF=0;SAP=2721.69;SAR=1252;SRF=0;SRP=5264.49;SRR=2423;TYPE=snp;technology.ILLUMINA=1;	GT:DP:AD:RO:QR:AO:QA:GL	0/0:249:249,0:249:8852:0:0:0,-74.9565,-774.633	0/0:154:154,0:154:5528:0:0:0,-46.3586,-482.792	0/0:142:142,0:142:5072:0:0:0,-42.7463,-443.406	0/0:88:88,0:88:3133:0:0:0,-26.4906,-274.167	0/0:236:236,0:236:8386:0:0:0,-71.0431,-733.68	0/0:225:225,0:225:8083:0:0:0,-67.7317,-706.336	0/0:158:158,0:158:5682:0:0:0,-47.5627,-495.776	0/0:172:172,0:172:6187:0:0:0,-51.7772,-540.462	0/0:107:107,0:107:3845:0:0:0,-32.2102,-336.029	0/0:190:188,2:188:6733:2:76:0,-50.2522,-581.421	0/0:177:177,0:177:6398:0:0:0,-53.2823,-558.315	0/0:136:136,0:136:4868:0:0:0,-40.9401,-425.674	0/0:191:191,0:191:6800:0:0:0,-57.4967,-594.957	0/0:200:200,0:200:7250:0:0:0,-60.206,-632.444	1/1:55:0,54:0:0:54:1973:-171.843,-16.2556,0	1/1:53:0,53:0:0:53:1875:-164.394,-15.9546,0	1/1:136:0,136:0:0:136:4892:-427.164,-40.9401,0	1/1:68:0,68:0:0:68:2499:-217.704,-20.47,0	1/1:88:0,88:0:0:88:3153:-275.545,-26.4906,0	1/1:104:0,104:0:0:104:3811:-331.861,-31.3071,0	1/1:118:0,118:0:0:118:4284:-373.71,-35.5215,0	1/1:103:0,103:0:0:103:3713:-324.36,-31.0061,0	1/1:77:0,77:0:0:77:2823:-246.097,-23.1793,0	1/1:56:0,56:0:0:56:2069:-180.232,-16.8577,0	1/1:136:0,136:0:0:136:4946:-431.337,-40.9401,0	1/1:89:0,89:0:0:89:3202:-279.668,-26.7917,0	1/1:115:0,115:0:0:115:4160:-363.334,-34.6185,0	1/1:53:0,53:0:0:53:1899:-165.984,-15.9546,0	MELO3C018421.2	3_prime_UTR_variant	MODIFIER	MELO3C018422.2	upstream_gene_variant	MODIFIER	MELO3C018423.2	upstream_gene_variant	MODIFIER
chr01	168189	C	T	1963.77	AB=0;ABP=0;AC=26;AF=0.481481;AN=54;AO=82;CIGAR=1X;DP=573;DPB=573;DPRA=0.264414;EPP=54.2782;EPPR=345.5;GTI=15;LEN=1;MEANALT=1;MQM=41.9512;MQMR=41.9755;NS=27;NUMALT=1;ODDS=0.550908;PAIRED=0;PAIREDR=0;PAO=0;PQA=0;PQR=0;PRO=0;QA=3062;QR=17749;RO=490;RPL=74;RPP=118.363;RPPR=302.585;RPR=8;RUN=1;SAF=25;SAP=30.1272;SAR=57;SRF=77;SRP=503.318;SRR=413;TYPE=snp;technology.ILLUMINA=1;	GT:DP:AD:RO:QR:AO:QA:GL	0/0:2:2,0:2:68:0:0:0,-0.60206,-6.33865	0/0:13:13,0:13:467:0:0:0,-3.91339,-41.1765	0/0:62:62,0:62:2297:0:0:0,-18.6639,-200.027	0/0:31:31,0:31:1132:0:0:0,-9.33193,-98.9865	0/0:25:25,0:25:899:0:0:0,-7.52575,-78.798	0/0:19:19,0:19:672:0:0:0,-5.71957,-59.1696	0/0:39:39,0:39:1409:0:0:0,-11.7402,-123.268	0/0:29:29,0:29:1040:0:0:0,-8.72987,-91.1656	0/0:65:64,0:64:2306:0:0:0,-19.2659,-201.209	0/0:46:45,1:45:1605:1:32:0,-10.6887,-137.447	0/0:70:70,0:70:2544:0:0:0,-21.0721,-222.02	0/0:16:16,0:16:604:0:0:0,-4.81648,-52.7148	0/0:35:35,0:35:1240:0:0:0,-10.536,-108.724	0/0:40:40,0:40:1466:0:0:0,-12.0412,-127.957	1/1:5:0,5:0:0:5:190:-16.8106,-1.50515,0	1/1:2:0,2:0:0:2:76:-6.94351,-0.60206,0	1/1:1:0,1:0:0:1:38:-3.65448,-0.30103,0	1/1:8:0,8:0:0:8:303:-26.6104,-2.40824,0	1/1:4:0,4:0:0:4:139:-12.5571,-1.20412,0	1/1:7:0,7:0:0:7:265:-23.3212,-2.10721,0	1/1:8:0,8:0:0:8:293:-25.8314,-2.40824,0	1/1:1:0,1:0:0:1:38:-3.65448,-0.30103,0	1/1:3:0,3:0:0:3:105:-9.49409,-0.90309,0	1/1:34:0,34:0:0:34:1287:-111.848,-10.235,0	1/1:2:0,2:0:0:2:76:-6.94351,-0.60206,0	1/1:4:0,4:0:0:4:144:-12.8928,-1.20412,0	.:.:.:.:.:.:.:.	1/1:2:0,2:0:0:2:76:-6.94351,-0.60206,0	MELO3C018422.2	synonymous_variant	LOW	MELO3C018423.2	upstream_gene_variant	MODIFIER	MELO3C018421.2	downstream_gene_variant	MODIFIER
chr01	168456	G	T	1885.77	AB=0;ABP=0;AC=26;AF=0.481481;AN=54;AO=76;CIGAR=1X;DP=627;DPB=627;DPRA=0.150769;EPP=3.46745;EPPR=35.6454;GTI=14;LEN=1;MEANALT=1;MQM=41.8421;MQMR=41.9891;NS=27;NUMALT=1;ODDS=434.214;PAIRED=0;PAIREDR=0;PAO=0;PQA=0;PQR=0;PRO=0;QA=2796;QR=20358;RO=551;RPL=45;RPP=8.61041;RPPR=16.7288;RPR=31;RUN=1;SAF=21;SAP=36.0395;SAR=55;SRF=34;SRP=922.394;SRR=517;TYPE=snp;technology.ILLUMINA=1;	GT:DP:AD:RO:QR:AO:QA:GL	0/0:7:7,0:7:266:0:0:0,-2.10721,-23.3887	0/0:15:15,0:15:551:0:0:0,-4.51545,-48.2374	0/0:54:54,0:54:1983:0:0:0,-16.2556,-172.956	0/0:42:42,0:42:1546:0:0:0,-12.6433,-134.773	0/0:36:36,0:36:1334:0:0:0,-10.8371,-116.297	0/0:33:33,0:33:1230:0:0:0,-9.93399,-107.138	0/0:30:30,0:30:1118:0:0:0,-9.0309,-97.4627	0/0:37:37,0:37:1371:0:0:0,-11.1381,-119.396	0/0:98:98,0:98:3610:0:0:0,-29.5009,-314.098	0/0:55:55,0:55:2025:0:0:0,-16.5566,-176.337	0/0:63:63,0:63:2324:0:0:0,-18.9649,-202.334	0/0:11:11,0:11:408:0:0:0,-3.31133,-35.8309	0/0:39:39,0:39:1433:0:0:0,-11.7402,-124.952	0/0:30:30,0:30:1121:0:0:0,-9.0309,-97.6336	1/1:2:0,2:0:0:2:76:-6.94351,-0.60206,0	1/1:1:0,1:0:0:1:35:-3.42101,-0.30103,0	1/1:8:0,8:0:0:8:294:-25.8415,-2.40824,0	1/1:2:0,2:0:0:2:72:-6.64108,-0.60206,0	1/1:1:0,1:0:0:1:29:-2.87879,-0.30103,0	1/1:1:0,1:0:0:1:38:-3.65448,-0.30103,0	.:.:.:.:.:.:.:.	1/1:4:0,4:0:0:4:143:-12.8516,-1.20412,0	1/1:1:0,1:0:0:1:38:-3.65448,-0.30103,0	1/1:27:0,27:0:0:27:984:-85.9871,-8.12781,0	1/1:1:0,1:0:0:1:38:-3.65448,-0.30103,0	1/1:21:1,20:1:38:20:756:-62.1601,-2.66715,0	1/1:2:0,2:0:0:2:72:-6.64108,-0.60206,0	1/1:6:0,6:0:0:6:221:-19.5019,-1.80618,0	MELO3C018422.2	missense_variant	MODERATE	MELO3C018423.2	upstream_gene_variant	MODIFIER	MELO3C018421.2	downstream_gene_variant	MODIFIER
chr01	169754	A	G	3103.54	AB=0;ABP=0;AC=26;AF=0.481481;AN=54;AO=140;CIGAR=1X;DP=1345;DPB=1345;DPRA=0.12512;EPP=15.1705;EPPR=80.3548;GTI=12;LEN=1;MEANALT=1;MQM=41.9714;MQMR=41.99;NS=27;NUMALT=1;ODDS=714.617;PAIRED=0;PAIREDR=0;PAO=0;PQA=0;PQR=0;PRO=0;QA=5089;QR=43863;RO=1203;RPL=84;RPP=15.1705;RPPR=80.3548;RPR=56;RUN=1;SAF=0;SAP=307.016;SAR=140;SRF=0;SRP=2615.29;SRR=1203;TYPE=snp;technology.ILLUMINA=1;	GT:DP:AD:RO:QR:AO:QA:GL	0/0:24:24,0:24:871:0:0:0,-7.22472,-76.3097	0/0:26:26,0:26:942:0:0:0,-7.82678,-82.4169	0/0:131:131,0:131:4813:0:0:0,-39.4349,-419.048	0/0:62:62,0:62:2285:0:0:0,-18.6639,-199.073	0/0:90:90,0:90:3283:0:0:0,-27.0927,-286.176	0/0:89:88,0:88:3201:0:0:0,-26.4906,-278.839	0/0:107:107,0:107:3923:0:0:0,-32.2102,-341.976	0/0:87:87,0:87:3141:0:0:0,-26.1896,-274.233	0/0:153:153,0:153:5538:0:0:0,-46.0576,-483.382	0/0:92:92,0:92:3390:0:0:0,-27.6948,-295.239	0/0:139:138,0:138:5019:0:0:0,-41.5421,-437.332	0/0:45:45,0:45:1664:0:0:0,-13.5463,-145.064	0/0:75:75,0:75:2709:0:0:0,-22.5772,-236.709	0/0:85:85,0:85:3084:0:0:0,-25.5875,-269.29	1/1:9:0,9:0:0:9:333:-29.3068,-2.70927,0	1/1:5:0,5:0:0:5:179:-15.9771,-1.50515,0	.:.:.:.:.:.:.:.	1/1:2:0,2:0:0:2:76:-6.94351,-0.60206,0	1/1:2:0,2:0:0:2:66:-6.1722,-0.60206,0	1/1:3:0,3:0:0:3:108:-9.79376,-0.90309,0	1/1:10:0,10:0:0:10:355:-31.4504,-3.0103,0	1/1:5:0,5:0:0:5:179:-15.8585,-1.50515,0	1/1:8:0,8:0:0:8:290:-25.6121,-2.40824,0	1/1:47:0,47:0:0:47:1724:-150.402,-14.1484,0	1/1:17:0,17:0:0:17:607:-53.3619,-5.11751,0	1/1:20:0,20:0:0:20:737:-64.4528,-6.0206,0	1/1:5:0,5:0:0:5:181:-16.1442,-1.50515,0	1/1:7:0,7:0:0:7:254:-22.4543,-2.10721,0	MELO3C018422.2	synonymous_variant	LOW	MELO3C018423.2	upstream_gene_variant	MODIFIER	MELO3C018424.2	upstream_gene_variant	MODIFIER	MELO3C018421.2	downstream_gene_variant	MODIFIER
chr01	171100	A	G	344.966	AB=0;ABP=0;AC=6;AF=0.5;AN=12;AO=17;CIGAR=1X;DP=27;DPB=27;DPRA=1.7;EPP=31.7504;EPPR=16.9077;GTI=2;LEN=1;MEANALT=1;MQM=41.8824;MQMR=42;NS=6;NUMALT=1;ODDS=2.00822;PAIRED=0;PAIREDR=0;PAO=0;PQA=0;PQR=0;PRO=0;QA=627;QR=373;RO=10;RPL=16;RPP=31.7504;RPPR=16.9077;RPR=1;RUN=1;SAF=0;SAP=39.9253;SAR=17;SRF=0;SRP=24.725;SRR=10;TYPE=snp;technology.ILLUMINA=1;	GT:DP:AD:RO:QR:AO:QA:GL	.:.:.:.:.:.:.:.	.:.:.:.:.:.:.:.	0/0:1:1,0:1:38:0:0:0,-0.30103,-3.65448	.:.:.:.:.:.:.:.	.:.:.:.:.:.:.:.	.:.:.:.:.:.:.:.	0/0:8:8,0:8:297:0:0:0,-2.40824,-26.1843	.:.:.:.:.:.:.:.	0/0:1:1,0:1:38:0:0:0,-0.30103,-3.65448	.:.:.:.:.:.:.:.	.:.:.:.:.:.:.:.	.:.:.:.:.:.:.:.	.:.:.:.:.:.:.:.	.:.:.:.:.:.:.:.	.:.:.:.:.:.:.:.	.:.:.:.:.:.:.:.	.:.:.:.:.:.:.:.	.:.:.:.:.:.:.:.	.:.:.:.:.:.:.:.	.:.:.:.:.:.:.:.	.:.:.:.:.:.:.:.	.:.:.:.:.:.:.:.	.:.:.:.:.:.:.:.	1/1:14:0,14:0:0:14:515:-45.1695,-4.21442,0	.:.:.:.:.:.:.:.	1/1:2:0,2:0:0:2:76:-6.94351,-0.60206,0	.:.:.:.:.:.:.:.	1/1:1:0,1:0:0:1:36:-3.5027,-0.30103,0	MELO3C018423.2	synonymous_variant	LOW	MELO3C018424.2	upstream_gene_variant	MODIFIER	MELO3C018421.2	downstream_gene_variant	MODIFIER	MELO3C018422.2	downstream_gene_variant	MODIFIER
chr01	171118	A	G	538.148	AB=0;ABP=0;AC=6;AF=0.5;AN=12;AO=25;CIGAR=1X;DP=30;DPB=30;DPRA=5;EPP=48.9587;EPPR=13.8677;GTI=3;LEN=1;MEANALT=1;MQM=41.76;MQMR=42;NS=6;NUMALT=1;ODDS=2.39196;PAIRED=0;PAIREDR=0;PAO=0;PQA=0;PQR=0;PRO=0;QA=928;QR=186;RO=5;RPL=1;RPP=48.9587;RPPR=13.8677;RPR=24;RUN=1;SAF=0;SAP=57.2971;SAR=25;SRF=0;SRP=13.8677;SRR=5;TYPE=snp;technology.ILLUMINA=1;	GT:DP:AD:RO:QR:AO:QA:GL	.:.:.:.:.:.:.:.	.:.:.:.:.:.:.:.	0/0:1:1,0:1:38:0:0:0,-0.30103,-3.65448	.:.:.:.:.:.:.:.	.:.:.:.:.:.:.:.	.:.:.:.:.:.:.:.	0/0:2:2,0:2:76:0:0:0,-0.60206,-6.94351	.:.:.:.:.:.:.:.	.:.:.:.:.:.:.:.	.:.:.:.:.:.:.:.	0/0:2:2,0:2:72:0:0:0,-0.60206,-6.64108	.:.:.:.:.:.:.:.	.:.:.:.:.:.:.:.	.:.:.:.:.:.:.:.	.:.:.:.:.:.:.:.	1/1:1:0,1:0:0:1:38:-3.65448,-0.30103,0	.:.:.:.:.:.:.:.	.:.:.:.:.:.:.:.	.:.:.:.:.:.:.:.	.:.:.:.:.:.:.:.	.:.:.:.:.:.:.:.	.:.:.:.:.:.:.:.	.:.:.:.:.:.:.:.	1/1:23:0,23:0:0:23:852:-74.2658,-6.92369,0	.:.:.:.:.:.:.:.	1/1:1:0,1:0:0:1:38:-3.65448,-0.30103,0	.:.:.:.:.:.:.:.	.:.:.:.:.:.:.:.	MELO3C018423.2	synonymous_variant	LOW	MELO3C018424.2	upstream_gene_variant	MODIFIER	MELO3C018421.2	downstream_gene_variant	MODIFIER	MELO3C018422.2	downstream_gene_variant	MODIFIER
chr01	171167	T	A	4862.96	AB=0;ABP=0;AC=12;AF=0.352941;AN=34;AO=188;CIGAR=1X;DP=274;DPB=274;DPRA=4.00775;EPP=158.432;EPPR=61.1856;GTI=9;LEN=1;MEANALT=1;MQM=41.9574;MQMR=42;NS=17;NUMALT=1;ODDS=0.837045;PAIRED=0;PAIREDR=0;PAO=0;PQA=0;PQR=0;PRO=0;QA=6978;QR=3186;RO=86;RPL=36;RPP=158.432;RPPR=61.1856;RPR=152;RUN=1;SAF=0;SAP=411.247;SAR=188;SRF=0;SRP=189.757;SRR=86;TYPE=snp;technology.ILLUMINA=1;	GT:DP:AD:RO:QR:AO:QA:GL	.:.:.:.:.:.:.:.	.:.:.:.:.:.:.:.	0/0:20:20,0:20:752:0:0:0,-6.0206,-65.5699	0/0:4:4,0:4:150:0:0:0,-1.20412,-13.3812	0/0:1:1,0:1:38:0:0:0,-0.30103,-3.65448	.:.:.:.:.:.:.:.	0/0:16:16,0:16:599:0:0:0,-4.81648,-52.3461	0/0:1:1,0:1:34:0:0:0,-0.30103,-3.33613	0/0:14:14,0:14:499:0:0:0,-4.21442,-43.8336	0/0:6:6,0:6:220:0:0:0,-1.80618,-19.516	0/0:15:15,0:15:555:0:0:0,-4.51545,-48.5714	0/0:4:4,0:4:150:0:0:0,-1.20412,-13.3851	0/0:3:3,0:3:114:0:0:0,-0.90309,-10.2325	0/0:2:2,0:2:75:0:0:0,-0.60206,-6.87341	.:.:.:.:.:.:.:.	1/1:1:0,1:0:0:1:38:-3.65448,-0.30103,0	.:.:.:.:.:.:.:.	.:.:.:.:.:.:.:.	.:.:.:.:.:.:.:.	1/1:4:0,4:0:0:4:147:-13.1206,-1.20412,0	1/1:1:0,1:0:0:1:38:-3.65448,-0.30103,0	.:.:.:.:.:.:.:.	.:.:.:.:.:.:.:.	1/1:150:0,150:0:0:150:5569:-483.681,-45.1545,0	.:.:.:.:.:.:.:.	1/1:22:0,22:0:0:22:829:-72.1716,-6.62266,0	.:.:.:.:.:.:.:.	1/1:10:0,10:0:0:10:357:-31.3912,-3.0103,0	MELO3C018423.2	missense_variant	MODERATE	MELO3C018424.2	upstream_gene_variant	MODIFIER	MELO3C018421.2	downstream_gene_variant	MODIFIER	MELO3C018422.2	downstream_gene_variant	MODIFIER
chr01	171442	C	G	7647.58	AB=0;ABP=0;AC=28;AF=0.5;AN=56;AO=298;CIGAR=1X;DP=715;DPB=715;DPRA=0.831858;EPP=111.467;EPPR=289.114;GTI=0;LEN=1;MEANALT=1.25;MQM=41.9396;MQMR=41.9901;NS=28;NUMALT=1;ODDS=1.78954;PAIRED=0;PAIREDR=0;PAO=0;PQA=0;PQR=0;PRO=0;QA=10565;QR=14485;RO=405;RPL=210;RPP=111.467;RPPR=284.181;RPR=88;RUN=1;SAF=0;SAP=650.109;SAR=298;SRF=1;SRP=873.792;SRR=404;TYPE=snp;technology.ILLUMINA=1;	GT:DP:AD:RO:QR:AO:QA:GL	0/0:28:28,0:28:988:0:0:0,-8.42884,-86.8103	0/0:29:29,0:29:1014:0:0:0,-8.72987,-89.2866	0/0:86:84,0:84:3025:0:0:0,-25.2865,-264.082	0/0:9:9,0:9:340:0:0:0,-2.70927,-29.8284	0/0:32:28,1:28:998:1:34:0,-5.72735,-84.1779	0/0:18:18,0:18:657:0:0:0,-5.41854,-57.6128	0/0:24:24,0:24:844:0:0:0,-7.22472,-74.2716	0/0:14:14,0:14:518:0:0:0,-4.21442,-45.3991	0/0:49:48,0:48:1688:0:0:0,-14.4494,-147.877	0/0:27:27,0:27:963:0:0:0,-8.12781,-84.449	0/0:43:41,2:41:1467:2:65:0,-6.86148,-122.491	0/0:23:23,0:23:827:0:0:0,-6.92369,-72.488	0/0:14:14,0:14:503:0:0:0,-4.21442,-44.301	0/0:18:18,0:18:653:0:0:0,-5.41854,-57.3176	1/1:14:0,14:0:0:14:489:-43.1533,-4.21442,0	1/1:9:0,9:0:0:9:334:-29.3866,-2.70927,0	1/1:3:0,3:0:0:3:104:-9.47476,-0.90309,0	1/1:6:0,6:0:0:6:207:-18.5577,-1.80618,0	1/1:6:0,6:0:0:6:204:-18.2774,-1.80618,0	1/1:3:0,2:0:0:2:72:-6.30216,-0.60206,0	1/1:5:0,5:0:0:5:170:-15.3146,-1.50515,0	1/1:4:0,4:0:0:4:140:-12.6153,-1.20412,0	1/1:1:0,1:0:0:1:38:-3.65448,-0.30103,0	1/1:168:0,166:0:0:166:5937:-518.188,-49.971,0	1/1:16:0,13:0:0:13:459:-40.1431,-3.91339,0	1/1:45:0,45:0:0:45:1589:-139.456,-13.5464,0	1/1:9:0,9:0:0:9:310:-27.5213,-2.70927,0	1/1:12:0,12:0:0:12:413:-36.6663,-3.61236,0	MELO3C018423.2	synonymous_variant	LOW	MELO3C018424.2	upstream_gene_variant	MODIFIER	MELO3C018421.2	downstream_gene_variant	MODIFIER	MELO3C018422.2	downstream_gene_variant	MODIFIER
chr01	172787	C	T	8408.81	AB=0;ABP=0;AC=24;AF=0.461538;AN=52;AO=313;CIGAR=1X;DP=986;DPB=986;DPRA=0.545139;EPP=88.4886;EPPR=7.42746;GTI=1;LEN=1;MEANALT=1;MQM=41.9425;MQMR=41.9941;NS=26;NUMALT=1;ODDS=1.91821;PAIRED=0;PAIREDR=0;PAO=0;PQA=0;PQR=0;PRO=0;QA=11549;QR=24152;RO=673;RPL=101;RPP=88.4886;RPPR=7.42746;RPR=212;RUN=1;SAF=0;SAP=682.681;SAR=313;SRF=0;SRP=1464.41;SRR=673;TYPE=snp;technology.ILLUMINA=1;	GT:DP:AD:RO:QR:AO:QA:GL	0/0:57:57,0:57:2076:0:0:0,-17.1587,-181.293	0/0:33:33,0:33:1183:0:0:0,-9.93399,-103.721	0/0:124:124,0:124:4388:0:0:0,-37.3277,-384.215	0/0:25:25,0:25:910:0:0:0,-7.52575,-79.6207	0/0:51:51,0:51:1850:0:0:0,-15.3525,-161.621	0/0:23:23,0:23:845:0:0:0,-6.92369,-73.9213	0/0:80:80,0:80:2927:0:0:0,-24.0824,-255.333	0/0:42:42,0:42:1468:0:0:0,-12.6433,-129.105	0/0:64:64,0:64:2241:0:0:0,-19.2659,-196.713	0/0:34:34,0:34:1221:0:0:0,-10.235,-106.864	0/0:61:61,0:61:2158:0:0:0,-18.3628,-189.167	0/0:17:17,0:17:620:0:0:0,-5.11751,-54.4087	0/0:21:21,0:21:752:0:0:0,-6.32163,-66.1042	0/0:40:40,0:40:1482:0:0:0,-12.0412,-129.165	1/1:14:0,14:0:0:14:503:-44.2232,-4.21442,0	1/1:5:0,5:0:0:5:186:-16.5177,-1.50515,0	1/1:4:0,4:0:0:4:151:-13.4533,-1.20412,0	.:.:.:.:.:.:.:.	1/1:6:0,6:0:0:6:207:-18.5228,-1.80618,0	1/1:7:0,7:0:0:7:266:-23.3887,-2.10721,0	1/1:2:0,2:0:0:2:76:-6.94351,-0.60206,0	.:.:.:.:.:.:.:.	1/1:5:0,5:0:0:5:186:-16.5177,-1.50515,0	1/1:197:1,196:1:31:196:7226:-625.346,-56.2361,0	1/1:15:0,15:0:0:15:561:-49.0702,-4.51545,0	1/1:43:0,43:0:0:43:1593:-138.774,-12.9443,0	1/1:3:0,3:0:0:3:114:-10.1701,-0.90309,0	1/1:13:0,13:0:0:13:480:-42.0879,-3.91339,0	MELO3C018423.2	synonymous_variant	LOW	MELO3C018424.2	upstream_gene_variant	MODIFIER	MELO3C018422.2	downstream_gene_variant	MODIFIER
chr01	180601	T	C	485.37	AB=0;ABP=0;AC=12;AF=0.333333;AN=36;AO=26;CIGAR=1X;DP=66;DPB=66;DPRA=1.3;EPP=36.4176;EPPR=39.7082;GTI=0;LEN=1;MEANALT=1;MQM=41.8462;MQMR=42;NS=18;NUMALT=1;ODDS=2.6977;PAIRED=0;PAIREDR=0;PAO=0;PQA=0;PQR=0;PRO=0;QA=965;QR=1509;RO=40;RPL=4;RPP=30.0702;RPPR=29.2851;RPR=22;RUN=1;SAF=1;SAP=51.1168;SAR=25;SRF=4;SRP=58.6;SRR=36;TYPE=snp;technology.ILLUMINA=1;	GT:DP:AD:RO:QR:AO:QA:GL	0/0:1:1,0:1:38:0:0:0,-0.30103,-3.65448	0/0:2:2,0:2:74:0:0:0,-0.60206,-6.79932	.:.:.:.:.:.:.:.	0/0:6:6,0:6:224:0:0:0,-1.80618,-19.8078	0/0:1:1,0:1:38:0:0:0,-0.30103,-3.65448	0/0:2:2,0:2:74:0:0:0,-0.60206,-6.79932	0/0:2:2,0:2:76:0:0:0,-0.60206,-6.94351	0/0:1:1,0:1:38:0:0:0,-0.30103,-3.65448	0/0:10:10,0:10:380:0:0:0,-3.0103,-33.2558	0/0:4:4,0:4:152:0:0:0,-1.20412,-13.5216	.:.:.:.:.:.:.:.	0/0:5:5,0:5:187:0:0:0,-1.50515,-16.6031	0/0:4:4,0:4:152:0:0:0,-1.20412,-13.5216	0/0:2:2,0:2:76:0:0:0,-0.60206,-6.94351	.:.:.:.:.:.:.:.	.:.:.:.:.:.:.:.	.:.:.:.:.:.:.:.	1/1:8:0,8:0:0:8:298:-26.2182,-2.40824,0	1/1:1:0,1:0:0:1:38:-3.65448,-0.30103,0	1/1:1:0,1:0:0:1:38:-3.65448,-0.30103,0	.:.:.:.:.:.:.:.	.:.:.:.:.:.:.:.	1/1:3:0,3:0:0:3:112:-10.0459,-0.90309,0	1/1:10:0,10:0:0:10:379:-33.1886,-3.0103,0	.:.:.:.:.:.:.:.	1/1:3:0,3:0:0:3:100:-9.05535,-0.90309,0	.:.:.:.:.:.:.:.	.:.:.:.:.:.:.:.	MELO3C018425.2	synonymous_variant	LOW	MELO3C018424.2	downstream_gene_variant	MODIFIER	MELO3C028576.2	downstream_gene_variant	MODIFIER	MELO3C018426.2	downstream_gene_variant	MODIFIER
chr01	206636	G	A	30588.8	AB=0;ABP=0;AC=28;AF=0.5;AN=56;AO=1095;CIGAR=1X;DP=2050;DPB=2050;DPRA=1.18966;EPP=207.349;EPPR=18.6745;GTI=0;LEN=1;MEANALT=1;MQM=41.947;MQMR=41.9895;NS=28;NUMALT=1;ODDS=35.1537;PAIRED=0;PAIREDR=0;PAO=0;PQA=0;PQR=0;PRO=0;QA=40253;QR=34630;RO=955;RPL=708;RPP=207.349;RPPR=18.6745;RPR=387;RUN=1;SAF=0;SAP=2380.77;SAR=1095;SRF=0;SRP=2076.77;SRR=955;TYPE=snp;technology.ILLUMINA=1;	GT:DP:AD:RO:QR:AO:QA:GL	0/0:92:92,0:92:3276:0:0:0,-27.6948,-286.571	0/0:66:66,0:66:2416:0:0:0,-19.868,-210.588	0/0:48:48,0:48:1748:0:0:0,-14.4494,-152.695	0/0:54:54,0:54:1985:0:0:0,-16.2556,-173.142	0/0:73:73,0:73:2619:0:0:0,-21.9752,-228.907	0/0:74:74,0:74:2675:0:0:0,-22.2762,-233.544	0/0:51:51,0:51:1890:0:0:0,-15.3525,-164.572	0/0:56:56,0:56:2017:0:0:0,-16.8577,-176.392	0/0:84:82,2:82:2927:2:76:0,-18.343,-249.119	0/0:68:68,0:68:2485:0:0:0,-20.47,-216.558	0/0:80:80,0:80:2905:0:0:0,-24.0824,-253.306	0/0:58:58,0:58:2123:0:0:0,-17.4597,-184.999	0/0:72:72,0:72:2641:0:0:0,-21.6742,-230.008	0/0:72:72,0:72:2607:0:0:0,-21.6742,-227.58	1/1:99:0,99:0:0:99:3631:-316.329,-29.802,0	1/1:72:0,72:0:0:72:2683:-233.199,-21.6742,0	1/1:82:0,82:0:0:82:3046:-265.043,-24.6845,0	1/1:64:0,64:0:0:64:2285:-199.732,-19.2659,0	1/1:131:3,128:3:114:128:4746:-402.256,-29.2024,0	1/1:82:0,82:0:0:82:2972:-259.228,-24.6845,0	1/1:47:2,45:2:67:45:1653:-137.952,-7.89298,0	1/1:72:0,72:0:0:72:2652:-230.832,-21.6742,0	1/1:69:0,69:0:0:69:2532:-220.428,-20.7711,0	1/1:42:0,42:0:0:42:1533:-133.828,-12.6433,0	1/1:139:2,137:2:68:137:5036:-432.108,-35.5045,0	1/1:61:1,60:1:33:60:2186:-187.308,-15.1143,0	1/1:95:0,95:0:0:95:3526:-306.488,-28.5979,0	1/1:47:1,46:1:34:46:1696:-144.441,-10.8123,0	MELO3C018428.2	synonymous_variant	LOW	MELO3C018429.2	downstream_gene_variant	MODIFIER
chr01	220222	T	G	11357.9	AB=0;ABP=0;AC=28;AF=0.5;AN=56;AO=406;CIGAR=1X;DP=769;DPB=769;DPRA=1.13019;EPP=70.1013;EPPR=123.264;GTI=0;LEN=1;MEANALT=1.07143;MQM=41.9655;MQMR=41.9944;NS=28;NUMALT=1;ODDS=11.8592;PAIRED=0;PAIREDR=0;PAO=0;PQA=0;PQR=0;PRO=0;QA=15090;QR=13378;RO=359;RPL=259;RPP=70.1013;RPPR=123.264;RPR=147;RUN=1;SAF=0;SAP=884.628;SAR=406;SRF=0;SRP=782.569;SRR=359;TYPE=snp;technology.ILLUMINA=1;	GT:DP:AD:RO:QR:AO:QA:GL	0/0:24:24,0:24:911:0:0:0,-7.22472,-79.2355	0/0:15:15,0:15:558:0:0:0,-4.51545,-48.8325	0/0:50:50,0:50:1855:0:0:0,-15.0515,-161.479	0/0:47:47,0:47:1775:0:0:0,-14.1484,-154.195	0/0:22:22,0:22:825:0:0:0,-6.62266,-71.8852	0/0:27:27,0:27:1001:0:0:0,-8.12781,-87.2824	0/0:8:8,0:8:300:0:0:0,-2.40824,-26.3872	0/0:17:17,0:17:605:0:0:0,-5.11751,-53.1523	0/0:22:19,0:19:712:0:0:0,-5.71957,-61.7589	0/0:28:28,0:28:1049:0:0:0,-8.42884,-91.3326	0/0:37:37,0:37:1391:0:0:0,-11.1381,-121.01	0/0:6:6,0:6:216:0:0:0,-1.80618,-19.1818	0/0:17:17,0:17:625:0:0:0,-5.11751,-54.7175	0/0:41:41,0:41:1521:0:0:0,-12.3422,-132.443	1/1:62:0,62:0:0:62:2291:-199.626,-18.6639,0	1/1:57:0,57:0:0:57:2131:-185.194,-17.1587,0	1/1:15:0,15:0:0:15:569:-49.634,-4.51545,0	1/1:36:0,36:0:0:36:1348:-117.348,-10.8371,0	1/1:23:0,23:0:0:23:852:-74.4015,-6.92369,0	1/1:9:0,9:0:0:9:337:-29.5969,-2.70927,0	1/1:21:0,21:0:0:21:774:-67.6675,-6.32163,0	1/1:13:0,13:0:0:13:489:-42.7669,-3.91339,0	1/1:65:1,64:1:34:64:2370:-202.875,-16.2308,0	1/1:33:0,33:0:0:33:1217:-106.118,-9.93399,0	1/1:14:0,14:0:0:14:496:-43.7522,-4.21442,0	1/1:22:0,21:0:0:21:791:-68.6118,-6.32163,0	1/1:29:0,29:0:0:29:1089:-94.7413,-8.72987,0	1/1:9:0,9:0:0:9:336:-29.5384,-2.70927,0	MELO3C018430.2	3_prime_UTR_variant	MODIFIER
chr01	226552	C	T	1736.61	AB=0;ABP=0;AC=28;AF=0.538462;AN=52;AO=81;CIGAR=1X;DP=278;DPB=278;DPRA=0.352429;EPP=52.5788;EPPR=12.2804;GTI=0;LEN=1;MEANALT=1;MQM=41.9506;MQMR=42;NS=26;NUMALT=1;ODDS=4.34535;PAIRED=0;PAIREDR=0;PAO=0;PQA=0;PQR=0;PRO=0;QA=2928;QR=7174;RO=197;RPL=19;RPP=52.5788;RPPR=19.7758;RPR=62;RUN=1;SAF=0;SAP=178.9;SAR=81;SRF=15;SRP=310.422;SRR=182;TYPE=snp;technology.ILLUMINA=1;	GT:DP:AD:RO:QR:AO:QA:GL	.:.:.:.:.:.:.:.	0/0:9:9,0:9:327:0:0:0,-2.70927,-28.8814	0/0:5:5,0:5:177:0:0:0,-1.50515,-15.8514	0/0:9:9,0:9:328:0:0:0,-2.70927,-28.9369	0/0:17:17,0:17:601:0:0:0,-5.11751,-52.9363	0/0:24:24,0:24:867:0:0:0,-7.22472,-75.9237	0/0:22:22,0:22:828:0:0:0,-6.62266,-72.1616	.:.:.:.:.:.:.:.	0/0:9:9,0:9:324:0:0:0,-2.70927,-28.5927	0/0:11:11,0:11:400:0:0:0,-3.31133,-35.2141	0/0:29:29,0:29:1065:0:0:0,-8.72987,-92.9984	0/0:25:25,0:25:913:0:0:0,-7.52575,-79.829	0/0:21:21,0:21:755:0:0:0,-6.32163,-66.3071	0/0:16:16,0:16:589:0:0:0,-4.81648,-51.619	1/1:9:0,9:0:0:9:336:-29.5413,-2.70927,0	1/1:9:0,9:0:0:9:333:-29.2459,-2.70927,0	1/1:3:0,3:0:0:3:101:-9.2594,-0.90309,0	1/1:5:0,5:0:0:5:190:-16.8106,-1.50515,0	1/1:2:0,2:0:0:2:71:-6.55786,-0.60206,0	1/1:6:0,6:0:0:6:228:-20.0996,-1.80618,0	1/1:10:0,10:0:0:10:370:-32.4628,-3.0103,0	1/1:4:0,4:0:0:4:134:-12.0104,-1.20412,0	1/1:2:0,2:0:0:2:68:-6.33865,-0.60206,0	1/1:2:0,2:0:0:2:71:-6.55786,-0.60206,0	1/1:11:0,11:0:0:11:398:-35.0627,-3.31133,0	1/1:6:0,6:0:0:6:224:-19.8078,-1.80618,0	1/1:9:0,9:0:0:9:302:-26.7634,-2.70927,0	1/1:3:0,3:0:0:3:102:-9.30518,-0.90309,0	MELO3C018431.2	synonymous_variant	LOW	MELO3C028578.2	downstream_gene_variant	MODIFIER
chr01	226918	G	A	10086.6	AB=0;ABP=0;AC=28;AF=0.5;AN=56;AO=386;CIGAR=1X;DP=873;DPB=873;DPRA=0.982394;EPP=246.395;EPPR=236.838;GTI=0;LEN=1;MEANALT=1;MQM=41.9585;MQMR=41.9918;NS=28;NUMALT=1;ODDS=6.59472;PAIRED=0;PAIREDR=0;PAO=0;PQA=0;PQR=0;PRO=0;QA=14109;QR=17574;RO=487;RPL=297;RPP=246.395;RPPR=220.786;RPR=89;RUN=1;SAF=0;SAP=841.199;SAR=386;SRF=4;SRP=1026.06;SRR=483;TYPE=snp;technology.ILLUMINA=1;	GT:DP:AD:RO:QR:AO:QA:GL	0/0:19:19,0:19:649:0:0:0,-5.71957,-57.4682	0/0:32:30,2:30:1068:2:68:0,-3.29431,-87.2838	0/0:17:17,0:17:610:0:0:0,-5.11751,-53.5846	0/0:29:29,0:29:1087:0:0:0,-8.72987,-94.6979	0/0:56:55,1:55:1986:1:33:0,-13.6092,-170.197	0/0:39:39,0:39:1425:0:0:0,-11.7402,-124.305	0/0:25:25,0:25:898:0:0:0,-7.52575,-78.7007	0/0:19:19,0:19:671:0:0:0,-5.71957,-59.1568	0/0:37:36,1:36:1294:1:34:0,-7.80198,-109.942	0/0:31:30,1:30:1113:1:32:0,-6.1733,-93.9092	0/0:53:52,1:52:1859:1:33:0,-12.7061,-159.511	0/0:51:51,0:51:1819:0:0:0,-15.3525,-159.394	0/0:43:43,0:43:1560:0:0:0,-12.9443,-136.269	0/0:42:42,0:42:1535:0:0:0,-12.6433,-134.08	1/1:22:0,22:0:0:22:836:-72.7241,-6.62266,0	1/1:21:0,21:0:0:21:784:-68.3919,-6.32163,0	1/1:16:0,16:0:0:16:607:-52.9231,-4.81648,0	1/1:43:0,43:0:0:43:1570:-136.867,-12.9443,0	1/1:39:0,39:0:0:39:1433:-124.96,-11.7402,0	1/1:53:0,53:0:0:53:1951:-170.11,-15.9546,0	1/1:38:0,38:0:0:38:1400:-122.181,-11.4391,0	1/1:34:0,34:0:0:34:1247:-108.726,-10.235,0	1/1:2:0,2:0:0:2:76:-6.94351,-0.60206,0	1/1:7:0,7:0:0:7:235:-21.0135,-2.10721,0	1/1:33:0,33:0:0:33:1206:-105.293,-9.93399,0	1/1:29:0,29:0:0:29:1044:-91.442,-8.72987,0	1/1:38:0,38:0:0:38:1337:-117.26,-11.4391,0	1/1:5:0,5:0:0:5:183:-16.2975,-1.50515,0	MELO3C018431.2	synonymous_variant	LOW	MELO3C028578.2	downstream_gene_variant	MODIFIER
chr01	227365	C	T	4822.27	AB=0;ABP=0;AC=26;AF=0.481481;AN=54;AO=181;CIGAR=1X;DP=546;DPB=546;DPRA=0.534036;EPP=17.7067;EPPR=272.921;GTI=0;LEN=1;MEANALT=1;MQM=41.9669;MQMR=41.9781;NS=27;NUMALT=1;ODDS=5.2025;PAIRED=0;PAIREDR=0;PAO=0;PQA=0;PQR=0;PRO=0;QA=6679;QR=13528;RO=365;RPL=71;RPP=21.2579;RPPR=272.921;RPR=110;RUN=1;SAF=2;SAP=378.867;SAR=179;SRF=10;SRP=711.119;SRR=355;TYPE=snp;technology.ILLUMINA=1;	GT:DP:AD:RO:QR:AO:QA:GL	0/0:30:30,0:30:1116:0:0:0,-9.0309,-97.2538	0/0:15:15,0:15:565:0:0:0,-4.51545,-49.3454	0/0:15:15,0:15:570:0:0:0,-4.51545,-49.7009	0/0:22:22,0:22:790:0:0:0,-6.62266,-69.2018	0/0:35:35,0:35:1275:0:0:0,-10.536,-111.152	0/0:39:39,0:39:1466:0:0:0,-11.7402,-127.472	0/0:26:26,0:26:971:0:0:0,-7.82678,-84.6556	0/0:36:36,0:36:1356:0:0:0,-10.8371,-117.856	0/0:13:13,0:13:478:0:0:0,-3.91339,-41.9692	0/0:16:16,0:16:576:0:0:0,-4.81648,-50.5623	0/0:44:44,0:44:1624:0:0:0,-13.2453,-141.474	0/0:29:29,0:29:1071:0:0:0,-8.72987,-93.4026	0/0:32:32,0:32:1186:0:0:0,-9.63296,-103.358	0/0:13:13,0:13:484:0:0:0,-3.91339,-42.3775	1/1:9:0,9:0:0:9:339:-29.754,-2.70927,0	1/1:5:0,5:0:0:5:178:-15.8822,-1.50515,0	.:.:.:.:.:.:.:.	1/1:21:0,21:0:0:21:769:-67.3086,-6.32163,0	1/1:38:0,38:0:0:38:1399:-122.07,-11.4391,0	1/1:16:0,16:0:0:16:579:-50.7979,-4.81648,0	1/1:12:0,12:0:0:12:452:-39.5447,-3.61236,0	1/1:19:0,19:0:0:19:696:-60.8288,-5.71957,0	1/1:12:0,12:0:0:12:454:-39.696,-3.61236,0	1/1:5:0,5:0:0:5:186:-16.5177,-1.50515,0	1/1:19:0,19:0:0:19:707:-61.632,-5.71957,0	1/1:17:0,17:0:0:17:620:-54.1906,-5.11751,0	1/1:3:0,3:0:0:3:114:-10.2325,-0.90309,0	1/1:5:0,5:0:0:5:186:-16.5177,-1.50515,0	MELO3C018431.2	synonymous_variant	LOW	MELO3C028578.2	downstream_gene_variant	MODIFIER
chr01	258698	G	A	585.997	AB=0;ABP=0;AC=26;AF=0.481481;AN=54;AO=46;CIGAR=1X;DP=386;DPB=386;DPRA=0.220238;EPP=25.858;EPPR=233.57;GTI=6;LEN=1;MEANALT=1;MQM=41.4783;MQMR=41.9882;NS=27;NUMALT=1;ODDS=0.0400477;PAIRED=0;PAIREDR=0;PAO=0;PQA=0;PQR=0;PRO=0;QA=1598;QR=12491;RO=340;RPL=12;RPP=25.858;RPPR=233.57;RPR=34;RUN=1;SAF=46;SAP=102.898;SAR=0;SRF=340;SRP=741.311;SRR=0;TYPE=snp;technology.ILLUMINA=1;	GT:DP:AD:RO:QR:AO:QA:GL	0/0:5:5,0:5:181:0:0:0,-1.50515,-16.097	0/0:12:12,0:12:452:0:0:0,-3.61236,-39.5447	0/0:8:8,0:8:297:0:0:0,-2.40824,-26.1415	0/0:48:48,0:48:1755:0:0:0,-14.4494,-153.07	0/0:28:28,0:28:1017:0:0:0,-8.42884,-88.9311	0/0:21:21,0:21:756:0:0:0,-6.32163,-66.2817	0/0:43:43,0:43:1586:0:0:0,-12.9443,-138.157	0/0:15:15,0:15:545:0:0:0,-4.51545,-47.8099	0/0:32:32,0:32:1198:0:0:0,-9.63296,-104.213	0/0:18:18,0:18:667:0:0:0,-5.41854,-58.3024	0/0:29:28,1:28:1025:1:38:0,-5.14229,-86.0068	0/0:34:34,0:34:1248:0:0:0,-10.235,-108.835	0/0:20:20,0:20:732:0:0:0,-6.0206,-64.0285	0/0:28:28,0:28:1032:0:0:0,-8.42884,-90.0959	1/1:2:0,2:0:0:2:67:-6.25543,-0.60206,0	1/1:1:0,1:0:0:1:33:-3.24853,-0.30103,0	1/1:6:0,6:0:0:6:221:-19.5632,-1.80618,0	1/1:12:0,12:0:0:12:412:-36.3555,-3.61236,0	1/1:5:0,5:0:0:5:163:-14.6476,-1.50515,0	1/1:1:0,1:0:0:1:38:-3.58758,-0.30103,0	1/1:1:0,1:0:0:1:38:-3.65448,-0.30103,0	1/1:1:0,1:0:0:1:38:-3.65448,-0.30103,0	.:.:.:.:.:.:.:.	1/1:1:0,1:0:0:1:24:-2.3932,-0.30103,0	1/1:4:0,4:0:0:4:136:-12.2507,-1.20412,0	1/1:3:0,3:0:0:3:108:-9.79376,-0.90309,0	1/1:4:0,4:0:0:4:141:-12.5572,-1.20412,0	1/1:4:0,4:0:0:4:141:-12.662,-1.20412,0	MELO3C018434.2	5_prime_UTR_variant	MODIFIER	MELO3C018435.2	upstream_gene_variant	MODIFIER
chr01	268898	A	T	4825.19	AB=0;ABP=0;AC=28;AF=0.518519;AN=54;AO=178;CIGAR=1X;DP=282;DPB=282;DPRA=1.58929;EPP=24.5298;EPPR=33.1604;GTI=0;LEN=1;MEANALT=1;MQM=41.9888;MQMR=41.9808;NS=27;NUMALT=1;ODDS=8.74459;PAIRED=0;PAIREDR=0;PAO=0;PQA=0;PQR=0;PRO=0;QA=6644;QR=3869;RO=104;RPL=110;RPP=24.5298;RPPR=33.1604;RPR=68;RUN=1;SAF=0;SAP=389.532;SAR=178;SRF=0;SRP=228.843;SRR=104;TYPE=snp;technology.ILLUMINA=1;	GT:DP:AD:RO:QR:AO:QA:GL	0/0:24:24,0:24:890:0:0:0,-7.22472,-77.6181	0/0:6:6,0:6:222:0:0:0,-1.80618,-19.6599	0/0:3:3,0:3:114:0:0:0,-0.90309,-10.2325	0/0:9:9,0:9:336:0:0:0,-2.70927,-29.5485	0/0:10:10,0:10:376:0:0:0,-3.0103,-32.9795	0/0:5:5,0:5:184:0:0:0,-1.50515,-16.381	0/0:5:5,0:5:190:0:0:0,-1.50515,-16.8106	0/0:14:14,0:14:520:0:0:0,-4.21442,-45.4669	0/0:4:4,0:4:152:0:0:0,-1.20412,-13.5216	0/0:6:6,0:6:222:0:0:0,-1.80618,-19.6822	0/0:6:6,0:6:221:0:0:0,-1.80618,-19.561	0/0:3:3,0:3:113:0:0:0,-0.90309,-10.1637	.:.:.:.:.:.:.:.	0/0:9:9,0:9:329:0:0:0,-2.70927,-29.0164	1/1:18:0,18:0:0:18:678:-59.1336,-5.41854,0	1/1:13:0,13:0:0:13:468:-41.1484,-3.91339,0	1/1:7:0,7:0:0:7:262:-23.0364,-2.10721,0	1/1:6:0,6:0:0:6:222:-19.6687,-1.80618,0	1/1:13:0,13:0:0:13:494:-43.1229,-3.91339,0	1/1:20:0,20:0:0:20:737:-64.3872,-6.0206,0	1/1:16:0,16:0:0:16:597:-52.1861,-4.81648,0	1/1:12:0,12:0:0:12:451:-39.4776,-3.61236,0	1/1:5:0,5:0:0:5:190:-16.8106,-1.50515,0	1/1:10:0,10:0:0:10:378:-33.1176,-3.0103,0	1/1:10:0,10:0:0:10:376:-32.9661,-3.0103,0	1/1:14:0,14:0:0:14:518:-45.4078,-4.21442,0	1/1:27:0,27:0:0:27:1007:-87.8318,-8.12781,0	1/1:7:0,7:0:0:7:266:-23.3887,-2.10721,0	MELO3C018435.2	3_prime_UTR_variant	MODIFIER
chr01	279874	G	A	62537.2	AB=0;ABP=0;AC=28;AF=0.5;AN=56;AO=2247;CIGAR=1X;DP=4791;DPB=4791;DPRA=1.38898;EPP=67.8365;EPPR=46.4784;GTI=0;LEN=1;MEANALT=1.4;MQM=41.9261;MQMR=41.9834;NS=28;NUMALT=1;ODDS=48.5154;PAIRED=0;PAIREDR=0;PAO=0;PQA=0;PQR=0;PRO=0;QA=81800;QR=92246;RO=2529;RPL=992;RPP=69.8543;RPPR=53.7115;RPR=1255;RUN=1;SAF=2;SAP=4864.95;SAR=2245;SRF=9;SRP=5416.77;SRR=2520;TYPE=snp;technology.ILLUMINA=1;	GT:DP:AD:RO:QR:AO:QA:GL	0/0:46:46,0:46:1669:0:0:0,-13.8474,-145.644	0/0:160:158,1:158:5771:1:34:0,-44.8569,-499.108	0/0:166:158,7:158:5747:7:234:0,-28.8634,-479.873	0/0:171:169,2:169:6134:2:67:0,-45.2207,-528.262	0/0:226:217,6:217:7890:6:203:0,-49.1904,-669.368	0/0:253:246,6:246:9027:6:201:0,-57.985,-767.682	0/0:222:217,5:217:7886:5:166:0,-51.8048,-672.269	0/0:148:148,0:148:5434:0:0:0,-44.5524,-472.911	0/0:186:184,2:184:6699:2:68:0,-49.6529,-577.269	0/0:190:187,3:187:6838:3:100:0,-48.0202,-586.535	0/0:183:177,6:177:6490:6:199:0,-37.1661,-547.18	0/0:187:187,0:187:6881:0:0:0,-56.2926,-598.772	0/0:199:197,1:197:7135:1:30:0,-56.96,-619.149	0/0:232:229,3:229:8346:3:100:0,-60.6613,-717.582	1/1:130:0,130:0:0:130:4733:-412.493,-39.1339,0	1/1:134:0,134:0:0:134:4932:-428.896,-40.338,0	1/1:85:0,85:0:0:85:3126:-272.247,-25.5876,0	1/1:137:4,131:4:134:131:4714:-399.127,-28.7917,0	1/1:243:0,243:0:0:243:8815:-768.274,-73.1503,0	1/1:193:0,193:0:0:193:7061:-614.492,-58.0988,0	1/1:207:1,203:1:33:203:7358:-637.55,-58.4879,0	1/1:166:0,165:0:0:165:5987:-521.112,-49.67,0	1/1:125:0,125:0:0:125:4537:-395.113,-37.6288,0	1/1:108:0,108:0:0:108:3964:-345.083,-32.5112,0	1/1:216:0,216:0:0:216:7908:-688.317,-65.0225,0	1/1:206:2,204:2:68:204:7394:-638.303,-55.6735,0	1/1:203:2,199:2:64:199:7348:-632.405,-54.8353,0	1/1:69:0,69:0:0:69:2521:-219.595,-20.7711,0	MELO3C018436.2	synonymous_variant	LOW
chr01	286948	C	T	3276.25	AB=0;ABP=0;AC=28;AF=0.518519;AN=54;AO=128;CIGAR=1X;DP=225;DPB=225;DPRA=1.22533;EPP=56.2114;EPPR=30.4335;GTI=0;LEN=1;MEANALT=1;MQM=41.9062;MQMR=41.9794;NS=27;NUMALT=1;ODDS=5.46952;PAIRED=0;PAIREDR=0;PAO=0;PQA=0;PQR=0;PRO=0;QA=4725;QR=3623;RO=97;RPL=36;RPP=56.2114;RPPR=30.4335;RPR=92;RUN=1;SAF=0;SAP=280.959;SAR=128;SRF=0;SRP=213.643;SRR=97;TYPE=snp;technology.ILLUMINA=1;	GT:DP:AD:RO:QR:AO:QA:GL	0/0:8:8,0:8:293:0:0:0,-2.40824,-25.8152	0/0:11:11,0:11:402:0:0:0,-3.31133,-35.2752	0/0:8:8,0:8:298:0:0:0,-2.40824,-26.2487	0/0:6:6,0:6:226:0:0:0,-1.80618,-19.9605	0/0:4:4,0:4:152:0:0:0,-1.20412,-13.5216	0/0:1:1,0:1:38:0:0:0,-0.30103,-3.65448	.:.:.:.:.:.:.:.	0/0:12:12,0:12:445:0:0:0,-3.61236,-39.0598	0/0:13:13,0:13:494:0:0:0,-3.91339,-43.1229	0/0:13:13,0:13:491:0:0:0,-3.91339,-42.9181	0/0:2:2,0:2:74:0:0:0,-0.60206,-6.79932	0/0:4:4,0:4:151:0:0:0,-1.20412,-13.4533	0/0:8:8,0:8:300:0:0:0,-2.40824,-26.3872	0/0:7:7,0:7:259:0:0:0,-2.10721,-22.8347	1/1:9:0,9:0:0:9:340:-29.7675,-2.70927,0	1/1:6:0,6:0:0:6:226:-19.9605,-1.80618,0	1/1:11:0,11:0:0:11:399:-35.1463,-3.31133,0	1/1:10:0,10:0:0:10:353:-31.1762,-3.0103,0	1/1:9:0,9:0:0:9:337:-29.579,-2.70927,0	1/1:8:0,8:0:0:8:291:-25.6183,-2.40824,0	1/1:3:0,3:0:0:3:107:-9.68407,-0.90309,0	1/1:5:0,5:0:0:5:183:-16.27,-1.50515,0	1/1:6:0,6:0:0:6:227:-20.032,-1.80618,0	1/1:8:0,8:0:0:8:300:-26.3605,-2.40824,0	1/1:9:0,9:0:0:9:330:-29.0364,-2.70927,0	1/1:19:0,19:0:0:19:703:-61.4645,-5.71957,0	1/1:17:0,17:0:0:17:629:-55.0096,-5.11751,0	1/1:8:0,8:0:0:8:300:-26.3872,-2.40824,0	MELO3C018437.2	5_prime_UTR_variant	MODIFIER	MELO3C018436.2	intron_variant	MODIFIER
chr01	289823	T	A	5774.1	AB=0;ABP=0;AC=28;AF=0.5;AN=56;AO=220;CIGAR=1X;DP=476;DPB=476;DPRA=0.850897;EPP=105.701;EPPR=164.547;GTI=0;LEN=1;MEANALT=1;MQM=41.9;MQMR=41.9922;NS=28;NUMALT=1;ODDS=9.25882;PAIRED=0;PAIREDR=0;PAO=0;PQA=0;PQR=0;PRO=0;QA=8138;QR=9577;RO=256;RPL=59;RPP=105.701;RPPR=164.547;RPR=161;RUN=1;SAF=0;SAP=480.734;SAR=220;SRF=0;SRP=558.907;SRR=256;TYPE=snp;technology.ILLUMINA=1;	GT:DP:AD:RO:QR:AO:QA:GL	0/0:10:10,0:10:371:0:0:0,-3.0103,-32.5499	0/0:12:11,1:11:405:1:37:0,-0.03167,-32.0138	0/0:16:16,0:16:599:0:0:0,-4.81648,-52.3236	0/0:17:17,0:17:631:0:0:0,-5.11751,-55.1504	0/0:23:23,0:23:872:0:0:0,-6.92369,-75.8192	0/0:22:22,0:22:825:0:0:0,-6.62266,-71.9209	0/0:11:11,0:11:418:0:0:0,-3.31133,-36.5448	0/0:28:28,0:28:1051:0:0:0,-8.42884,-91.5162	0/0:20:20,0:20:726:0:0:0,-6.0206,-63.6874	0/0:23:22,1:22:824:1:38:0,-3.26921,-68.2058	0/0:14:14,0:14:531:0:0:0,-4.21442,-46.3449	0/0:27:27,0:27:1013:0:0:0,-8.12781,-88.2504	0/0:10:10,0:10:376:0:0:0,-3.0103,-32.9762	0/0:25:25,0:25:935:0:0:0,-7.52575,-81.5115	1/1:29:0,29:0:0:29:1094:-95.0773,-8.72987,0	1/1:17:0,17:0:0:17:635:-55.382,-5.11751,0	1/1:8:0,8:0:0:8:290:-25.5445,-2.40824,0	1/1:8:0,8:0:0:8:302:-26.5392,-2.40824,0	1/1:28:0,28:0:0:28:998:-87.3871,-8.42884,0	1/1:15:0,15:0:0:15:546:-47.8605,-4.51545,0	1/1:12:0,12:0:0:12:448:-39.1947,-3.61236,0	1/1:10:0,10:0:0:10:366:-32.1805,-3.0103,0	1/1:12:0,12:0:0:12:452:-39.5447,-3.61236,0	1/1:17:0,17:0:0:17:641:-55.79,-5.11751,0	1/1:21:0,21:0:0:21:770:-67.2586,-6.32163,0	1/1:16:0,16:0:0:16:589:-51.5978,-4.81648,0	1/1:23:0,23:0:0:23:864:-75.3139,-6.92369,0	1/1:2:0,2:0:0:2:68:-6.33865,-0.60206,0	MELO3C018437.2	missense_variant	MODERATE	MELO3C018438.2	upstream_gene_variant	MODIFIER	MELO3C018436.2	downstream_gene_variant	MODIFIER
chr01	290755	A	G	7071.97	AB=0;ABP=0;AC=28;AF=0.5;AN=56;AO=331;CIGAR=1X;DP=1105;DPB=1105;DPRA=0.427649;EPP=613.286;EPPR=10.0241;GTI=0;LEN=1;MEANALT=1;MQM=41.8308;MQMR=41.9897;NS=28;NUMALT=1;ODDS=0.736236;PAIRED=0;PAIREDR=0;PAO=0;PQA=0;PQR=0;PRO=0;QA=11813;QR=28740;RO=774;RPL=319;RPP=621.316;RPPR=10.0241;RPR=12;RUN=1;SAF=1;SAP=713.108;SAR=330;SRF=0;SRP=1683.73;SRR=774;TYPE=snp;technology.ILLUMINA=1;	GT:DP:AD:RO:QR:AO:QA:GL	0/0:92:92,0:92:3441:0:0:0,-27.6948,-298.865	0/0:45:45,0:45:1657:0:0:0,-13.5463,-144.456	0/0:42:42,0:42:1560:0:0:0,-12.6433,-135.873	0/0:46:46,0:46:1696:0:0:0,-13.8474,-147.766	0/0:81:81,0:81:2991:0:0:0,-24.3834,-260.357	0/0:72:72,0:72:2703:0:0:0,-21.6742,-234.813	0/0:36:36,0:36:1355:0:0:0,-10.8371,-117.786	0/0:59:59,0:59:2152:0:0:0,-17.7608,-187.731	0/0:41:41,0:41:1518:0:0:0,-12.3422,-132.352	0/0:51:51,0:51:1877:0:0:0,-15.3525,-163.533	0/0:54:54,0:54:2013:0:0:0,-16.2556,-175.012	0/0:37:37,0:37:1363:0:0:0,-11.1381,-118.95	0/0:68:68,0:68:2542:0:0:0,-20.47,-220.887	0/0:50:50,0:50:1872:0:0:0,-15.0515,-162.833	1/1:20:0,20:0:0:20:729:-63.831,-6.0206,0	1/1:31:0,31:0:0:31:1069:-93.7342,-9.33193,0	1/1:63:0,63:0:0:63:2228:-195.407,-18.9649,0	1/1:22:0,22:0:0:22:782:-68.5999,-6.62266,0	1/1:11:0,11:0:0:11:375:-33.2882,-3.31133,0	1/1:19:0,19:0:0:19:682:-59.8161,-5.71957,0	1/1:22:0,22:0:0:22:779:-68.5049,-6.62266,0	1/1:25:0,25:0:0:25:893:-78.1875,-7.52575,0	1/1:17:0,17:0:0:17:597:-52.572,-5.11751,0	1/1:23:0,23:0:0:23:828:-72.6249,-6.92369,0	1/1:22:0,22:0:0:22:802:-70.2155,-6.62266,0	1/1:18:0,18:0:0:18:654:-57.3393,-5.41854,0	1/1:28:0,28:0:0:28:1025:-89.6445,-8.42884,0	1/1:10:0,10:0:0:10:370:-32.4132,-3.0103,0	MELO3C018437.2	3_prime_UTR_variant	MODIFIER	MELO3C018438.2	upstream_gene_variant	MODIFIER	MELO3C018436.2	downstream_gene_variant	MODIFIER
chr01	290771	C	G	6878.49	AB=0;ABP=0;AC=28;AF=0.5;AN=56;AO=316;CIGAR=1X;DP=1103;DPB=1103;DPRA=0.401525;EPP=596.977;EPPR=142.694;GTI=0;LEN=1;MEANALT=1;MQM=41.8418;MQMR=41.9924;NS=28;NUMALT=1;ODDS=1.12083;PAIRED=0;PAIREDR=0;PAO=0;PQA=0;PQR=0;PRO=0;QA=11646;QR=28998;RO=787;RPL=11;RPP=596.977;RPPR=142.694;RPR=305;RUN=1;SAF=0;SAP=689.196;SAR=316;SRF=0;SRP=1711.96;SRR=787;TYPE=snp;technology.ILLUMINA=1;	GT:DP:AD:RO:QR:AO:QA:GL	0/0:79:79,0:79:2874:0:0:0,-23.7814,-250.66	0/0:52:52,0:52:1931:0:0:0,-15.6536,-168.075	0/0:38:38,0:38:1402:0:0:0,-11.4391,-122.161	0/0:32:32,0:32:1196:0:0:0,-9.63296,-104.04	0/0:79:79,0:79:2897:0:0:0,-23.7814,-252.451	0/0:85:85,0:85:3137:0:0:0,-25.5875,-272.868	0/0:43:43,0:43:1590:0:0:0,-12.9443,-138.422	0/0:57:57,0:57:2124:0:0:0,-17.1587,-184.68	0/0:44:44,0:44:1606:0:0:0,-13.2453,-140.131	0/0:67:67,0:67:2447:0:0:0,-20.169,-213.01	0/0:57:57,0:57:2114:0:0:0,-17.1587,-183.904	0/0:44:44,0:44:1633:0:0:0,-13.2453,-142.292	0/0:59:59,0:59:2204:0:0:0,-17.7608,-191.606	0/0:51:51,0:51:1843:0:0:0,-15.3525,-160.863	1/1:23:0,23:0:0:23:859:-74.8777,-6.92369,0	1/1:34:0,34:0:0:34:1257:-109.367,-10.235,0	1/1:15:0,15:0:0:15:553:-48.3611,-4.51545,0	1/1:16:0,16:0:0:16:585:-51.1508,-4.81648,0	1/1:31:0,31:0:0:31:1155:-100.512,-9.33193,0	1/1:27:0,27:0:0:27:1010:-87.9144,-8.12781,0	1/1:24:0,24:0:0:24:885:-77.2309,-7.22472,0	1/1:20:0,20:0:0:20:727:-63.5346,-6.0206,0	1/1:16:0,16:0:0:16:593:-51.8172,-4.81648,0	1/1:28:0,28:0:0:28:1017:-88.7913,-8.42884,0	1/1:26:0,26:0:0:26:950:-82.9154,-7.82678,0	1/1:26:0,26:0:0:26:950:-82.876,-7.82678,0	1/1:18:0,18:0:0:18:670:-58.4802,-5.41854,0	1/1:12:0,12:0:0:12:435:-38.1841,-3.61236,0	MELO3C018437.2	3_prime_UTR_variant	MODIFIER	MELO3C018438.2	upstream_gene_variant	MODIFIER	MELO3C018436.2	downstream_gene_variant	MODIFIER
chr01	294602	T	A	3050.68	AB=0;ABP=0;AC=28;AF=0.5;AN=56;AO=150;CIGAR=1X;DP=467;DPB=467;DPRA=0.473186;EPP=262.95;EPPR=588.923;GTI=0;LEN=1;MEANALT=1;MQM=41.9333;MQMR=41.9873;NS=28;NUMALT=1;ODDS=4.96314;PAIRED=0;PAIREDR=0;PAO=0;PQA=0;PQR=0;PRO=0;QA=5244;QR=10839;RO=316;RPL=143;RPP=270.767;RPPR=588.923;RPR=7;RUN=1;SAF=1;SAP=320.103;SAR=149;SRF=0;SRP=689.196;SRR=316;TYPE=snp;technology.ILLUMINA=1;	GT:DP:AD:RO:QR:AO:QA:GL	0/0:35:35,0:35:1206:0:0:0,-10.536,-106.426	0/0:25:25,0:25:874:0:0:0,-7.52575,-76.9665	0/0:21:21,0:21:726:0:0:0,-6.32163,-64.1867	0/0:6:6,0:6:199:0:0:0,-1.80618,-17.943	0/0:25:25,0:25:867:0:0:0,-7.52575,-76.428	0/0:31:31,0:31:1077:0:0:0,-9.33193,-94.9186	0/0:28:28,0:28:972:0:0:0,-8.42884,-85.7803	0/0:32:32,0:32:1084:0:0:0,-9.63296,-95.8842	0/0:18:18,0:18:599:0:0:0,-5.41854,-53.2597	0/0:16:16,0:16:542:0:0:0,-4.81648,-48.1374	0/0:22:22,0:22:751:0:0:0,-6.62266,-66.5576	0/0:13:13,0:13:443:0:0:0,-3.91339,-39.3701	0/0:22:21,0:21:713:0:0:0,-6.32163,-62.8643	0/0:23:23,0:23:786:0:0:0,-6.92369,-69.3656	1/1:9:0,9:0:0:9:319:-28.1537,-2.70927,0	1/1:8:0,8:0:0:8:291:-25.7263,-2.40824,0	1/1:4:0,4:0:0:4:144:-12.8779,-1.20412,0	1/1:9:0,9:0:0:9:303:-27.0341,-2.70927,0	1/1:18:0,18:0:0:18:613:-54.3943,-5.41854,0	1/1:12:0,12:0:0:12:429:-37.858,-3.61236,0	1/1:19:0,19:0:0:19:669:-58.922,-5.71957,0	1/1:11:0,11:0:0:11:406:-35.6766,-3.31133,0	1/1:12:0,12:0:0:12:404:-35.9915,-3.61236,0	1/1:10:0,10:0:0:10:354:-31.3581,-3.0103,0	1/1:17:0,17:0:0:17:582:-51.5328,-5.11751,0	1/1:14:0,14:0:0:14:476:-42.2281,-4.21442,0	1/1:4:0,4:0:0:4:152:-13.5216,-1.20412,0	1/1:3:0,3:0:0:3:102:-9.30518,-0.90309,0	MELO3C018438.2	synonymous_variant	LOW	MELO3C018437.2	downstream_gene_variant	MODIFIER
chr01	295533	T	A	6136.24	AB=0;ABP=0;AC=28;AF=0.5;AN=56;AO=234;CIGAR=1X;DP=533;DPB=533;DPRA=0.782609;EPP=119.416;EPPR=127.641;GTI=0;LEN=1;MEANALT=1;MQM=41.9402;MQMR=42;NS=28;NUMALT=1;ODDS=11.1044;PAIRED=0;PAIREDR=0;PAO=0;PQA=0;PQR=0;PRO=0;QA=8565;QR=11040;RO=299;RPL=173;RPP=119.416;RPPR=127.641;RPR=61;RUN=1;SAF=0;SAP=511.135;SAR=234;SRF=0;SRP=652.281;SRR=299;TYPE=snp;technology.ILLUMINA=1;	GT:DP:AD:RO:QR:AO:QA:GL	0/0:36:36,0:36:1333:0:0:0,-10.8371,-116.185	0/0:19:19,0:19:694:0:0:0,-5.71957,-60.7588	0/0:17:17,0:17:640:0:0:0,-5.11751,-55.8569	0/0:13:13,0:13:487:0:0:0,-3.91339,-42.622	0/0:26:26,0:26:957:0:0:0,-7.82678,-83.5161	0/0:34:34,0:34:1256:0:0:0,-10.235,-109.514	0/0:40:40,0:40:1469:0:0:0,-12.0412,-128.082	0/0:14:14,0:14:516:0:0:0,-4.21442,-45.1843	0/0:12:12,0:12:448:0:0:0,-3.61236,-39.253	0/0:20:20,0:20:726:0:0:0,-6.0206,-63.5273	0/0:21:21,0:21:773:0:0:0,-6.32163,-67.5307	0/0:11:11,0:11:412:0:0:0,-3.31133,-36.1087	0/0:24:24,0:24:883:0:0:0,-7.22472,-77.1478	0/0:12:12,0:12:446:0:0:0,-3.61236,-39.1152	1/1:31:0,31:0:0:31:1143:-99.6866,-9.33193,0	1/1:19:0,19:0:0:19:706:-61.6711,-5.71957,0	1/1:13:0,13:0:0:13:466:-40.9352,-3.91339,0	1/1:18:0,18:0:0:18:647:-56.7863,-5.41854,0	1/1:21:0,21:0:0:21:746:-65.3798,-6.32163,0	1/1:17:0,17:0:0:17:616:-54.0515,-5.11751,0	1/1:25:0,25:0:0:25:938:-81.7573,-7.52575,0	1/1:14:0,14:0:0:14:525:-45.9098,-4.21442,0	1/1:7:0,7:0:0:7:263:-23.1863,-2.10721,0	1/1:11:0,11:0:0:11:390:-34.2657,-3.31133,0	1/1:25:0,25:0:0:25:930:-81.0846,-7.52575,0	1/1:18:0,18:0:0:18:661:-57.8217,-5.41854,0	1/1:6:0,6:0:0:6:216:-19.1746,-1.80618,0	1/1:9:0,9:0:0:9:318:-28.1468,-2.70927,0	MELO3C018438.2	3_prime_UTR_variant	MODIFIER	MELO3C018437.2	downstream_gene_variant	MODIFIER
chr01	295767	A	G	11532.5	AB=0;ABP=0;AC=28;AF=0.5;AN=56;AO=415;CIGAR=1X;DP=754;DPB=754;DPRA=1.22419;EPP=98.3719;EPPR=222.239;GTI=0;LEN=1;MEANALT=1;MQM=41.9518;MQMR=41.9882;NS=28;NUMALT=1;ODDS=15.0113;PAIRED=0;PAIREDR=0;PAO=0;PQA=0;PQR=0;PRO=0;QA=15364;QR=12701;RO=339;RPL=140;RPP=98.3719;RPPR=222.239;RPR=275;RUN=1;SAF=0;SAP=904.171;SAR=415;SRF=0;SRP=739.139;SRR=339;TYPE=snp;technology.ILLUMINA=1;	GT:DP:AD:RO:QR:AO:QA:GL	0/0:48:48,0:48:1810:0:0:0,-14.4494,-157.264	0/0:28:28,0:28:1037:0:0:0,-8.42884,-90.4312	0/0:32:32,0:32:1190:0:0:0,-9.63296,-103.687	0/0:12:12,0:12:447:0:0:0,-3.61236,-39.1885	0/0:25:25,0:25:934:0:0:0,-7.52575,-81.3496	0/0:31:31,0:31:1167:0:0:0,-9.33193,-101.534	0/0:15:15,0:15:567:0:0:0,-4.51545,-49.5002	0/0:22:22,0:22:834:0:0:0,-6.62266,-72.5906	0/0:16:16,0:16:598:0:0:0,-4.81648,-52.2201	0/0:30:30,0:30:1110:0:0:0,-9.0309,-96.8736	0/0:28:28,0:28:1048:0:0:0,-8.42884,-91.2729	0/0:15:15,0:15:562:0:0:0,-4.51545,-49.0731	0/0:24:24,0:24:907:0:0:0,-7.22472,-78.9476	0/0:13:13,0:13:490:0:0:0,-3.91339,-42.844	1/1:38:0,38:0:0:38:1413:-122.951,-11.4391,0	1/1:37:0,37:0:0:37:1387:-120.698,-11.1381,0	1/1:19:0,19:0:0:19:688:-60.4054,-5.71957,0	1/1:34:0,34:0:0:34:1246:-108.739,-10.235,0	1/1:22:0,22:0:0:22:819:-71.4526,-6.62266,0	1/1:19:0,19:0:0:19:718:-62.5689,-5.71957,0	1/1:26:0,26:0:0:26:929:-81.4858,-7.82678,0	1/1:27:0,27:0:0:27:985:-85.999,-8.12781,0	1/1:40:0,40:0:0:40:1492:-129.81,-12.0412,0	1/1:33:0,33:0:0:33:1245:-108.219,-9.93399,0	1/1:39:0,39:0:0:39:1448:-126.022,-11.7402,0	1/1:24:0,24:0:0:24:885:-77.2687,-7.22472,0	1/1:47:0,47:0:0:47:1759:-152.817,-14.1484,0	1/1:10:0,10:0:0:10:350:-31.0217,-3.0103,0	MELO3C018438.2	3_prime_UTR_variant	MODIFIER	MELO3C018437.2	downstream_gene_variant	MODIFIER
chr01	302653	G	A	18795.6	AB=0;ABP=0;AC=28;AF=0.5;AN=56;AO=657;CIGAR=1X;DP=1501;DPB=1501;DPRA=0.780546;EPP=16.1284;EPPR=3.9402;GTI=0;LEN=1;MEANALT=1.07143;MQM=41.9391;MQMR=41.9929;NS=28;NUMALT=1;ODDS=12.2502;PAIRED=0;PAIREDR=0;PAO=0;PQA=0;PQR=0;PRO=0;QA=24337;QR=31079;RO=843;RPL=359;RPP=15.3087;RPPR=3.75473;RPR=298;RUN=1;SAF=654;SAP=1403.73;SAR=3;SRF=842;SRP=1824.89;SRR=1;TYPE=snp;technology.ILLUMINA=1;	GT:DP:AD:RO:QR:AO:QA:GL	0/0:35:35,0:35:1306:0:0:0,-10.536,-113.661	0/0:49:49,0:49:1782:0:0:0,-14.7505,-155.476	0/0:57:57,0:57:2101:0:0:0,-17.1587,-183.053	0/0:56:56,0:56:2073:0:0:0,-16.8577,-180.435	0/0:16:16,0:16:587:0:0:0,-4.81648,-51.464	0/0:85:85,0:85:3126:0:0:0,-25.5875,-272.077	0/0:20:20,0:20:755:0:0:0,-6.0206,-65.7974	0/0:39:39,0:39:1438:0:0:0,-11.7402,-125.392	0/0:159:159,0:159:5846:0:0:0,-47.8638,-508.624	0/0:159:159,0:159:5829:0:0:0,-47.8638,-507.376	0/0:38:38,0:38:1408:0:0:0,-11.4391,-122.658	0/0:9:9,0:9:325:0:0:0,-2.70927,-28.6646	0/0:58:58,0:58:2150:0:0:0,-17.4597,-187.244	0/0:63:63,0:63:2353:0:0:0,-18.9649,-204.533	1/1:46:0,46:0:0:46:1696:-147.6,-13.8474,0	1/1:46:0,46:0:0:46:1705:-148.543,-13.8474,0	1/1:98:0,98:0:0:98:3611:-314.279,-29.5009,0	1/1:76:0,76:0:0:76:2840:-246.644,-22.8783,0	1/1:13:0,13:0:0:13:474:-41.578,-3.91339,0	1/1:17:0,17:0:0:17:628:-54.9964,-5.11751,0	1/1:33:0,33:0:0:33:1225:-106.65,-9.93399,0	1/1:36:0,36:0:0:36:1344:-116.887,-10.8371,0	1/1:126:0,125:0:0:125:4600:-399.726,-37.6288,0	1/1:64:0,64:0:0:64:2386:-207.209,-19.2659,0	1/1:20:0,20:0:0:20:752:-65.5434,-6.0206,0	1/1:23:0,23:0:0:23:864:-75.3048,-6.92369,0	1/1:47:0,47:0:0:47:1738:-151.317,-14.1484,0	1/1:13:0,13:0:0:13:474:-41.5387,-3.91339,0	MELO3C018439.2	missense_variant	MODERATE
chr01	328364	G	A	102694	AB=0;ABP=0;AC=28;AF=0.5;AN=56;AO=3734;CIGAR=1X;DP=8411;DPB=8411;DPRA=1.13631;EPP=2255.33;EPPR=2695.78;GTI=0;LEN=1;MEANALT=1.90909;MQM=41.8913;MQMR=41.9671;NS=28;NUMALT=1;ODDS=93.9796;PAIRED=0;PAIREDR=0;PAO=0;PQA=0;PQR=0;PRO=0;QA=137554;QR=167284;RO=4614;RPL=829;RPP=2509.32;RPPR=3169.78;RPR=2905;RUN=1;SAF=54;SAP=7649.03;SAR=3680;SRF=101;SRP=9164.11;SRR=4513;TYPE=snp;technology.ILLUMINA=1;	GT:DP:AD:RO:QR:AO:QA:GL	0/0:440:438,2:438:15915:2:64:0,-126.454,-1380.94	0/0:289:288,1:288:10342:1:25:0,-84.5111,-900.183	0/0:366:363,0:363:13275:0:0:0,-109.274,-1155.63	0/0:258:255,3:255:9277:3:110:0,-67.7303,-798.351	0/0:412:408,1:408:14766:1:34:0,-120.118,-1283.3	0/0:311:307,2:307:11040:2:66:0,-87.1542,-957.186	0/0:261:261,0:261:9500:0:0:0,-78.5688,-827.734	0/0:419:417,2:417:15114:2:65:0,-120.045,-1311.74	0/0:241:237,0:237:8642:0:0:0,-71.3441,-752.497	0/0:210:210,0:210:7617:0:0:0,-63.2163,-663.806	0/0:554:550,1:550:20005:1:31:0,-163.113,-1739.68	0/0:184:184,0:184:6652:0:0:0,-55.3895,-580.027	0/0:313:309,2:309:11284:2:67:0,-87.6941,-975.958	0/0:366:365,0:365:13128:0:0:0,-109.876,-1145.49	1/1:335:2,332:2:76:332:12195:-1053.14,-93.9389,0	1/1:270:0,263:0:0:263:9711:-843.982,-79.1709,0	1/1:275:0,275:0:0:275:10197:-885.254,-82.7833,0	1/1:221:2,219:2:66:219:8055:-694.031,-60.3554,0	1/1:300:3,295:3:100:295:10876:-936.572,-80.8606,0	1/1:363:1,358:1:33:358:13216:-1144.76,-105.147,0	1/1:239:1,230:1:34:230:8377:-726.572,-66.5345,0	1/1:230:0,226:0:0:226:8226:-715.828,-68.0328,0	1/1:203:0,203:0:0:203:7523:-653.579,-61.1091,0	1/1:325:6,312:6:201:312:11566:-986.582,-78.0057,0	1/1:286:1,284:1:27:284:10463:-906.532,-83.4082,0	1/1:336:5,326:5:158:326:11972:-1026.9,-85.6374,0	1/1:242:1,237:1:32:237:8793:-760.624,-68.805,0	1/1:162:0,160:0:0:160:5922:-513.619,-48.1648,0	MELO3C018441.2	3_prime_UTR_variant	MODIFIER	MELO3C018442.2	upstream_gene_variant	MODIFIER
chr01	341649	G	A	2033.08	AB=0;ABP=0;AC=24;AF=0.5;AN=48;AO=81;CIGAR=1X;DP=212;DPB=212;DPRA=0.618321;EPP=12.6881;EPPR=16.9508;GTI=0;LEN=1;MEANALT=1;MQM=41.9506;MQMR=42;NS=24;NUMALT=1;ODDS=3.50974;PAIRED=0;PAIREDR=0;PAO=0;PQA=0;PQR=0;PRO=0;QA=3024;QR=4858;RO=131;RPL=31;RPP=12.6881;RPPR=16.9508;RPR=50;RUN=1;SAF=0;SAP=178.9;SAR=81;SRF=0;SRP=287.473;SRR=131;TYPE=snp;technology.ILLUMINA=1;	GT:DP:AD:RO:QR:AO:QA:GL	0/0:10:10,0:10:376:0:0:0,-3.0103,-32.9661	0/0:11:11,0:11:395:0:0:0,-3.31133,-34.758	0/0:7:7,0:7:262:0:0:0,-2.10721,-23.0976	.:.:.:.:.:.:.:.	0/0:17:17,0:17:636:0:0:0,-5.11751,-55.5548	0/0:8:8,0:8:295:0:0:0,-2.40824,-26.0168	0/0:11:11,0:11:415:0:0:0,-3.31133,-36.3325	0/0:18:18,0:18:658:0:0:0,-5.41854,-57.6213	.:.:.:.:.:.:.:.	0/0:9:9,0:9:325:0:0:0,-2.70927,-28.633	0/0:15:15,0:15:560:0:0:0,-4.51545,-48.9773	0/0:16:16,0:16:594:0:0:0,-4.81648,-51.9316	0/0:7:7,0:7:266:0:0:0,-2.10721,-23.3887	0/0:2:2,0:2:76:0:0:0,-0.60206,-6.94351	1/1:10:0,10:0:0:10:378:-33.0568,-3.0103,0	1/1:1:0,1:0:0:1:36:-3.45449,-0.30103,0	.:.:.:.:.:.:.:.	1/1:1:0,1:0:0:1:38:-3.65448,-0.30103,0	1/1:17:0,17:0:0:17:626:-54.7327,-5.11751,0	1/1:6:0,6:0:0:6:225:-19.8929,-1.80618,0	.:.:.:.:.:.:.:.	1/1:2:0,2:0:0:2:76:-6.94351,-0.60206,0	1/1:4:0,4:0:0:4:150:-13.3812,-1.20412,0	1/1:7:0,7:0:0:7:259:-22.8787,-2.10721,0	1/1:14:0,14:0:0:14:532:-46.4119,-4.21442,0	1/1:9:0,9:0:0:9:329:-28.929,-2.70927,0	1/1:3:0,3:0:0:3:109:-9.85365,-0.90309,0	1/1:7:0,7:0:0:7:266:-23.3887,-2.10721,0	MELO3C018443.2	synonymous_variant	LOW	MELO3C018444.2	upstream_gene_variant	MODIFIER
chr01	344574	A	C	3548.63	AB=0;ABP=0;AC=28;AF=0.5;AN=56;AO=135;CIGAR=1X;DP=327;DPB=327;DPRA=0.703125;EPP=51.6674;EPPR=22.9607;GTI=0;LEN=1;MEANALT=1;MQM=41.9259;MQMR=41.9896;NS=28;NUMALT=1;ODDS=8.48615;PAIRED=0;PAIREDR=0;PAO=0;PQA=0;PQR=0;PRO=0;QA=5065;QR=7207;RO=192;RPL=38;RPP=59.0021;RPPR=31.2847;RPR=97;RUN=1;SAF=2;SAP=279.045;SAR=133;SRF=4;SRP=385.913;SRR=188;TYPE=snp;technology.ILLUMINA=1;	GT:DP:AD:RO:QR:AO:QA:GL	0/0:3:3,0:3:114:0:0:0,-0.90309,-10.2325	0/0:14:14,0:14:530:0:0:0,-4.21442,-46.2742	0/0:11:11,0:11:414:0:0:0,-3.31133,-36.2554	0/0:18:18,0:18:681:0:0:0,-5.41854,-59.3637	0/0:9:9,0:9:340:0:0:0,-2.70927,-29.8284	0/0:17:17,0:17:642:0:0:0,-5.11751,-56.004	0/0:17:17,0:17:644:0:0:0,-5.11751,-56.1415	0/0:7:7,0:7:265:0:0:0,-2.10721,-23.3212	0/0:21:21,0:21:772:0:0:0,-6.32163,-67.551	0/0:8:8,0:8:302:0:0:0,-2.40824,-26.5392	0/0:9:9,0:9:329:0:0:0,-2.70927,-28.9071	0/0:22:22,0:22:833:0:0:0,-6.62266,-72.513	0/0:18:18,0:18:679:0:0:0,-5.41854,-59.2129	0/0:18:18,0:18:662:0:0:0,-5.41854,-57.873	1/1:3:0,3:0:0:3:113:-10.1012,-0.90309,0	1/1:6:0,6:0:0:6:222:-19.6599,-1.80618,0	1/1:11:0,11:0:0:11:397:-34.8686,-3.31133,0	1/1:23:0,23:0:0:23:870:-75.7353,-6.92369,0	1/1:26:0,26:0:0:26:983:-85.4956,-7.82678,0	1/1:4:0,4:0:0:4:145:-12.978,-1.20412,0	1/1:23:0,23:0:0:23:870:-75.6648,-6.92369,0	1/1:5:0,5:0:0:5:189:-16.7427,-1.50515,0	1/1:6:0,6:0:0:6:228:-20.0996,-1.80618,0	1/1:2:0,2:0:0:2:76:-6.94351,-0.60206,0	1/1:7:0,7:0:0:7:266:-23.3887,-2.10721,0	1/1:4:0,4:0:0:4:148:-13.2271,-1.20412,0	1/1:11:0,11:0:0:11:411:-36.0106,-3.31133,0	1/1:4:0,4:0:0:4:147:-13.0842,-1.20412,0	MELO3C018444.2	synonymous_variant	LOW	MELO3C018443.2	downstream_gene_variant	MODIFIER	MELO3C018445.2	downstream_gene_variant	MODIFIER
chr01	352259	C	A	3597.08	AB=0;ABP=0;AC=26;AF=0.481481;AN=54;AO=151;CIGAR=1X;DP=333;DPB=333;DPRA=0.915385;EPP=97.3615;EPPR=126.389;GTI=0;LEN=1;MEANALT=1.07692;MQM=41.9603;MQMR=42;NS=27;NUMALT=1;ODDS=10.6932;PAIRED=0;PAIREDR=0;PAO=0;PQA=0;PQR=0;PRO=0;QA=5262;QR=6150;RO=176;RPL=35;RPP=97.3615;RPPR=126.389;RPR=116;RUN=1;SAF=151;SAP=330.903;SAR=0;SRF=176;SRP=385.189;SRR=0;TYPE=snp;technology.ILLUMINA=1;	GT:DP:AD:RO:QR:AO:QA:GL	0/0:13:13,0:13:453:0:0:0,-3.91339,-40.1166	0/0:8:8,0:8:280:0:0:0,-2.40824,-24.9181	0/0:11:11,0:11:382:0:0:0,-3.31133,-33.9215	0/0:20:20,0:20:683:0:0:0,-6.0206,-60.5209	0/0:19:19,0:19:656:0:0:0,-5.71957,-58.0103	0/0:18:18,0:18:642:0:0:0,-5.41854,-56.5265	0/0:13:13,0:13:449:0:0:0,-3.91339,-39.8336	0/0:10:6,0:6:202:0:0:0,-1.80618,-17.8557	0/0:13:13,0:13:480:0:0:0,-3.91339,-42.0969	0/0:11:11,0:11:399:0:0:0,-3.31133,-35.1608	0/0:11:10,0:10:332:0:0:0,-3.0103,-29.3019	0/0:19:19,0:19:663:0:0:0,-5.71957,-58.4847	0/0:6:6,0:6:216:0:0:0,-1.80618,-19.2142	0/0:8:8,0:8:278:0:0:0,-2.40824,-24.7749	1/1:5:0,5:0:0:5:177:-15.8514,-1.50515,0	1/1:17:0,17:0:0:17:591:-52.1769,-5.11751,0	1/1:3:0,3:0:0:3:101:-9.2594,-0.90309,0	.:.:.:.:.:.:.:.	1/1:16:0,16:0:0:16:544:-48.2357,-4.81648,0	1/1:8:0,7:0:0:7:245:-21.4908,-2.10721,0	1/1:7:0,7:0:0:7:248:-22.0416,-2.10721,0	1/1:10:0,10:0:0:10:349:-30.9742,-3.0103,0	1/1:5:0,5:0:0:5:174:-15.6202,-1.50515,0	1/1:8:0,8:0:0:8:276:-24.6129,-2.40824,0	1/1:22:0,22:0:0:22:763:-67.3995,-6.62266,0	1/1:15:1,14:1:35:14:485:-39.5638,-1.09444,0	1/1:24:0,24:0:0:24:841:-74.0359,-7.22472,0	1/1:13:0,13:0:0:13:468:-41.1333,-3.91339,0	MELO3C018446.2	3_prime_UTR_variant	MODIFIER	MELO3C018445.2	upstream_gene_variant	MODIFIER
chr01	371279	T	A	11438.7	AB=0;ABP=0;AC=28;AF=0.5;AN=56;AO=406;CIGAR=1X;DP=831;DPB=831;DPRA=0.955294;EPP=52.3017;EPPR=23.3852;GTI=0;LEN=1;MEANALT=1;MQM=41.9458;MQMR=42;NS=28;NUMALT=1;ODDS=15.0877;PAIRED=0;PAIREDR=0;PAO=0;PQA=0;PQR=0;PRO=0;QA=15106;QR=15753;RO=423;RPL=251;RPP=52.3017;RPPR=23.3852;RPR=155;RUN=1;SAF=406;SAP=884.628;SAR=0;SRF=423;SRP=921.543;SRR=0;TYPE=snp;technology.ILLUMINA=1;	GT:DP:AD:RO:QR:AO:QA:GL	1/1:9:0,9:0:0:9:333:-29.199,-2.70927,0	1/1:17:0,17:0:0:17:638:-55.7107,-5.11751,0	1/1:31:0,31:0:0:31:1136:-99.0653,-9.33193,0	1/1:30:0,30:0:0:30:1110:-96.8032,-9.0309,0	1/1:50:0,50:0:0:50:1861:-161.954,-15.0515,0	1/1:39:0,39:0:0:39:1440:-125.49,-11.7402,0	1/1:30:0,30:0:0:30:1128:-98.2251,-9.0309,0	1/1:13:0,13:0:0:13:480:-42.052,-3.91339,0	1/1:46:0,46:0:0:46:1706:-148.413,-13.8474,0	1/1:29:0,29:0:0:29:1080:-94.1728,-8.72987,0	1/1:26:0,26:0:0:26:967:-84.334,-7.82678,0	1/1:19:0,19:0:0:19:714:-62.2892,-5.71957,0	1/1:35:0,35:0:0:35:1323:-115,-10.5361,0	1/1:32:0,32:0:0:32:1190:-103.64,-9.63296,0	0/0:8:8,0:8:304:0:0:0,-2.40824,-26.6777	0/0:12:12,0:12:439:0:0:0,-3.61236,-38.561	0/0:12:12,0:12:452:0:0:0,-3.61236,-39.5619	0/0:38:38,0:38:1424:0:0:0,-11.4391,-123.829	0/0:50:50,0:50:1885:0:0:0,-15.0515,-163.757	0/0:19:19,0:19:710:0:0:0,-5.71957,-61.914	0/0:34:34,0:34:1251:0:0:0,-10.235,-109.069	0/0:25:25,0:25:934:0:0:0,-7.52575,-81.4706	0/0:27:27,0:27:1017:0:0:0,-8.12781,-88.4872	0/0:33:33,0:33:1235:0:0:0,-9.93399,-107.472	0/0:55:53,0:53:1935:0:0:0,-15.9546,-168.204	0/0:41:41,0:41:1525:0:0:0,-12.3422,-132.853	0/0:35:35,0:35:1297:0:0:0,-10.536,-112.953	0/0:36:36,0:36:1345:0:0:0,-10.8371,-117.042	MELO3C018448.2	missense_variant	MODERATE	MELO3C018449.2	downstream_gene_variant	MODIFIER
chr01	375167	T	C	504.032	AB=0;ABP=0;AC=22;AF=0.44;AN=50;AO=46;CIGAR=1X;DP=275;DPB=275;DPRA=0.255657;EPP=102.898;EPPR=425.177;GTI=3;LEN=1;MEANALT=1;MQM=41.8696;MQMR=41.9738;NS=25;NUMALT=1;ODDS=0.34635;PAIRED=0;PAIREDR=0;PAO=0;PQA=0;PQR=0;PRO=0;QA=1528;QR=8493;RO=229;RPL=0;RPP=102.898;RPPR=425.177;RPR=46;RUN=1;SAF=46;SAP=102.898;SAR=0;SRF=229;SRP=500.277;SRR=0;TYPE=snp;technology.ILLUMINA=1;	GT:DP:AD:RO:QR:AO:QA:GL	.:.:.:.:.:.:.:.	1/1:2:0,2:0:0:2:60:-5.63828,-0.60206,0	1/1:4:0,4:0:0:4:134:-12.1507,-1.20412,0	1/1:1:0,1:0:0:1:34:-3.33613,-0.30103,0	1/1:2:0,2:0:0:2:66:-6.1722,-0.60206,0	.:.:.:.:.:.:.:.	1/1:9:0,9:0:0:9:296:-26.5237,-2.70927,0	1/1:4:0,4:0:0:4:131:-11.9325,-1.20412,0	1/1:2:0,2:0:0:2:72:-6.64108,-0.60206,0	1/1:7:0,7:0:0:7:234:-21.0288,-2.10721,0	1/1:1:0,1:0:0:1:32:-3.15863,-0.30103,0	.:.:.:.:.:.:.:.	1/1:3:0,3:0:0:3:99:-9.09374,-0.90309,0	1/1:11:0,11:0:0:11:370:-32.9606,-3.31133,0	0/0:15:15,0:15:557:0:0:0,-4.51545,-48.7154	0/0:2:2,0:2:76:0:0:0,-0.60206,-6.94351	0/0:33:33,0:33:1199:0:0:0,-9.93399,-104.917	0/0:31:31,0:31:1148:0:0:0,-9.33193,-100.125	0/0:14:14,0:14:525:0:0:0,-4.21442,-45.9113	0/0:2:2,0:2:76:0:0:0,-0.60206,-6.94351	0/0:9:9,0:9:337:0:0:0,-2.70927,-29.5969	0/0:7:7,0:7:260:0:0:0,-2.10721,-22.9148	0/0:16:16,0:16:604:0:0:0,-4.81648,-52.6408	0/0:52:52,0:52:1916:0:0:0,-15.6536,-167.037	0/0:12:12,0:12:455:0:0:0,-3.61236,-39.7149	0/0:15:15,0:15:550:0:0:0,-4.51545,-48.2438	0/0:10:10,0:10:380:0:0:0,-3.0103,-33.2558	0/0:11:11,0:11:410:0:0:0,-3.31133,-35.9599	MELO3C018449.2	synonymous_variant	LOW	MELO3C018448.2	upstream_gene_variant	MODIFIER
chr01	396037	A	G	1814.79	AB=0;ABP=0;AC=24;AF=0.521739;AN=46;AO=74;CIGAR=1X;DP=116;DPB=116;DPRA=1.61508;EPP=3.47981;EPPR=3.83753;GTI=0;LEN=1;MEANALT=1;MQM=41.8919;MQMR=42;NS=23;NUMALT=1;ODDS=5.09716;PAIRED=0;PAIREDR=0;PAO=0;PQA=0;PQR=0;PRO=0;QA=2685;QR=1592;RO=42;RPL=35;RPP=3.47981;RPPR=3.83753;RPR=39;RUN=1;SAF=74;SAP=163.699;SAR=0;SRF=42;SRP=94.2121;SRR=0;TYPE=snp;technology.ILLUMINA=1;	GT:DP:AD:RO:QR:AO:QA:GL	1/1:2:0,2:0:0:2:65:-6.04557,-0.60206,0	1/1:8:0,8:0:0:8:285:-25.3074,-2.40824,0	1/1:4:0,4:0:0:4:145:-13.0111,-1.20412,0	.:.:.:.:.:.:.:.	1/1:9:0,9:0:0:9:328:-28.8827,-2.70927,0	1/1:8:0,8:0:0:8:265:-23.546,-2.40824,0	1/1:4:0,4:0:0:4:148:-13.2271,-1.20412,0	1/1:3:0,3:0:0:3:114:-10.2325,-0.90309,0	1/1:10:0,10:0:0:10:379:-33.1367,-3.0103,0	1/1:6:0,6:0:0:6:223:-19.6662,-1.80618,0	1/1:5:0,5:0:0:5:181:-16.0827,-1.50515,0	.:.:.:.:.:.:.:.	1/1:6:0,6:0:0:6:212:-18.9324,-1.80618,0	1/1:9:0,9:0:0:9:340:-29.8284,-2.70927,0	0/0:7:7,0:7:264:0:0:0,-2.10721,-23.2499	0/0:2:2,0:2:76:0:0:0,-0.60206,-6.94351	.:.:.:.:.:.:.:.	0/0:2:2,0:2:76:0:0:0,-0.60206,-6.94351	0/0:9:9,0:9:342:0:0:0,-2.70927,-29.9667	0/0:3:3,0:3:114:0:0:0,-0.90309,-10.2325	.:.:.:.:.:.:.:.	0/0:4:4,0:4:151:0:0:0,-1.20412,-13.4533	0/0:3:3,0:3:114:0:0:0,-0.90309,-10.2325	0/0:3:3,0:3:114:0:0:0,-0.90309,-10.2325	0/0:2:2,0:2:75:0:0:0,-0.60206,-6.87341	0/0:6:6,0:6:228:0:0:0,-1.80618,-20.0996	0/0:1:1,0:1:38:0:0:0,-0.30103,-3.65448	.:.:.:.:.:.:.:.	MELO3C018450.2	intron_variant	MODIFIER
chr01	409323	A	C	1811.26	AB=0;ABP=0;AC=24;AF=0.48;AN=50;AO=77;CIGAR=1X;DP=145;DPB=145;DPRA=1.22672;EPP=55.1538;EPPR=35.7101;GTI=0;LEN=1;MEANALT=1;MQM=41.974;MQMR=42;NS=25;NUMALT=1;ODDS=6.24378;PAIRED=0;PAIREDR=0;PAO=0;PQA=0;PQR=0;PRO=0;QA=2781;QR=2562;RO=68;RPL=64;RPP=76.3609;RPPR=44.396;RPR=13;RUN=1;SAF=4;SAP=137.275;SAR=73;SRF=2;SRP=133.81;SRR=66;TYPE=snp;technology.ILLUMINA=1;	GT:DP:AD:RO:QR:AO:QA:GL	.:.:.:.:.:.:.:.	1/1:2:0,2:0:0:2:76:-6.94351,-0.60206,0	1/1:4:0,4:0:0:4:147:-13.1461,-1.20412,0	1/1:5:0,5:0:0:5:189:-16.7427,-1.50515,0	1/1:17:0,17:0:0:17:611:-53.699,-5.11751,0	1/1:5:0,5:0:0:5:186:-16.5177,-1.50515,0	1/1:3:0,3:0:0:3:113:-10.1637,-0.90309,0	1/1:6:0,6:0:0:6:209:-18.6914,-1.80618,0	1/1:6:0,6:0:0:6:216:-19.2217,-1.80618,0	1/1:6:0,6:0:0:6:213:-19.0047,-1.80618,0	1/1:8:0,8:0:0:8:295:-26.0168,-2.40824,0	.:.:.:.:.:.:.:.	1/1:5:0,5:0:0:5:174:-15.6366,-1.50515,0	1/1:10:0,10:0:0:10:352:-31.2179,-3.0103,0	0/0:3:3,0:3:114:0:0:0,-0.90309,-10.2325	0/0:3:3,0:3:114:0:0:0,-0.90309,-10.2325	0/0:1:1,0:1:38:0:0:0,-0.30103,-3.65448	0/0:12:12,0:12:456:0:0:0,-3.61236,-39.8338	0/0:5:5,0:5:190:0:0:0,-1.50515,-16.8106	0/0:7:7,0:7:266:0:0:0,-2.10721,-23.3887	0/0:4:4,0:4:152:0:0:0,-1.20412,-13.5216	0/0:2:2,0:2:72:0:0:0,-0.60206,-6.64108	0/0:4:4,0:4:143:0:0:0,-1.20412,-12.8041	0/0:7:7,0:7:266:0:0:0,-2.10721,-23.3887	0/0:9:9,0:9:341:0:0:0,-2.70927,-29.8995	.:.:.:.:.:.:.:.	0/0:7:7,0:7:258:0:0:0,-2.10721,-22.8065	0/0:4:4,0:4:152:0:0:0,-1.20412,-13.5216	MELO3C018452.2	3_prime_UTR_variant	MODIFIER	MELO3C028582.2	upstream_gene_variant	MODIFIER	MELO3C018451.2	downstream_gene_variant	MODIFIER	MELO3C018453.2	downstream_gene_variant	MODIFIER
chr01	409598	T	A	2024.47	AB=0;ABP=0;AC=28;AF=0.5;AN=56;AO=98;CIGAR=1X;DP=206;DPB=206;DPRA=0.907407;EPP=198.797;EPPR=158.713;GTI=0;LEN=1;MEANALT=1;MQM=41.9592;MQMR=41.963;NS=28;NUMALT=1;ODDS=5.18192;PAIRED=0;PAIREDR=0;PAO=0;PQA=0;PQR=0;PRO=0;QA=3639;QR=4026;RO=108;RPL=96;RPP=198.797;RPPR=158.713;RPR=2;RUN=1;SAF=0;SAP=215.815;SAR=98;SRF=0;SRP=237.529;SRR=108;TYPE=snp;technology.ILLUMINA=1;	GT:DP:AD:RO:QR:AO:QA:GL	1/1:17:0,17:0:0:17:624:-54.5986,-5.11751,0	1/1:3:0,3:0:0:3:114:-10.2325,-0.90309,0	1/1:8:0,8:0:0:8:303:-26.5583,-2.40824,0	1/1:3:0,3:0:0:3:104:-9.41923,-0.90309,0	1/1:11:0,11:0:0:11:416:-36.4068,-3.31133,0	1/1:1:0,1:0:0:1:38:-3.65448,-0.30103,0	1/1:2:0,2:0:0:2:76:-6.94351,-0.60206,0	1/1:3:0,3:0:0:3:114:-10.2325,-0.90309,0	1/1:7:0,7:0:0:7:258:-22.8065,-2.10721,0	1/1:6:0,6:0:0:6:219:-19.3886,-1.80618,0	1/1:6:0,6:0:0:6:226:-19.9163,-1.80618,0	1/1:11:0,11:0:0:11:408:-35.7725,-3.31133,0	1/1:8:0,8:0:0:8:301:-26.4719,-2.40824,0	1/1:12:0,12:0:0:12:438:-38.443,-3.61236,0	0/0:6:6,0:6:223:0:0:0,-1.80618,-19.7503	0/0:6:6,0:6:228:0:0:0,-1.80618,-20.0996	0/0:5:5,0:5:179:0:0:0,-1.50515,-15.9573	0/0:6:6,0:6:225:0:0:0,-1.80618,-19.8929	0/0:4:4,0:4:137:0:0:0,-1.20412,-12.3929	0/0:13:13,0:13:493:0:0:0,-3.91339,-43.0559	0/0:15:15,0:15:550:0:0:0,-4.51545,-48.0961	0/0:14:14,0:14:531:0:0:0,-4.21442,-46.2843	0/0:1:1,0:1:38:0:0:0,-0.30103,-3.65448	0/0:8:8,0:8:304:0:0:0,-2.40824,-26.6777	0/0:7:7,0:7:256:0:0:0,-2.10721,-22.612	0/0:7:7,0:7:260:0:0:0,-2.10721,-22.95	0/0:11:11,0:11:412:0:0:0,-3.31133,-36.1174	0/0:5:5,0:5:190:0:0:0,-1.50515,-16.8106	MELO3C028582.2	splice_region_variant&intron_variant	LOW	MELO3C018452.2	3_prime_UTR_variant	MODIFIER	MELO3C018451.2	downstream_gene_variant	MODIFIER	MELO3C018453.2	downstream_gene_variant	MODIFIER
chr01	416182	C	T	14325	AB=0;ABP=0;AC=28;AF=0.5;AN=56;AO=513;CIGAR=1X;DP=833;DPB=833;DPRA=1.61129;EPP=46.19;EPPR=23.6018;GTI=0;LEN=1;MEANALT=1.07143;MQM=41.9415;MQMR=41.9687;NS=28;NUMALT=1;ODDS=8.07236;PAIRED=0;PAIREDR=0;PAO=0;PQA=0;PQR=0;PRO=0;QA=18886;QR=11625;RO=319;RPL=206;RPP=46.19;RPPR=23.6018;RPR=307;RUN=1;SAF=513;SAP=1116.98;SAR=0;SRF=319;SRP=695.71;SRR=0;TYPE=snp;technology.ILLUMINA=1;	GT:DP:AD:RO:QR:AO:QA:GL	1/1:29:0,29:0:0:29:1042:-91.1105,-8.72987,0	1/1:50:0,50:0:0:50:1863:-161.985,-15.0515,0	1/1:25:0,25:0:0:25:932:-81.2817,-7.52575,0	1/1:37:0,37:0:0:37:1338:-116.653,-11.1381,0	1/1:40:0,40:0:0:40:1508:-131.099,-12.0412,0	1/1:34:0,34:0:0:34:1272:-110.721,-10.235,0	1/1:25:0,25:0:0:25:907:-79.2613,-7.52575,0	1/1:38:0,38:0:0:38:1371:-119.798,-11.4391,0	1/1:45:0,45:0:0:45:1636:-142.712,-13.5464,0	1/1:34:0,34:0:0:34:1260:-109.8,-10.235,0	1/1:39:0,39:0:0:39:1442:-125.522,-11.7402,0	1/1:38:0,37:0:0:37:1337:-116.668,-11.1381,0	1/1:42:0,42:0:0:42:1563:-136.037,-12.6433,0	1/1:38:0,38:0:0:38:1415:-123.21,-11.4391,0	0/0:15:15,0:15:556:0:0:0,-4.51545,-48.6512	0/0:12:12,0:12:437:0:0:0,-3.61236,-38.4364	0/0:17:17,0:17:634:0:0:0,-5.11751,-55.4138	0/0:35:35,0:35:1262:0:0:0,-10.536,-110.504	0/0:27:27,0:27:960:0:0:0,-8.12781,-84.2684	0/0:20:20,0:20:729:0:0:0,-6.0206,-63.9165	0/0:33:33,0:33:1219:0:0:0,-9.93399,-106.303	0/0:22:22,0:22:772:0:0:0,-6.62266,-67.9483	0/0:28:28,0:28:1029:0:0:0,-8.42884,-89.8585	0/0:9:9,0:9:327:0:0:0,-2.70927,-28.8785	0/0:33:33,0:33:1204:0:0:0,-9.93399,-105.248	0/0:35:35,0:35:1273:0:0:0,-10.536,-111.153	0/0:25:25,0:25:921:0:0:0,-7.52575,-80.4191	0/0:8:8,0:8:302:0:0:0,-2.40824,-26.543	MELO3C018453.2	5_prime_UTR_variant	MODIFIER	MELO3C018454.2	downstream_gene_variant	MODIFIER
chr01	416245	A	C	13545.1	AB=0;ABP=0;AC=28;AF=0.5;AN=56;AO=481;CIGAR=1X;DP=798;DPB=798;DPRA=1.51735;EPP=11.3576;EPPR=106.645;GTI=0;LEN=1;MEANALT=1;MQM=41.9501;MQMR=41.9811;NS=28;NUMALT=1;ODDS=9.8157;PAIRED=0;PAIREDR=0;PAO=0;PQA=0;PQR=0;PRO=0;QA=17763;QR=11871;RO=317;RPL=262;RPP=11.3576;RPPR=106.645;RPR=219;RUN=1;SAF=481;SAP=1047.49;SAR=0;SRF=317;SRP=691.367;SRR=0;TYPE=snp;technology.ILLUMINA=1;	GT:DP:AD:RO:QR:AO:QA:GL	1/1:8:0,8:0:0:8:284:-25.0866,-2.40824,0	1/1:41:0,41:0:0:41:1517:-132.113,-12.3422,0	1/1:21:0,21:0:0:21:774:-67.672,-6.32163,0	1/1:56:0,56:0:0:56:2030:-177.293,-16.8577,0	1/1:28:0,28:0:0:28:1020:-89.1964,-8.42884,0	1/1:33:0,33:0:0:33:1205:-105.331,-9.93399,0	1/1:33:0,33:0:0:33:1251:-108.7,-9.93399,0	1/1:19:0,19:0:0:19:692:-60.6007,-5.71957,0	1/1:27:0,27:0:0:27:1017:-88.5032,-8.12781,0	1/1:45:0,45:0:0:45:1655:-144.248,-13.5464,0	1/1:34:0,34:0:0:34:1276:-110.994,-10.235,0	1/1:42:0,42:0:0:42:1562:-135.966,-12.6433,0	1/1:37:0,37:0:0:37:1376:-119.837,-11.1381,0	1/1:57:0,57:0:0:57:2104:-183.117,-17.1587,0	0/0:20:20,0:20:760:0:0:0,-6.0206,-66.1461	0/0:21:21,0:21:794:0:0:0,-6.32163,-69.1471	0/0:14:14,0:14:532:0:0:0,-4.21442,-46.4119	0/0:22:22,0:22:830:0:0:0,-6.62266,-72.3027	0/0:29:29,0:29:1100:0:0:0,-8.72987,-95.614	0/0:31:31,0:31:1148:0:0:0,-9.33193,-100.138	0/0:17:17,0:17:629:0:0:0,-5.11751,-54.9471	0/0:30:30,0:30:1091:0:0:0,-9.0309,-95.3369	0/0:14:14,0:14:528:0:0:0,-4.21442,-46.1332	0/0:15:15,0:15:543:0:0:0,-4.51545,-47.5849	0/0:48:48,0:48:1812:0:0:0,-14.4494,-157.217	0/0:24:24,0:24:909:0:0:0,-7.22472,-79.0982	0/0:23:23,0:23:853:0:0:0,-6.92369,-74.4527	0/0:9:9,0:9:342:0:0:0,-2.70927,-29.9667	MELO3C018453.2	5_prime_UTR_variant	MODIFIER	MELO3C018454.2	downstream_gene_variant	MODIFIER
chr01	418754	A	G	8913.16	AB=0;ABP=0;AC=28;AF=0.5;AN=56;AO=328;CIGAR=1X;DP=658;DPB=658;DPRA=1;EPP=12.5701;EPPR=70.3391;GTI=0;LEN=1;MEANALT=1.07143;MQM=41.9512;MQMR=41.9878;NS=28;NUMALT=1;ODDS=10.6976;PAIRED=0;PAIREDR=0;PAO=0;PQA=0;PQR=0;PRO=0;QA=11769;QR=12263;RO=329;RPL=145;RPP=12.5701;RPPR=70.3391;RPR=183;RUN=1;SAF=328;SAP=715.253;SAR=0;SRF=329;SRP=717.425;SRR=0;TYPE=snp;technology.ILLUMINA=1;	GT:DP:AD:RO:QR:AO:QA:GL	1/1:2:0,2:0:0:2:65:-6.08281,-0.60206,0	1/1:3:0,3:0:0:3:103:-9.38694,-0.90309,0	1/1:23:0,23:0:0:23:861:-75.0222,-6.92369,0	1/1:24:0,23:0:0:23:820:-71.7432,-6.92369,0	1/1:31:0,31:0:0:31:1104:-96.92,-9.33193,0	1/1:31:0,31:0:0:31:1115:-97.5642,-9.33193,0	1/1:45:0,45:0:0:45:1583:-139.014,-13.5464,0	1/1:22:0,22:0:0:22:797:-69.8297,-6.62266,0	1/1:14:0,14:0:0:14:503:-44.2707,-4.21442,0	1/1:21:0,21:0:0:21:774:-67.7045,-6.32163,0	1/1:9:0,9:0:0:9:314:-27.896,-2.70927,0	1/1:24:0,24:0:0:24:879:-76.9203,-7.22472,0	1/1:23:0,23:0:0:23:820:-71.981,-6.92369,0	1/1:57:0,57:0:0:57:2031:-177.739,-17.1587,0	0/0:15:15,0:15:563:0:0:0,-4.51545,-49.2212	0/0:15:15,0:15:546:0:0:0,-4.51545,-47.7895	0/0:5:5,0:5:185:0:0:0,-1.50515,-16.4371	0/0:9:9,0:9:342:0:0:0,-2.70927,-29.9667	0/0:29:29,0:29:1076:0:0:0,-8.72987,-93.7718	0/0:26:26,0:26:981:0:0:0,-7.82678,-85.3987	0/0:42:42,0:42:1583:0:0:0,-12.6433,-137.581	0/0:60:60,0:60:2220:0:0:0,-18.0618,-193.131	0/0:6:6,0:6:221:0:0:0,-1.80618,-19.5938	0/0:9:9,0:9:341:0:0:0,-2.70927,-29.8995	0/0:33:33,0:33:1221:0:0:0,-9.93399,-106.388	0/0:13:13,0:13:483:0:0:0,-3.91339,-42.3276	0/0:48:48,0:48:1788:0:0:0,-14.4494,-155.614	0/0:19:19,0:19:713:0:0:0,-5.71957,-62.2014	MELO3C018453.2	upstream_gene_variant	MODIFIER	MELO3C018454.2	intron_variant	MODIFIER
chr01	419729	A	G	4860.48	AB=0;ABP=0;AC=26;AF=0.481481;AN=54;AO=222;CIGAR=1X;DP=848;DPB=848;DPRA=0.54878;EPP=319.928;EPPR=56.3467;GTI=2;LEN=1;MEANALT=1;MQM=41.8018;MQMR=41.9904;NS=27;NUMALT=1;ODDS=0.38316;PAIRED=0;PAIREDR=0;PAO=0;PQA=0;PQR=0;PRO=0;QA=8128;QR=23098;RO=626;RPL=201;RPP=319.928;RPPR=56.3467;RPR=21;RUN=1;SAF=222;SAP=485.077;SAR=0;SRF=626;SRP=1362.35;SRR=0;TYPE=snp;technology.ILLUMINA=1;	GT:DP:AD:RO:QR:AO:QA:GL	.:.:.:.:.:.:.:.	1/1:1:0,1:0:0:1:38:-3.65448,-0.30103,0	1/1:6:0,6:0:0:6:225:-19.8856,-1.80618,0	1/1:22:0,22:0:0:22:812:-70.8596,-6.62266,0	1/1:20:0,20:0:0:20:734:-64.1586,-6.0206,0	1/1:26:0,26:0:0:26:963:-83.9321,-7.82678,0	1/1:19:0,19:0:0:19:699:-61.0167,-5.71957,0	1/1:2:0,2:0:0:2:65:-5.95307,-0.60206,0	1/1:9:0,9:0:0:9:341:-29.8385,-2.70927,0	1/1:17:0,17:0:0:17:637:-55.6488,-5.11751,0	1/1:4:0,4:0:0:4:143:-12.7897,-1.20412,0	1/1:33:0,33:0:0:33:1205:-105.087,-9.93399,0	1/1:15:0,15:0:0:15:545:-47.8227,-4.51545,0	1/1:44:0,44:0:0:44:1570:-137.057,-13.2453,0	0/0:9:9,0:9:331:0:0:0,-2.70927,-29.0848	0/0:9:9,0:9:336:0:0:0,-2.70927,-29.5413	0/0:7:7,0:7:251:0:0:0,-2.10721,-22.2309	0/0:11:11,0:11:407:0:0:0,-3.31133,-35.6648	0/0:58:58,0:58:2137:0:0:0,-17.4597,-186.019	0/0:68:68,0:68:2494:0:0:0,-20.47,-217.3	0/0:121:121,0:121:4480:0:0:0,-36.4246,-389.547	0/0:101:101,0:101:3741:0:0:0,-30.404,-325.291	0/0:3:3,0:3:106:0:0:0,-0.90309,-9.63829	0/0:13:13,0:13:464:0:0:0,-3.91339,-40.7889	0/0:52:52,0:52:1933:0:0:0,-15.6536,-168.137	0/0:36:36,0:36:1349:0:0:0,-10.8371,-117.417	0/0:97:93,4:93:3404:4:151:0,-15.7466,-282.832	0/0:45:45,0:45:1665:0:0:0,-13.5463,-144.977	MELO3C018453.2	upstream_gene_variant	MODIFIER	MELO3C018454.2	intron_variant	MODIFIER
chr01	419753	G	A	1945.11	AB=0;ABP=0;AC=28;AF=0.5;AN=56;AO=97;CIGAR=1X;DP=542;DPB=542;DPRA=0.402883;EPP=70.7289;EPPR=481.071;GTI=5;LEN=1;MEANALT=1;MQM=41.5876;MQMR=41.991;NS=28;NUMALT=1;ODDS=0.536432;PAIRED=0;PAIREDR=0;PAO=0;PQA=0;PQR=0;PRO=0;QA=3545;QR=16701;RO=445;RPL=21;RPP=70.7289;RPPR=481.071;RPR=76;RUN=1;SAF=97;SAP=213.643;SAR=0;SRF=445;SRP=969.316;SRR=0;TYPE=snp;technology.ILLUMINA=1;	GT:DP:AD:RO:QR:AO:QA:GL	1/1:1:0,1:0:0:1:25:-2.48652,-0.30103,0	1/1:2:0,2:0:0:2:72:-6.64108,-0.60206,0	1/1:7:0,7:0:0:7:262:-23.1188,-2.10721,0	1/1:2:0,2:0:0:2:76:-6.87996,-0.60206,0	1/1:9:0,9:0:0:9:330:-28.9916,-2.70927,0	1/1:18:0,18:0:0:18:669:-58.4724,-5.41854,0	1/1:16:0,16:0:0:16:589:-51.4955,-4.81648,0	1/1:2:0,2:0:0:2:66:-6.07092,-0.60206,0	1/1:1:0,1:0:0:1:29:-2.86684,-0.30103,0	1/1:3:0,3:0:0:3:114:-10.2325,-0.90309,0	1/1:1:0,1:0:0:1:38:-3.65448,-0.30103,0	1/1:10:0,10:0:0:10:362:-31.8847,-3.0103,0	1/1:8:0,8:0:0:8:302:-26.4782,-2.40824,0	1/1:16:0,16:0:0:16:573:-50.0213,-4.81648,0	0/0:8:8,0:8:299:0:0:0,-2.40824,-26.3073	0/0:10:10,0:10:364:0:0:0,-3.0103,-32.0151	0/0:2:2,0:2:68:0:0:0,-0.60206,-6.28247	0/0:10:10,0:10:375:0:0:0,-3.0103,-32.8863	0/0:44:44,0:44:1654:0:0:0,-13.2453,-143.747	0/0:43:43,0:43:1603:0:0:0,-12.9443,-139.367	0/0:80:80,0:80:3012:0:0:0,-24.0824,-261.432	0/0:73:73,0:73:2729:0:0:0,-21.9752,-237.104	0/0:4:4,0:4:151:0:0:0,-1.20412,-13.4533	0/0:5:5,0:5:190:0:0:0,-1.50515,-16.8106	0/0:39:39,0:39:1473:0:0:0,-11.7402,-128.023	0/0:32:32,0:32:1205:0:0:0,-9.63296,-104.84	0/0:76:75,1:75:2825:1:38:0,-19.2238,-241.55	0/0:20:20,0:20:753:0:0:0,-6.0206,-65.6451	MELO3C018453.2	upstream_gene_variant	MODIFIER	MELO3C018454.2	intron_variant	MODIFIER
chr01	421111	A	G	1869.65	AB=0;ABP=0;AC=26;AF=0.5;AN=52;AO=104;CIGAR=1X;DP=273;DPB=273;DPRA=0.615385;EPP=211.806;EPPR=3.33152;GTI=0;LEN=1;MEANALT=1;MQM=41.8654;MQMR=41.9408;NS=26;NUMALT=1;ODDS=0.629134;PAIRED=0;PAIREDR=0;PAO=0;PQA=0;PQR=0;PRO=0;QA=3478;QR=6072;RO=169;RPL=2;RPP=211.806;RPPR=3.6399;RPR=102;RUN=1;SAF=104;SAP=228.843;SAR=0;SRF=168;SRP=361.355;SRR=1;TYPE=snp;technology.ILLUMINA=1;	GT:DP:AD:RO:QR:AO:QA:GL	1/1:1:0,1:0:0:1:34:-3.33613,-0.30103,0	1/1:2:0,2:0:0:2:65:-6.08281,-0.60206,0	1/1:3:0,3:0:0:3:101:-9.2594,-0.90309,0	1/1:8:0,8:0:0:8:286:-25.3559,-2.40824,0	.:.:.:.:.:.:.:.	1/1:14:0,14:0:0:14:479:-42.5246,-4.21442,0	1/1:8:0,8:0:0:8:266:-23.8515,-2.40824,0	1/1:10:0,10:0:0:10:338:-30.1994,-3.0103,0	1/1:4:0,4:0:0:4:134:-12.1795,-1.20412,0	1/1:9:0,9:0:0:9:299:-26.7187,-2.70927,0	1/1:9:0,9:0:0:9:298:-26.6927,-2.70927,0	1/1:17:0,17:0:0:17:557:-49.651,-5.11751,0	1/1:13:0,13:0:0:13:428:-38.1378,-3.91339,0	1/1:6:0,6:0:0:6:193:-17.4154,-1.80618,0	0/0:5:5,0:5:169:0:0:0,-1.50515,-15.2656	0/0:3:3,0:3:114:0:0:0,-0.90309,-10.2325	0/0:8:8,0:8:290:0:0:0,-2.40824,-25.5491	0/0:1:1,0:1:38:0:0:0,-0.30103,-3.65448	0/0:14:14,0:14:500:0:0:0,-4.21442,-43.9851	0/0:8:8,0:8:290:0:0:0,-2.40824,-25.6589	0/0:19:19,0:19:698:0:0:0,-5.71957,-61.1218	0/0:28:28,0:28:994:0:0:0,-8.42884,-87.2166	.:.:.:.:.:.:.:.	0/0:6:6,0:6:217:0:0:0,-1.80618,-19.2332	0/0:13:13,0:13:479:0:0:0,-3.91339,-41.978	0/0:6:6,0:6:216:0:0:0,-1.80618,-19.2242	0/0:45:45,0:45:1599:0:0:0,-13.5463,-140.235	0/0:13:13,0:13:468:0:0:0,-3.91339,-41.23	MELO3C018453.2	upstream_gene_variant	MODIFIER	MELO3C018454.2	intron_variant	MODIFIER
chr01	421227	T	C	15739.5	AB=0;ABP=0;AC=28;AF=0.5;AN=56;AO=581;CIGAR=1X;DP=1678;DPB=1678;DPRA=0.529626;EPP=350.689;EPPR=405.635;GTI=3;LEN=1;MEANALT=1;MQM=41.9518;MQMR=41.9891;NS=28;NUMALT=1;ODDS=2.87977;PAIRED=0;PAIREDR=0;PAO=0;PQA=0;PQR=0;PRO=0;QA=21628;QR=41177;RO=1097;RPL=138;RPP=350.689;RPPR=405.635;RPR=443;RUN=1;SAF=581;SAP=1264.64;SAR=0;SRF=1097;SRP=2385.12;SRR=0;TYPE=snp;technology.ILLUMINA=1;	GT:DP:AD:RO:QR:AO:QA:GL	1/1:5:0,5:0:0:5:188:-16.671,-1.50515,0	1/1:5:0,5:0:0:5:190:-16.8106,-1.50515,0	1/1:38:0,38:0:0:38:1391:-121.296,-11.4391,0	1/1:61:0,61:0:0:61:2251:-195.901,-18.3628,0	1/1:42:0,42:0:0:42:1562:-135.94,-12.6433,0	1/1:77:0,77:0:0:77:2864:-248.929,-23.1793,0	1/1:82:0,82:0:0:82:3070:-266.675,-24.6845,0	1/1:40:0,40:0:0:40:1475:-128.554,-12.0412,0	1/1:27:0,27:0:0:27:999:-87.1484,-8.12781,0	1/1:38:0,38:0:0:38:1431:-124.404,-11.4391,0	1/1:10:0,10:0:0:10:379:-33.1886,-3.0103,0	1/1:69:0,69:0:0:69:2564:-222.924,-20.7711,0	1/1:29:0,29:0:0:29:1085:-94.3281,-8.72987,0	1/1:58:0,58:0:0:58:2179:-189.28,-17.4597,0	0/0:38:38,0:38:1436:0:0:0,-11.4391,-124.774	0/0:29:29,0:29:1092:0:0:0,-8.72987,-95.035	0/0:29:29,0:29:1087:0:0:0,-8.72987,-94.5714	0/0:22:22,0:22:816:0:0:0,-6.62266,-71.1839	0/0:95:95,0:95:3529:0:0:0,-28.5978,-306.843	0/0:119:119,0:119:4466:0:0:0,-35.8226,-387.527	0/0:168:168,0:168:6330:0:0:0,-50.573,-548.996	0/0:197:197,0:197:7412:0:0:0,-59.3029,-643.002	0/0:18:18,0:18:675:0:0:0,-5.41854,-58.9121	0/0:17:17,0:17:638:0:0:0,-5.11751,-55.7022	0/0:115:115,0:115:4305:0:0:0,-34.6184,-373.885	0/0:55:55,0:55:2067:0:0:0,-16.5566,-179.615	0/0:152:152,0:152:5702:0:0:0,-45.7566,-494.975	0/0:43:43,0:43:1622:0:0:0,-12.9443,-140.947	MELO3C018454.2	synonymous_variant	LOW	MELO3C018453.2	upstream_gene_variant	MODIFIER	MELO3C018455.2	downstream_gene_variant	MODIFIER
chr01	426494	T	C	136055	AB=0;ABP=0;AC=28;AF=0.5;AN=56;AO=4856;CIGAR=1X;DP=9502;DPB=9502;DPRA=1.27426;EPP=178.247;EPPR=5.71457;GTI=0;LEN=1;MEANALT=1.31579;MQM=41.9279;MQMR=41.9836;NS=28;NUMALT=1;ODDS=74.5875;PAIRED=0;PAIREDR=0;PAO=0;PQA=0;PQR=0;PRO=0;QA=175793;QR=169103;RO=4638;RPL=2743;RPP=180.493;RPPR=6.00673;RPR=2113;RUN=1;SAF=4850;SAP=10495.6;SAR=6;SRF=4618;SRP=9901.33;SRR=20;TYPE=snp;technology.ILLUMINA=1;	GT:DP:AD:RO:QR:AO:QA:GL	0/0:155:155,0:155:5560:0:0:0,-46.6596,-486.022	0/0:126:126,0:126:4566:0:0:0,-37.9298,-398.58	0/0:350:347,2:347:12579:2:67:0,-99.1362,-1090.39	0/0:381:378,3:378:13863:3:101:0,-105.433,-1197.62	0/0:345:344,1:344:12526:1:32:0,-100.697,-1088.29	0/0:297:297,0:297:10886:0:0:0,-89.4059,-947.739	0/0:473:473,0:473:17207:0:0:0,-142.387,-1498.98	0/0:437:436,1:436:15894:1:29:0,-128.671,-1381.71	0/0:351:351,0:351:12871:0:0:0,-105.662,-1120.68	0/0:391:391,0:391:14364:0:0:0,-117.703,-1250.06	0/0:198:198,0:198:7300:0:0:0,-59.6039,-635.113	0/0:228:228,0:228:8378:0:0:0,-68.6348,-729.375	0/0:356:356,0:356:12916:0:0:0,-107.167,-1126.36	0/0:493:492,1:492:18010:1:34:0,-145.072,-1565.02	1/1:82:1,81:1:34:81:2947:-253.809,-21.3483,0	1/1:93:2,91:2:64:91:3289:-280.998,-22.0017,0	1/1:397:2,395:2:65:395:14334:-1242.87,-113.426,0	1/1:342:0,342:0:0:342:12244:-1069.24,-102.952,0	1/1:472:7,465:7:226:465:16838:-1447.84,-121.75,0	1/1:417:7,409:7:231:409:14859:-1273.93,-104.709,0	1/1:612:12,598:12:396:598:21519:-1842.71,-148.581,0	1/1:599:3,595:3:104:595:21528:-1866.75,-170.876,0	1/1:372:6,366:6:196:366:13322:-1143.12,-94.3509,0	1/1:125:3,122:3:101:122:4442:-377.49,-28.3693,0	1/1:455:13,441:13:436:441:15981:-1353.86,-98.1117,0	1/1:230:0,230:0:0:230:8334:-726.291,-69.2369,0	1/1:488:9,477:9:296:477:17390:-1487.61,-120.12,0	1/1:237:1,236:1:34:236:8503:-738.759,-68.008,0	MELO3C018455.2	synonymous_variant	LOW	MELO3C018454.2	upstream_gene_variant	MODIFIER	MELO3C018456.2	downstream_gene_variant	MODIFIER
chr01	429356	T	A	22098.4	AB=0;ABP=0;AC=28;AF=0.5;AN=56;AO=852;CIGAR=1X;DP=1480;DPB=1480;DPRA=1.36794;EPP=1027.47;EPPR=837.94;GTI=0;LEN=1;MEANALT=1.06667;MQM=41.9343;MQMR=41.9872;NS=28;NUMALT=1;ODDS=13.6511;PAIRED=0;PAIREDR=0;PAO=0;PQA=0;PQR=0;PRO=0;QA=31583;QR=23389;RO=627;RPL=109;RPP=1027.47;RPPR=837.94;RPR=743;RUN=1;SAF=852;SAP=1853.1;SAR=0;SRF=627;SRP=1364.52;SRR=0;TYPE=snp;technology.ILLUMINA=1;	GT:DP:AD:RO:QR:AO:QA:GL	1/1:143:0,143:0:0:143:5308:-461.179,-43.0473,0	1/1:81:0,81:0:0:81:3001:-260.974,-24.3834,0	1/1:58:0,58:0:0:58:2118:-184.306,-17.4597,0	1/1:64:0,64:0:0:64:2349:-204.526,-19.2659,0	1/1:64:0,64:0:0:64:2385:-207.441,-19.2659,0	1/1:45:0,45:0:0:45:1664:-144.671,-13.5464,0	1/1:35:0,35:0:0:35:1322:-114.884,-10.5361,0	1/1:59:0,59:0:0:59:2185:-190.151,-17.7608,0	1/1:61:0,61:0:0:61:2265:-197.032,-18.3628,0	1/1:69:0,69:0:0:69:2551:-221.872,-20.7711,0	1/1:44:0,44:0:0:44:1637:-142.431,-13.2453,0	1/1:19:0,19:0:0:19:709:-61.8134,-5.71957,0	1/1:58:0,57:0:0:57:2135:-185.067,-17.1587,0	1/1:52:0,52:0:0:52:1916:-166.87,-15.6536,0	0/0:54:54,0:54:1973:0:0:0,-16.2556,-172.051	0/0:51:51,0:51:1871:0:0:0,-15.3525,-163.003	0/0:33:33,0:33:1243:0:0:0,-9.93399,-108.135	0/0:39:39,0:39:1464:0:0:0,-11.7402,-127.294	0/0:40:40,0:40:1469:0:0:0,-12.0412,-128.209	0/0:66:66,0:66:2462:0:0:0,-19.868,-214.02	0/0:56:56,0:56:2085:0:0:0,-16.8577,-181.27	0/0:47:47,0:47:1753:0:0:0,-14.1484,-152.578	0/0:54:53,1:53:1985:1:38:0,-12.6011,-168.984	0/0:33:33,0:33:1243:0:0:0,-9.93399,-108.112	0/0:47:47,0:47:1772:0:0:0,-14.1484,-153.969	0/0:35:35,0:35:1316:0:0:0,-10.536,-114.474	0/0:56:56,0:56:2113:0:0:0,-16.8577,-183.534	0/0:17:17,0:17:640:0:0:0,-5.11751,-55.8569	MELO3C018456.2	3_prime_UTR_variant	MODIFIER	MELO3C018455.2	upstream_gene_variant	MODIFIER	MELO3C018457.2	upstream_gene_variant	MODIFIER
chr01	430361	G	A	799.304	AB=0;ABP=0;AC=18;AF=0.5625;AN=32;AO=35;CIGAR=1X;DP=53;DPB=53;DPRA=1.51235;EPP=13.4954;EPPR=4.9405;GTI=0;LEN=1;MEANALT=1;MQM=41.9429;MQMR=42;NS=16;NUMALT=1;ODDS=2.29557;PAIRED=0;PAIREDR=0;PAO=0;PQA=0;PQR=0;PRO=0;QA=1303;QR=655;RO=18;RPL=11;RPP=13.4954;RPPR=4.9405;RPR=24;RUN=1;SAF=35;SAP=79.0118;SAR=0;SRF=18;SRP=42.0968;SRR=0;TYPE=snp;technology.ILLUMINA=1;	GT:DP:AD:RO:QR:AO:QA:GL	.:.:.:.:.:.:.:.	1/1:7:0,7:0:0:7:257:-22.7291,-2.10721,0	1/1:2:0,2:0:0:2:76:-6.94351,-0.60206,0	1/1:12:0,12:0:0:12:444:-38.9477,-3.61236,0	1/1:4:0,4:0:0:4:152:-13.5216,-1.20412,0	1/1:1:0,1:0:0:1:38:-3.65448,-0.30103,0	1/1:3:0,3:0:0:3:110:-9.93542,-0.90309,0	.:.:.:.:.:.:.:.	1/1:1:0,1:0:0:1:36:-3.5027,-0.30103,0	1/1:2:0,2:0:0:2:76:-6.87996,-0.60206,0	.:.:.:.:.:.:.:.	.:.:.:.:.:.:.:.	1/1:3:0,3:0:0:3:114:-10.2325,-0.90309,0	.:.:.:.:.:.:.:.	0/0:6:6,0:6:213:0:0:0,-1.80618,-18.9205	0/0:4:4,0:4:152:0:0:0,-1.20412,-13.5216	.:.:.:.:.:.:.:.	0/0:1:1,0:1:38:0:0:0,-0.30103,-3.65448	.:.:.:.:.:.:.:.	0/0:2:2,0:2:76:0:0:0,-0.60206,-6.94351	0/0:2:2,0:2:67:0:0:0,-0.60206,-6.25543	.:.:.:.:.:.:.:.	.:.:.:.:.:.:.:.	0/0:2:2,0:2:71:0:0:0,-0.60206,-6.55786	0/0:1:1,0:1:38:0:0:0,-0.30103,-3.65448	.:.:.:.:.:.:.:.	.:.:.:.:.:.:.:.	.:.:.:.:.:.:.:.	MELO3C018456.2	3_prime_UTR_variant	MODIFIER	MELO3C018455.2	upstream_gene_variant	MODIFIER	MELO3C018457.2	upstream_gene_variant	MODIFIER
chr01	433950	C	T	45082.6	AB=0;ABP=0;AC=28;AF=0.5;AN=56;AO=1572;CIGAR=1X;DP=3159;DPB=3159;DPRA=1.00214;EPP=77.3597;EPPR=308.806;GTI=0;LEN=1;MEANALT=1.06667;MQM=41.9338;MQMR=41.9937;NS=28;NUMALT=1;ODDS=47.2675;PAIRED=0;PAIREDR=0;PAO=0;PQA=0;PQR=0;PRO=0;QA=57787;QR=58809;RO=1582;RPL=910;RPP=87.9685;RPPR=308.806;RPR=662;RUN=1;SAF=1564;SAP=3347.43;SAR=8;SRF=1582;SRP=3438.28;SRR=0;TYPE=snp;technology.ILLUMINA=1;	GT:DP:AD:RO:QR:AO:QA:GL	1/1:89:0,89:0:0:89:3333:-289.508,-26.7917,0	1/1:177:1,176:1:33:176:6495:-561.61,-50.0338,0	1/1:97:0,97:0:0:97:3562:-310.251,-29.1999,0	1/1:122:0,122:0:0:122:4490:-390.86,-36.7257,0	1/1:102:0,102:0:0:102:3759:-327.307,-30.7051,0	1/1:105:2,103:2:68:103:3777:-322.522,-25.2695,0	1/1:99:0,99:0:0:99:3672:-319.131,-29.802,0	1/1:76:0,76:0:0:76:2771:-241.666,-22.8783,0	1/1:113:0,113:0:0:113:4164:-362.341,-34.0164,0	1/1:116:0,116:0:0:116:4205:-366.871,-34.9195,0	1/1:96:0,96:0:0:96:3499:-304.929,-28.8989,0	1/1:73:0,73:0:0:73:2663:-232.129,-21.9752,0	1/1:177:0,177:0:0:177:6511:-566.402,-53.2823,0	1/1:134:0,132:0:0:132:4848:-421.714,-39.736,0	0/0:161:161,0:161:5985:0:0:0,-48.4658,-520.189	0/0:125:125,0:125:4691:0:0:0,-37.6287,-407.165	0/0:97:97,0:97:3601:0:0:0,-29.1999,-313.227	0/0:93:91,0:91:3388:0:0:0,-27.3937,-294.095	0/0:122:122,0:122:4561:0:0:0,-36.7257,-396.058	0/0:111:111,0:111:4104:0:0:0,-33.4143,-357.065	0/0:118:117,1:117:4331:1:38:0,-31.8671,-373.008	0/0:129:128,0:128:4727:0:0:0,-38.5318,-411.046	0/0:141:141,0:141:5245:0:0:0,-42.4452,-455.847	0/0:88:88,0:88:3267:0:0:0,-26.4906,-284.222	0/0:112:112,0:112:4195:0:0:0,-33.7154,-364.205	0/0:129:129,0:129:4752:0:0:0,-38.8329,-413.656	0/0:105:105,0:105:3937:0:0:0,-31.6081,-341.923	0/0:52:52,0:52:1924:0:0:0,-15.6536,-167.574	MELO3C018456.2	synonymous_variant	LOW	MELO3C018457.2	upstream_gene_variant	MODIFIER
chr01	439531	C	T	3456.89	AB=0;ABP=0;AC=28;AF=0.538462;AN=52;AO=121;CIGAR=1X;DP=219;DPB=219;DPRA=1.05831;EPP=14.2266;EPPR=20.3821;GTI=0;LEN=1;MEANALT=1;MQM=41.9339;MQMR=41.9796;NS=26;NUMALT=1;ODDS=10.695;PAIRED=0;PAIREDR=0;PAO=0;PQA=0;PQR=0;PRO=0;QA=4516;QR=3650;RO=98;RPL=74;RPP=16.093;RPPR=45.908;RPR=47;RUN=1;SAF=98;SAP=103.957;SAR=23;SRF=80;SRP=88.1852;SRR=18;TYPE=snp;technology.ILLUMINA=1;	GT:DP:AD:RO:QR:AO:QA:GL	1/1:17:0,17:0:0:17:630:-55.0749,-5.11751,0	1/1:8:0,8:0:0:8:298:-26.2487,-2.40824,0	1/1:4:0,4:0:0:4:151:-13.4533,-1.20412,0	1/1:10:0,10:0:0:10:379:-33.1886,-3.0103,0	1/1:6:0,6:0:0:6:222:-19.5632,-1.80618,0	1/1:12:0,12:0:0:12:454:-39.6998,-3.61236,0	1/1:15:0,15:0:0:15:560:-48.9307,-4.51545,0	1/1:6:0,6:0:0:6:227:-20.032,-1.80618,0	1/1:6:0,6:0:0:6:216:-19.1232,-1.80618,0	1/1:10:0,10:0:0:10:368:-32.2864,-3.0103,0	1/1:8:0,8:0:0:8:299:-26.2822,-2.40824,0	1/1:3:0,3:0:0:3:114:-10.2325,-0.90309,0	1/1:6:0,6:0:0:6:227:-20.032,-1.80618,0	1/1:10:0,10:0:0:10:371:-32.489,-3.0103,0	0/0:5:5,0:5:190:0:0:0,-1.50515,-16.8106	0/0:10:10,0:10:372:0:0:0,-3.0103,-32.6764	0/0:4:4,0:4:149:0:0:0,-1.20412,-13.3056	0/0:9:9,0:9:341:0:0:0,-2.70927,-29.8995	0/0:7:7,0:7:260:0:0:0,-2.10721,-22.95	0/0:8:8,0:8:295:0:0:0,-2.40824,-26.0269	0/0:9:9,0:9:333:0:0:0,-2.70927,-29.3169	0/0:6:6,0:6:228:0:0:0,-1.80618,-20.0383	.:.:.:.:.:.:.:.	0/0:15:15,0:15:551:0:0:0,-4.51545,-48.274	0/0:6:6,0:6:228:0:0:0,-1.80618,-20.0996	0/0:9:9,0:9:336:0:0:0,-2.70927,-29.5296	0/0:10:10,0:10:367:0:0:0,-3.0103,-32.3233	.:.:.:.:.:.:.:.	MELO3C018457.2	intron_variant	MODIFIER	MELO3C018458.2	intron_variant	MODIFIER
chr01	441832	A	G	29189.9	AB=0;ABP=0;AC=28;AF=0.5;AN=56;AO=1042;CIGAR=1X;DP=2086;DPB=2086;DPRA=0.928297;EPP=47.4317;EPPR=145.107;GTI=0;LEN=1;MEANALT=1.05556;MQM=41.9309;MQMR=41.9962;NS=28;NUMALT=1;ODDS=31.5609;PAIRED=0;PAIREDR=0;PAO=0;PQA=0;PQR=0;PRO=0;QA=37885;QR=38261;RO=1041;RPL=448;RPP=47.4317;RPPR=145.107;RPR=594;RUN=1;SAF=1042;SAP=2265.68;SAR=0;SRF=1041;SRP=2263.51;SRR=0;TYPE=snp;technology.ILLUMINA=1;	GT:DP:AD:RO:QR:AO:QA:GL	1/1:31:0,31:0:0:31:1157:-100.819,-9.33193,0	1/1:61:0,61:0:0:61:2221:-193.78,-18.3628,0	1/1:67:0,67:0:0:67:2424:-211.525,-20.169,0	1/1:58:0,58:0:0:58:2116:-184.528,-17.4597,0	1/1:76:0,76:0:0:76:2778:-242.141,-22.8783,0	1/1:100:0,100:0:0:100:3651:-317.988,-30.103,0	1/1:112:0,112:0:0:112:4010:-350.645,-33.7154,0	1/1:64:0,64:0:0:64:2358:-205.446,-19.2659,0	1/1:100:1,99:1:38:99:3599:-309.816,-26.4485,0	1/1:82:0,82:0:0:82:3043:-264.56,-24.6845,0	1/1:77:0,77:0:0:77:2770:-241.447,-23.1793,0	1/1:40:0,40:0:0:40:1482:-129.15,-12.0412,0	1/1:68:0,68:0:0:68:2443:-213.166,-20.47,0	1/1:100:0,100:0:0:100:3605:-314.484,-30.103,0	0/0:47:47,0:47:1738:0:0:0,-14.1484,-151.505	0/0:42:42,0:42:1553:0:0:0,-12.6433,-135.317	0/0:58:58,0:58:2138:0:0:0,-17.4597,-186.209	0/0:47:47,0:47:1670:0:0:0,-14.1484,-146.218	0/0:68:65,3:65:2412:3:100:0,-11.2924,-200.72	0/0:78:76,2:76:2776:2:66:0,-17.3081,-235.817	0/0:67:66,1:66:2438:1:34:0,-16.8329,-208.951	0/0:56:54,1:54:1964:1:28:0,-14.0471,-168.689	0/0:85:85,0:85:3111:0:0:0,-25.5875,-270.981	0/0:165:163,0:163:5985:0:0:0,-49.0679,-520.455	0/0:93:93,0:93:3457:0:0:0,-27.9958,-300.641	0/0:90:90,0:90:3318:0:0:0,-27.0927,-288.993	0/0:117:117,0:117:4319:0:0:0,-35.2205,-375.722	0/0:37:37,0:37:1344:0:0:0,-11.1381,-117.457	MELO3C018458.2	synonymous_variant	LOW	MELO3C018457.2	3_prime_UTR_variant	MODIFIER
chr01	455181	T	C	44829.8	AB=0;ABP=0;AC=28;AF=0.5;AN=56;AO=1556;CIGAR=1X;DP=2717;DPB=2717;DPRA=1.28771;EPP=9.08931;EPPR=22.0897;GTI=0;LEN=1;MEANALT=1;MQM=41.9306;MQMR=41.9862;NS=28;NUMALT=1;ODDS=15.2986;PAIRED=0;PAIREDR=0;PAO=0;PQA=0;PQR=0;PRO=0;QA=57061;QR=42689;RO=1161;RPL=814;RPP=10.2448;RPPR=23.6309;RPR=742;RUN=1;SAF=19;SAP=3218.8;SAR=1537;SRF=46;SRP=2140.37;SRR=1115;TYPE=snp;technology.ILLUMINA=1;	GT:DP:AD:RO:QR:AO:QA:GL	1/1:89:0,89:0:0:89:3300:-286.854,-26.7917,0	1/1:189:0,189:0:0:189:6815:-593.98,-56.8947,0	1/1:117:0,117:0:0:117:4294:-373.603,-35.2205,0	1/1:91:0,91:0:0:91:3345:-290.781,-27.3937,0	1/1:89:0,89:0:0:89:3235:-281.668,-26.7917,0	1/1:165:0,165:0:0:165:6112:-530.818,-49.67,0	1/1:89:0,89:0:0:89:3258:-283.754,-26.7917,0	1/1:29:0,29:0:0:29:1071:-93.4502,-8.72987,0	1/1:174:0,174:0:0:174:6370:-554.523,-52.3792,0	1/1:123:0,123:0:0:123:4510:-392.757,-37.0267,0	1/1:158:0,158:0:0:158:5815:-505.619,-47.5627,0	1/1:60:0,60:0:0:60:2182:-190.106,-18.0618,0	1/1:69:0,69:0:0:69:2528:-220.24,-20.7711,0	1/1:113:0,113:0:0:113:4192:-364.259,-34.0164,0	0/0:130:130,0:130:4702:0:0:0,-39.1339,-409.948	0/0:87:87,0:87:3137:0:0:0,-26.1896,-274.042	0/0:108:108,0:108:3944:0:0:0,-32.5112,-343.495	0/0:97:97,0:97:3544:0:0:0,-29.1999,-308.492	0/0:48:48,0:48:1763:0:0:0,-14.4494,-153.774	0/0:84:84,0:84:3103:0:0:0,-25.2865,-270.024	0/0:41:41,0:41:1516:0:0:0,-12.3422,-132.108	0/0:66:66,0:66:2429:0:0:0,-19.868,-211.537	0/0:132:132,0:132:4884:0:0:0,-39.736,-424.755	0/0:87:87,0:87:3225:0:0:0,-26.1896,-280.4	0/0:103:103,0:103:3831:0:0:0,-31.0061,-332.873	0/0:69:68,1:68:2527:1:34:0,-17.4349,-216.264	0/0:83:83,0:83:3096:0:0:0,-24.9855,-269.165	0/0:27:27,0:27:988:0:0:0,-8.12781,-86.3297	MELO3C018460.2	synonymous_variant	LOW	MELO3C018461.2	upstream_gene_variant	MODIFIER
chr01	456884	G	A	15009.7	AB=0;ABP=0;AC=28;AF=0.5;AN=56;AO=659;CIGAR=1X;DP=1058;DPB=1058;DPRA=1.65163;EPP=1416.69;EPPR=852.143;GTI=0;LEN=1;MEANALT=1;MQM=41.9393;MQMR=41.9599;NS=28;NUMALT=1;ODDS=8.63103;PAIRED=0;PAIREDR=0;PAO=0;PQA=0;PQR=0;PRO=0;QA=24574;QR=14918;RO=399;RPL=0;RPP=1434.01;RPPR=869.428;RPR=659;RUN=1;SAF=2;SAP=1416.69;SAR=657;SRF=2;SRP=852.143;SRR=397;TYPE=snp;technology.ILLUMINA=1;	GT:DP:AD:RO:QR:AO:QA:GL	1/1:38:0,38:0:0:38:1439:-124.951,-11.4391,0	1/1:64:0,64:0:0:64:2365:-205.838,-19.2659,0	1/1:39:0,39:0:0:39:1466:-127.464,-11.7402,0	1/1:32:0,32:0:0:32:1171:-102.136,-9.63296,0	1/1:46:0,46:0:0:46:1725:-149.917,-13.8474,0	1/1:61:0,61:0:0:61:2241:-195.098,-18.3628,0	1/1:45:0,45:0:0:45:1683:-146.255,-13.5464,0	1/1:40:0,40:0:0:40:1503:-130.61,-12.0412,0	1/1:103:0,103:0:0:103:3808:-331.193,-31.0061,0	1/1:50:0,50:0:0:50:1861:-161.86,-15.0515,0	1/1:53:0,53:0:0:53:2003:-173.8,-15.9546,0	1/1:19:0,19:0:0:19:720:-62.6629,-5.71957,0	1/1:17:0,17:0:0:17:636:-55.5748,-5.11751,0	1/1:52:0,52:0:0:52:1953:-169.578,-15.6536,0	0/0:53:53,0:53:1986:0:0:0,-15.9546,-172.52	0/0:30:30,0:30:1106:0:0:0,-9.0309,-96.3902	0/0:28:28,0:28:1053:0:0:0,-8.42884,-91.5792	0/0:36:36,0:36:1361:0:0:0,-10.8371,-118.29	0/0:26:26,0:26:968:0:0:0,-7.82678,-84.3563	0/0:26:26,0:26:979:0:0:0,-7.82678,-85.2515	0/0:17:17,0:17:631:0:0:0,-5.11751,-55.0917	0/0:24:24,0:24:910:0:0:0,-7.22472,-79.1688	0/0:31:31,0:31:1138:0:0:0,-9.33193,-99.3124	0/0:36:36,0:36:1338:0:0:0,-10.8371,-116.485	0/0:33:33,0:33:1244:0:0:0,-9.93399,-108.194	0/0:25:25,0:25:932:0:0:0,-7.52575,-81.116	0/0:22:22,0:22:825:0:0:0,-6.62266,-71.8486	0/0:12:12,0:12:447:0:0:0,-3.61236,-39.1456	MELO3C018460.2	synonymous_variant	LOW	MELO3C018461.2	upstream_gene_variant	MODIFIER
chr01	463347	C	T	9268.41	AB=0;ABP=0;AC=28;AF=0.5;AN=56;AO=406;CIGAR=1X;DP=766;DPB=766;DPRA=1.12778;EPP=858.763;EPPR=767.465;GTI=0;LEN=1;MEANALT=1;MQM=41.9507;MQMR=42;NS=28;NUMALT=1;ODDS=14.7045;PAIRED=0;PAIREDR=0;PAO=0;PQA=0;PQR=0;PRO=0;QA=15131;QR=13470;RO=360;RPL=3;RPP=858.763;RPPR=767.465;RPR=403;RUN=1;SAF=0;SAP=884.628;SAR=406;SRF=0;SRP=784.74;SRR=360;TYPE=snp;technology.ILLUMINA=1;	GT:DP:AD:RO:QR:AO:QA:GL	1/1:27:0,27:0:0:27:1016:-88.3751,-8.12781,0	1/1:31:0,31:0:0:31:1163:-101.113,-9.33193,0	1/1:27:0,27:0:0:27:1003:-87.3188,-8.12781,0	1/1:40:0,40:0:0:40:1514:-131.459,-12.0412,0	1/1:22:0,22:0:0:22:807:-70.4349,-6.62266,0	1/1:35:0,35:0:0:35:1278:-111.418,-10.5361,0	1/1:27:0,27:0:0:27:986:-85.9994,-8.12781,0	1/1:21:0,21:0:0:21:769:-67.0959,-6.32163,0	1/1:37:0,37:0:0:37:1402:-121.789,-11.1381,0	1/1:31:0,31:0:0:31:1159:-100.969,-9.33193,0	1/1:29:0,29:0:0:29:1102:-95.7474,-8.72987,0	1/1:14:0,14:0:0:14:527:-46.0696,-4.21442,0	1/1:41:0,41:0:0:41:1513:-131.866,-12.3422,0	1/1:24:0,24:0:0:24:892:-77.7823,-7.22472,0	0/0:56:56,0:56:2093:0:0:0,-16.8577,-181.934	0/0:38:38,0:38:1412:0:0:0,-11.4391,-122.928	0/0:29:29,0:29:1092:0:0:0,-8.72987,-95.045	0/0:17:17,0:17:632:0:0:0,-5.11751,-55.253	0/0:32:32,0:32:1194:0:0:0,-9.63296,-104.017	0/0:20:20,0:20:744:0:0:0,-6.0206,-64.9447	0/0:19:19,0:19:720:0:0:0,-5.71957,-62.7196	0/0:21:21,0:21:767:0:0:0,-6.32163,-67.058	0/0:25:25,0:25:941:0:0:0,-7.52575,-81.9319	0/0:26:26,0:26:984:0:0:0,-7.82678,-85.5925	0/0:27:27,0:27:1013:0:0:0,-8.12781,-88.2404	0/0:11:11,0:11:418:0:0:0,-3.31133,-36.5448	0/0:29:29,0:29:1082:0:0:0,-8.72987,-94.1831	0/0:10:10,0:10:378:0:0:0,-3.0103,-33.1176	MELO3C018461.2	synonymous_variant	LOW	MELO3C018462.2	downstream_gene_variant	MODIFIER
chr01	464002	C	T	89687.1	AB=0;ABP=0;AC=28;AF=0.5;AN=56;AO=3148;CIGAR=1X;DP=5906;DPB=5906;DPRA=1.10025;EPP=70.1576;EPPR=29.6663;GTI=0;LEN=1;MEANALT=1;MQM=41.9352;MQMR=41.9913;NS=28;NUMALT=1;ODDS=76.1734;PAIRED=0;PAIREDR=0;PAO=0;PQA=0;PQR=0;PRO=0;QA=115242;QR=100906;RO=2758;RPL=1730;RPP=70.1576;RPPR=29.6663;RPR=1418;RUN=1;SAF=0;SAP=6838.81;SAR=3148;SRF=0;SRP=5991.93;SRR=2758;TYPE=snp;technology.ILLUMINA=1;	GT:DP:AD:RO:QR:AO:QA:GL	1/1:353:5,348:5:167:348:12749:-1094.54,-91.1613,0	1/1:248:0,248:0:0:248:9076:-789.838,-74.6554,0	1/1:185:0,185:0:0:185:6739:-587.216,-55.6906,0	1/1:253:0,253:0:0:253:9260:-805.774,-76.1606,0	1/1:218:0,218:0:0:218:8006:-696.767,-65.6245,0	1/1:265:1,264:1:38:264:9587:-831.94,-76.1185,0	1/1:212:0,212:0:0:212:7772:-676.523,-63.8184,0	1/1:177:0,177:0:0:177:6475:-563.539,-53.2823,0	1/1:250:0,250:0:0:250:9168:-798.06,-75.2575,0	1/1:231:0,231:0:0:231:8448:-735.569,-69.5379,0	1/1:182:0,182:0:0:182:6727:-584.8,-54.7875,0	1/1:142:2,140:2:72:140:5061:-434.405,-36.1052,0	1/1:221:3,218:3:105:218:8069:-691.856,-56.9582,0	1/1:214:0,214:0:0:214:7812:-680.294,-64.4204,0	0/0:243:243,0:243:8892:0:0:0,-73.1503,-774.123	0/0:198:198,0:198:7246:0:0:0,-59.6039,-630.963	0/0:184:184,0:184:6748:0:0:0,-55.3895,-587.17	0/0:182:175,7:175:6375:7:259:0,-31.9361,-532.927	0/0:150:150,0:150:5490:0:0:0,-45.1545,-477.958	0/0:175:175,0:175:6340:0:0:0,-52.6802,-552.817	0/0:212:212,0:212:7765:0:0:0,-63.8184,-676.199	0/0:157:157,0:157:5765:0:0:0,-47.2617,-501.99	0/0:194:194,0:194:7117:0:0:0,-58.3998,-619.388	0/0:303:303,0:303:11131:0:0:0,-91.2121,-968.93	0/0:223:223,0:223:8216:0:0:0,-67.1297,-714.972	0/0:179:178,1:178:6422:1:34:0,-50.5482,-557.148	0/0:234:234,0:234:8590:0:0:0,-70.441,-747.815	0/0:121:121,0:121:4427:0:0:0,-36.4246,-385.698	MELO3C018461.2	synonymous_variant	LOW	MELO3C018462.2	downstream_gene_variant	MODIFIER
chr01	464506	A	C	52316.4	AB=0;ABP=0;AC=28;AF=0.5;AN=56;AO=1931;CIGAR=1X;DP=3488;DPB=3488;DPRA=1.25767;EPP=1467.02;EPPR=1246.4;GTI=0;LEN=1;MEANALT=1;MQM=41.9472;MQMR=41.9897;NS=28;NUMALT=1;ODDS=37.0628;PAIRED=0;PAIREDR=0;PAO=0;PQA=0;PQR=0;PRO=0;QA=71173;QR=57836;RO=1553;RPL=1536;RPP=1467.02;RPPR=1246.4;RPR=395;RUN=1;SAF=0;SAP=4196.12;SAR=1931;SRF=0;SRP=3375.31;SRR=1553;TYPE=snp;technology.ILLUMINA=1;	GT:DP:AD:RO:QR:AO:QA:GL	1/1:284:0,284:0:0:284:10471:-910.806,-85.4925,0	1/1:127:0,127:0:0:127:4637:-403.851,-38.2308,0	1/1:155:1,154:1:34:154:5685:-490.962,-43.3569,0	1/1:89:0,89:0:0:89:3265:-284.126,-26.7917,0	1/1:121:0,121:0:0:121:4461:-388.316,-36.4246,0	1/1:165:0,165:0:0:165:6064:-527.531,-49.67,0	1/1:100:0,100:0:0:100:3678:-320.406,-30.103,0	1/1:107:0,107:0:0:107:3977:-345.661,-32.2102,0	1/1:121:0,121:0:0:121:4458:-387.915,-36.4246,0	1/1:184:2,182:2:66:182:6755:-580.798,-49.2696,0	1/1:114:0,114:0:0:114:4188:-364.643,-34.3174,0	1/1:73:0,73:0:0:73:2713:-235.846,-21.9752,0	1/1:132:0,132:0:0:132:4885:-424.84,-39.736,0	1/1:160:1,159:1:26:159:5832:-505.097,-45.5817,0	0/0:120:118,0:118:4375:0:0:0,-35.5215,-380.118	0/0:129:129,0:129:4804:0:0:0,-38.8329,-417.407	0/0:107:107,0:107:3949:0:0:0,-32.2102,-343.573	0/0:73:73,0:73:2731:0:0:0,-21.9752,-237.335	0/0:73:71,2:71:2650:2:68:0,-15.6683,-224.067	0/0:124:123,0:123:4586:0:0:0,-37.0267,-398.177	0/0:93:93,0:93:3471:0:0:0,-27.9958,-301.641	0/0:96:96,0:96:3573:0:0:0,-28.8989,-310.441	0/0:127:127,0:127:4774:0:0:0,-38.2308,-414.327	0/0:180:179,1:179:6657:1:36:0,-50.6827,-574.844	0/0:107:106,0:106:3927:0:0:0,-31.9092,-341.266	0/0:104:104,0:104:3895:0:0:0,-31.3071,-338.228	0/0:145:145,0:145:5444:0:0:0,-43.6493,-472.395	0/0:78:78,0:78:2874:0:0:0,-23.4803,-250.218	MELO3C018461.2	3_prime_UTR_variant	MODIFIER	MELO3C018462.2	downstream_gene_variant	MODIFIER
chr01	468387	A	G	70969.1	AB=0;ABP=0;AC=28;AF=0.5;AN=56;AO=2923;CIGAR=1X;DP=7233;DPB=7233;DPRA=0.673152;EPP=4724.41;EPPR=601.601;GTI=0;LEN=1;MEANALT=1;MQM=41.7619;MQMR=41.9615;NS=28;NUMALT=1;ODDS=24.4648;PAIRED=0;PAIREDR=0;PAO=0;PQA=0;PQR=0;PRO=0;QA=105977;QR=161065;RO=4310;RPL=200;RPP=4731.91;RPPR=603.8;RPR=2723;RUN=1;SAF=2922;SAP=6341.54;SAR=1;SRF=4309;SRP=9353.37;SRR=1;TYPE=snp;technology.ILLUMINA=1;	GT:DP:AD:RO:QR:AO:QA:GL	1/1:87:0,87:0:0:87:3080:-268.542,-26.1896,0	1/1:158:0,158:0:0:158:5667:-493.81,-47.5627,0	1/1:204:0,204:0:0:204:7421:-644.996,-61.4101,0	1/1:234:0,234:0:0:234:8497:-738.655,-70.441,0	1/1:326:1,325:1:38:325:11766:-1019.25,-94.4813,0	1/1:270:0,270:0:0:270:9735:-846.55,-81.2781,0	1/1:122:0,122:0:0:122:4373:-380.769,-36.7257,0	1/1:183:0,183:0:0:183:6629:-576.69,-55.0885,0	1/1:194:0,194:0:0:194:7067:-614.265,-58.3998,0	1/1:179:4,175:4:145:175:6353:-539.207,-40.9064,0	1/1:297:0,297:0:0:297:10845:-942.815,-89.4059,0	1/1:187:0,187:0:0:187:6817:-592.654,-56.2926,0	1/1:255:0,255:0:0:255:9292:-807.906,-76.7627,0	1/1:232:1,231:1:30:231:8397:-727.294,-66.8655,0	0/0:357:357,0:357:13315:0:0:0,-107.468,-1155.31	0/0:234:233,1:233:8637:1:38:0,-66.7865,-746.569	0/0:251:251,0:251:9447:0:0:0,-75.5585,-819.139	0/0:166:166,0:166:6248:0:0:0,-49.971,-541.809	0/0:477:477,0:477:17861:0:0:0,-143.591,-1549.38	0/0:303:303,0:303:11313:0:0:0,-91.2121,-981.716	0/0:303:303,0:303:11318:0:0:0,-91.2121,-982.056	0/0:323:323,0:323:12069:0:0:0,-97.2327,-1046.82	0/0:228:228,0:228:8501:0:0:0,-68.6348,-737.746	0/0:126:126,0:126:4691:0:0:0,-37.9298,-407.292	0/0:588:588,0:588:21896:0:0:0,-177.006,-1900.49	0/0:480:480,0:480:18011:0:0:0,-144.494,-1562.12	0/0:326:326,0:326:12182:0:0:0,-98.1358,-1057.16	0/0:143:143,0:143:5363:0:0:0,-43.0473,-465.227	MELO3C018462.2	synonymous_variant	LOW	MELO3C018461.2	downstream_gene_variant	MODIFIER
chr01	474269	A	G	1367.87	AB=0;ABP=0;AC=22;AF=0.55;AN=40;AO=61;CIGAR=1X;DP=128;DPB=128;DPRA=0.744912;EPP=51.7438;EPPR=3.04271;GTI=0;LEN=1;MEANALT=1;MQM=41.9344;MQMR=42;NS=20;NUMALT=1;ODDS=5.34488;PAIRED=0;PAIREDR=0;PAO=0;PQA=0;PQR=0;PRO=0;QA=2187;QR=2500;RO=67;RPL=49;RPP=51.7438;RPPR=3.04271;RPR=12;RUN=1;SAF=0;SAP=135.47;SAR=61;SRF=0;SRP=148.499;SRR=67;TYPE=snp;technology.ILLUMINA=1;	GT:DP:AD:RO:QR:AO:QA:GL	1/1:6:0,6:0:0:6:223:-19.6662,-1.80618,0	.:.:.:.:.:.:.:.	1/1:4:0,4:0:0:4:143:-12.8516,-1.20412,0	1/1:3:0,3:0:0:3:112:-10.0909,-0.90309,0	1/1:1:0,1:0:0:1:38:-3.65448,-0.30103,0	1/1:24:0,24:0:0:24:854:-75.083,-7.22472,0	.:.:.:.:.:.:.:.	1/1:2:0,2:0:0:2:76:-6.94351,-0.60206,0	1/1:12:0,12:0:0:12:418:-36.9948,-3.61236,0	1/1:3:0,3:0:0:3:114:-10.1701,-0.90309,0	1/1:1:0,1:0:0:1:38:-3.65448,-0.30103,0	1/1:2:0,2:0:0:2:72:-6.64108,-0.60206,0	.:.:.:.:.:.:.:.	1/1:3:0,3:0:0:3:99:-9.09588,-0.90309,0	0/0:6:6,0:6:203:0:0:0,-1.80618,-18.0571	0/0:4:4,0:4:152:0:0:0,-1.20412,-13.5216	0/0:18:18,0:18:668:0:0:0,-5.41854,-58.357	0/0:8:8,0:8:300:0:0:0,-2.40824,-26.4007	.:.:.:.:.:.:.:.	.:.:.:.:.:.:.:.	.:.:.:.:.:.:.:.	0/0:2:2,0:2:76:0:0:0,-0.60206,-6.94351	0/0:11:11,0:11:418:0:0:0,-3.31133,-36.5448	0/0:4:4,0:4:152:0:0:0,-1.20412,-13.5216	0/0:10:10,0:10:380:0:0:0,-3.0103,-33.2558	.:.:.:.:.:.:.:.	0/0:4:4,0:4:151:0:0:0,-1.20412,-13.4533	.:.:.:.:.:.:.:.	MELO3C018463.2	synonymous_variant	LOW	MELO3C018462.2	upstream_gene_variant	MODIFIER	MELO3C018464.2	upstream_gene_variant	MODIFIER	MELO3C018465.2	upstream_gene_variant	MODIFIER
chr01	475436	A	C	1465.73	AB=0;ABP=0;AC=14;AF=0.466667;AN=30;AO=61;CIGAR=1X;DP=90;DPB=90;DPRA=2.40394;EPP=41.7764;EPPR=3.68421;GTI=0;LEN=1;MEANALT=1;MQM=41.9344;MQMR=42;NS=15;NUMALT=1;ODDS=1.71298;PAIRED=0;PAIREDR=0;PAO=0;PQA=0;PQR=0;PRO=0;QA=2264;QR=1075;RO=29;RPL=14;RPP=41.7764;RPPR=3.68421;RPR=47;RUN=1;SAF=0;SAP=135.47;SAR=61;SRF=0;SRP=65.983;SRR=29;TYPE=snp;technology.ILLUMINA=1;	GT:DP:AD:RO:QR:AO:QA:GL	.:.:.:.:.:.:.:.	.:.:.:.:.:.:.:.	0/0:2:2,0:2:76:0:0:0,-0.60206,-6.94351	0/0:3:3,0:3:114:0:0:0,-0.90309,-10.2325	.:.:.:.:.:.:.:.	0/0:4:4,0:4:148:0:0:0,-1.20412,-13.2271	.:.:.:.:.:.:.:.	0/0:2:2,0:2:76:0:0:0,-0.60206,-6.94351	0/0:2:2,0:2:72:0:0:0,-0.60206,-6.64108	0/0:11:11,0:11:399:0:0:0,-3.31133,-35.1608	.:.:.:.:.:.:.:.	0/0:1:1,0:1:38:0:0:0,-0.30103,-3.65448	.:.:.:.:.:.:.:.	0/0:4:4,0:4:152:0:0:0,-1.20412,-13.5216	.:.:.:.:.:.:.:.	.:.:.:.:.:.:.:.	1/1:16:0,16:0:0:16:587:-51.4215,-4.81648,0	1/1:13:0,13:0:0:13:485:-42.4101,-3.91339,0	.:.:.:.:.:.:.:.	.:.:.:.:.:.:.:.	1/1:1:0,1:0:0:1:33:-3.24853,-0.30103,0	.:.:.:.:.:.:.:.	1/1:22:0,22:0:0:22:820:-71.5305,-6.62266,0	1/1:5:0,5:0:0:5:187:-16.5958,-1.50515,0	1/1:2:0,2:0:0:2:76:-6.94351,-0.60206,0	.:.:.:.:.:.:.:.	.:.:.:.:.:.:.:.	1/1:2:0,2:0:0:2:76:-6.94351,-0.60206,0	MELO3C018464.2	upstream_gene_variant	MODIFIER	MELO3C018465.2	upstream_gene_variant	MODIFIER	MELO3C018463.2	intron_variant	MODIFIER
chr01	477583	C	T	2115.85	AB=0;ABP=0;AC=10;AF=0.555556;AN=18;AO=78;CIGAR=1X;DP=87;DPB=87;DPRA=6.93333;EPP=7.01917;EPPR=3.25157;GTI=4;LEN=1;MEANALT=1;MQM=41.8718;MQMR=42;NS=9;NUMALT=1;ODDS=1.33402;PAIRED=0;PAIREDR=0;PAO=0;PQA=0;PQR=0;PRO=0;QA=2863;QR=329;RO=9;RPL=45;RPP=7.01917;RPPR=3.25157;RPR=33;RUN=1;SAF=0;SAP=172.385;SAR=78;SRF=0;SRP=22.5536;SRR=9;TYPE=snp;technology.ILLUMINA=1;	GT:DP:AD:RO:QR:AO:QA:GL	.:.:.:.:.:.:.:.	.:.:.:.:.:.:.:.	1/1:4:0,4:0:0:4:152:-13.5216,-1.20412,0	.:.:.:.:.:.:.:.	.:.:.:.:.:.:.:.	1/1:52:0,52:0:0:52:1927:-167.69,-15.6536,0	.:.:.:.:.:.:.:.	.:.:.:.:.:.:.:.	1/1:9:0,9:0:0:9:330:-29.0323,-2.70927,0	1/1:12:0,12:0:0:12:429:-37.6934,-3.61236,0	.:.:.:.:.:.:.:.	1/1:1:0,1:0:0:1:25:-2.49145,-0.30103,0	.:.:.:.:.:.:.:.	.:.:.:.:.:.:.:.	.:.:.:.:.:.:.:.	0/0:3:3,0:3:111:0:0:0,-0.90309,-10.022	.:.:.:.:.:.:.:.	.:.:.:.:.:.:.:.	.:.:.:.:.:.:.:.	.:.:.:.:.:.:.:.	0/0:1:1,0:1:38:0:0:0,-0.30103,-3.65448	.:.:.:.:.:.:.:.	.:.:.:.:.:.:.:.	0/0:4:4,0:4:147:0:0:0,-1.20412,-13.1588	0/0:1:1,0:1:33:0:0:0,-0.30103,-3.24853	.:.:.:.:.:.:.:.	.:.:.:.:.:.:.:.	.:.:.:.:.:.:.:.	MELO3C018464.2	synonymous_variant	LOW	MELO3C018465.2	upstream_gene_variant	MODIFIER	MELO3C018466.2	upstream_gene_variant	MODIFIER	MELO3C018467.2	upstream_gene_variant	MODIFIER	MELO3C018463.2	downstream_gene_variant	MODIFIER
chr01	502171	A	C	10902.5	AB=0;ABP=0;AC=28;AF=0.5;AN=56;AO=393;CIGAR=1X;DP=793;DPB=793;DPRA=0.987469;EPP=9.02743;EPPR=9.6771;GTI=0;LEN=1;MEANALT=1;MQM=41.8931;MQMR=41.9799;NS=28;NUMALT=1;ODDS=13.7701;PAIRED=0;PAIREDR=0;PAO=0;PQA=0;PQR=0;PRO=0;QA=14339;QR=14441;RO=399;RPL=213;RPP=9.02743;RPPR=9.6771;RPR=180;RUN=1;SAF=0;SAP=856.399;SAR=393;SRF=0;SRP=869.428;SRR=399;TYPE=snp;technology.ILLUMINA=1;	GT:DP:AD:RO:QR:AO:QA:GL	1/1:12:0,12:0:0:12:444:-38.854,-3.61236,0	1/1:20:0,20:0:0:20:719:-62.9364,-6.0206,0	1/1:25:0,25:0:0:25:900:-78.8939,-7.52575,0	1/1:29:0,29:0:0:29:1087:-94.6736,-8.72987,0	1/1:44:0,44:0:0:44:1627:-141.754,-13.2453,0	1/1:32:1,31:1:32:31:1146:-96.7225,-6.47433,0	1/1:54:0,54:0:0:54:1959:-171.07,-16.2556,0	1/1:22:0,22:0:0:22:776:-68.1987,-6.62266,0	1/1:29:0,29:0:0:29:1048:-91.7316,-8.72987,0	1/1:38:0,38:0:0:38:1409:-122.686,-11.4391,0	1/1:41:0,41:0:0:41:1491:-130.067,-12.3422,0	1/1:14:0,14:0:0:14:508:-44.5697,-4.21442,0	1/1:12:0,12:0:0:12:440:-38.6281,-3.61236,0	1/1:22:0,22:0:0:22:785:-68.8295,-6.62266,0	0/0:25:25,0:25:922:0:0:0,-7.52575,-80.4889	0/0:6:6,0:6:217:0:0:0,-1.80618,-19.273	0/0:29:29,0:29:1017:0:0:0,-8.72987,-89.2827	0/0:15:15,0:15:522:0:0:0,-4.51545,-46.0317	0/0:64:64,0:64:2344:0:0:0,-19.2659,-204.175	0/0:36:36,0:36:1305:0:0:0,-10.8371,-113.938	0/0:22:22,0:22:829:0:0:0,-6.62266,-72.246	0/0:17:17,0:17:620:0:0:0,-5.11751,-54.1947	0/0:26:26,0:26:924:0:0:0,-7.82678,-81.0878	0/0:11:10,0:10:353:0:0:0,-3.0103,-30.8189	0/0:50:50,0:50:1811:0:0:0,-15.0515,-158.138	0/0:46:46,0:46:1677:0:0:0,-13.8474,-146.35	0/0:40:40,0:40:1421:0:0:0,-12.0412,-124.512	0/0:12:12,0:12:447:0:0:0,-3.61236,-39.1985	MELO3C018470.2	synonymous_variant	LOW	MELO3C030718.2	downstream_gene_variant	MODIFIER	MELO3C018471.2	downstream_gene_variant	MODIFIER
chr01	502902	A	G	29453.1	AB=0;ABP=0;AC=28;AF=0.5;AN=56;AO=1208;CIGAR=1X;DP=2068;DPB=2068;DPRA=1.49158;EPP=2193.93;EPPR=1461.43;GTI=0;LEN=1;MEANALT=1;MQM=41.9487;MQMR=41.9953;NS=28;NUMALT=1;ODDS=17.2205;PAIRED=0;PAIREDR=0;PAO=0;PQA=0;PQR=0;PRO=0;QA=44981;QR=32162;RO=860;RPL=1156;RPP=2193.93;RPPR=1461.43;RPR=52;RUN=1;SAF=0;SAP=2626.15;SAR=1208;SRF=0;SRP=1870.48;SRR=860;TYPE=snp;technology.ILLUMINA=1;	GT:DP:AD:RO:QR:AO:QA:GL	1/1:121:0,121:0:0:121:4513:-392.049,-36.4246,0	1/1:82:0,82:0:0:82:3095:-268.584,-24.6845,0	1/1:51:0,51:0:0:51:1878:-163.436,-15.3525,0	1/1:77:0,77:0:0:77:2892:-251.109,-23.1793,0	1/1:166:0,166:0:0:166:6166:-535.613,-49.971,0	1/1:78:0,78:0:0:78:2910:-252.803,-23.4803,0	1/1:64:0,64:0:0:64:2358:-205.301,-19.2659,0	1/1:105:0,105:0:0:105:3886:-337.494,-31.6082,0	1/1:53:0,53:0:0:53:1961:-170.677,-15.9546,0	1/1:100:0,100:0:0:100:3713:-322.65,-30.103,0	1/1:152:0,152:0:0:152:5679:-492.872,-45.7566,0	1/1:57:0,57:0:0:57:2119:-184.244,-17.1587,0	1/1:37:1,36:1:38:36:1364:-114.839,-7.48363,0	1/1:65:0,65:0:0:65:2409:-209.529,-19.567,0	0/0:35:35,0:35:1298:0:0:0,-10.536,-113.069	0/0:28:28,0:28:1054:0:0:0,-8.42884,-91.7668	0/0:39:39,0:39:1434:0:0:0,-11.7402,-125.191	0/0:54:54,0:54:2029:0:0:0,-16.2556,-176.267	0/0:97:97,0:97:3623:0:0:0,-29.1999,-314.758	0/0:113:113,0:113:4233:0:0:0,-34.0164,-367.414	0/0:58:58,0:58:2169:0:0:0,-17.4597,-188.601	0/0:45:45,0:45:1692:0:0:0,-13.5463,-147.104	0/0:49:49,0:49:1818:0:0:0,-14.7505,-158.197	0/0:52:52,0:52:1943:0:0:0,-15.6536,-168.994	0/0:100:99,1:99:3691:1:38:0,-26.4485,-317.016	0/0:89:89,0:89:3361:0:0:0,-26.7917,-291.604	0/0:63:63,0:63:2367:0:0:0,-18.9649,-205.546	0/0:38:38,0:38:1412:0:0:0,-11.4391,-123.049	MELO3C018470.2	3_prime_UTR_variant	MODIFIER	MELO3C018471.2	downstream_gene_variant	MODIFIER
chr01	510491	T	A	6.5285e-13	AB=0;ABP=0;AC=26;AF=0.481481;AN=54;AO=77;CIGAR=1X;DP=1998;DPB=1998;DPRA=0.04375;EPP=170.214;EPPR=1764.51;GTI=10;LEN=1;MEANALT=1.07692;MQM=41.8701;MQMR=41.9958;NS=27;NUMALT=1;ODDS=51.9893;PAIRED=0;PAIREDR=0;PAO=0;PQA=0;PQR=0;PRO=0;QA=2508;QR=71545;RO=1920;RPL=0;RPP=170.214;RPPR=1764.51;RPR=77;RUN=1;SAF=77;SAP=170.214;SAR=0;SRF=1920;SRP=4172.24;SRR=0;TYPE=snp;technology.ILLUMINA=1;	GT:DP:AD:RO:QR:AO:QA:GL	0/0:129:129,0:129:4756:0:0:0,-38.8329,-413.849	0/0:39:39,0:39:1460:0:0:0,-11.7402,-126.992	0/0:162:162,0:162:6040:0:0:0,-48.7669,-524.481	0/0:115:115,0:115:4301:0:0:0,-34.6184,-373.367	0/0:173:173,0:173:6479:0:0:0,-52.0782,-562.508	0/0:158:158,0:158:5898:0:0:0,-47.5627,-512.221	0/0:126:126,0:126:4731:0:0:0,-37.9298,-410.683	0/0:246:246,0:246:9141:0:0:0,-74.0534,-794.332	0/0:113:113,0:113:4167:0:0:0,-34.0164,-362.742	0/0:129:129,0:129:4807:0:0:0,-38.8329,-417.816	0/0:118:118,0:118:4389:0:0:0,-35.5215,-381.413	0/0:69:69,0:69:2582:0:0:0,-20.7711,-224.465	0/0:160:160,0:160:5977:0:0:0,-48.1648,-518.907	0/0:183:183,0:183:6817:0:0:0,-55.0885,-592.164	1/1:5:0,5:0:0:5:165:-14.9319,-1.50515,0	1/1:7:0,7:0:0:7:225:-20.2725,-2.10721,0	1/1:3:0,3:0:0:3:100:-9.1755,-0.90309,0	1/1:7:0,7:0:0:7:228:-20.4989,-2.10721,0	1/1:7:0,7:0:0:7:217:-19.5403,-2.10721,0	1/1:4:0,4:0:0:4:134:-12.1816,-1.20412,0	1/1:7:0,7:0:0:7:236:-21.1911,-2.10721,0	1/1:12:0,12:0:0:12:386:-34.5267,-3.61236,0	1/1:3:0,3:0:0:3:94:-8.66145,-0.90309,0	.:.:.:.:.:.:.:.	1/1:9:0,8:0:0:8:264:-23.3609,-2.40824,0	1/1:4:0,4:0:0:4:121:-11.0311,-1.20412,0	1/1:8:0,8:0:0:8:270:-24.1939,-2.40824,0	1/1:2:0,2:0:0:2:68:-6.33865,-0.60206,0	MELO3C018472.2	3_prime_UTR_variant	MODIFIER	MELO3C018471.2	upstream_gene_variant	MODIFIER
chr01	510803	T	C	105498	AB=0;ABP=0;AC=28;AF=0.5;AN=56;AO=3602;CIGAR=1X;DP=7820;DPB=7820;DPRA=0.967926;EPP=9.03882;EPPR=3.15919;GTI=0;LEN=1;MEANALT=1;MQM=41.9328;MQMR=41.9891;NS=28;NUMALT=1;ODDS=61.9454;PAIRED=0;PAIREDR=0;PAO=0;PQA=0;PQR=0;PRO=0;QA=133150;QR=157438;RO=4215;RPL=1772;RPP=5.03829;RPPR=3.28283;RPR=1830;RUN=1;SAF=3537;SAP=7270.26;SAR=65;SRF=4190;SRP=8939.91;SRR=25;TYPE=snp;technology.ILLUMINA=1;	GT:DP:AD:RO:QR:AO:QA:GL	1/1:101:0,101:0:0:101:3772:-327.651,-30.404,0	1/1:104:0,104:0:0:104:3810:-331.8,-31.3071,0	1/1:260:0,260:0:0:260:9634:-836.835,-78.2678,0	1/1:235:0,235:0:0:235:8633:-750.208,-70.7421,0	1/1:313:0,313:0:0:313:11611:-1008.57,-94.2224,0	1/1:325:0,325:0:0:325:12018:-1044.21,-97.8348,0	1/1:316:0,316:0:0:316:11693:-1016,-95.1255,0	1/1:340:0,340:0:0:340:12573:-1092.72,-102.35,0	1/1:264:0,264:0:0:264:9798:-850.619,-79.4719,0	1/1:265:0,265:0:0:265:9706:-844.425,-79.773,0	1/1:258:0,258:0:0:258:9560:-830.321,-77.6657,0	1/1:147:0,147:0:0:147:5397:-469.429,-44.2514,0	1/1:288:0,288:0:0:288:10629:-923.682,-86.6966,0	1/1:384:3,381:3:114:381:14145:-1218.27,-105.363,0	0/0:175:175,0:175:6520:0:0:0,-52.6802,-566.333	0/0:241:241,0:241:8994:0:0:0,-72.5482,-780.954	0/0:395:395,0:395:14773:0:0:0,-118.907,-1281.71	0/0:324:324,0:324:12115:0:0:0,-97.5337,-1051.58	0/0:255:255,0:255:9509:0:0:0,-76.7626,-825.725	0/0:356:355,1:355:13236:1:38:0,-103.512,-1145.52	0/0:311:311,0:311:11598:0:0:0,-93.6203,-1006.71	0/0:450:446,4:446:16684:4:133:0,-123.388,-1435.55	0/0:414:413,0:413:15442:0:0:0,-124.325,-1339.72	0/0:94:94,0:94:3514:0:0:0,-28.2968,-305.134	0/0:283:283,0:283:10586:0:0:0,-85.1915,-918.954	0/0:250:250,0:250:9357:0:0:0,-75.2575,-812.074	0/0:452:450,0:450:16779:0:0:0,-135.463,-1456.17	0/0:220:220,0:220:8217:0:0:0,-66.2266,-713.274	MELO3C018472.2	synonymous_variant	LOW	MELO3C018471.2	upstream_gene_variant	MODIFIER
chr01	511232	T	C	560.847	AB=0;ABP=0;AC=18;AF=0.409091;AN=44;AO=32;CIGAR=1X;DP=376;DPB=376;DPRA=0.134367;EPP=5.45321;EPPR=28.866;GTI=10;LEN=1;MEANALT=1;MQM=41.625;MQMR=41.9651;NS=22;NUMALT=1;ODDS=129.14;PAIRED=0;PAIREDR=0;PAO=0;PQA=0;PQR=0;PRO=0;QA=1101;QR=12775;RO=344;RPL=2;RPP=56.2114;RPPR=27.2752;RPR=30;RUN=1;SAF=11;SAP=9.79615;SAR=21;SRF=337;SRP=690.433;SRR=7;TYPE=snp;technology.ILLUMINA=1;	GT:DP:AD:RO:QR:AO:QA:GL	1/1:2:0,2:0:0:2:76:-6.94351,-0.60206,0	1/1:1:0,1:0:0:1:33:-3.24853,-0.30103,0	.:.:.:.:.:.:.:.	.:.:.:.:.:.:.:.	1/1:3:0,3:0:0:3:110:-9.93542,-0.90309,0	1/1:2:0,2:0:0:2:63:-5.90417,-0.60206,0	1/1:8:0,8:0:0:8:290:-25.5853,-2.40824,0	.:.:.:.:.:.:.:.	.:.:.:.:.:.:.:.	1/1:1:0,1:0:0:1:38:-3.65448,-0.30103,0	.:.:.:.:.:.:.:.	1/1:2:0,2:0:0:2:65:-6.01662,-0.60206,0	1/1:2:0,2:0:0:2:62:-5.82548,-0.60206,0	1/1:11:0,11:0:0:11:364:-32.1862,-3.31133,0	0/0:24:24,0:24:907:0:0:0,-7.22472,-78.9539	0/0:13:13,0:13:494:0:0:0,-3.91339,-43.1229	0/0:25:25,0:25:908:0:0:0,-7.52575,-79.487	0/0:32:32,0:32:1189:0:0:0,-9.63296,-103.512	0/0:15:15,0:15:567:0:0:0,-4.51545,-49.4964	0/0:23:23,0:23:839:0:0:0,-6.92369,-73.2705	0/0:33:33,0:33:1221:0:0:0,-9.93399,-106.299	0/0:32:32,0:32:1185:0:0:0,-9.63296,-103.373	0/0:48:48,0:48:1778:0:0:0,-14.4494,-154.752	.:.:.:.:.:.:.:.	0/0:23:23,0:23:850:0:0:0,-6.92369,-74.114	0/0:24:24,0:24:906:0:0:0,-7.22472,-78.8809	0/0:41:41,0:41:1538:0:0:0,-12.3422,-133.767	0/0:11:11,0:11:393:0:0:0,-3.31133,-34.6568	MELO3C018471.2	upstream_gene_variant	MODIFIER	MELO3C018472.2	intron_variant	MODIFIER
chr01	511409	G	T	126641	AB=0;ABP=0;AC=28;AF=0.5;AN=56;AO=4317;CIGAR=1X;DP=8582;DPB=8582;DPRA=1.0579;EPP=431.535;EPPR=410.842;GTI=0;LEN=1;MEANALT=1;MQM=41.9444;MQMR=41.9887;NS=28;NUMALT=1;ODDS=74.9981;PAIRED=0;PAIREDR=0;PAO=0;PQA=0;PQR=0;PRO=0;QA=160605;QR=157000;RO=4265;RPL=1711;RPP=405.93;RPPR=412.667;RPR=2606;RUN=1;SAF=4245;SAP=8762.3;SAR=72;SRF=4240;SRP=9048.47;SRR=25;TYPE=snp;technology.ILLUMINA=1;	GT:DP:AD:RO:QR:AO:QA:GL	1/1:85:0,85:0:0:85:3167:-274.935,-25.5876,0	1/1:131:0,131:0:0:131:4881:-423.969,-39.4349,0	1/1:350:0,350:0:0:350:13076:-1134.89,-105.361,0	1/1:351:0,351:0:0:351:13019:-1131.05,-105.662,0	1/1:338:0,338:0:0:338:12591:-1093.12,-101.748,0	1/1:356:0,356:0:0:356:13255:-1150.67,-107.167,0	1/1:379:0,379:0:0:379:14138:-1226.96,-114.09,0	1/1:361:0,361:0:0:361:13426:-1165.71,-108.672,0	1/1:392:0,392:0:0:392:14591:-1266.84,-118.004,0	1/1:364:0,364:0:0:364:13555:-1176.99,-109.575,0	1/1:265:0,265:0:0:265:9837:-854.313,-79.773,0	1/1:181:0,181:0:0:181:6731:-584.639,-54.4864,0	1/1:393:0,393:0:0:393:14620:-1269.39,-118.305,0	1/1:366:0,366:0:0:366:13531:-1175.78,-110.177,0	0/0:212:212,0:212:7816:0:0:0,-63.8184,-679.873	0/0:229:229,0:229:8398:0:0:0,-68.9359,-730.991	0/0:315:315,0:315:11617:0:0:0,-94.8244,-1010.36	0/0:338:335,3:335:12255:3:112:0,-91.6573,-1056.66	0/0:288:288,0:288:10650:0:0:0,-86.6966,-925.733	0/0:315:315,0:315:11579:0:0:0,-94.8244,-1007.21	0/0:296:296,0:296:10939:0:0:0,-89.1049,-951.332	0/0:408:407,1:407:15017:1:38:0,-119.166,-1302.17	0/0:382:382,0:382:14068:0:0:0,-114.993,-1223.62	0/0:117:117,0:117:4248:0:0:0,-35.2205,-370.624	0/0:350:350,0:350:12987:0:0:0,-105.36,-1128.63	0/0:267:266,1:266:9764:1:37:0,-76.7943,-846.352	0/0:531:531,0:531:19516:0:0:0,-159.847,-1698.04	0/0:222:222,0:222:8146:0:0:0,-66.8287,-709.227	MELO3C018472.2	synonymous_variant	LOW	MELO3C018471.2	upstream_gene_variant	MODIFIER
chr01	517054	C	T	21401.4	AB=0;ABP=0;AC=28;AF=0.5;AN=56;AO=751;CIGAR=1X;DP=1400;DPB=1400;DPRA=1.16049;EPP=7.40818;EPPR=33.8935;GTI=0;LEN=1;MEANALT=1.07143;MQM=41.9574;MQMR=41.9877;NS=28;NUMALT=1;ODDS=13.765;PAIRED=0;PAIREDR=0;PAO=0;PQA=0;PQR=0;PRO=0;QA=27652;QR=23736;RO=648;RPL=395;RPP=7.40818;RPPR=33.8935;RPR=356;RUN=1;SAF=0;SAP=1633.79;SAR=751;SRF=0;SRP=1410.12;SRR=648;TYPE=snp;technology.ILLUMINA=1;	GT:DP:AD:RO:QR:AO:QA:GL	0/0:28:28,0:28:1044:0:0:0,-8.42884,-90.9899	0/0:32:32,0:32:1183:0:0:0,-9.63296,-103.179	0/0:36:36,0:36:1314:0:0:0,-10.8371,-114.764	0/0:11:11,0:11:401:0:0:0,-3.31133,-35.1679	0/0:73:73,0:73:2648:0:0:0,-21.9752,-230.816	0/0:89:89,0:89:3302:0:0:0,-26.7917,-287.24	0/0:24:24,0:24:856:0:0:0,-7.22472,-75.0441	0/0:38:38,0:38:1366:0:0:0,-11.4391,-119.498	0/0:38:38,0:38:1385:0:0:0,-11.4391,-121.102	0/0:52:52,0:52:1908:0:0:0,-15.6536,-166.358	0/0:89:89,0:89:3289:0:0:0,-26.7917,-286.148	0/0:47:47,0:47:1717:0:0:0,-14.1484,-149.758	0/0:45:45,0:45:1659:0:0:0,-13.5463,-144.692	0/0:46:46,0:46:1664:0:0:0,-13.8474,-145.555	1/1:52:0,52:0:0:52:1900:-165.872,-15.6536,0	1/1:42:0,42:0:0:42:1553:-135.344,-12.6433,0	1/1:65:0,65:0:0:65:2429:-210.998,-19.567,0	1/1:41:0,41:0:0:41:1513:-131.97,-12.3422,0	1/1:81:0,81:0:0:81:3011:-261.923,-24.3834,0	1/1:47:0,47:0:0:47:1711:-149.225,-14.1484,0	1/1:64:0,64:0:0:64:2381:-207.124,-19.2659,0	1/1:49:0,49:0:0:49:1791:-156.399,-14.7505,0	1/1:36:0,36:0:0:36:1310:-114.56,-10.8371,0	1/1:38:0,38:0:0:38:1390:-121.371,-11.4391,0	1/1:83:0,82:0:0:82:3026:-262.851,-24.6845,0	1/1:89:0,89:0:0:89:3247:-283.111,-26.7917,0	1/1:47:0,47:0:0:47:1721:-150.162,-14.1484,0	1/1:18:0,18:0:0:18:669:-58.4652,-5.41854,0	MELO3C018473.2	synonymous_variant	LOW	MELO3C018472.2	upstream_gene_variant	MODIFIER	MELO3C018474.2	upstream_gene_variant	MODIFIER
chr01	519493	A	T	9828.5	AB=0;ABP=0;AC=28;AF=0.5;AN=56;AO=356;CIGAR=1X;DP=641;DPB=641;DPRA=1.24912;EPP=82.2812;EPPR=52.9999;GTI=0;LEN=1;MEANALT=1;MQM=41.9663;MQMR=42;NS=28;NUMALT=1;ODDS=8.18632;PAIRED=0;PAIREDR=0;PAO=0;PQA=0;PQR=0;PRO=0;QA=13152;QR=10639;RO=285;RPL=235;RPP=82.2812;RPPR=52.9999;RPR=121;RUN=1;SAF=0;SAP=776.054;SAR=356;SRF=0;SRP=621.88;SRR=285;TYPE=snp;technology.ILLUMINA=1;	GT:DP:AD:RO:QR:AO:QA:GL	1/1:26:0,26:0:0:26:930:-81.5705,-7.82678,0	1/1:18:0,18:0:0:18:679:-59.1826,-5.41854,0	1/1:27:0,27:0:0:27:963:-84.4958,-8.12781,0	1/1:11:0,11:0:0:11:397:-34.944,-3.31133,0	1/1:35:0,35:0:0:35:1312:-114.19,-10.5361,0	1/1:40:0,40:0:0:40:1481:-129.071,-12.0412,0	1/1:5:0,5:0:0:5:183:-16.2531,-1.50515,0	1/1:42:0,42:0:0:42:1523:-132.956,-12.6433,0	1/1:40:0,40:0:0:40:1493:-129.909,-12.0412,0	1/1:19:0,19:0:0:19:708:-61.8551,-5.71957,0	1/1:40:0,40:0:0:40:1497:-130.297,-12.0412,0	1/1:11:0,11:0:0:11:416:-36.3498,-3.31133,0	1/1:17:0,17:0:0:17:634:-55.431,-5.11751,0	1/1:25:0,25:0:0:25:936:-81.4518,-7.52575,0	0/0:17:17,0:17:617:0:0:0,-5.11751,-54.0441	0/0:17:17,0:17:634:0:0:0,-5.11751,-55.4185	0/0:24:24,0:24:907:0:0:0,-7.22472,-78.961	0/0:2:2,0:2:75:0:0:0,-0.60206,-6.87341	0/0:22:22,0:22:834:0:0:0,-6.62266,-72.5868	0/0:45:45,0:45:1692:0:0:0,-13.5463,-147.048	0/0:16:16,0:16:598:0:0:0,-4.81648,-52.2667	0/0:24:24,0:24:893:0:0:0,-7.22472,-77.8953	0/0:6:6,0:6:228:0:0:0,-1.80618,-20.0996	0/0:20:20,0:20:748:0:0:0,-6.0206,-65.2818	0/0:38:38,0:38:1399:0:0:0,-11.4391,-121.922	0/0:22:22,0:22:829:0:0:0,-6.62266,-72.2321	0/0:26:26,0:26:970:0:0:0,-7.82678,-84.5736	0/0:6:6,0:6:215:0:0:0,-1.80618,-19.0555	MELO3C018473.2	3_prime_UTR_variant	MODIFIER	MELO3C018474.2	upstream_gene_variant	MODIFIER
chr01	526273	T	G	2438.16	AB=0;ABP=0;AC=22;AF=0.578947;AN=38;AO=95;CIGAR=1X;DP=113;DPB=113;DPRA=3.83838;EPP=13.0905;EPPR=3.49285;GTI=0;LEN=1;MEANALT=1;MQM=41.9579;MQMR=42;NS=19;NUMALT=1;ODDS=0.264084;PAIRED=0;PAIREDR=0;PAO=0;PQA=0;PQR=0;PRO=0;QA=3510;QR=663;RO=18;RPL=58;RPP=13.0905;RPPR=3.49285;RPR=37;RUN=1;SAF=0;SAP=209.3;SAR=95;SRF=0;SRP=42.0968;SRR=18;TYPE=snp;technology.ILLUMINA=1;	GT:DP:AD:RO:QR:AO:QA:GL	.:.:.:.:.:.:.:.	1/1:12:0,12:0:0:12:446:-39.0963,-3.61236,0	.:.:.:.:.:.:.:.	.:.:.:.:.:.:.:.	1/1:13:0,13:0:0:13:472:-41.5169,-3.91339,0	1/1:6:0,6:0:0:6:217:-19.2691,-1.80618,0	1/1:7:0,7:0:0:7:265:-23.3212,-2.10721,0	1/1:3:0,3:0:0:3:99:-9.09374,-0.90309,0	1/1:5:0,5:0:0:5:186:-16.5177,-1.50515,0	1/1:17:0,17:0:0:17:626:-54.8072,-5.11751,0	1/1:13:0,13:0:0:13:482:-42.256,-3.91339,0	1/1:10:0,10:0:0:10:380:-33.1949,-3.0103,0	1/1:2:0,2:0:0:2:76:-6.94351,-0.60206,0	1/1:7:0,7:0:0:7:261:-23.0175,-2.10721,0	0/0:4:4,0:4:149:0:0:0,-1.20412,-13.3056	0/0:1:1,0:1:33:0:0:0,-0.30103,-3.24853	.:.:.:.:.:.:.:.	.:.:.:.:.:.:.:.	.:.:.:.:.:.:.:.	.:.:.:.:.:.:.:.	0/0:2:2,0:2:76:0:0:0,-0.60206,-6.94351	0/0:3:3,0:3:101:0:0:0,-0.90309,-9.14704	0/0:1:1,0:1:38:0:0:0,-0.30103,-3.65448	0/0:4:4,0:4:152:0:0:0,-1.20412,-13.5216	0/0:2:2,0:2:76:0:0:0,-0.60206,-6.94351	0/0:1:1,0:1:38:0:0:0,-0.30103,-3.65448	.:.:.:.:.:.:.:.	.:.:.:.:.:.:.:.	MELO3C018475.2	upstream_gene_variant	MODIFIER	MELO3C018474.2	intron_variant	MODIFIER
chr01	560866	C	T	8697.94	AB=0;ABP=0;AC=28;AF=0.5;AN=56;AO=415;CIGAR=1X;DP=1920;DPB=1920;DPRA=0.275748;EPP=869.763;EPPR=356.542;GTI=9;LEN=1;MEANALT=1;MQM=41.9181;MQMR=41.9854;NS=28;NUMALT=1;ODDS=0.422565;PAIRED=0;PAIREDR=0;PAO=0;PQA=0;PQR=0;PRO=0;QA=15487;QR=55380;RO=1505;RPL=411;RPP=869.763;RPPR=356.542;RPR=4;RUN=1;SAF=415;SAP=904.171;SAR=0;SRF=1505;SRP=3271.08;SRR=0;TYPE=snp;technology.ILLUMINA=1;	GT:DP:AD:RO:QR:AO:QA:GL	0/0:219:219,0:219:8102:0:0:0,-65.9256,-704.202	0/0:65:65,0:65:2403:0:0:0,-19.5669,-209.341	0/0:73:73,0:73:2679:0:0:0,-21.9752,-233.403	0/0:68:68,0:68:2513:0:0:0,-20.47,-218.696	0/0:117:117,0:117:4306:0:0:0,-35.2205,-374.873	0/0:112:112,0:112:4121:0:0:0,-33.7154,-358.901	0/0:72:72,0:72:2630:0:0:0,-21.6742,-229.406	0/0:162:162,0:162:5951:0:0:0,-48.7669,-518.176	0/0:143:143,0:143:5317:0:0:0,-43.0473,-462.151	0/0:137:137,0:137:5000:0:0:0,-41.2411,-435.755	0/0:83:83,0:83:3049:0:0:0,-24.9855,-265.643	0/0:63:63,0:63:2312:0:0:0,-18.9649,-201.395	0/0:98:98,0:98:3605:0:0:0,-29.5009,-314.06	0/0:93:93,0:93:3392:0:0:0,-27.9958,-295.798	1/1:30:0,30:0:0:30:1135:-98.6217,-9.0309,0	1/1:34:0,34:0:0:34:1264:-109.857,-10.235,0	1/1:55:0,55:0:0:55:2054:-178.606,-16.5567,0	1/1:13:0,13:0:0:13:482:-42.1854,-3.91339,0	1/1:32:0,32:0:0:32:1196:-103.943,-9.63296,0	1/1:26:0,26:0:0:26:978:-85.0412,-7.82678,0	1/1:30:0,30:0:0:30:1125:-97.8878,-9.0309,0	1/1:35:0,35:0:0:35:1323:-114.887,-10.5361,0	1/1:26:0,26:0:0:26:966:-84.1869,-7.82678,0	1/1:24:0,24:0:0:24:887:-77.4052,-7.22472,0	1/1:31:0,31:0:0:31:1151:-100.296,-9.33193,0	1/1:18:0,18:0:0:18:669:-58.2562,-5.41854,0	1/1:47:0,47:0:0:47:1755:-152.592,-14.1484,0	1/1:14:0,14:0:0:14:502:-44.0547,-4.21442,0	MELO3C018478.2	3_prime_UTR_variant	MODIFIER	MELO3C018477.2	upstream_gene_variant	MODIFIER	MELO3C018479.2	downstream_gene_variant	MODIFIER
chr01	560983	T	C	23201.3	AB=0;ABP=0;AC=28;AF=0.5;AN=56;AO=977;CIGAR=1X;DP=4048;DPB=4048;DPRA=0.449339;EPP=1197.18;EPPR=48.1337;GTI=6;LEN=1;MEANALT=1.11765;MQM=41.9263;MQMR=41.9921;NS=28;NUMALT=1;ODDS=0.208403;PAIRED=0;PAIREDR=0;PAO=0;PQA=0;PQR=0;PRO=0;QA=35828;QR=113942;RO=3056;RPL=122;RPP=1197.18;RPPR=48.1337;RPR=855;RUN=1;SAF=977;SAP=2124.54;SAR=0;SRF=3056;SRP=6639.03;SRR=0;TYPE=snp;technology.ILLUMINA=1;	GT:DP:AD:RO:QR:AO:QA:GL	0/0:223:221,0:221:8163:0:0:0,-66.5276,-709.679	0/0:198:197,0:197:7376:0:0:0,-59.3029,-639.805	0/0:213:213,0:213:7980:0:0:0,-64.1194,-692.639	0/0:235:235,0:235:8786:0:0:0,-70.742,-762.431	0/0:212:211,1:211:7831:1:34:0,-60.4822,-677.015	0/0:255:255,0:255:9529:0:0:0,-76.7626,-826.833	0/0:208:208,0:208:7775:0:0:0,-62.6142,-675.115	0/0:231:228,2:228:8503:2:66:0,-63.4166,-732.017	0/0:252:251,0:251:9362:0:0:0,-75.5585,-812.308	0/0:237:236,1:236:8796:1:34:0,-68.008,-760.369	0/0:197:197,0:197:7350:0:0:0,-59.3029,-637.979	0/0:144:144,0:144:5382:0:0:0,-43.3483,-467.287	0/0:232:232,0:232:8629:0:0:0,-69.839,-749.028	0/0:232:226,0:226:8404:0:0:0,-68.0328,-729.476	1/1:74:0,74:0:0:74:2718:-236.821,-22.2762,0	1/1:73:0,73:0:0:73:2684:-233.703,-21.9752,0	1/1:77:0,77:0:0:77:2794:-243.946,-23.1793,0	1/1:67:0,67:0:0:67:2457:-214.015,-20.169,0	1/1:56:0,56:0:0:56:2029:-177.089,-16.8577,0	1/1:61:0,61:0:0:61:2216:-193.258,-18.3628,0	1/1:105:0,101:0:0:101:3695:-321.498,-30.404,0	1/1:98:2,96:2:76:96:3541:-301.232,-22.5574,0	1/1:62:0,62:0:0:62:2288:-199.185,-18.6639,0	1/1:83:0,83:0:0:83:3018:-262.886,-24.9855,0	1/1:62:0,62:0:0:62:2276:-198.351,-18.6639,0	1/1:49:0,49:0:0:49:1825:-158.756,-14.7505,0	1/1:70:0,70:0:0:70:2622:-227.884,-21.0721,0	1/1:42:0,42:0:0:42:1531:-133.438,-12.6433,0	MELO3C018478.2	synonymous_variant	LOW	MELO3C018477.2	upstream_gene_variant	MODIFIER	MELO3C018479.2	downstream_gene_variant	MODIFIER
chr01	561158	C	A	3233.21	AB=0;ABP=0;AC=28;AF=0.5;AN=56;AO=123;CIGAR=1X;DP=203;DPB=203;DPRA=1.5375;EPP=3.87536;EPPR=5.72464;GTI=0;LEN=1;MEANALT=1;MQM=41.935;MQMR=42;NS=28;NUMALT=1;ODDS=8.90723;PAIRED=0;PAIREDR=0;PAO=0;PQA=0;PQR=0;PRO=0;QA=4573;QR=2954;RO=80;RPL=58;RPP=3.87536;RPPR=5.72464;RPR=65;RUN=1;SAF=123;SAP=270.101;SAR=0;SRF=80;SRP=176.728;SRR=0;TYPE=snp;technology.ILLUMINA=1;	GT:DP:AD:RO:QR:AO:QA:GL	0/0:8:8,0:8:304:0:0:0,-2.40824,-26.6777	0/0:4:4,0:4:151:0:0:0,-1.20412,-13.4533	0/0:4:4,0:4:152:0:0:0,-1.20412,-13.5216	0/0:2:2,0:2:67:0:0:0,-0.60206,-6.2066	0/0:7:7,0:7:255:0:0:0,-2.10721,-22.5877	0/0:7:7,0:7:263:0:0:0,-2.10721,-23.1824	0/0:8:8,0:8:279:0:0:0,-2.40824,-24.7631	0/0:5:5,0:5:187:0:0:0,-1.50515,-16.5958	0/0:7:7,0:7:243:0:0:0,-2.10721,-21.6831	0/0:7:7,0:7:261:0:0:0,-2.10721,-23.0364	0/0:7:7,0:7:261:0:0:0,-2.10721,-23.0301	0/0:4:4,0:4:151:0:0:0,-1.20412,-13.4533	0/0:5:5,0:5:190:0:0:0,-1.50515,-16.8106	0/0:5:5,0:5:190:0:0:0,-1.50515,-16.8106	1/1:17:0,17:0:0:17:630:-55.1348,-5.11751,0	1/1:7:0,7:0:0:7:263:-23.1752,-2.10721,0	1/1:16:0,16:0:0:16:590:-51.6681,-4.81648,0	1/1:9:0,9:0:0:9:340:-29.8323,-2.70927,0	1/1:14:0,14:0:0:14:529:-46.1466,-4.21442,0	1/1:8:0,8:0:0:8:304:-26.6777,-2.40824,0	1/1:8:0,8:0:0:8:294:-25.9356,-2.40824,0	1/1:8:0,8:0:0:8:290:-25.5384,-2.40824,0	1/1:4:0,4:0:0:4:148:-13.2271,-1.20412,0	1/1:5:0,5:0:0:5:178:-15.8306,-1.50515,0	1/1:9:0,9:0:0:9:341:-29.8995,-2.70927,0	1/1:2:0,2:0:0:2:76:-6.94351,-0.60206,0	1/1:14:0,14:0:0:14:514:-44.9806,-4.21442,0	1/1:2:0,2:0:0:2:76:-6.94351,-0.60206,0	MELO3C018477.2	upstream_gene_variant	MODIFIER	MELO3C018479.2	downstream_gene_variant	MODIFIER	MELO3C018478.2	intron_variant	MODIFIER
chr01	561326	A	T	661.569	AB=0;ABP=0;AC=24;AF=0.461538;AN=52;AO=40;CIGAR=1X;DP=176;DPB=176;DPRA=0.343137;EPP=45.5712;EPPR=36.7959;GTI=0;LEN=1;MEANALT=1;MQM=41.65;MQMR=42;NS=26;NUMALT=1;ODDS=0.442606;PAIRED=0;PAIREDR=0;PAO=0;PQA=0;PQR=0;PRO=0;QA=1474;QR=5041;RO=136;RPL=6;RPP=45.5712;RPPR=36.7959;RPR=34;RUN=1;SAF=40;SAP=89.8692;SAR=0;SRF=136;SRP=298.331;SRR=0;TYPE=snp;technology.ILLUMINA=1;	GT:DP:AD:RO:QR:AO:QA:GL	0/0:15:15,0:15:561:0:0:0,-4.51545,-49.0442	0/0:7:7,0:7:260:0:0:0,-2.10721,-22.95	0/0:10:10,0:10:364:0:0:0,-3.0103,-32.0619	0/0:23:23,0:23:855:0:0:0,-6.92369,-74.6033	0/0:12:12,0:12:446:0:0:0,-3.61236,-39.0963	0/0:16:16,0:16:583:0:0:0,-4.81648,-51.1439	0/0:1:1,0:1:38:0:0:0,-0.30103,-3.65448	0/0:3:3,0:3:112:0:0:0,-0.90309,-10.0909	0/0:4:4,0:4:142:0:0:0,-1.20412,-12.762	0/0:8:8,0:8:298:0:0:0,-2.40824,-26.2399	0/0:12:12,0:12:441:0:0:0,-3.61236,-38.759	0/0:5:5,0:5:185:0:0:0,-1.50515,-16.4562	0/0:10:10,0:10:380:0:0:0,-3.0103,-33.2558	0/0:10:10,0:10:376:0:0:0,-3.0103,-32.9661	1/1:2:0,2:0:0:2:72:-6.60933,-0.60206,0	1/1:3:0,3:0:0:3:114:-10.1701,-0.90309,0	1/1:2:0,2:0:0:2:76:-6.94351,-0.60206,0	1/1:5:0,5:0:0:5:168:-15.1267,-1.50515,0	1/1:6:0,6:0:0:6:228:-20.0383,-1.80618,0	1/1:1:0,1:0:0:1:38:-3.58758,-0.30103,0	.:.:.:.:.:.:.:.	1/1:3:0,3:0:0:3:114:-10.1701,-0.90309,0	1/1:2:0,2:0:0:2:68:-6.33865,-0.60206,0	1/1:2:0,2:0:0:2:74:-6.75352,-0.60206,0	1/1:2:0,2:0:0:2:76:-6.94351,-0.60206,0	1/1:11:0,11:0:0:11:408:-35.7526,-3.31133,0	.:.:.:.:.:.:.:.	1/1:1:0,1:0:0:1:38:-3.65448,-0.30103,0	MELO3C018477.2	upstream_gene_variant	MODIFIER	MELO3C018479.2	downstream_gene_variant	MODIFIER	MELO3C018478.2	intron_variant	MODIFIER
chr01	581509	T	C	763.131	AB=0;ABP=0;AC=22;AF=0.55;AN=40;AO=35;CIGAR=1X;DP=69;DPB=69;DPRA=0.842246;EPP=4.56135;EPPR=5.30951;GTI=0;LEN=1;MEANALT=1;MQM=42;MQMR=42;NS=20;NUMALT=1;ODDS=5.53209;PAIRED=0;PAIREDR=0;PAO=0;PQA=0;PQR=0;PRO=0;QA=1286;QR=1277;RO=34;RPL=20;RPP=4.56135;RPPR=5.30951;RPR=15;RUN=1;SAF=35;SAP=79.0118;SAR=0;SRF=34;SRP=76.8404;SRR=0;TYPE=snp;technology.ILLUMINA=1;	GT:DP:AD:RO:QR:AO:QA:GL	.:.:.:.:.:.:.:.	.:.:.:.:.:.:.:.	.:.:.:.:.:.:.:.	0/0:4:4,0:4:147:0:0:0,-1.20412,-13.1461	0/0:5:5,0:5:190:0:0:0,-1.50515,-16.8106	.:.:.:.:.:.:.:.	0/0:7:7,0:7:259:0:0:0,-2.10721,-22.8514	.:.:.:.:.:.:.:.	0/0:5:5,0:5:189:0:0:0,-1.50515,-16.7427	0/0:3:3,0:3:114:0:0:0,-0.90309,-10.2325	0/0:3:3,0:3:114:0:0:0,-0.90309,-10.2325	0/0:1:1,0:1:37:0:0:0,-0.30103,-3.58069	0/0:3:3,0:3:114:0:0:0,-0.90309,-10.2325	0/0:3:3,0:3:113:0:0:0,-0.90309,-10.1637	1/1:2:0,2:0:0:2:76:-6.94351,-0.60206,0	.:.:.:.:.:.:.:.	1/1:10:0,10:0:0:10:379:-33.1886,-3.0103,0	.:.:.:.:.:.:.:.	1/1:1:0,1:0:0:1:38:-3.65448,-0.30103,0	1/1:3:0,3:0:0:3:100:-9.1755,-0.90309,0	1/1:2:0,2:0:0:2:63:-5.83863,-0.60206,0	1/1:1:0,1:0:0:1:38:-3.65448,-0.30103,0	.:.:.:.:.:.:.:.	1/1:6:0,6:0:0:6:221:-19.5938,-1.80618,0	1/1:1:0,1:0:0:1:38:-3.65448,-0.30103,0	1/1:5:0,5:0:0:5:185:-16.4371,-1.50515,0	1/1:2:0,2:0:0:2:72:-6.64108,-0.60206,0	1/1:2:0,2:0:0:2:76:-6.94351,-0.60206,0	MELO3C028584.2	upstream_gene_variant	MODIFIER	MELO3C018483.2	downstream_gene_variant	MODIFIER	MELO3C018484.2	downstream_gene_variant	MODIFIER	MELO3C018482.2	intron_variant	MODIFIER
chr01	581636	GGT	TGT	110897	AB=0;ABP=0;AC=28;AF=0.5;AN=56;AO=4933;CIGAR=1X2M;DP=17530;DPB=17562.7;DPRA=0.582662;EPP=10550.5;EPPR=26293.6;GTI=5;LEN=1;MEANALT=2.47059;MQM=41.9603;MQMR=41.9888;NS=28;NUMALT=1;ODDS=6.65211;PAIRED=0;PAIREDR=0;PAO=40;PQA=1504.5;PQR=0;PRO=18;QA=185253;QR=454106;RO=12354;RPL=4914;RPP=10550.5;RPPR=26293.6;RPR=19;RUN=1;SAF=4933;SAP=10714.9;SAR=0;SRF=12354;SRP=26829.4;SRR=0;TYPE=snp;technology.ILLUMINA…	GT:DP:AD:RO:QR:AO:QA:GL	0/0:1690:1689,1:1689:61838:1:38:0,-505.086,-5377.16	0/0:843:843,0:843:31002:0:0:0,-253.768,-2697.02	0/0:937:937,0:937:34419:0:0:0,-282.065,-2993.86	0/0:1002:1001,0:1001:36672:0:0:0,-301.331,-3191.36	0/0:737:736,0:736:27002:0:0:0,-221.558,-2349.19	0/0:546:546,0:546:20282:0:0:0,-164.362,-1762.15	0/0:1313:1312,0:1312:48266:0:0:0,-394.951,-4196.72	0/0:819:818,0:818:30075:0:0:0,-246.243,-2615.61	0/0:893:893,0:893:32961:0:0:0,-268.82,-2865.74	0/0:647:646,1:646:23762:1:38:0,-191.179,-2063.03	0/0:746:746,0:746:27474:0:0:0,-224.568,-2389.45	0/0:505:505,0:505:18543:0:0:0,-152.02,-1612.76	0/0:793:792,1:792:29189:1:38:0,-235.062,-2534.74	0/0:883:882,0:882:32350:0:0:0,-265.508,-2814.43	1/1:412:0,391:0:0:391:14709:-1274.93,-117.703,0	1/1:353:1,323:1:25:323:12121:-1048.67,-95.2929,0	1/1:647:5,626:5:173:626:23551:-2025.39,-174.817,0	1/1:478:0,453:0:0:453:17019:-1474.85,-136.367,0	1/1:272:0,259:0:0:259:9689:-840.391,-77.9668,0	1/1:293:1,282:1:35:282:10598:-915.439,-82.1083,0	1/1:498:0,476:0:0:476:17857:-1547.97,-143.29,0	1/1:297:1,279:1:38:279:10411:-899.717,-80.9943,0	1/1:472:0,464:0:0:464:17474:-1514.37,-139.678,0	1/1:71:0,43:0:0:43:1610:-139.478,-12.9443,0	1/1:340:0,330:0:0:330:12410:-1075.79,-99.3399,0	1/1:298:0,282:0:0:282:10574:-916.617,-84.8905,0	1/1:533:0,522:0:0:522:19665:-1704.04,-157.138,0	1/1:212:0,200:0:0:200:7451:-646.949,-60.206,0	MELO3C018482.2	missense_variant	MODERATE	MELO3C028584.2	upstream_gene_variant	MODIFIER	MELO3C018483.2	downstream_gene_variant	MODIFIER	MELO3C018484.2	downstream_gene_variant	MODIFIER
chr01	615129	A	G	9587.78	AB=0;ABP=0;AC=28;AF=0.5;AN=56;AO=352;CIGAR=1X;DP=880;DPB=880;DPRA=0.666667;EPP=26.7238;EPPR=224.369;GTI=1;LEN=1;MEANALT=1;MQM=41.9602;MQMR=42;NS=28;NUMALT=1;ODDS=3.77769;PAIRED=0;PAIREDR=0;PAO=0;PQA=0;PQR=0;PRO=0;QA=12739;QR=19417;RO=528;RPL=145;RPP=26.7238;RPPR=228.202;RPR=207;RUN=1;SAF=0;SAP=767.369;SAR=352;SRF=1;SRP=1140.88;SRR=527;TYPE=snp;technology.ILLUMINA=1;	GT:DP:AD:RO:QR:AO:QA:GL	0/0:57:57,0:57:2107:0:0:0,-17.1587,-183.592	0/0:45:45,0:45:1658:0:0:0,-13.5463,-144.579	0/0:42:42,0:42:1540:0:0:0,-12.6433,-134.391	0/0:15:15,0:15:521:0:0:0,-4.51545,-45.9139	0/0:43:43,0:43:1582:0:0:0,-12.9443,-137.867	0/0:19:19,0:19:708:0:0:0,-5.71957,-61.858	0/0:36:36,0:36:1339:0:0:0,-10.8371,-116.604	0/0:34:34,0:34:1245:0:0:0,-10.235,-108.788	0/0:43:43,0:43:1586:0:0:0,-12.9443,-138.182	0/0:25:25,0:25:929:0:0:0,-7.52575,-81.0695	0/0:113:113,0:113:4145:0:0:0,-34.0164,-361.017	0/0:23:23,0:23:840:0:0:0,-6.92369,-73.4802	0/0:24:24,0:24:878:0:0:0,-7.22472,-76.7689	0/0:9:9,0:9:339:0:0:0,-2.70927,-29.754	1/1:29:0,29:0:0:29:1049:-91.7898,-8.72987,0	1/1:42:0,42:0:0:42:1536:-134.012,-12.6433,0	1/1:3:0,3:0:0:3:101:-9.2594,-0.90309,0	1/1:1:0,1:0:0:1:38:-3.65448,-0.30103,0	1/1:36:0,36:0:0:36:1288:-112.895,-10.8371,0	1/1:20:0,20:0:0:20:725:-63.5883,-6.0206,0	1/1:16:0,16:0:0:16:598:-52.2148,-4.81648,0	1/1:4:0,4:0:0:4:149:-13.3056,-1.20412,0	1/1:2:0,2:0:0:2:72:-6.64108,-0.60206,0	1/1:62:0,62:0:0:62:2261:-197.27,-18.6639,0	1/1:63:0,63:0:0:63:2292:-200.05,-18.9649,0	1/1:46:0,46:0:0:46:1639:-143.576,-13.8474,0	1/1:10:0,10:0:0:10:355:-31.3975,-3.0103,0	1/1:18:0,18:0:0:18:636:-56.0796,-5.41854,0	MELO3C018490.2	synonymous_variant	LOW	MELO3C018491.2	upstream_gene_variant	MODIFIER
chr01	621898	T	G	8011.64	AB=0;ABP=0;AC=28;AF=0.5;AN=56;AO=289;CIGAR=1X;DP=764;DPB=764;DPRA=0.608421;EPP=27.4225;EPPR=34.5035;GTI=0;LEN=1;MEANALT=1;MQM=41.9239;MQMR=41.9789;NS=28;NUMALT=1;ODDS=10.3942;PAIRED=0;PAIREDR=0;PAO=0;PQA=0;PQR=0;PRO=0;QA=10821;QR=17743;RO=475;RPL=116;RPP=27.4225;RPPR=34.5035;RPR=173;RUN=1;SAF=0;SAP=630.566;SAR=289;SRF=0;SRP=1034.46;SRR=475;TYPE=snp;technology.ILLUMINA=1;	GT:DP:AD:RO:QR:AO:QA:GL	0/0:29:29,0:29:1054:0:0:0,-8.72987,-92.2165	0/0:25:25,0:25:905:0:0:0,-7.52575,-79.1248	0/0:35:35,0:35:1306:0:0:0,-10.536,-113.697	0/0:19:19,0:19:712:0:0:0,-5.71957,-62.1433	0/0:50:50,0:50:1880:0:0:0,-15.0515,-163.342	0/0:46:46,0:46:1717:0:0:0,-13.8474,-149.353	0/0:12:12,0:12:427:0:0:0,-3.61236,-37.6361	0/0:29:29,0:29:1088:0:0:0,-8.72987,-94.7164	0/0:22:22,0:22:821:0:0:0,-6.62266,-71.5414	0/0:41:41,0:41:1552:0:0:0,-12.3422,-134.801	0/0:49:49,0:49:1859:0:0:0,-14.7505,-161.325	0/0:30:30,0:30:1124:0:0:0,-9.0309,-97.8037	0/0:41:41,0:41:1527:0:0:0,-12.3422,-132.921	0/0:47:47,0:47:1771:0:0:0,-14.1484,-153.919	1/1:21:0,21:0:0:21:780:-68.0416,-6.32163,0	1/1:11:0,11:0:0:11:405:-35.5666,-3.31133,0	1/1:16:0,16:0:0:16:601:-52.4574,-4.81648,0	1/1:13:0,13:0:0:13:493:-43.0559,-3.91339,0	1/1:39:0,39:0:0:39:1450:-126.221,-11.7402,0	1/1:30:0,30:0:0:30:1125:-97.8242,-9.0309,0	1/1:19:0,19:0:0:19:698:-61.0779,-5.71957,0	1/1:13:0,13:0:0:13:481:-42.0672,-3.91339,0	1/1:15:0,15:0:0:15:569:-49.5734,-4.51545,0	1/1:20:0,20:0:0:20:758:-66.0087,-6.0206,0	1/1:39:0,39:0:0:39:1452:-126.168,-11.7402,0	1/1:25:0,25:0:0:25:948:-82.3935,-7.52575,0	1/1:14:0,14:0:0:14:532:-46.4119,-4.21442,0	1/1:14:0,14:0:0:14:529:-46.2001,-4.21442,0	MELO3C018491.2	3_prime_UTR_variant	MODIFIER
chr01	641781	C	A	14028.6	AB=0;ABP=0;AC=28;AF=0.5;AN=56;AO=493;CIGAR=1X;DP=963;DPB=963;DPRA=1.04894;EPP=3.36707;EPPR=14.5607;GTI=0;LEN=1;MEANALT=1;MQM=41.9675;MQMR=41.9957;NS=28;NUMALT=1;ODDS=15.9093;PAIRED=0;PAIREDR=0;PAO=0;PQA=0;PQR=0;PRO=0;QA=18271;QR=17557;RO=470;RPL=251;RPP=3.36707;RPPR=14.5607;RPR=242;RUN=1;SAF=493;SAP=1073.55;SAR=0;SRF=470;SRP=1023.6;SRR=0;TYPE=snp;technology.ILLUMINA=1;	GT:DP:AD:RO:QR:AO:QA:GL	0/0:51:51,0:51:1913:0:0:0,-15.3525,-166.296	0/0:21:21,0:21:786:0:0:0,-6.32163,-68.5587	0/0:36:36,0:36:1344:0:0:0,-10.8371,-117.038	0/0:36:36,0:36:1352:0:0:0,-10.8371,-117.627	0/0:46:46,0:46:1717:0:0:0,-13.8474,-149.361	0/0:38:38,0:38:1411:0:0:0,-11.4391,-122.821	0/0:24:24,0:24:898:0:0:0,-7.22472,-78.2974	0/0:49:49,0:49:1823:0:0:0,-14.7505,-158.548	0/0:20:20,0:20:754:0:0:0,-6.0206,-65.7306	0/0:27:27,0:27:1011:0:0:0,-8.12781,-88.1171	0/0:30:30,0:30:1115:0:0:0,-9.0309,-97.1749	0/0:24:24,0:24:878:0:0:0,-7.22472,-76.7304	0/0:27:27,0:27:1023:0:0:0,-8.12781,-88.9692	0/0:41:41,0:41:1532:0:0:0,-12.3422,-133.35	1/1:38:0,38:0:0:38:1381:-120.541,-11.4391,0	1/1:38:0,38:0:0:38:1416:-123.283,-11.4391,0	1/1:8:0,8:0:0:8:282:-24.9774,-2.40824,0	1/1:31:0,31:0:0:31:1148:-100.064,-9.33193,0	1/1:39:0,39:0:0:39:1458:-126.877,-11.7402,0	1/1:64:0,64:0:0:64:2351:-204.785,-19.2659,0	1/1:49:0,49:0:0:49:1831:-159.099,-14.7505,0	1/1:24:0,24:0:0:24:902:-78.5707,-7.22472,0	1/1:26:0,26:0:0:26:972:-84.7502,-7.82678,0	1/1:18:0,18:0:0:18:667:-58.2937,-5.41854,0	1/1:55:0,55:0:0:55:2055:-178.7,-16.5567,0	1/1:42:0,42:0:0:42:1570:-136.551,-12.6433,0	1/1:42:0,42:0:0:42:1539:-134.279,-12.6433,0	1/1:19:0,19:0:0:19:699:-61.0566,-5.71957,0	MELO3C018494.2	3_prime_UTR_variant	MODIFIER	MELO3C018493.2	upstream_gene_variant	MODIFIER
chr01	642156	A	T	111946	AB=0;ABP=0;AC=28;AF=0.5;AN=56;AO=3908;CIGAR=1X;DP=7786;DPB=7786;DPRA=0.968366;EPP=327.34;EPPR=109.84;GTI=0;LEN=1;MEANALT=2.05;MQM=41.9406;MQMR=41.989;NS=28;NUMALT=1;ODDS=111.064;PAIRED=0;PAIREDR=0;PAO=0;PQA=0;PQR=0;PRO=0;QA=145245;QR=140861;RO=3811;RPL=2336;RPP=327.34;RPPR=109.84;RPR=1572;RUN=1;SAF=3908;SAP=8489.12;SAR=0;SRF=3811;SRP=8278.49;SRR=0;TYPE=snp;technology.ILLUMINA=1;	GT:DP:AD:RO:QR:AO:QA:GL	0/0:373:373,0:373:13895:0:0:0,-112.284,-1206.36	0/0:235:234,1:234:8672:1:34:0,-67.4059,-750.401	0/0:198:192,2:192:7178:2:61:0,-52.976,-617.609	0/0:217:212,4:212:7861:4:134:0,-53.1666,-671.093	0/0:418:417,0:417:15371:0:0:0,-125.53,-1336.17	0/0:283:282,0:282:10359:0:0:0,-84.8905,-900.802	0/0:307:302,1:302:11209:1:38:0,-87.9158,-970.144	0/0:236:230,0:230:8491:0:0:0,-69.2369,-738.033	0/0:244:244,0:244:9017:0:0:0,-73.4513,-784.029	0/0:226:223,0:223:8246:0:0:0,-67.1297,-717.065	0/0:365:363,2:363:13445:2:67:0,-103.621,-1162	0/0:240:240,0:240:8834:0:0:0,-72.2472,-768.342	0/0:210:209,1:209:7712:1:33:0,-59.9678,-667.615	0/0:256:254,0:254:9375:0:0:0,-76.4616,-814.656	1/1:400:1,395:1:33:395:14657:-1269.75,-116.285,0	1/1:334:5,328:5:168:328:12160:-1040.94,-85.391,0	1/1:173:0,167:0:0:167:6206:-538.759,-50.272,0	1/1:179:1,178:1:33:178:6659:-574.627,-50.6358,0	1/1:422:4,415:4:135:415:15410:-1326.33,-114.202,0	1/1:324:1,322:1:34:322:11946:-1034.29,-94.2302,0	1/1:308:7,294:7:234:294:11004:-933.486,-69.9103,0	1/1:261:9,251:9:300:251:9307:-781.423,-51.7276,0	1/1:210:2,202:2:58:202:7469:-643.574,-56.2547,0	1/1:139:0,134:0:0:134:5010:-434.404,-40.338,0	1/1:425:1,420:1:34:420:15623:-1352.93,-123.731,0	1/1:351:2,346:2:67:346:12845:-1109.25,-98.8317,0	1/1:282:3,275:3:100:275:10223:-878.522,-74.838,0	1/1:170:0,170:0:0:170:6359:-551.997,-51.1751,0	MELO3C018494.2	synonymous_variant	LOW	MELO3C018493.2	upstream_gene_variant	MODIFIER
chr01	646658	A	G	21888.1	AB=0;ABP=0;AC=28;AF=0.5;AN=56;AO=770;CIGAR=1X;DP=1352;DPB=1352;DPRA=1.33103;EPP=6.66514;EPPR=18.2927;GTI=0;LEN=1;MEANALT=1;MQM=41.9221;MQMR=41.9794;NS=28;NUMALT=1;ODDS=7.15956;PAIRED=0;PAIREDR=0;PAO=0;PQA=0;PQR=0;PRO=0;QA=28420;QR=21298;RO=582;RPL=403;RPP=6.66514;RPPR=18.2927;RPR=367;RUN=1;SAF=770;SAP=1675.04;SAR=0;SRF=582;SRP=1266.81;SRR=0;TYPE=snp;technology.ILLUMINA=1;	GT:DP:AD:RO:QR:AO:QA:GL	0/0:6:6,0:6:220:0:0:0,-1.80618,-19.5135	0/0:37:37,0:37:1384:0:0:0,-11.1381,-120.432	0/0:35:35,0:35:1294:0:0:0,-10.536,-112.812	0/0:41:41,0:41:1489:0:0:0,-12.3422,-130.155	0/0:32:32,0:32:1178:0:0:0,-9.63296,-102.765	0/0:43:43,0:43:1542:0:0:0,-12.9443,-134.763	0/0:60:60,0:60:2189:0:0:0,-18.0618,-190.606	0/0:48:48,0:48:1736:0:0:0,-14.4494,-151.598	0/0:38:38,0:38:1402:0:0:0,-11.4391,-122.264	0/0:41:41,0:41:1505:0:0:0,-12.3422,-131.354	0/0:57:57,0:57:2121:0:0:0,-17.1587,-184.433	0/0:53:53,0:53:1942:0:0:0,-15.9546,-169.266	0/0:39:39,0:39:1406:0:0:0,-11.7402,-122.913	0/0:50:50,0:50:1822:0:0:0,-15.0515,-158.998	1/1:51:0,51:0:0:51:1857:-161.859,-15.3525,0	1/1:45:0,45:0:0:45:1687:-146.725,-13.5464,0	1/1:37:0,37:0:0:37:1342:-117.212,-11.1381,0	1/1:49:0,49:0:0:49:1799:-156.808,-14.7505,0	1/1:79:0,79:0:0:79:2905:-252.692,-23.7814,0	1/1:65:0,65:0:0:65:2403:-209.05,-19.567,0	1/1:53:2,51:2:68:51:1894:-158.439,-9.61594,0	1/1:67:0,67:0:0:67:2487:-216.263,-20.169,0	1/1:51:0,51:0:0:51:1913:-166.239,-15.3525,0	1/1:29:0,29:0:0:29:1076:-93.7247,-8.72987,0	1/1:62:0,62:0:0:62:2294:-199.631,-18.6639,0	1/1:92:0,92:0:0:92:3386:-294.473,-27.6948,0	1/1:57:0,57:0:0:57:2101:-182.892,-17.1587,0	1/1:35:0,35:0:0:35:1276:-111.386,-10.5361,0	MELO3C018494.2	synonymous_variant	LOW	MELO3C018495.2	upstream_gene_variant	MODIFIER
chr01	650810	T	C	7382.5	AB=0;ABP=0;AC=28;AF=0.5;AN=56;AO=279;CIGAR=1X;DP=1093;DPB=1093;DPRA=0.342752;EPP=6.44263;EPPR=311.391;GTI=7;LEN=1;MEANALT=1;MQM=41.914;MQMR=41.9828;NS=28;NUMALT=1;ODDS=0.688853;PAIRED=0;PAIREDR=0;PAO=0;PQA=0;PQR=0;PRO=0;QA=10161;QR=30180;RO=814;RPL=150;RPP=6.44263;RPPR=311.391;RPR=129;RUN=1;SAF=0;SAP=608.851;SAR=279;SRF=0;SRP=1770.59;SRR=814;TYPE=snp;technology.ILLUMINA=1;	GT:DP:AD:RO:QR:AO:QA:GL	0/0:34:34,0:34:1217:0:0:0,-10.235,-106.275	0/0:22:22,0:22:798:0:0:0,-6.62266,-69.7741	0/0:88:88,0:88:3269:0:0:0,-26.4906,-284.208	0/0:36:36,0:36:1342:0:0:0,-10.8371,-116.845	0/0:92:92,0:92:3400:0:0:0,-27.6948,-295.648	0/0:33:33,0:33:1222:0:0:0,-9.93399,-106.471	0/0:87:87,0:87:3231:0:0:0,-26.1896,-280.852	0/0:92:92,0:92:3437:0:0:0,-27.6948,-298.427	0/0:42:42,0:42:1533:0:0:0,-12.6433,-133.702	0/0:64:64,0:64:2381:0:0:0,-19.2659,-207.021	0/0:98:98,0:98:3652:0:0:0,-29.5009,-317.199	0/0:47:47,0:47:1738:0:0:0,-14.1484,-151.33	0/0:42:42,0:42:1577:0:0:0,-12.6433,-137.085	0/0:37:37,0:37:1383:0:0:0,-11.1381,-120.339	1/1:5:0,5:0:0:5:180:-16.0764,-1.50515,0	1/1:5:0,5:0:0:5:190:-16.8106,-1.50515,0	1/1:39:0,39:0:0:39:1421:-124.033,-11.7402,0	1/1:6:0,6:0:0:6:218:-19.3209,-1.80618,0	1/1:36:0,36:0:0:36:1307:-113.902,-10.8371,0	1/1:18:0,18:0:0:18:620:-54.6729,-5.41854,0	1/1:16:0,16:0:0:16:579:-50.7979,-4.81648,0	1/1:14:0,14:0:0:14:516:-45.1655,-4.21442,0	1/1:28:0,28:0:0:28:1000:-87.6725,-8.42884,0	1/1:5:0,5:0:0:5:189:-16.7427,-1.50515,0	1/1:53:0,53:0:0:53:1909:-166.764,-15.9546,0	1/1:22:0,22:0:0:22:829:-72.104,-6.62266,0	1/1:20:0,20:0:0:20:757:-65.8983,-6.0206,0	1/1:12:0,12:0:0:12:446:-39.0481,-3.61236,0	MELO3C018495.2	3_prime_UTR_variant	MODIFIER	MELO3C018494.2	upstream_gene_variant	MODIFIER
chr01	651014	T	C	1305.68	AB=0;ABP=0;AC=24;AF=0.461538;AN=52;AO=61;CIGAR=1X;DP=133;DPB=133;DPRA=0.988426;EPP=62.8504;EPPR=46.5604;GTI=0;LEN=1;MEANALT=1;MQM=41.9672;MQMR=41.9722;NS=26;NUMALT=1;ODDS=8.25175;PAIRED=0;PAIREDR=0;PAO=0;PQA=0;PQR=0;PRO=0;QA=2227;QR=2694;RO=72;RPL=51;RPP=62.8504;RPPR=46.5604;RPR=10;RUN=1;SAF=0;SAP=135.47;SAR=61;SRF=0;SRP=159.356;SRR=72;TYPE=snp;technology.ILLUMINA=1;	GT:DP:AD:RO:QR:AO:QA:GL	0/0:1:1,0:1:38:0:0:0,-0.30103,-3.65448	0/0:3:3,0:3:102:0:0:0,-0.90309,-9.23833	0/0:2:2,0:2:76:0:0:0,-0.60206,-6.94351	0/0:1:1,0:1:38:0:0:0,-0.30103,-3.65448	0/0:10:10,0:10:377:0:0:0,-3.0103,-33.0505	0/0:3:3,0:3:114:0:0:0,-0.90309,-10.2325	0/0:5:5,0:5:189:0:0:0,-1.50515,-16.7427	0/0:18:18,0:18:662:0:0:0,-5.41854,-57.8452	0/0:3:3,0:3:114:0:0:0,-0.90309,-10.2325	0/0:3:3,0:3:114:0:0:0,-0.90309,-10.2325	0/0:7:7,0:7:266:0:0:0,-2.10721,-23.3887	0/0:7:7,0:7:266:0:0:0,-2.10721,-23.3275	0/0:4:4,0:4:152:0:0:0,-1.20412,-13.5216	0/0:5:5,0:5:186:0:0:0,-1.50515,-16.5177	1/1:2:0,2:0:0:2:76:-6.94351,-0.60206,0	.:.:.:.:.:.:.:.	1/1:9:0,9:0:0:9:342:-29.9667,-2.70927,0	1/1:3:0,3:0:0:3:103:-9.3291,-0.90309,0	1/1:13:0,13:0:0:13:462:-40.7479,-3.91339,0	1/1:2:0,2:0:0:2:76:-6.94351,-0.60206,0	.:.:.:.:.:.:.:.	1/1:4:0,4:0:0:4:135:-12.1607,-1.20412,0	1/1:2:0,2:0:0:2:76:-6.94351,-0.60206,0	1/1:3:0,3:0:0:3:102:-9.23833,-0.90309,0	1/1:11:0,11:0:0:11:412:-36.1087,-3.31133,0	1/1:8:0,8:0:0:8:291:-25.6685,-2.40824,0	1/1:2:0,2:0:0:2:76:-6.94351,-0.60206,0	1/1:2:0,2:0:0:2:76:-6.94351,-0.60206,0	MELO3C018495.2	3_prime_UTR_variant	MODIFIER	MELO3C018494.2	upstream_gene_variant	MODIFIER
chr01	700394	G	A	8884.3	AB=0;ABP=0;AC=28;AF=0.5;AN=56;AO=322;CIGAR=1X;DP=597;DPB=597;DPRA=1.17091;EPP=62.5977;EPPR=16.2839;GTI=0;LEN=1;MEANALT=1;MQM=41.9379;MQMR=41.9927;NS=28;NUMALT=1;ODDS=11.0952;PAIRED=0;PAIREDR=0;PAO=0;PQA=0;PQR=0;PRO=0;QA=11894;QR=9944;RO=275;RPL=208;RPP=62.5977;RPPR=16.2839;RPR=114;RUN=1;SAF=322;SAP=702.224;SAR=0;SRF=275;SRP=600.165;SRR=0;TYPE=snp;technology.ILLUMINA=1;	GT:DP:AD:RO:QR:AO:QA:GL	1/1:48:0,48:0:0:48:1789:-155.669,-14.4494,0	1/1:18:0,18:0:0:18:662:-57.8925,-5.41854,0	1/1:20:0,20:0:0:20:737:-64.4548,-6.0206,0	1/1:8:0,8:0:0:8:302:-26.5392,-2.40824,0	1/1:28:0,28:0:0:28:1042:-90.793,-8.42884,0	1/1:17:0,17:0:0:17:637:-55.6526,-5.11751,0	1/1:29:0,29:0:0:29:1080:-94.0264,-8.72987,0	1/1:40:0,40:0:0:40:1464:-127.712,-12.0412,0	1/1:30:0,30:0:0:30:1100:-95.8843,-9.0309,0	1/1:20:0,20:0:0:20:731:-63.8626,-6.0206,0	1/1:19:0,19:0:0:19:717:-62.4895,-5.71957,0	1/1:10:0,10:0:0:10:368:-32.2864,-3.0103,0	1/1:16:0,16:0:0:16:576:-50.5848,-4.81648,0	1/1:19:0,19:0:0:19:689:-60.4536,-5.71957,0	0/0:19:19,0:19:699:0:0:0,-5.71957,-61.2119	0/0:12:12,0:12:444:0:0:0,-3.61236,-38.9585	0/0:23:23,0:23:830:0:0:0,-6.92369,-72.6946	0/0:11:11,0:11:407:0:0:0,-3.31133,-35.725	0/0:32:32,0:32:1149:0:0:0,-9.63296,-100.476	0/0:31:31,0:31:1104:0:0:0,-9.33193,-96.8516	0/0:14:14,0:14:499:0:0:0,-4.21442,-43.993	0/0:26:26,0:26:951:0:0:0,-7.82678,-83.1446	0/0:14:14,0:14:494:0:0:0,-4.21442,-43.646	0/0:13:13,0:13:467:0:0:0,-3.91339,-41.0265	0/0:25:25,0:25:896:0:0:0,-7.52575,-78.6257	0/0:23:23,0:23:846:0:0:0,-6.92369,-74.0001	0/0:27:27,0:27:977:0:0:0,-8.12781,-85.465	0/0:5:5,0:5:181:0:0:0,-1.50515,-16.1442	MELO3C018500.2	3_prime_UTR_variant	MODIFIER	MELO3C018499.2	downstream_gene_variant	MODIFIER
chr01	700454	G	A	5704.88	AB=0;ABP=0;AC=28;AF=0.5;AN=56;AO=272;CIGAR=1X;DP=1046;DPB=1046;DPRA=0.351421;EPP=593.651;EPPR=258.885;GTI=7;LEN=1;MEANALT=1;MQM=41.9485;MQMR=40.4212;NS=28;NUMALT=1;ODDS=0.274756;PAIRED=0;PAIREDR=0;PAO=0;PQA=0;PQR=0;PRO=0;QA=10130;QR=28452;RO=774;RPL=272;RPP=593.651;RPPR=258.885;RPR=0;RUN=1;SAF=272;SAP=593.651;SAR=0;SRF=774;SRP=1683.73;SRR=0;TYPE=snp;technology.ILLUMINA=1;	GT:DP:AD:RO:QR:AO:QA:GL	1/1:58:0,58:0:0:58:2156:-187.659,-17.4597,0	1/1:18:0,18:0:0:18:664:-57.8937,-5.41854,0	1/1:20:0,20:0:0:20:746:-65.0954,-6.0206,0	1/1:6:0,6:0:0:6:223:-19.7275,-1.80618,0	1/1:25:0,25:0:0:25:915:-79.9114,-7.52575,0	1/1:18:0,18:0:0:18:661:-57.757,-5.41854,0	1/1:13:0,13:0:0:13:493:-43.0559,-3.91339,0	1/1:24:0,24:0:0:24:900:-78.3335,-7.22472,0	1/1:18:0,18:0:0:18:657:-57.4972,-5.41854,0	1/1:18:0,18:0:0:18:675:-58.9347,-5.41854,0	1/1:24:0,24:0:0:24:906:-78.8684,-7.22472,0	1/1:8:0,8:0:0:8:302:-26.5392,-2.40824,0	1/1:15:0,15:0:0:15:566:-49.4257,-4.51545,0	1/1:7:0,7:0:0:7:266:-23.3887,-2.10721,0	0/0:45:45,0:45:1643:0:0:0,-13.5463,-141.79	0/0:47:47,0:47:1748:0:0:0,-14.1484,-150.176	0/0:79:79,0:79:2899:0:0:0,-23.7814,-248.986	0/0:47:47,0:47:1727:0:0:0,-14.1484,-148.567	0/0:59:59,0:59:2197:0:0:0,-17.7608,-188.683	0/0:67:67,0:67:2472:0:0:0,-20.169,-211.95	0/0:48:48,0:48:1773:0:0:0,-14.4494,-152.792	0/0:74:74,0:74:2713:0:0:0,-22.2762,-233.253	0/0:52:52,0:52:1937:0:0:0,-15.6536,-166.164	0/0:60:60,0:60:2170:0:0:0,-18.0618,-187.007	0/0:53:53,0:53:1928:0:0:0,-15.9546,-166.42	0/0:49:49,0:49:1789:0:0:0,-14.7505,-154.041	0/0:64:64,0:64:2335:0:0:0,-19.2659,-200.951	0/0:30:30,0:30:1121:0:0:0,-9.0309,-96.1565	MELO3C018500.2	3_prime_UTR_variant	MODIFIER	MELO3C018499.2	downstream_gene_variant	MODIFIER	MELO3C018501.2	downstream_gene_variant	MODIFIER
chr01	700520	T	C	33854.5	AB=0;ABP=0;AC=28;AF=0.5;AN=56;AO=1203;CIGAR=1X;DP=1982;DPB=1982;DPRA=1.5425;EPP=101.005;EPPR=9.18377;GTI=0;LEN=1;MEANALT=1.13333;MQM=41.9651;MQMR=41.9897;NS=28;NUMALT=1;ODDS=10.9831;PAIRED=0;PAIREDR=0;PAO=0;PQA=0;PQR=0;PRO=0;QA=44001;QR=28660;RO=777;RPL=485;RPP=101.005;RPPR=9.18377;RPR=718;RUN=1;SAF=1203;SAP=2615.29;SAR=0;SRF=777;SRP=1690.24;SRR=0;TYPE=snp;technology.ILLUMINA=1;	GT:DP:AD:RO:QR:AO:QA:GL	1/1:162:0,162:0:0:162:5861:-511.161,-48.7669,0	1/1:77:0,77:0:0:77:2795:-243.811,-23.1793,0	1/1:80:0,80:0:0:80:2926:-255.071,-24.0824,0	1/1:109:0,109:0:0:109:3967:-345.674,-32.8123,0	1/1:107:0,107:0:0:107:3945:-343.331,-32.2102,0	1/1:81:0,80:0:0:80:2935:-255.302,-24.0824,0	1/1:58:0,58:0:0:58:2128:-185.441,-17.4597,0	1/1:79:0,79:0:0:79:2878:-251.133,-23.7814,0	1/1:83:0,83:0:0:83:3071:-267.335,-24.9855,0	1/1:91:0,91:0:0:91:3355:-291.867,-27.3937,0	1/1:84:0,83:0:0:83:3056:-265.773,-24.9855,0	1/1:43:0,43:0:0:43:1568:-136.876,-12.9443,0	1/1:74:0,74:0:0:74:2676:-233.786,-22.2762,0	1/1:75:0,75:0:0:75:2766:-240.62,-22.5773,0	0/0:41:41,0:41:1491:0:0:0,-12.3422,-130.08	0/0:46:46,0:46:1667:0:0:0,-13.8474,-145.691	0/0:87:87,0:87:3252:0:0:0,-26.1896,-282.577	0/0:65:65,0:65:2429:0:0:0,-19.5669,-211.135	0/0:56:56,0:56:2075:0:0:0,-16.8577,-180.607	0/0:78:78,0:78:2890:0:0:0,-23.4803,-251.518	0/0:65:65,0:65:2399:0:0:0,-19.5669,-208.878	0/0:54:54,0:54:2009:0:0:0,-16.2556,-174.823	0/0:36:36,0:36:1348:0:0:0,-10.8371,-117.312	0/0:52:52,0:52:1924:0:0:0,-15.6536,-167.642	0/0:66:64,2:64:2357:2:74:0,-13.0647,-198.574	0/0:57:57,0:57:2050:0:0:0,-17.1587,-179.186	0/0:53:53,0:53:1930:0:0:0,-15.9546,-168.307	0/0:23:23,0:23:839:0:0:0,-6.92369,-73.4459	MELO3C018500.2	stop_retained_variant	LOW	MELO3C018499.2	downstream_gene_variant	MODIFIER	MELO3C018501.2	downstream_gene_variant	MODIFIER
chr01	702872	T	C	26778	AB=0;ABP=0;AC=28;AF=0.5;AN=56;AO=1013;CIGAR=1X;DP=2280;DPB=2280;DPRA=0.859098;EPP=761.9;EPPR=279.913;GTI=0;LEN=1;MEANALT=1.06667;MQM=41.9368;MQMR=41.9826;NS=28;NUMALT=1;ODDS=23.1093;PAIRED=0;PAIREDR=0;PAO=0;PQA=0;PQR=0;PRO=0;QA=36740;QR=46862;RO=1261;RPL=208;RPP=767.011;RPPR=279.913;RPR=805;RUN=1;SAF=1012;SAP=2194.03;SAR=1;SRF=1261;SRP=2741.24;SRR=0;TYPE=snp;technology.ILLUMINA=1;	GT:DP:AD:RO:QR:AO:QA:GL	0/0:104:104,0:104:3875:0:0:0,-31.3071,-336.797	0/0:94:94,0:94:3493:0:0:0,-28.2968,-303.663	0/0:83:83,0:83:3105:0:0:0,-24.9855,-269.79	0/0:93:93,0:93:3487:0:0:0,-27.9958,-302.803	0/0:93:93,0:93:3445:0:0:0,-27.9958,-299.65	0/0:115:113,2:113:4239:2:68:0,-28.2798,-361.658	0/0:77:77,0:77:2867:0:0:0,-23.1793,-249.303	0/0:97:97,0:97:3615:0:0:0,-29.1999,-314.286	0/0:83:83,0:83:3081:0:0:0,-24.9855,-267.984	0/0:81:79,0:79:2892:0:0:0,-23.7814,-251.854	0/0:96:96,0:96:3561:0:0:0,-28.8989,-309.653	0/0:60:60,0:60:2200:0:0:0,-18.0618,-191.874	0/0:74:74,0:74:2740:0:0:0,-22.2762,-238.394	0/0:110:110,0:110:4092:0:0:0,-33.1133,-355.606	1/1:57:2,55:2:67:55:2019:-169.717,-10.9033,0	1/1:45:0,45:0:0:45:1637:-143.018,-13.5464,0	1/1:84:0,84:0:0:84:3116:-270.959,-25.2865,0	1/1:60:0,60:0:0:60:2146:-187.43,-18.0618,0	1/1:70:0,70:0:0:70:2532:-221.093,-21.0721,0	1/1:72:0,72:0:0:72:2556:-224.071,-21.6742,0	1/1:115:0,115:0:0:115:4086:-357.61,-34.6185,0	1/1:67:0,67:0:0:67:2408:-210.307,-20.169,0	1/1:78:0,78:0:0:78:2874:-250.313,-23.4803,0	1/1:53:0,53:0:0:53:1950:-169.788,-15.9546,0	1/1:100:0,100:0:0:100:3635:-317.181,-30.103,0	1/1:81:1,80:1:36:80:2914:-250.802,-20.8807,0	1/1:90:0,86:0:0:86:3109:-271.182,-25.8886,0	1/1:48:2,46:2:67:46:1690:-141.183,-8.19401,0	MELO3C018500.2	synonymous_variant	LOW	MELO3C018501.2	downstream_gene_variant	MODIFIER
chr01	703237	T	C	13623.5	AB=0;ABP=0;AC=28;AF=0.5;AN=56;AO=711;CIGAR=1X;DP=974;DPB=974;DPRA=2.63596;EPP=1546.93;EPPR=565.422;GTI=1;LEN=1;MEANALT=1.13333;MQM=41.9325;MQMR=41.9691;NS=28;NUMALT=1;ODDS=0.174684;PAIRED=0;PAIREDR=0;PAO=0;PQA=0;PQR=0;PRO=0;QA=23639;QR=8631;RO=259;RPL=0;RPP=1546.93;RPPR=565.422;RPR=711;RUN=1;SAF=711;SAP=1546.93;SAR=0;SRF=259;SRP=565.422;SRR=0;TYPE=snp;technology.ILLUMINA=1;	GT:DP:AD:RO:QR:AO:QA:GL	1/1:8:0,8:0:0:8:272:-24.3538,-2.40824,0	1/1:71:0,71:0:0:71:2390:-211.491,-21.3731,0	1/1:62:0,60:0:0:60:1985:-175.445,-18.0618,0	1/1:41:0,41:0:0:41:1363:-120.886,-12.3422,0	1/1:47:1,46:1:33:46:1523:-131.859,-10.8999,0	1/1:51:0,51:0:0:51:1675:-148.534,-15.3525,0	1/1:55:0,55:0:0:55:1809:-160.441,-16.5567,0	1/1:55:0,54:0:0:54:1798:-159.153,-16.2556,0	1/1:57:1,56:1:32:56:1849:-160.794,-14.0001,0	1/1:61:0,61:0:0:61:2023:-179.291,-18.3628,0	1/1:63:0,63:0:0:63:2120:-187.629,-18.9649,0	1/1:43:0,43:0:0:43:1436:-127.365,-12.9443,0	1/1:58:0,58:0:0:58:1925:-170.644,-17.4597,0	1/1:43:0,43:0:0:43:1437:-127.422,-12.9443,0	0/0:13:13,0:13:420:0:0:0,-3.91339,-37.5149	0/0:14:14,0:14:459:0:0:0,-4.21442,-40.966	0/0:9:9,0:9:299:0:0:0,-2.70927,-26.7843	0/0:41:41,0:41:1391:0:0:0,-12.3422,-123.08	0/0:13:13,0:13:423:0:0:0,-3.91339,-37.774	0/0:23:23,0:23:763:0:0:0,-6.92369,-67.8721	0/0:19:18,0:18:602:0:0:0,-5.41854,-53.3196	0/0:18:18,0:18:604:0:0:0,-5.41854,-53.7443	0/0:12:12,0:12:394:0:0:0,-3.61236,-35.2167	0/0:5:5,0:5:169:0:0:0,-1.50515,-15.2656	0/0:24:24,0:24:793:0:0:0,-7.22472,-70.5062	0/0:18:17,1:17:578:1:34:0,-2.08241,-48.0112	0/0:40:40,0:40:1344:0:0:0,-12.0412,-119.167	0/0:10:10,0:10:327:0:0:0,-3.0103,-29.2237	MELO3C018500.2	missense_variant	MODERATE	MELO3C018501.2	downstream_gene_variant	MODIFIER
chr01	705671	C	T	1273.62	AB=0;ABP=0;AC=18;AF=0.409091;AN=44;AO=58;CIGAR=1X;DP=173;DPB=173;DPRA=0.728502;EPP=69.053;EPPR=159.375;GTI=0;LEN=1;MEANALT=1;MQM=42;MQMR=42;NS=22;NUMALT=1;ODDS=3.14902;PAIRED=0;PAIREDR=0;PAO=0;PQA=0;PQR=0;PRO=0;QA=2160;QR=4146;RO=115;RPL=8;RPP=69.053;RPPR=159.375;RPR=50;RUN=1;SAF=58;SAP=128.956;SAR=0;SRF=115;SRP=252.73;SRR=0;TYPE=snp;technology.ILLUMINA=1;	GT:DP:AD:RO:QR:AO:QA:GL	0/0:6:6,0:6:224:0:0:0,-1.80618,-19.8078	0/0:14:14,0:14:497:0:0:0,-4.21442,-43.8632	0/0:5:5,0:5:181:0:0:0,-1.50515,-16.157	.:.:.:.:.:.:.:.	0/0:6:6,0:6:210:0:0:0,-1.80618,-18.7932	0/0:8:8,0:8:286:0:0:0,-2.40824,-25.3772	0/0:5:5,0:5:183:0:0:0,-1.50515,-16.27	0/0:18:18,0:18:651:0:0:0,-5.41854,-57.1763	0/0:5:5,0:5:189:0:0:0,-1.50515,-16.7427	0/0:2:2,0:2:65:0:0:0,-0.60206,-6.0868	0/0:10:10,0:10:341:0:0:0,-3.0103,-30.4072	0/0:23:23,0:23:837:0:0:0,-6.92369,-73.1981	0/0:8:8,0:8:292:0:0:0,-2.40824,-25.8062	0/0:5:5,0:5:190:0:0:0,-1.50515,-16.8106	.:.:.:.:.:.:.:.	1/1:2:0,2:0:0:2:76:-6.94351,-0.60206,0	1/1:12:0,12:0:0:12:453:-39.6218,-3.61236,0	.:.:.:.:.:.:.:.	1/1:12:0,12:0:0:12:444:-38.9663,-3.61236,0	1/1:10:0,10:0:0:10:364:-32.0804,-3.0103,0	1/1:3:0,3:0:0:3:114:-10.2325,-0.90309,0	1/1:1:0,1:0:0:1:38:-3.65448,-0.30103,0	.:.:.:.:.:.:.:.	.:.:.:.:.:.:.:.	1/1:9:0,9:0:0:9:334:-29.3866,-2.70927,0	1/1:8:0,8:0:0:8:299:-26.3199,-2.40824,0	.:.:.:.:.:.:.:.	1/1:1:0,1:0:0:1:38:-3.65448,-0.30103,0	MELO3C018501.2	synonymous_variant	LOW	MELO3C018500.2	upstream_gene_variant	MODIFIER	MELO3C018502.2	upstream_gene_variant	MODIFIER
chr01	706755	G	C	948.142	AB=0;ABP=0;AC=18;AF=0.428571;AN=42;AO=46;CIGAR=1X;DP=137;DPB=137;DPRA=0.673993;EPP=64.1892;EPPR=110.128;GTI=0;LEN=1;MEANALT=1;MQM=41.913;MQMR=42;NS=21;NUMALT=1;ODDS=3.26339;PAIRED=0;PAIREDR=0;PAO=0;PQA=0;PQR=0;PRO=0;QA=1727;QR=3398;RO=91;RPL=41;RPP=64.1892;RPPR=110.128;RPR=5;RUN=1;SAF=46;SAP=102.898;SAR=0;SRF=91;SRP=200.614;SRR=0;TYPE=snp;technology.ILLUMINA=1;	GT:DP:AD:RO:QR:AO:QA:GL	.:.:.:.:.:.:.:.	0/0:3:3,0:3:114:0:0:0,-0.90309,-10.2325	0/0:5:5,0:5:177:0:0:0,-1.50515,-15.7406	.:.:.:.:.:.:.:.	0/0:7:7,0:7:266:0:0:0,-2.10721,-23.3887	0/0:7:7,0:7:255:0:0:0,-2.10721,-22.5407	0/0:16:16,0:16:599:0:0:0,-4.81648,-52.3461	0/0:11:11,0:11:418:0:0:0,-3.31133,-36.5448	0/0:5:5,0:5:190:0:0:0,-1.50515,-16.8106	0/0:12:12,0:12:442:0:0:0,-3.61236,-38.7605	0/0:8:8,0:8:300:0:0:0,-2.40824,-26.4045	0/0:10:10,0:10:372:0:0:0,-3.0103,-32.6764	0/0:2:2,0:2:76:0:0:0,-0.60206,-6.94351	0/0:5:5,0:5:189:0:0:0,-1.50515,-16.7427	1/1:3:0,3:0:0:3:114:-10.2325,-0.90309,0	.:.:.:.:.:.:.:.	.:.:.:.:.:.:.:.	.:.:.:.:.:.:.:.	1/1:11:0,11:0:0:11:409:-35.7843,-3.31133,0	1/1:10:0,10:0:0:10:377:-33.0433,-3.0103,0	.:.:.:.:.:.:.:.	1/1:2:0,2:0:0:2:76:-6.94351,-0.60206,0	1/1:1:0,1:0:0:1:38:-3.65448,-0.30103,0	.:.:.:.:.:.:.:.	1/1:9:0,9:0:0:9:333:-29.3257,-2.70927,0	1/1:3:0,3:0:0:3:114:-10.2325,-0.90309,0	1/1:6:0,6:0:0:6:228:-20.0996,-1.80618,0	1/1:1:0,1:0:0:1:38:-3.65448,-0.30103,0	MELO3C018501.2	missense_variant	MODERATE	MELO3C018500.2	upstream_gene_variant	MODIFIER	MELO3C018502.2	upstream_gene_variant	MODIFIER
chr01	711944	G	A	108074	AB=0;ABP=0;AC=28;AF=0.5;AN=56;AO=3796;CIGAR=1X;DP=6799;DPB=6799;DPRA=1.85297;EPP=5.20923;EPPR=59.3347;GTI=0;LEN=1;MEANALT=1.03846;MQM=41.9199;MQMR=41.9847;NS=28;NUMALT=1;ODDS=53.1559;PAIRED=0;PAIREDR=0;PAO=0;PQA=0;PQR=0;PRO=0;QA=138972;QR=109387;RO=3001;RPL=1929;RPP=5.20923;RPPR=58.5301;RPR=1867;RUN=1;SAF=0;SAP=8245.92;SAR=3796;SRF=1;SRP=6510.92;SRR=3000;TYPE=snp;technology.ILLUMINA=1;	GT:DP:AD:RO:QR:AO:QA:GL	0/0:114:112,2:112:4085:2:62:0,-28.5274,-350.307	0/0:322:319,3:319:11506:3:86:0,-88.9886,-996.026	0/0:252:247,5:247:8964:5:139:0,-63.2621,-769.058	0/0:306:303,3:303:11018:3:91:0,-83.7709,-951.909	0/0:161:160,1:160:5877:1:29:0,-45.599,-508.686	0/0:194:192,2:192:7059:2:58:0,-52.9776,-608.975	0/0:254:250,3:250:9153:3:83:0,-68.8122,-789.108	0/0:149:149,0:149:5415:0:0:0,-44.8535,-472.037	0/0:248:246,2:246:8998:2:51:0,-69.8393,-778.797	0/0:311:310,1:310:11352:1:38:0,-90.0327,-984.658	0/0:218:216,2:216:7951:2:62:0,-59.8323,-686.12	0/0:122:121,0:121:4386:0:0:0,-36.4246,-382.266	0/0:192:185,7:185:6727:7:213:0,-38.6311,-567.173	0/0:193:189,4:189:6837:4:115:0,-47.6039,-586.115	1/1:442:2,440:2:59:440:16248:-1407.03,-127.519,0	1/1:351:0,351:0:0:351:12939:-1125.05,-105.662,0	1/1:293:0,293:0:0:293:10893:-945.95,-88.2018,0	1/1:261:0,261:0:0:261:9507:-827.947,-78.5688,0	1/1:197:0,197:0:0:197:7312:-635.34,-59.3029,0	1/1:256:0,256:0:0:256:9393:-817.341,-77.0637,0	1/1:193:0,193:0:0:193:6949:-606.638,-58.0988,0	1/1:193:0,193:0:0:193:7077:-616.201,-58.0988,0	1/1:269:0,269:0:0:269:9817:-855.068,-80.9771,0	1/1:340:0,340:0:0:340:12596:-1094.47,-102.35,0	1/1:237:0,237:0:0:237:8686:-756.33,-71.3441,0	1/1:319:0,319:0:0:319:11627:-1012.58,-96.0286,0	1/1:253:0,253:0:0:253:9204:-802.219,-76.1606,0	1/1:159:0,159:0:0:159:5697:-497.786,-47.8638,0	MELO3C018502.2	missense_variant	MODERATE	MELO3C018501.2	upstream_gene_variant	MODIFIER
chr01	714153	C	T	115172	AB=0;ABP=0;AC=28;AF=0.5;AN=56;AO=4121;CIGAR=1X;DP=10666;DPB=10666;DPRA=0.664789;EPP=600.666;EPPR=48.7042;GTI=0;LEN=1;MEANALT=1;MQM=41.9418;MQMR=41.9942;NS=28;NUMALT=1;ODDS=46.7277;PAIRED=0;PAIREDR=0;PAO=0;PQA=0;PQR=0;PRO=0;QA=150000;QR=235973;RO=6541;RPL=1529;RPP=598.423;RPPR=48.7042;RPR=2592;RUN=1;SAF=1;SAP=8942.96;SAR=4120;SRF=0;SRP=14206.6;SRR=6541;TYPE=snp;technology.ILLUMINA=1;	GT:DP:AD:RO:QR:AO:QA:GL	0/0:467:467,0:467:17060:0:0:0,-140.581,-1486.18	0/0:683:683,0:683:24605:0:0:0,-205.603,-2147.96	0/0:549:548,0:548:19882:0:0:0,-164.964,-1733.47	0/0:560:560,0:560:20154:0:0:0,-168.577,-1759.35	0/0:491:491,0:491:17662:0:0:0,-147.806,-1542.13	0/0:417:416,0:416:14909:0:0:0,-125.228,-1302.03	0/0:385:385,0:385:13867:0:0:0,-115.897,-1210.63	0/0:313:311,0:311:11228:0:0:0,-93.6203,-979.361	0/0:497:497,0:497:18130:0:0:0,-149.612,-1579.92	0/0:505:502,3:502:17957:3:114:0,-141.788,-1558.75	0/0:443:443,0:443:15926:0:0:0,-133.356,-1390.43	0/0:248:248,0:248:9031:0:0:0,-74.6554,-787.249	0/0:523:523,0:523:18743:0:0:0,-157.439,-1637.71	0/0:460:460,0:460:16578:0:0:0,-138.474,-1446.84	1/1:455:0,455:0:0:455:16570:-1443.1,-136.969,0	1/1:463:0,463:0:0:463:16837:-1466.47,-139.377,0	1/1:351:0,351:0:0:351:12852:-1118.36,-105.662,0	1/1:231:0,231:0:0:231:8417:-732.993,-69.5379,0	1/1:259:0,259:0:0:259:9456:-823.633,-77.9668,0	1/1:218:0,218:0:0:218:7841:-683.619,-65.6245,0	1/1:180:1,179:1:38:179:6516:-564.347,-50.5309,0	1/1:249:2,247:2:76:247:8946:-773.129,-68.013,0	1/1:326:1,325:1:27:325:11771:-1023.13,-95.4493,0	1/1:384:0,384:0:0:384:14035:-1221.57,-115.596,0	1/1:277:0,277:0:0:277:10007:-872.859,-83.3853,0	1/1:295:3,292:3:100:292:10594:-913.932,-79.6742,0	1/1:266:0,266:0:0:266:9728:-846.549,-80.074,0	1/1:171:0,171:0:0:171:6316:-549.215,-51.4761,0	MELO3C018502.2	synonymous_variant	LOW
chr01	714410	T	C	601.016	AB=0;ABP=0;AC=16;AF=0.615385;AN=26;AO=30;CIGAR=1X;DP=41;DPB=41;DPRA=1.70455;EPP=38.0434;EPPR=12.6832;GTI=0;LEN=1;MEANALT=1;MQM=41.9333;MQMR=42;NS=13;NUMALT=1;ODDS=0.670024;PAIRED=0;PAIREDR=0;PAO=0;PQA=0;PQR=0;PRO=0;QA=1064;QR=408;RO=11;RPL=26;RPP=38.0434;RPPR=12.6832;RPR=4;RUN=1;SAF=0;SAP=68.1545;SAR=30;SRF=0;SRP=26.8965;SRR=11;TYPE=snp;technology.ILLUMINA=1;	GT:DP:AD:RO:QR:AO:QA:GL	0/0:2:2,0:2:76:0:0:0,-0.60206,-6.94351	.:.:.:.:.:.:.:.	.:.:.:.:.:.:.:.	.:.:.:.:.:.:.:.	.:.:.:.:.:.:.:.	0/0:2:2,0:2:68:0:0:0,-0.60206,-6.33865	.:.:.:.:.:.:.:.	.:.:.:.:.:.:.:.	.:.:.:.:.:.:.:.	0/0:2:2,0:2:76:0:0:0,-0.60206,-6.94351	0/0:3:3,0:3:112:0:0:0,-0.90309,-10.0909	.:.:.:.:.:.:.:.	0/0:2:2,0:2:76:0:0:0,-0.60206,-6.94351	.:.:.:.:.:.:.:.	1/1:4:0,4:0:0:4:152:-13.4597,-1.20412,0	1/1:4:0,4:0:0:4:138:-12.4761,-1.20412,0	1/1:10:0,10:0:0:10:335:-29.956,-3.0103,0	.:.:.:.:.:.:.:.	1/1:2:0,2:0:0:2:76:-6.94351,-0.60206,0	1/1:4:0,4:0:0:4:135:-12.2627,-1.20412,0	1/1:2:0,2:0:0:2:76:-6.94351,-0.60206,0	1/1:3:0,3:0:0:3:114:-10.2325,-0.90309,0	.:.:.:.:.:.:.:.	1/1:1:0,1:0:0:1:38:-3.65448,-0.30103,0	.:.:.:.:.:.:.:.	.:.:.:.:.:.:.:.	.:.:.:.:.:.:.:.	.:.:.:.:.:.:.:.	MELO3C018502.2	intron_variant	MODIFIER
chr01	717929	A	G	2409.54	AB=0;ABP=0;AC=26;AF=0.481481;AN=54;AO=97;CIGAR=1X;DP=208;DPB=208;DPRA=0.997151;EPP=40.6417;EPPR=45.5551;GTI=0;LEN=1;MEANALT=1.07692;MQM=41.9588;MQMR=42;NS=27;NUMALT=1;ODDS=10.2333;PAIRED=0;PAIREDR=0;PAO=0;PQA=0;PQR=0;PRO=0;QA=3587;QR=4054;RO=108;RPL=28;RPP=40.6417;RPPR=45.5551;RPR=69;RUN=1;SAF=0;SAP=213.643;SAR=97;SRF=0;SRP=237.529;SRR=108;TYPE=snp;technology.ILLUMINA=1;	GT:DP:AD:RO:QR:AO:QA:GL	0/0:2:2,0:2:76:0:0:0,-0.60206,-6.94351	0/0:4:4,0:4:152:0:0:0,-1.20412,-13.5216	0/0:11:11,0:11:410:0:0:0,-3.31133,-35.966	0/0:8:8,0:8:298:0:0:0,-2.40824,-26.2627	0/0:9:9,0:9:341:0:0:0,-2.70927,-29.8995	0/0:9:9,0:9:342:0:0:0,-2.70927,-29.9667	0/0:2:2,0:2:76:0:0:0,-0.60206,-6.94351	0/0:3:3,0:3:114:0:0:0,-0.90309,-10.2325	0/0:12:12,0:12:454:0:0:0,-3.61236,-39.696	0/0:6:6,0:6:214:0:0:0,-1.80618,-19.0223	0/0:14:14,0:14:527:0:0:0,-4.21442,-46.0436	0/0:6:6,0:6:228:0:0:0,-1.80618,-20.0996	0/0:14:14,0:14:529:0:0:0,-4.21442,-46.2073	0/0:8:8,0:8:293:0:0:0,-2.40824,-25.8314	1/1:10:0,10:0:0:10:373:-32.7646,-3.0103,0	1/1:11:0,11:0:0:11:413:-36.1883,-3.31133,0	.:.:.:.:.:.:.:.	1/1:5:0,5:0:0:5:180:-16.0089,-1.50515,0	1/1:9:0,9:0:0:9:338:-29.6462,-2.70927,0	1/1:12:0,12:0:0:12:438:-38.3479,-3.61236,0	1/1:3:0,3:0:0:3:107:-9.68407,-0.90309,0	1/1:6:0,6:0:0:6:219:-19.3886,-1.80618,0	1/1:6:0,6:0:0:6:216:-19.1232,-1.80618,0	1/1:3:0,3:0:0:3:114:-10.2325,-0.90309,0	1/1:18:0,15:0:0:15:561:-48.6596,-4.51545,0	1/1:5:0,5:0:0:5:185:-16.4498,-1.50515,0	1/1:10:0,10:0:0:10:367:-32.1974,-3.0103,0	1/1:2:0,2:0:0:2:76:-6.94351,-0.60206,0	MELO3C018502.2	downstream_gene_variant	MODIFIER	MELO3C018503.2	downstream_gene_variant	MODIFIER	MELO3C018502.2 -MELO3C018503.2	intergenic_region	MODIFIER
chr01	721995	GTTTAAG	GTTTTAAG	58484.8	AB=0;ABP=0;AC=28;AF=0.5;AN=56;AO=2094;CIGAR=1M1I6M;DP=5346;DPB=5648.71;DPRA=0.643503;EPP=3.114;EPPR=18.3153;GTI=0;LEN=1;MEANALT=1.6;MQM=40;MQMR=41.9926;NS=28;NUMALT=1;ODDS=15.8226;PAIRED=0;PAIREDR=0;PAO=10.5;PQA=336.5;PQR=336.5;PRO=10.5;QA=77013;QR=119228;RO=3235;RPL=1042;RPP=3.114;RPPR=18.3153;RPR=1052;RUN=1;SAF=2094;SAP=4550.07;SAR=0;SRF=3235;SRP=7027.72;SRR=0;TYPE=ins;technology.ILLUMINA=1;	GT:DP:AD:RO:QR:AO:QA:GL	0/0:220:220,0:220:8107:0:0:0,-66.2266,-705.528	0/0:175:175,0:175:6416:0:0:0,-52.6802,-558.497	0/0:211:210,0:210:7744:0:0:0,-63.2163,-673.503	0/0:155:155,0:155:5707:0:0:0,-46.6596,-496.907	0/0:448:447,0:447:16510:0:0:0,-134.56,-1435.33	0/0:255:254,0:254:9403:0:0:0,-76.4616,-817.283	0/0:243:242,0:242:8948:0:0:0,-72.8493,-778.242	0/0:317:317,0:317:11688:0:0:0,-95.4265,-1017.11	0/0:204:204,0:204:7531:0:0:0,-61.4101,-655.472	0/0:203:202,0:202:7429:0:0:0,-60.8081,-646.071	0/0:324:324,0:324:11911:0:0:0,-97.5337,-1036.97	0/0:178:177,0:177:6487:0:0:0,-53.2823,-564.658	0/0:135:134,0:134:4960:0:0:0,-40.338,-431.303	0/0:176:171,3:171:6278:3:92:0,-44.2702,-538.333	1/1:111:0,111:0:0:111:4094:-350.703,-33.4143,0	1/1:74:1,73:1:35:73:2673:-225.665,-18.8955,0	1/1:139:0,138:0:0:138:5107:-436.454,-41.5421,0	1/1:166:0,166:0:0:166:6033:-517.467,-49.971,0	1/1:273:1,272:1:37:272:10044:-855.156,-78.6005,0	1/1:147:0,144:0:0:144:5359:-457.213,-43.3483,0	1/1:165:0,165:0:0:165:6087:-520.73,-49.67,0	1/1:97:0,97:0:0:97:3555:-304.933,-29.1999,0	1/1:111:0,111:0:0:111:4066:-348.523,-33.4143,0	1/1:105:0,104:0:0:104:3766:-323.134,-31.3071,0	1/1:216:1,215:1:37:215:7944:-675.382,-61.4418,0	1/1:193:0,192:0:0:192:7111:-607.531,-57.7978,0	1/1:191:0,190:0:0:190:6935:-594.394,-57.1957,0	1/1:114:0,113:0:0:113:4147:-354.682,-34.0164,0	MELO3C018503.2	frameshift_variant	HIGH	MELO3C018504.2	downstream_gene_variant	MODIFIER
chr01	722691	A	G	1223.72	AB=0;ABP=0;AC=22;AF=0.5;AN=44;AO=62;CIGAR=1X;DP=117;DPB=117;DPRA=1.12727;EPP=129.096;EPPR=11.8936;GTI=0;LEN=1;MEANALT=1;MQM=41.9355;MQMR=41.9636;NS=22;NUMALT=1;ODDS=5.95108;PAIRED=0;PAIREDR=0;PAO=0;PQA=0;PQR=0;PRO=0;QA=2313;QR=2079;RO=55;RPL=61;RPP=129.096;RPPR=11.8936;RPR=1;RUN=1;SAF=62;SAP=137.642;SAR=0;SRF=55;SRP=122.441;SRR=0;TYPE=snp;technology.ILLUMINA=1;	GT:DP:AD:RO:QR:AO:QA:GL	1/1:4:0,4:0:0:4:149:-13.3056,-1.20412,0	1/1:4:0,4:0:0:4:148:-13.2271,-1.20412,0	1/1:2:0,2:0:0:2:76:-6.87996,-0.60206,0	.:.:.:.:.:.:.:.	1/1:6:0,6:0:0:6:228:-20.0996,-1.80618,0	1/1:9:0,9:0:0:9:330:-29.0941,-2.70927,0	1/1:5:0,5:0:0:5:190:-16.8106,-1.50515,0	1/1:8:0,8:0:0:8:304:-26.6777,-2.40824,0	1/1:6:0,6:0:0:6:223:-19.7503,-1.80618,0	1/1:4:0,4:0:0:4:145:-12.978,-1.20412,0	1/1:10:0,10:0:0:10:368:-32.3285,-3.0103,0	.:.:.:.:.:.:.:.	.:.:.:.:.:.:.:.	1/1:4:0,4:0:0:4:152:-13.4597,-1.20412,0	0/0:5:5,0:5:190:0:0:0,-1.50515,-16.8106	0/0:1:1,0:1:38:0:0:0,-0.30103,-3.65448	0/0:6:6,0:6:228:0:0:0,-1.80618,-20.0383	0/0:1:1,0:1:38:0:0:0,-0.30103,-3.65448	0/0:16:16,0:16:600:0:0:0,-4.81648,-52.3905	0/0:5:5,0:5:190:0:0:0,-1.50515,-16.8106	.:.:.:.:.:.:.:.	.:.:.:.:.:.:.:.	.:.:.:.:.:.:.:.	0/0:3:3,0:3:114:0:0:0,-0.90309,-10.2325	0/0:6:6,0:6:225:0:0:0,-1.80618,-19.8856	0/0:4:4,0:4:152:0:0:0,-1.20412,-13.5216	0/0:3:3,0:3:114:0:0:0,-0.90309,-10.2325	0/0:5:5,0:5:190:0:0:0,-1.50515,-16.8106	MELO3C018504.2	downstream_gene_variant	MODIFIER	MELO3C018503.2	intron_variant	MODIFIER
chr01	726302	A	G	34517	AB=0;ABP=0;AC=28;AF=0.5;AN=56;AO=1239;CIGAR=1X;DP=3169;DPB=3169;DPRA=0.641969;EPP=489.758;EPPR=625.802;GTI=0;LEN=1;MEANALT=1;MQM=41.95;MQMR=41.9969;NS=28;NUMALT=1;ODDS=19.5321;PAIRED=0;PAIREDR=0;PAO=0;PQA=0;PQR=0;PRO=0;QA=46008;QR=72106;RO=1930;RPL=356;RPP=489.758;RPPR=625.802;RPR=883;RUN=1;SAF=1239;SAP=2693.46;SAR=0;SRF=1930;SRP=4193.95;SRR=0;TYPE=snp;technology.ILLUMINA=1;	GT:DP:AD:RO:QR:AO:QA:GL	1/1:49:0,49:0:0:49:1806:-157.368,-14.7505,0	1/1:48:0,48:0:0:48:1781:-155.086,-14.4494,0	1/1:78:0,78:0:0:78:2866:-249.629,-23.4803,0	1/1:59:0,59:0:0:59:2214:-192.116,-17.7608,0	1/1:187:0,187:0:0:187:6956:-604.009,-56.2926,0	1/1:92:0,92:0:0:92:3394:-295.053,-27.6948,0	1/1:71:0,71:0:0:71:2649:-230.391,-21.3731,0	1/1:119:0,119:0:0:119:4392:-381.74,-35.8226,0	1/1:69:0,69:0:0:69:2564:-223.083,-20.7711,0	1/1:124:0,124:0:0:124:4590:-398.937,-37.3277,0	1/1:153:0,153:0:0:153:5743:-498.331,-46.0576,0	1/1:70:0,70:0:0:70:2621:-227.78,-21.0721,0	1/1:69:0,69:0:0:69:2550:-221.855,-20.7711,0	1/1:51:0,51:0:0:51:1882:-163.738,-15.3525,0	0/0:101:101,0:101:3710:0:0:0,-30.404,-322.996	0/0:80:80,0:80:2996:0:0:0,-24.0824,-260.278	0/0:77:77,0:77:2870:0:0:0,-23.1793,-249.519	0/0:111:111,0:111:4142:0:0:0,-33.4143,-359.922	0/0:304:304,0:304:11339:0:0:0,-91.5131,-984.602	0/0:240:240,0:240:8982:0:0:0,-72.2472,-779.57	0/0:107:107,0:107:4037:0:0:0,-32.2102,-350.155	0/0:101:101,0:101:3791:0:0:0,-30.404,-329.138	0/0:78:78,0:78:2917:0:0:0,-23.4803,-253.331	0/0:87:87,0:87:3243:0:0:0,-26.1896,-281.9	0/0:213:213,0:213:7960:0:0:0,-64.1194,-691.068	0/0:200:200,0:200:7487:0:0:0,-60.206,-649.859	0/0:125:125,0:125:4690:0:0:0,-37.6287,-407.166	0/0:106:106,0:106:3942:0:0:0,-31.9092,-342.529	MELO3C018503.2	upstream_gene_variant	MODIFIER	MELO3C018504.2	downstream_gene_variant	MODIFIER	MELO3C018503.2 -MELO3C018504.2	intergenic_region	MODIFIER
chr01	738852	C	T	343244	AB=0;ABP=0;AC=28;AF=0.5;AN=56;AO=12288;CIGAR=1X;DP=26934;DPB=26934;DPRA=1.09212;EPP=4708.15;EPPR=7257.87;GTI=0;LEN=1;MEANALT=1.26316;MQM=41.9157;MQMR=41.9596;NS=28;NUMALT=1;ODDS=184.844;PAIRED=0;PAIREDR=0;PAO=0;PQA=0;PQR=0;PRO=0;QA=445772;QR=533756;RO=14637;RPL=8821;RPP=5068.6;RPPR=7585.17;RPR=3467;RUN=1;SAF=141;SAP=25475.4;SAR=12147;SRF=120;SRP=30753.1;SRR=14517;TYPE=snp;technology.ILLUMINA=1;	GT:DP:AD:RO:QR:AO:QA:GL	1/1:662:0,662:0:0:662:24061:-2095.61,-199.282,0	1/1:837:0,837:0:0:837:30332:-2644.35,-251.962,0	1/1:945:1,944:1:34:944:34199:-2977.06,-281.137,0	1/1:370:2,367:2:70:367:13330:-1155.36,-104.924,0	1/1:1616:1,1615:1:38:1615:58664:-5108.47,-482.81,0	1/1:1027:0,1025:0:0:1025:37171:-3239.66,-308.556,0	1/1:854:0,854:0:0:854:30961:-2698.23,-257.08,0	1/1:825:2,822:2:66:822:29914:-2599.47,-242.231,0	1/1:590:1,589:1:38:589:21344:-1856.56,-173.953,0	1/1:617:3,614:3:102:614:22301:-1933.72,-176.497,0	1/1:1382:2,1379:2:72:1379:50103:-4359.62,-409.431,0	1/1:1030:0,1030:0:0:1030:37263:-3247.33,-310.061,0	1/1:685:0,685:0:0:685:24912:-2169.91,-206.206,0	1/1:857:0,857:0:0:857:30925:-2696.53,-257.983,0	0/0:1274:1272,1:1272:46243:1:38:0,-379.906,-4024.76	0/0:864:861,0:861:31190:0:0:0,-259.187,-2717.82	0/0:392:391,1:391:14338:1:38:0,-114.349,-1243.96	0/0:440:440,0:440:16067:0:0:0,-132.453,-1398.47	0/0:1687:1684,3:1684:61623:3:107:0,-498.126,-5352.48	0/0:1261:1260,1:1260:46037:1:33:0,-376.35,-4004.63	0/0:1176:1176,0:1176:42713:0:0:0,-354.011,-3721.78	0/0:916:916,0:916:33307:0:0:0,-275.743,-2901.26	0/0:443:443,0:443:16135:0:0:0,-133.356,-1404.98	0/0:670:670,0:670:24433:0:0:0,-201.69,-2127.47	0/0:1875:1873,2:1873:68609:2:76:0,-557.488,-5963.58	0/0:1926:1926,0:1926:70065:0:0:0,-579.784,-6103.32	0/0:890:890,0:890:32561:0:0:0,-267.917,-2834.59	0/0:823:823,0:823:30015:0:0:0,-247.748,-2613.91	MELO3C018505.2	synonymous_variant	LOW	MELO3C028587.2	upstream_gene_variant	MODIFIER	MELO3C018506.2	upstream_gene_variant	MODIFIER
chr01	738967	C	G	179140	AB=0;ABP=0;AC=28;AF=0.5;AN=56;AO=7057;CIGAR=1X;DP=19737;DPB=19737;DPRA=0.785714;EPP=10258;EPPR=1897.05;GTI=1;LEN=1;MEANALT=1.125;MQM=41.9076;MQMR=41.6543;NS=28;NUMALT=1;ODDS=11.8296;PAIRED=0;PAIREDR=0;PAO=0;PQA=0;PQR=0;PRO=0;QA=262997;QR=466763;RO=12675;RPL=637;RPP=10293.6;RPPR=1897.05;RPR=6420;RUN=1;SAF=5;SAP=15283.7;SAR=7052;SRF=0;SRP=27526.4;SRR=12675;TYPE=snp;technology.ILLUMINA=1;	GT:DP:AD:RO:QR:AO:QA:GL	1/1:634:0,634:0:0:634:23559:-2044.44,-190.853,0	1/1:463:0,461:0:0:461:17123:-1485.8,-138.775,0	1/1:532:1,530:1:34:530:19736:-1709.49,-156.876,0	1/1:158:0,158:0:0:158:5907:-512.55,-47.5627,0	1/1:939:4,935:4:136:935:34814:-3007.76,-270.385,0	1/1:491:0,491:0:0:491:18305:-1588.14,-147.806,0	1/1:411:1,410:1:33:410:15293:-1323.61,-120.502,0	1/1:534:0,534:0:0:534:19826:-1721.08,-160.75,0	1/1:262:0,262:0:0:262:9852:-854.176,-78.8699,0	1/1:350:4,346:4:147:346:12919:-1107.62,-92.2399,0	1/1:869:1,868:1:33:868:32502:-2815.19,-258.374,0	1/1:477:0,477:0:0:477:17763:-1541.23,-143.591,0	1/1:409:1,408:1:34:408:15203:-1315.47,-119.785,0	1/1:541:1,540:1:35:540:20083:-1739.58,-159.436,0	0/0:1098:1097,0:1097:40523:0:0:0,-330.23,-3514.69	0/0:671:671,0:671:24837:0:0:0,-201.991,-2154.16	0/0:449:449,0:449:16569:0:0:0,-135.162,-1436.59	0/0:379:379,0:379:13804:0:0:0,-114.09,-1198.78	0/0:1471:1471,0:1471:54262:0:0:0,-442.815,-4703.83	0/0:1282:1280,2:1280:47143:2:75:0,-379.047,-4083.94	0/0:724:724,0:724:26676:0:0:0,-217.946,-2313.65	0/0:683:683,0:683:25078:0:0:0,-205.603,-2176.78	0/0:410:410,0:410:15113:0:0:0,-123.422,-1309.27	0/0:649:649,0:649:23814:0:0:0,-195.368,-2069.69	0/0:1746:1745,1:1745:64382:1:37:0,-522.018,-5575.98	0/0:1506:1505,0:1505:55362:0:0:0,-453.05,-4803.92	0/0:898:898,0:898:33062:0:0:0,-270.325,-2862.99	0/0:701:701,0:701:25686:0:0:0,-211.022,-2230.85	MELO3C018505.2	3_prime_UTR_variant	MODIFIER	MELO3C018506.2	upstream_gene_variant	MODIFIER
chr01	740747	A	C	1373.3	AB=0;ABP=0;AC=28;AF=0.5;AN=56;AO=106;CIGAR=1X;DP=648;DPB=648;DPRA=0.195572;EPP=233.186;EPPR=24.4793;GTI=4;LEN=1;MEANALT=1;MQM=41.6792;MQMR=41.9963;NS=28;NUMALT=1;ODDS=0.699466;PAIRED=0;PAIREDR=0;PAO=0;PQA=0;PQR=0;PRO=0;QA=3598;QR=19589;RO=539;RPL=106;RPP=233.186;RPPR=24.4793;RPR=0;RUN=1;SAF=0;SAP=233.186;SAR=106;SRF=0;SRP=1173.43;SRR=539;TYPE=snp;technology.ILLUMINA=1;	GT:DP:AD:RO:QR:AO:QA:GL	1/1:4:0,4:0:0:4:130:-11.844,-1.20412,0	1/1:15:0,15:0:0:15:513:-45.3577,-4.51545,0	1/1:15:0,15:0:0:15:513:-45.4832,-4.51545,0	1/1:12:0,12:0:0:12:398:-35.5061,-3.61236,0	1/1:5:0,5:0:0:5:166:-14.8922,-1.50515,0	1/1:5:0,5:0:0:5:163:-14.7078,-1.50515,0	1/1:6:0,6:0:0:6:197:-17.7558,-1.80618,0	1/1:3:0,3:0:0:3:105:-9.55653,-0.90309,0	1/1:6:0,6:0:0:6:223:-19.6049,-1.80618,0	1/1:6:0,6:0:0:6:204:-18.1808,-1.80618,0	1/1:1:0,1:0:0:1:37:-3.52359,-0.30103,0	1/1:12:0,12:0:0:12:402:-35.7323,-3.61236,0	1/1:3:0,3:0:0:3:96:-8.83914,-0.90309,0	1/1:13:0,13:0:0:13:451:-39.8553,-3.91339,0	0/0:31:31,0:31:1129:0:0:0,-9.33193,-98.6772	0/0:41:41,0:41:1475:0:0:0,-12.3422,-129.215	0/0:32:32,0:32:1177:0:0:0,-9.63296,-102.611	0/0:62:62,0:62:2274:0:0:0,-18.6639,-198.145	0/0:50:50,0:50:1830:0:0:0,-15.0515,-159.596	0/0:43:43,0:43:1517:0:0:0,-12.9443,-132.856	0/0:43:43,0:43:1559:0:0:0,-12.9443,-136.257	0/0:35:35,0:35:1269:0:0:0,-10.536,-110.893	0/0:59:59,0:59:2154:0:0:0,-17.7608,-187.854	0/0:26:26,0:26:971:0:0:0,-7.82678,-84.6711	0/0:30:27,0:27:963:0:0:0,-8.12781,-84.0362	0/0:28:28,0:28:1022:0:0:0,-8.42884,-89.3801	0/0:43:43,0:43:1570:0:0:0,-12.9443,-136.953	0/0:19:19,0:19:679:0:0:0,-5.71957,-59.6721	MELO3C018506.2	synonymous_variant	LOW	MELO3C018505.2	downstream_gene_variant	MODIFIER	MELO3C018507.2	downstream_gene_variant	MODIFIER
chr01	740769	G	A	3396.81	AB=0;ABP=0;AC=28;AF=0.5;AN=56;AO=186;CIGAR=1X;DP=792;DPB=792;DPRA=0.306931;EPP=406.904;EPPR=17.6874;GTI=1;LEN=1;MEANALT=1;MQM=41.8817;MQMR=41.9868;NS=28;NUMALT=1;ODDS=1.44064;PAIRED=0;PAIREDR=0;PAO=0;PQA=0;PQR=0;PRO=0;QA=6669;QR=22223;RO=606;RPL=0;RPP=406.904;RPPR=17.6874;RPR=186;RUN=1;SAF=0;SAP=406.904;SAR=186;SRF=0;SRP=1318.92;SRR=606;TYPE=snp;technology.ILLUMINA=1;	GT:DP:AD:RO:QR:AO:QA:GL	1/1:1:0,1:0:0:1:37:-3.58069,-0.30103,0	1/1:7:0,7:0:0:7:249:-22.0516,-2.10721,0	1/1:17:0,17:0:0:17:595:-52.3568,-5.11751,0	1/1:10:0,10:0:0:10:374:-32.7942,-3.0103,0	1/1:9:0,9:0:0:9:338:-29.694,-2.70927,0	1/1:12:0,12:0:0:12:433:-38.0785,-3.61236,0	1/1:13:0,13:0:0:13:468:-41.1198,-3.91339,0	1/1:11:0,11:0:0:11:411:-36.0416,-3.31133,0	1/1:12:0,12:0:0:12:424:-37.3641,-3.61236,0	1/1:24:0,24:0:0:24:860:-75.3336,-7.22472,0	1/1:16:0,16:0:0:16:570:-50.0839,-4.81648,0	1/1:11:0,11:0:0:11:406:-35.6713,-3.31133,0	1/1:20:0,20:0:0:20:710:-62.3257,-6.0206,0	1/1:23:0,23:0:0:23:794:-69.6981,-6.92369,0	0/0:43:43,0:43:1577:0:0:0,-12.9443,-137.651	0/0:32:32,0:32:1170:0:0:0,-9.63296,-102.164	0/0:51:51,0:51:1863:0:0:0,-15.3525,-162.614	0/0:83:83,0:83:3053:0:0:0,-24.9855,-265.951	0/0:59:59,0:59:2181:0:0:0,-17.7608,-189.947	0/0:36:36,0:36:1308:0:0:0,-10.8371,-114.234	0/0:37:37,0:37:1372:0:0:0,-11.1381,-119.553	0/0:39:39,0:39:1411:0:0:0,-11.7402,-123.253	0/0:51:51,0:51:1860:0:0:0,-15.3525,-162.239	0/0:35:35,0:35:1297:0:0:0,-10.536,-113.092	0/0:33:33,0:33:1215:0:0:0,-9.93399,-105.993	0/0:36:36,0:36:1307:0:0:0,-10.8371,-114.035	0/0:52:52,0:52:1936:0:0:0,-15.6536,-168.524	0/0:19:19,0:19:673:0:0:0,-5.71957,-59.136	MELO3C018506.2	missense_variant	MODERATE	MELO3C018505.2	downstream_gene_variant	MODIFIER	MELO3C018507.2	downstream_gene_variant	MODIFIER
chr01	741620	G	A	17298.5	AB=0;ABP=0;AC=28;AF=0.5;AN=56;AO=610;CIGAR=1X;DP=1341;DPB=1341;DPRA=0.828885;EPP=55.9942;EPPR=224.196;GTI=0;LEN=1;MEANALT=1.1875;MQM=41.9541;MQMR=41.9861;NS=28;NUMALT=1;ODDS=14.0913;PAIRED=0;PAIREDR=0;PAO=0;PQA=0;PQR=0;PRO=0;QA=22688;QR=25830;RO=721;RPL=366;RPP=55.9942;RPPR=217.715;RPR=244;RUN=1;SAF=0;SAP=1327.61;SAR=610;SRF=2;SRP=1551.32;SRR=719;TYPE=snp;technology.ILLUMINA=1;	GT:DP:AD:RO:QR:AO:QA:GL	1/1:12:0,12:0:0:12:448:-39.264,-3.61236,0	1/1:35:0,35:0:0:35:1288:-112.429,-10.5361,0	1/1:49:0,48:0:0:48:1786:-155.08,-14.4494,0	1/1:72:0,72:0:0:72:2704:-234.789,-21.6742,0	1/1:28:0,28:0:0:28:1039:-90.6287,-8.42884,0	1/1:43:0,43:0:0:43:1561:-136.482,-12.9443,0	1/1:55:0,55:0:0:55:2064:-179.315,-16.5567,0	1/1:39:0,39:0:0:39:1458:-126.824,-11.7402,0	1/1:56:0,56:0:0:56:2083:-181.214,-16.8577,0	1/1:46:1,45:1:30:45:1678:-142.953,-10.8739,0	1/1:31:0,31:0:0:31:1154:-100.552,-9.33193,0	1/1:26:0,26:0:0:26:975:-84.9651,-7.82678,0	1/1:83:0,82:0:0:82:3076:-266.715,-24.6845,0	1/1:37:0,36:0:0:36:1307:-114.008,-10.8371,0	0/0:44:42,0:42:1538:0:0:0,-12.6433,-133.972	0/0:21:21,0:21:724:0:0:0,-6.32163,-63.854	0/0:63:63,0:63:2303:0:0:0,-18.9649,-200.906	0/0:92:92,0:92:3218:0:0:0,-27.6948,-281.733	0/0:31:31,0:31:1115:0:0:0,-9.33193,-97.6008	0/0:55:55,0:55:1932:0:0:0,-16.5566,-169.441	0/0:47:47,0:47:1731:0:0:0,-14.1484,-150.9	0/0:56:55,1:55:1948:1:34:0,-13.5215,-167.098	0/0:75:75,0:75:2729:0:0:0,-22.5772,-238.102	0/0:41:41,0:41:1444:0:0:0,-12.3422,-126.562	0/0:38:36,0:36:1264:0:0:0,-10.8371,-110.642	0/0:52:49,0:49:1770:0:0:0,-14.7505,-154.449	0/0:78:78,0:78:2826:0:0:0,-23.4803,-246.704	0/0:36:35,1:35:1258:1:33:0,-7.58855,-106.91	MELO3C018506.2	synonymous_variant	LOW	MELO3C018505.2	downstream_gene_variant	MODIFIER	MELO3C018507.2	downstream_gene_variant	MODIFIER
chr01	741887	C	T	25231.7	AB=0;ABP=0;AC=28;AF=0.5;AN=56;AO=1046;CIGAR=1X;DP=2246;DPB=2246;DPRA=0.874791;EPP=1752.49;EPPR=1827.08;GTI=0;LEN=1;MEANALT=1;MQM=41.9254;MQMR=41.9933;NS=28;NUMALT=1;ODDS=36.1205;PAIRED=0;PAIREDR=0;PAO=0;PQA=0;PQR=0;PRO=0;QA=37819;QR=43741;RO=1200;RPL=981;RPP=1744.87;RPPR=1819.82;RPR=65;RUN=1;SAF=1;SAP=2265.69;SAR=1045;SRF=1;SRP=2600.1;SRR=1199;TYPE=snp;technology.ILLUMINA=1;	GT:DP:AD:RO:QR:AO:QA:GL	1/1:45:0,45:0:0:45:1545:-136.308,-13.5464,0	1/1:62:0,62:0:0:62:2181:-191.079,-18.6639,0	1/1:85:1,84:1:32:84:3023:-261.048,-22.4289,0	1/1:96:0,96:0:0:96:3477:-303.349,-28.8989,0	1/1:71:0,71:0:0:71:2594:-225.929,-21.3731,0	1/1:66:0,66:0:0:66:2379:-207.695,-19.868,0	1/1:63:1,62:1:34:62:2265:-194.135,-15.6288,0	1/1:69:0,69:0:0:69:2555:-222.295,-20.7711,0	1/1:104:0,104:0:0:104:3692:-323.353,-31.3071,0	1/1:97:0,97:0:0:97:3533:-308.126,-29.1999,0	1/1:90:0,90:0:0:90:3329:-289.61,-27.0927,0	1/1:46:0,46:0:0:46:1638:-143.214,-13.8474,0	1/1:92:0,92:0:0:92:3337:-291.113,-27.6948,0	1/1:62:0,62:0:0:62:2271:-198.015,-18.6639,0	0/0:67:67,0:67:2436:0:0:0,-20.169,-212.571	0/0:70:70,0:70:2523:0:0:0,-21.0721,-220.631	0/0:119:119,0:119:4379:0:0:0,-35.8226,-381.337	0/0:117:117,0:117:4265:0:0:0,-35.2205,-371.831	0/0:100:100,0:100:3606:0:0:0,-30.103,-315.03	0/0:75:75,0:75:2716:0:0:0,-22.5772,-237.055	0/0:125:125,0:125:4591:0:0:0,-37.6287,-399.785	0/0:95:95,0:95:3478:0:0:0,-28.5978,-303.284	0/0:101:101,0:101:3660:0:0:0,-30.404,-319.592	0/0:61:61,0:61:2202:0:0:0,-18.3628,-192.398	0/0:75:75,0:75:2715:0:0:0,-22.5772,-236.869	0/0:50:50,0:50:1854:0:0:0,-15.0515,-161.451	0/0:96:96,0:96:3512:0:0:0,-28.8989,-306.103	0/0:47:47,0:47:1738:0:0:0,-14.1484,-151.487	MELO3C018506.2	synonymous_variant	LOW	MELO3C018505.2	downstream_gene_variant	MODIFIER	MELO3C018507.2	downstream_gene_variant	MODIFIER
chr01	747277	G	A	3426.32	AB=0;ABP=0;AC=28;AF=0.5;AN=56;AO=129;CIGAR=1X;DP=308;DPB=308;DPRA=0.72067;EPP=3.43113;EPPR=3.99292;GTI=0;LEN=1;MEANALT=1;MQM=41.938;MQMR=41.9777;NS=28;NUMALT=1;ODDS=3.97715;PAIRED=0;PAIREDR=0;PAO=0;PQA=0;PQR=0;PRO=0;QA=4817;QR=6591;RO=179;RPL=67;RPP=3.43113;RPPR=4.47817;RPR=62;RUN=1;SAF=129;SAP=283.13;SAR=0;SRF=178;SRP=383.066;SRR=1;TYPE=snp;technology.ILLUMINA=1;	GT:DP:AD:RO:QR:AO:QA:GL	0/0:2:2,0:2:76:0:0:0,-0.60206,-6.94351	0/0:8:8,0:8:288:0:0:0,-2.40824,-25.4106	0/0:14:14,0:14:516:0:0:0,-4.21442,-45.1522	0/0:13:13,0:13:484:0:0:0,-3.91339,-42.3503	0/0:7:7,0:7:251:0:0:0,-2.10721,-22.2693	0/0:16:16,0:16:588:0:0:0,-4.81648,-51.5575	0/0:8:8,0:8:291:0:0:0,-2.40824,-25.6514	0/0:12:12,0:12:443:0:0:0,-3.61236,-38.8401	0/0:34:34,0:34:1261:0:0:0,-10.235,-109.873	0/0:24:24,0:24:893:0:0:0,-7.22472,-77.937	0/0:10:10,0:10:359:0:0:0,-3.0103,-31.7323	0/0:5:5,0:5:186:0:0:0,-1.50515,-16.5177	0/0:12:12,0:12:438:0:0:0,-3.61236,-38.518	0/0:14:14,0:14:517:0:0:0,-4.21442,-45.3196	1/1:3:0,3:0:0:3:114:-10.2325,-0.90309,0	1/1:3:0,3:0:0:3:109:-9.86655,-0.90309,0	1/1:10:0,10:0:0:10:363:-31.9077,-3.0103,0	1/1:26:0,26:0:0:26:961:-83.7072,-7.82678,0	1/1:17:0,17:0:0:17:640:-55.856,-5.11751,0	1/1:6:0,6:0:0:6:216:-19.2015,-1.80618,0	1/1:17:0,17:0:0:17:646:-56.2184,-5.11751,0	1/1:3:0,3:0:0:3:111:-10.0146,-0.90309,0	1/1:15:0,15:0:0:15:567:-49.4892,-4.51545,0	1/1:9:0,9:0:0:9:336:-29.5413,-2.70927,0	1/1:5:0,5:0:0:5:190:-16.8106,-1.50515,0	1/1:4:0,4:0:0:4:150:-13.3812,-1.20412,0	1/1:10:0,10:0:0:10:376:-32.9661,-3.0103,0	1/1:1:0,1:0:0:1:38:-3.65448,-0.30103,0	MELO3C018507.2	missense_variant	MODERATE	MELO3C018506.2	downstream_gene_variant	MODIFIER	MELO3C018508.2	downstream_gene_variant	MODIFIER
chr01	763314	C	A	9444.61	AB=0;ABP=0;AC=28;AF=0.5;AN=56;AO=410;CIGAR=1X;DP=921;DPB=921;DPRA=0.802348;EPP=850.414;EPPR=1078.16;GTI=0;LEN=1;MEANALT=1;MQM=41.9171;MQMR=41.7847;NS=28;NUMALT=1;ODDS=16.304;PAIRED=0;PAIREDR=0;PAO=0;PQA=0;PQR=0;PRO=0;QA=15311;QR=18995;RO=511;RPL=5;RPP=850.414;RPPR=1078.16;RPR=405;RUN=1;SAF=0;SAP=893.314;SAR=410;SRF=0;SRP=1112.63;SRR=511;TYPE=snp;technology.ILLUMINA=1;	GT:DP:AD:RO:QR:AO:QA:GL	0/0:13:13,0:13:476:0:0:0,-3.91339,-41.6335	0/0:26:26,0:26:985:0:0:0,-7.82678,-85.6328	0/0:24:24,0:24:880:0:0:0,-7.22472,-76.7479	0/0:27:27,0:27:1000:0:0:0,-8.12781,-87.0685	0/0:28:28,0:28:1044:0:0:0,-8.42884,-90.8786	0/0:48:48,0:48:1795:0:0:0,-14.4494,-155.655	0/0:29:29,0:29:1076:0:0:0,-8.72987,-93.5653	0/0:41:41,0:41:1519:0:0:0,-12.3422,-132.197	0/0:82:82,0:82:3067:0:0:0,-24.6845,-265.912	0/0:75:75,0:75:2789:0:0:0,-22.5772,-242.122	0/0:34:34,0:34:1254:0:0:0,-10.235,-109.132	0/0:12:12,0:12:434:0:0:0,-3.61236,-38.0076	0/0:44:44,0:44:1652:0:0:0,-13.2453,-143.389	0/0:28:28,0:28:1024:0:0:0,-8.42884,-89.2096	1/1:33:0,33:0:0:33:1236:-107.538,-9.93399,0	1/1:25:0,25:0:0:25:937:-81.645,-7.52575,0	1/1:33:0,33:0:0:33:1246:-108.241,-9.93399,0	1/1:15:0,15:0:0:15:542:-47.5282,-4.51545,0	1/1:42:0,42:0:0:42:1562:-135.891,-12.6433,0	1/1:40:0,40:0:0:40:1508:-130.999,-12.0412,0	1/1:32:0,32:0:0:32:1199:-104.322,-9.63296,0	1/1:40:0,40:0:0:40:1487:-129.401,-12.0412,0	1/1:18:0,18:0:0:18:682:-59.4344,-5.41854,0	1/1:28:0,28:0:0:28:1062:-92.2003,-8.42884,0	1/1:24:0,24:0:0:24:910:-79.1045,-7.22472,0	1/1:35:0,35:0:0:35:1291:-112.418,-10.5361,0	1/1:30:0,30:0:0:30:1097:-95.6522,-9.0309,0	1/1:15:0,15:0:0:15:552:-48.2835,-4.51545,0	MELO3C018510.2	synonymous_variant	LOW	MELO3C018511.2	downstream_gene_variant	MODIFIER
chr01	765786	G	A	4800.06	AB=0;ABP=0;AC=28;AF=0.5;AN=56;AO=209;CIGAR=1X;DP=401;DPB=401;DPRA=1.08854;EPP=366.332;EPPR=307.197;GTI=0;LEN=1;MEANALT=1;MQM=41.933;MQMR=42;NS=28;NUMALT=1;ODDS=11.3488;PAIRED=0;PAIREDR=0;PAO=0;PQA=0;PQR=0;PRO=0;QA=7525;QR=6986;RO=192;RPL=14;RPP=343.391;RPPR=264.311;RPR=195;RUN=1;SAF=206;SAP=431.164;SAR=3;SRF=186;SRP=369.446;SRR=6;TYPE=snp;technology.ILLUMINA=1;	GT:DP:AD:RO:QR:AO:QA:GL	1/1:16:0,16:0:0:16:572:-50.2516,-4.81648,0	1/1:17:0,17:0:0:17:607:-53.4331,-5.11751,0	1/1:16:0,16:0:0:16:558:-49.1741,-4.81648,0	1/1:5:0,5:0:0:5:173:-15.4432,-1.50515,0	1/1:30:0,30:0:0:30:1075:-94.0483,-9.0309,0	1/1:14:0,14:0:0:14:522:-45.6879,-4.21442,0	1/1:7:0,7:0:0:7:248:-22.001,-2.10721,0	1/1:21:0,21:0:0:21:759:-66.4731,-6.32163,0	1/1:15:0,15:0:0:15:549:-48.1366,-4.51545,0	1/1:21:0,21:0:0:21:775:-67.7823,-6.32163,0	1/1:8:0,8:0:0:8:290:-25.6381,-2.40824,0	1/1:5:0,5:0:0:5:190:-16.8106,-1.50515,0	1/1:17:0,17:0:0:17:634:-55.4223,-5.11751,0	1/1:17:0,17:0:0:17:573:-50.568,-5.11751,0	0/0:22:22,0:22:795:0:0:0,-6.62266,-69.7335	0/0:8:8,0:8:286:0:0:0,-2.40824,-25.3559	0/0:4:4,0:4:147:0:0:0,-1.20412,-13.1461	0/0:15:15,0:15:524:0:0:0,-4.51545,-46.1737	0/0:6:6,0:6:217:0:0:0,-1.80618,-19.2966	0/0:21:21,0:21:762:0:0:0,-6.32163,-66.76	0/0:11:11,0:11:405:0:0:0,-3.31133,-35.6196	0/0:11:11,0:11:407:0:0:0,-3.31133,-35.7212	0/0:28:28,0:28:1050:0:0:0,-8.42884,-91.4371	0/0:20:20,0:20:708:0:0:0,-6.0206,-62.2382	0/0:14:14,0:14:505:0:0:0,-4.21442,-44.4595	0/0:13:13,0:13:477:0:0:0,-3.91339,-41.8776	0/0:12:12,0:12:443:0:0:0,-3.61236,-38.8496	0/0:7:7,0:7:260:0:0:0,-2.10721,-22.9588	MELO3C018511.2	synonymous_variant	LOW	MELO3C018512.2	upstream_gene_variant	MODIFIER	MELO3C018510.2	downstream_gene_variant	MODIFIER
chr01	803434	T	C	90754.2	AB=0;ABP=0;AC=28;AF=0.5;AN=56;AO=3131;CIGAR=1X;DP=6624;DPB=6624;DPRA=0.897451;EPP=3.09422;EPPR=3.01092;GTI=0;LEN=1;MEANALT=1;MQM=41.938;MQMR=41.9966;NS=28;NUMALT=1;ODDS=51.5839;PAIRED=0;PAIREDR=0;PAO=0;PQA=0;PQR=0;PRO=0;QA=115906;QR=129627;RO=3493;RPL=1571;RPP=3.09422;RPPR=3.01092;RPR=1560;RUN=1;SAF=0;SAP=6801.89;SAR=3131;SRF=0;SRP=7587.96;SRR=3493;TYPE=snp;technology.ILLUMINA=1;	GT:DP:AD:RO:QR:AO:QA:GL	1/1:74:0,74:0:0:74:2722:-237.045,-22.2762,0	1/1:202:0,202:0:0:202:7488:-650.534,-60.8081,0	1/1:176:0,176:0:0:176:6591:-571.623,-52.9813,0	1/1:354:0,354:0:0:354:13096:-1137.62,-106.565,0	1/1:126:0,126:0:0:126:4642:-403.525,-37.9298,0	1/1:177:2,175:2:73:175:6503:-558.059,-46.5606,0	1/1:364:0,364:0:0:364:13475:-1170.49,-109.575,0	1/1:212:0,212:0:0:212:7847:-681.942,-63.8184,0	1/1:289:0,289:0:0:289:10666:-927.004,-86.9977,0	1/1:166:0,166:0:0:166:6104:-530.859,-49.971,0	1/1:177:0,177:0:0:177:6611:-573.999,-53.2823,0	1/1:249:0,249:0:0:249:9182:-797.914,-74.9565,0	1/1:249:0,249:0:0:249:9224:-801.312,-74.9565,0	1/1:318:0,318:0:0:318:11755:-1021.27,-95.7275,0	0/0:197:197,0:197:7324:0:0:0,-59.3029,-636.353	0/0:193:193,0:193:7163:0:0:0,-58.0988,-622.409	0/0:305:305,0:305:11297:0:0:0,-91.8141,-981.744	0/0:395:395,0:395:14653:0:0:0,-118.907,-1272.98	0/0:402:402,0:402:14974:0:0:0,-121.014,-1299.91	0/0:245:245,0:245:9142:0:0:0,-73.7523,-793.721	0/0:369:369,0:369:13748:0:0:0,-111.08,-1193.68	0/0:169:169,0:169:6277:0:0:0,-50.8741,-545.254	0/0:201:201,0:201:7443:0:0:0,-60.507,-646.926	0/0:200:200,0:200:7377:0:0:0,-60.206,-641.602	0/0:192:192,0:192:7177:0:0:0,-57.7978,-623.268	0/0:245:245,0:245:9007:0:0:0,-73.7523,-783.18	0/0:224:224,0:224:8253:0:0:0,-67.4307,-717.743	0/0:154:154,0:154:5719:0:0:0,-46.3586,-497.003	MELO3C018514.2	synonymous_variant	LOW	MELO3C000019.2	upstream_gene_variant	MODIFIER
chr01	805441	G	C	46095.1	AB=0;ABP=0;AC=28;AF=0.5;AN=56;AO=2094;CIGAR=1X;DP=5314;DPB=5314;DPRA=0.694022;EPP=4437.86;EPPR=6884.8;GTI=0;LEN=1;MEANALT=1;MQM=41.9179;MQMR=41.9782;NS=28;NUMALT=1;ODDS=44.2074;PAIRED=0;PAIREDR=0;PAO=0;PQA=0;PQR=0;PRO=0;QA=74613;QR=114145;RO=3217;RPL=2085;RPP=4472.24;RPPR=6962.6;RPR=9;RUN=1;SAF=4;SAP=4515.4;SAR=2090;SRF=9;SRP=6910.68;SRR=3208;TYPE=snp;technology.ILLUMINA=1;	GT:DP:AD:RO:QR:AO:QA:GL	1/1:104:0,104:0:0:104:3701:-323.929,-31.3071,0	1/1:147:0,147:0:0:147:5254:-459.057,-44.2514,0	1/1:172:0,172:0:0:172:6101:-533.862,-51.7772,0	1/1:197:0,197:0:0:197:6961:-609.677,-59.3029,0	1/1:121:0,121:0:0:121:4307:-376.832,-36.4246,0	1/1:161:0,161:0:0:161:5756:-502.826,-48.4658,0	1/1:163:0,163:0:0:163:5779:-505.705,-49.0679,0	1/1:123:0,123:0:0:123:4421:-386.29,-37.0267,0	1/1:180:0,180:0:0:180:6389:-558.968,-54.1854,0	1/1:145:0,145:0:0:145:5161:-451.096,-43.6494,0	1/1:176:0,176:0:0:176:6221:-544.711,-52.9813,0	1/1:109:0,109:0:0:109:3959:-345.274,-32.8123,0	1/1:128:0,128:0:0:128:4576:-399.962,-38.5318,0	1/1:166:0,166:0:0:166:5966:-521.012,-49.971,0	0/0:232:232,0:232:8266:0:0:0,-69.839,-722.961	0/0:214:213,1:213:7613:1:27:0,-61.7339,-662.824	0/0:269:269,0:269:9688:0:0:0,-80.9771,-845.641	0/0:219:219,0:219:7662:0:0:0,-65.9256,-672.065	0/0:277:277,0:277:9879:0:0:0,-83.3853,-863.857	0/0:245:245,0:245:8603:0:0:0,-73.7523,-754.086	0/0:235:235,0:235:8308:0:0:0,-70.742,-727.602	0/0:190:190,0:190:6687:0:0:0,-57.1957,-586.082	0/0:248:247,1:247:8807:1:34:0,-71.3193,-767.205	0/0:238:238,0:238:8450:0:0:0,-71.6451,-739.472	0/0:228:227,0:227:7982:0:0:0,-68.3338,-699.054	0/0:247:246,0:246:8683:0:0:0,-74.0534,-760.21	0/0:249:249,0:249:8889:0:0:0,-74.9565,-777.44	0/0:131:130,0:130:4628:0:0:0,-39.1339,-404.698	MELO3C018514.2	missense_variant	MODERATE	MELO3C018515.2	upstream_gene_variant	MODIFIER
chr01	805800	A	G	1445.03	AB=0;ABP=0;AC=26;AF=0.5;AN=52;AO=61;CIGAR=1X;DP=133;DPB=133;DPRA=0.847222;EPP=11.0198;EPPR=12.7819;GTI=0;LEN=1;MEANALT=1;MQM=41.9344;MQMR=42;NS=26;NUMALT=1;ODDS=5.67689;PAIRED=0;PAIREDR=0;PAO=0;PQA=0;PQR=0;PRO=0;QA=2266;QR=2676;RO=72;RPL=23;RPP=11.0198;RPPR=12.7819;RPR=38;RUN=1;SAF=0;SAP=135.47;SAR=61;SRF=0;SRP=159.356;SRR=72;TYPE=snp;technology.ILLUMINA=1;	GT:DP:AD:RO:QR:AO:QA:GL	1/1:2:0,2:0:0:2:76:-6.94351,-0.60206,0	1/1:4:0,4:0:0:4:150:-13.3812,-1.20412,0	1/1:1:0,1:0:0:1:38:-3.65448,-0.30103,0	1/1:1:0,1:0:0:1:38:-3.58758,-0.30103,0	1/1:10:0,10:0:0:10:370:-32.5249,-3.0103,0	1/1:3:0,3:0:0:3:114:-10.2325,-0.90309,0	1/1:7:0,7:0:0:7:266:-23.3887,-2.10721,0	.:.:.:.:.:.:.:.	1/1:4:0,4:0:0:4:152:-13.5216,-1.20412,0	1/1:3:0,3:0:0:3:114:-10.2325,-0.90309,0	1/1:5:0,5:0:0:5:190:-16.8106,-1.50515,0	1/1:9:0,9:0:0:9:330:-28.9962,-2.70927,0	1/1:5:0,5:0:0:5:172:-15.3833,-1.50515,0	1/1:7:0,7:0:0:7:256:-22.6066,-2.10721,0	0/0:3:3,0:3:113:0:0:0,-0.90309,-10.1637	0/0:8:8,0:8:301:0:0:0,-2.40824,-26.4647	0/0:2:2,0:2:75:0:0:0,-0.60206,-6.87341	0/0:1:1,0:1:38:0:0:0,-0.30103,-3.65448	0/0:3:3,0:3:113:0:0:0,-0.90309,-10.1637	0/0:10:10,0:10:380:0:0:0,-3.0103,-33.2558	0/0:3:3,0:3:110:0:0:0,-0.90309,-9.93542	0/0:3:3,0:3:113:0:0:0,-0.90309,-10.1637	0/0:14:14,0:14:512:0:0:0,-4.21442,-44.933	0/0:7:7,0:7:244:0:0:0,-2.10721,-21.7124	0/0:8:8,0:8:304:0:0:0,-2.40824,-26.6777	0/0:5:5,0:5:186:0:0:0,-1.50515,-16.5177	0/0:5:5,0:5:187:0:0:0,-1.50515,-16.6031	.:.:.:.:.:.:.:.	MELO3C018515.2	upstream_gene_variant	MODIFIER	MELO3C018514.2	intron_variant	MODIFIER
chr01	807459	T	C	37968.9	AB=0;ABP=0;AC=28;AF=0.5;AN=56;AO=2070;CIGAR=1X;DP=19156;DPB=19156;DPRA=0.213323;EPP=1764.96;EPPR=1885.3;GTI=12;LEN=1;MEANALT=1.0625;MQM=41.056;MQMR=41.991;NS=28;NUMALT=1;ODDS=8742.66;PAIRED=0;PAIREDR=0;PAO=0;PQA=0;PQR=0;PRO=0;QA=70619;QR=635349;RO=17082;RPL=1683;RPP=1764.96;RPPR=1885.3;RPR=387;RUN=1;SAF=0;SAP=4497.96;SAR=2070;SRF=0;SRP=37096.1;SRR=17082;TYPE=snp;technology.ILLUMINA=1;	GT:DP:AD:RO:QR:AO:QA:GL	1/1:275:0,275:0:0:275:9415:-823.807,-82.7833,0	1/1:113:0,113:0:0:113:3842:-336.331,-34.0164,0	1/1:168:0,168:0:0:168:5734:-501.146,-50.573,0	1/1:112:0,112:0:0:112:3780:-331.477,-33.7154,0	1/1:161:0,161:0:0:161:5389:-472.458,-48.4658,0	1/1:109:0,109:0:0:109:3792:-329.945,-32.8123,0	1/1:113:0,113:0:0:113:3886:-339.201,-34.0164,0	1/1:155:2,153:2:75:153:5182:-445.878,-39.7862,0	1/1:161:0,161:0:0:161:5508:-481.694,-48.4658,0	1/1:151:2,149:2:73:149:5056:-434.887,-38.7263,0	1/1:167:0,167:0:0:167:5727:-500.522,-50.272,0	1/1:76:0,76:0:0:76:2598:-227.101,-22.8783,0	1/1:149:0,148:0:0:148:5106:-445.009,-44.5524,0	1/1:164:1,163:1:31:163:5545:-481.876,-46.3021,0	0/0:1118:1118,0:1118:41500:0:0:0,-336.552,-3604.23	0/0:1028:1028,0:1028:38194:0:0:0,-309.459,-3317.05	0/0:1513:1513,0:1513:56209:0:0:0,-455.458,-4881.02	0/0:1161:1160,0:1160:43047:0:0:0,-349.195,-3738.31	0/0:1307:1307,0:1307:48732:0:0:0,-393.446,-4230.12	0/0:1358:1358,0:1358:50534:0:0:0,-408.799,-4387.21	0/0:1125:1125,0:1125:41939:0:0:0,-338.659,-3640.43	0/0:1155:1154,0:1154:42842:0:0:0,-347.389,-3720.39	0/0:1280:1280,0:1280:47699:0:0:0,-385.318,-4140.29	0/0:1435:1434,1:1434:53288:1:33:0,-428.757,-4624.08	0/0:1321:1320,0:1320:49117:0:0:0,-397.36,-4264.07	0/0:1144:1144,0:1144:42581:0:0:0,-344.378,-3696.96	0/0:1404:1404,0:1404:52234:0:0:0,-422.646,-4534.63	0/0:733:732,1:732:27254:1:26:0,-218.066,-2363.74	MELO3C018514.2	3_prime_UTR_variant	MODIFIER	MELO3C018515.2	upstream_gene_variant	MODIFIER
chr01	807467	A	T	5025.38	AB=0;ABP=0;AC=28;AF=0.5;AN=56;AO=943;CIGAR=1X;DP=17577;DPB=17577;DPRA=0.057136;EPP=27.4399;EPPR=3119.15;GTI=10;LEN=1;MEANALT=1.14286;MQM=40.3181;MQMR=41.9906;NS=28;NUMALT=1;ODDS=1157.14;PAIRED=0;PAIREDR=0;PAO=0;PQA=0;PQR=0;PRO=0;QA=29831;QR=598166;RO=16629;RPL=523;RPP=27.4399;RPPR=3119.15;RPR=420;RUN=1;SAF=0;SAP=2050.71;SAR=943;SRF=0;SRP=36112.4;SRR=16629;TYPE=snp;technology.ILLUMINA=1;	GT:DP:AD:RO:QR:AO:QA:GL	1/1:102:1,101:1:38:101:3260:-282.077,-27.0506,0	1/1:58:0,57:0:0:57:1906:-166.437,-17.1587,0	1/1:75:0,75:0:0:75:2345:-206.502,-22.5773,0	1/1:56:1,55:1:38:55:1768:-151.639,-13.2032,0	1/1:63:0,63:0:0:63:1980:-173.885,-18.9649,0	1/1:76:0,76:0:0:76:2397:-210.871,-22.8783,0	1/1:46:0,46:0:0:46:1446:-127.364,-13.8474,0	1/1:70:1,69:1:38:69:2134:-184.551,-17.4176,0	1/1:55:0,55:0:0:55:1771:-155.46,-16.5567,0	1/1:83:1,81:1:37:81:2480:-214.885,-21.4167,0	1/1:73:0,73:0:0:73:2334:-204.873,-21.9752,0	1/1:37:0,37:0:0:37:1184:-104.065,-11.1381,0	1/1:74:1,73:1:32:73:2286:-197.753,-19.1401,0	1/1:82:0,82:0:0:82:2540:-223.401,-24.6845,0	0/0:1077:1076,0:1076:38740:0:0:0,-323.908,-3381.69	0/0:980:980,0:980:35109:0:0:0,-295.009,-3067.22	0/0:1469:1468,0:1468:52777:0:0:0,-441.912,-4607.4	0/0:1120:1120,0:1120:40474:0:0:0,-337.154,-3530.56	0/0:1239:1239,0:1239:44678:0:0:0,-372.976,-3899.7	0/0:1358:1358,0:1358:49157:0:0:0,-408.799,-4286.88	0/0:1116:1115,0:1115:39921:0:0:0,-335.648,-3487.41	0/0:1111:1111,0:1111:40101:0:0:0,-334.444,-3498.28	0/0:1248:1248,0:1248:44868:0:0:0,-375.685,-3917.07	0/0:1415:1415,0:1415:50776:0:0:0,-425.957,-4434.66	0/0:1279:1279,0:1279:45846:0:0:0,-385.017,-4004.47	0/0:1131:1131,0:1131:40489:0:0:0,-340.465,-3537.4	0/0:1383:1383,0:1383:49845:0:0:0,-416.324,-4350.72	0/0:701:701,0:701:25202:0:0:0,-211.022,-2200.48	MELO3C018514.2	3_prime_UTR_variant	MODIFIER	MELO3C018515.2	upstream_gene_variant	MODIFIER
chr01	807534	C	G	10759.1	AB=0;ABP=0;AC=28;AF=0.5;AN=56;AO=482;CIGAR=1X;DP=880;DPB=880;DPRA=1.21106;EPP=1049.66;EPPR=15.5808;GTI=0;LEN=1;MEANALT=1;MQM=41.9336;MQMR=41.1206;NS=28;NUMALT=1;ODDS=13.4195;PAIRED=0;PAIREDR=0;PAO=0;PQA=0;PQR=0;PRO=0;QA=17782;QR=14601;RO=398;RPL=482;RPP=1049.66;RPPR=15.5808;RPR=0;RUN=1;SAF=0;SAP=1049.66;SAR=482;SRF=0;SRP=867.256;SRR=398;TYPE=snp;technology.ILLUMINA=1;	GT:DP:AD:RO:QR:AO:QA:GL	1/1:69:0,69:0:0:69:2544:-221.543,-20.7711,0	1/1:36:0,36:0:0:36:1327:-115.791,-10.8371,0	1/1:30:0,30:0:0:30:1115:-97.1626,-9.0309,0	1/1:47:0,47:0:0:47:1728:-150.528,-14.1484,0	1/1:30:0,30:0:0:30:1128:-98.1351,-9.0309,0	1/1:25:0,25:0:0:25:927:-80.8887,-7.52575,0	1/1:32:0,32:0:0:32:1145:-100.124,-9.63296,0	1/1:45:0,45:0:0:45:1658:-144.436,-13.5464,0	1/1:39:0,39:0:0:39:1423:-124.209,-11.7402,0	1/1:32:0,32:0:0:32:1177:-102.733,-9.63296,0	1/1:32:0,32:0:0:32:1189:-103.667,-9.63296,0	1/1:21:0,21:0:0:21:786:-68.5511,-6.32163,0	1/1:23:0,23:0:0:23:865:-75.3407,-6.92369,0	1/1:21:0,21:0:0:21:770:-67.291,-6.32163,0	0/0:33:33,0:33:1194:0:0:0,-9.93399,-103.51	0/0:33:33,0:33:1203:0:0:0,-9.93399,-104.48	0/0:10:10,0:10:353:0:0:0,-3.0103,-30.8738	0/0:25:25,0:25:909:0:0:0,-7.52575,-78.7416	0/0:35:35,0:35:1267:0:0:0,-10.536,-109.816	0/0:40:40,0:40:1475:0:0:0,-12.0412,-127.479	0/0:23:23,0:23:853:0:0:0,-6.92369,-73.8175	0/0:34:34,0:34:1228:0:0:0,-10.235,-106.728	0/0:24:24,0:24:885:0:0:0,-7.22472,-77.1276	0/0:33:33,0:33:1230:0:0:0,-9.93399,-106.73	0/0:32:32,0:32:1178:0:0:0,-9.63296,-101.995	0/0:40:40,0:40:1484:0:0:0,-12.0412,-128.038	0/0:23:23,0:23:856:0:0:0,-6.92369,-74.0024	0/0:13:13,0:13:486:0:0:0,-3.91339,-42.3628	MELO3C018514.2	3_prime_UTR_variant	MODIFIER	MELO3C018515.2	upstream_gene_variant	MODIFIER
chr01	814137	G	A	10037.1	AB=0;ABP=0;AC=28;AF=0.5;AN=56;AO=445;CIGAR=1X;DP=860;DPB=860;DPRA=1.07229;EPP=943.434;EPPR=904.171;GTI=0;LEN=1;MEANALT=1;MQM=41.9371;MQMR=41.9518;NS=28;NUMALT=1;ODDS=22.2676;PAIRED=0;PAIREDR=0;PAO=0;PQA=0;PQR=0;PRO=0;QA=16377;QR=15378;RO=415;RPL=442;RPP=943.434;RPPR=904.171;RPR=3;RUN=1;SAF=0;SAP=969.316;SAR=445;SRF=0;SRP=904.171;SRR=415;TYPE=snp;technology.ILLUMINA=1;	GT:DP:AD:RO:QR:AO:QA:GL	1/1:29:0,29:0:0:29:1022:-89.7498,-8.72987,0	1/1:38:0,38:0:0:38:1398:-121.91,-11.4391,0	1/1:30:0,30:0:0:30:1121:-97.6612,-9.0309,0	1/1:34:0,34:0:0:34:1247:-108.794,-10.235,0	1/1:28:0,28:0:0:28:1033:-90.197,-8.42884,0	1/1:46:0,46:0:0:46:1706:-148.231,-13.8474,0	1/1:23:0,23:0:0:23:858:-74.8198,-6.92369,0	1/1:25:0,25:0:0:25:914:-79.9338,-7.52575,0	1/1:18:0,18:0:0:18:668:-58.2839,-5.41854,0	1/1:38:0,38:0:0:38:1416:-123.287,-11.4391,0	1/1:42:0,42:0:0:42:1544:-134.765,-12.6433,0	1/1:38:0,38:0:0:38:1395:-121.701,-11.4391,0	1/1:31:0,31:0:0:31:1130:-98.8487,-9.33193,0	1/1:25:0,25:0:0:25:925:-80.7629,-7.52575,0	0/0:29:29,0:29:1068:0:0:0,-8.72987,-93.2351	0/0:23:23,0:23:852:0:0:0,-6.92369,-74.3688	0/0:41:41,0:41:1512:0:0:0,-12.3422,-131.89	0/0:24:24,0:24:878:0:0:0,-7.22472,-76.6899	0/0:40:40,0:40:1486:0:0:0,-12.0412,-129.489	0/0:24:24,0:24:893:0:0:0,-7.22472,-77.9257	0/0:20:20,0:20:720:0:0:0,-6.0206,-63.1311	0/0:30:30,0:30:1114:0:0:0,-9.0309,-97.1226	0/0:31:31,0:31:1151:0:0:0,-9.33193,-100.324	0/0:20:20,0:20:734:0:0:0,-6.0206,-64.2141	0/0:29:29,0:29:1094:0:0:0,-8.72987,-95.1806	0/0:43:43,0:43:1571:0:0:0,-12.9443,-137.038	0/0:35:35,0:35:1324:0:0:0,-10.536,-115	0/0:26:26,0:26:981:0:0:0,-7.82678,-85.3282	MELO3C018515.2	missense_variant	MODERATE
chr01	850562	C	T	6554.32	AB=0;ABP=0;AC=28;AF=0.5;AN=56;AO=246;CIGAR=1X;DP=474;DPB=474;DPRA=1.08811;EPP=143.15;EPPR=5.77486;GTI=0;LEN=1;MEANALT=1.07143;MQM=41.9268;MQMR=42;NS=28;NUMALT=1;ODDS=13.4028;PAIRED=0;PAIREDR=0;PAO=0;PQA=0;PQR=0;PRO=0;QA=9148;QR=8391;RO=227;RPL=60;RPP=143.15;RPPR=5.77486;RPR=186;RUN=1;SAF=246;SAP=537.193;SAR=0;SRF=227;SRP=495.935;SRR=0;TYPE=snp;technology.ILLUMINA=1;	GT:DP:AD:RO:QR:AO:QA:GL	1/1:52:0,52:0:0:52:1941:-168.748,-15.6536,0	1/1:10:0,10:0:0:10:368:-32.3867,-3.0103,0	1/1:15:0,15:0:0:15:560:-48.9428,-4.51545,0	1/1:15:0,15:0:0:15:546:-47.8468,-4.51545,0	1/1:16:0,15:0:0:15:567:-49.1691,-4.51545,0	1/1:15:0,15:0:0:15:569:-49.634,-4.51545,0	1/1:11:0,11:0:0:11:406:-35.6437,-3.31133,0	1/1:18:0,18:0:0:18:671:-58.6426,-5.41854,0	1/1:19:0,19:0:0:19:717:-62.4415,-5.71957,0	1/1:20:0,20:0:0:20:734:-64.1425,-6.0206,0	1/1:15:0,15:0:0:15:560:-48.9108,-4.51545,0	1/1:8:0,8:0:0:8:295:-25.9699,-2.40824,0	1/1:14:0,14:0:0:14:519:-45.4786,-4.21442,0	1/1:19:0,19:0:0:19:695:-60.881,-5.71957,0	0/0:15:15,0:15:560:0:0:0,-4.51545,-48.9627	0/0:15:15,0:15:553:0:0:0,-4.51545,-48.432	0/0:9:9,0:9:342:0:0:0,-2.70927,-29.9667	0/0:9:9,0:9:342:0:0:0,-2.70927,-29.9667	0/0:19:19,0:19:703:0:0:0,-5.71957,-61.4705	0/0:20:20,0:20:722:0:0:0,-6.0206,-63.3777	0/0:18:18,0:18:680:0:0:0,-5.41854,-59.2969	0/0:16:16,0:16:591:0:0:0,-4.81648,-51.7529	0/0:12:12,0:12:439:0:0:0,-3.61236,-38.5509	0/0:10:10,0:10:364:0:0:0,-3.0103,-32.0891	0/0:21:21,0:21:782:0:0:0,-6.32163,-68.3064	0/0:18:18,0:18:648:0:0:0,-5.41854,-56.9403	0/0:38:38,0:38:1399:0:0:0,-11.4391,-122.059	0/0:7:7,0:7:266:0:0:0,-2.10721,-23.3887	MELO3C018517.2	3_prime_UTR_variant	MODIFIER	MELO3C018516.2	downstream_gene_variant	MODIFIER
chr01	850682	C	T	118571	AB=0;ABP=0;AC=28;AF=0.5;AN=56;AO=4131;CIGAR=1X;DP=8223;DPB=8223;DPRA=1.03488;EPP=462.549;EPPR=513.992;GTI=0;LEN=1;MEANALT=1.42105;MQM=41.9463;MQMR=41.9882;NS=28;NUMALT=1;ODDS=115.35;PAIRED=0;PAIREDR=0;PAO=0;PQA=0;PQR=0;PRO=0;QA=153715;QR=148047;RO=4073;RPL=1598;RPP=462.549;RPPR=513.992;RPR=2533;RUN=1;SAF=4131;SAP=8973.36;SAR=0;SRF=4073;SRP=8847.42;SRR=0;TYPE=snp;technology.ILLUMINA=1;	GT:DP:AD:RO:QR:AO:QA:GL	1/1:453:2,451:2:68:451:16801:-1451.82,-130.028,0	1/1:200:4,196:4:134:196:7318:-623.338,-48.1091,0	1/1:262:1,259:1:33:259:9617:-832.052,-75.347,0	1/1:226:3,219:3:98:219:8109:-695.654,-58.1447,0	1/1:339:0,338:0:0:338:12601:-1093.35,-101.748,0	1/1:331:2,327:2:67:327:12116:-1046.28,-93.1127,0	1/1:204:0,204:0:0:204:7565:-657.331,-61.4101,0	1/1:361:0,361:0:0:361:13416:-1165.27,-108.672,0	1/1:336:0,336:0:0:336:12509:-1086.07,-101.146,0	1/1:335:2,332:2:76:332:12365:-1066.42,-93.9447,0	1/1:313:4,309:4:135:309:11540:-989.037,-81.9597,0	1/1:142:0,142:0:0:142:5292:-459.442,-42.7463,0	1/1:343:9,333:9:316:333:12385:-1047,-75.2121,0	1/1:321:4,313:4:134:313:11705:-1003.48,-83.6003,0	0/0:247:247,0:247:8961:0:0:0,-74.3544,-781.611	0/0:267:265,2:265:9573:2:76:0,-73.4315,-828.453	0/0:343:343,0:343:12450:0:0:0,-103.253,-1085.65	0/0:322:320,0:320:11687:0:0:0,-96.3296,-1017.49	0/0:269:269,0:269:9841:0:0:0,-80.9771,-857.186	0/0:333:330,3:330:12146:3:98:0,-91.2349,-1047.82	0/0:329:329,0:329:11901:0:0:0,-99.0389,-1038.63	0/0:306:306,0:306:11086:0:0:0,-92.1152,-967.008	0/0:271:271,0:271:9733:0:0:0,-81.5791,-849.809	0/0:234:232,1:232:8363:1:34:0,-67.1375,-726.495	0/0:323:322,0:322:11819:0:0:0,-96.9317,-1028.85	0/0:288:285,3:285:10362:3:101:0,-77.4372,-893.963	0/0:353:351,2:351:12743:2:67:0,-100.008,-1105.06	0/0:172:172,0:172:6321:0:0:0,-51.7772,-550.254	MELO3C018517.2	3_prime_UTR_variant	MODIFIER	MELO3C018516.2	downstream_gene_variant	MODIFIER
chr01	855450	A	G	9210.94	AB=0;ABP=0;AC=28;AF=0.5;AN=56;AO=422;CIGAR=1X;DP=1035;DPB=1035;DPRA=0.688418;EPP=919.372;EPPR=1334.12;GTI=0;LEN=1;MEANALT=1;MQM=41.8104;MQMR=41.9706;NS=28;NUMALT=1;ODDS=13.1611;PAIRED=0;PAIREDR=0;PAO=0;PQA=0;PQR=0;PRO=0;QA=15455;QR=22889;RO=613;RPL=422;RPP=919.372;RPPR=1334.12;RPR=0;RUN=1;SAF=422;SAP=919.372;SAR=0;SRF=613;SRP=1334.12;SRR=0;TYPE=snp;technology.ILLUMINA=1;	GT:DP:AD:RO:QR:AO:QA:GL	1/1:15:0,15:0:0:15:556:-48.6646,-4.51545,0	1/1:32:0,32:0:0:32:1167:-101.894,-9.63296,0	1/1:26:0,26:0:0:26:908:-79.4412,-7.82678,0	1/1:46:0,46:0:0:46:1703:-148.025,-13.8474,0	1/1:28:0,28:0:0:28:1050:-91.3647,-8.42884,0	1/1:47:0,47:0:0:47:1700:-148.202,-14.1484,0	1/1:27:0,27:0:0:27:990:-86.3547,-8.12781,0	1/1:32:0,32:0:0:32:1183:-102.997,-9.63296,0	1/1:27:0,27:0:0:27:967:-84.4713,-8.12781,0	1/1:29:0,29:0:0:29:1085:-94.534,-8.72987,0	1/1:23:0,23:0:0:23:832:-72.6496,-6.92369,0	1/1:30:0,30:0:0:30:1126:-97.9165,-9.0309,0	1/1:20:0,20:0:0:20:711:-62.3697,-6.0206,0	1/1:40:0,40:0:0:40:1477:-128.502,-12.0412,0	0/0:59:59,0:59:2218:0:0:0,-17.7608,-192.562	0/0:22:22,0:22:814:0:0:0,-6.62266,-71.0829	0/0:38:38,0:38:1403:0:0:0,-11.4391,-122.235	0/0:44:44,0:44:1628:0:0:0,-13.2453,-141.694	0/0:55:55,0:55:2072:0:0:0,-16.5566,-180.006	0/0:32:32,0:32:1201:0:0:0,-9.63296,-104.54	0/0:43:43,0:43:1624:0:0:0,-12.9443,-141.064	0/0:48:48,0:48:1791:0:0:0,-14.4494,-155.666	0/0:47:47,0:47:1754:0:0:0,-14.1484,-152.531	0/0:24:24,0:24:880:0:0:0,-7.22472,-76.807	0/0:67:67,0:67:2499:0:0:0,-20.169,-217.199	0/0:35:35,0:35:1312:0:0:0,-10.536,-114.218	0/0:69:69,0:69:2558:0:0:0,-20.7711,-222.557	0/0:30:30,0:30:1135:0:0:0,-9.0309,-98.6993	MELO3C018517.2	synonymous_variant	LOW
chr01	858202	C	T	2439.41	AB=0;ABP=0;AC=26;AF=0.5;AN=52;AO=117;CIGAR=1X;DP=181;DPB=181;DPRA=1.82812;EPP=257.073;EPPR=141.985;GTI=0;LEN=1;MEANALT=1;MQM=41.9487;MQMR=42;NS=26;NUMALT=1;ODDS=2.04976;PAIRED=0;PAIREDR=0;PAO=0;PQA=0;PQR=0;PRO=0;QA=4421;QR=2418;RO=64;RPL=117;RPP=257.073;RPPR=141.985;RPR=0;RUN=1;SAF=117;SAP=257.073;SAR=0;SRF=64;SRP=141.985;SRR=0;TYPE=snp;technology.ILLUMINA=1;	GT:DP:AD:RO:QR:AO:QA:GL	.:.:.:.:.:.:.:.	1/1:7:0,7:0:0:7:266:-23.3887,-2.10721,0	1/1:4:0,4:0:0:4:152:-13.5216,-1.20412,0	1/1:12:0,12:0:0:12:454:-39.6998,-3.61236,0	1/1:9:0,9:0:0:9:342:-29.9058,-2.70927,0	1/1:11:0,11:0:0:11:408:-35.7459,-3.31133,0	1/1:5:0,5:0:0:5:190:-16.8106,-1.50515,0	1/1:10:0,10:0:0:10:380:-33.2558,-3.0103,0	1/1:14:0,14:0:0:14:530:-46.2742,-4.21442,0	1/1:8:0,8:0:0:8:304:-26.6777,-2.40824,0	1/1:12:0,12:0:0:12:453:-39.6218,-3.61236,0	1/1:7:0,7:0:0:7:266:-23.3887,-2.10721,0	1/1:10:0,10:0:0:10:376:-32.9795,-3.0103,0	1/1:8:0,8:0:0:8:300:-26.3262,-2.40824,0	0/0:3:3,0:3:114:0:0:0,-0.90309,-10.2325	0/0:8:8,0:8:303:0:0:0,-2.40824,-26.6104	0/0:5:5,0:5:189:0:0:0,-1.50515,-16.7427	0/0:8:8,0:8:304:0:0:0,-2.40824,-26.6777	0/0:1:1,0:1:38:0:0:0,-0.30103,-3.65448	.:.:.:.:.:.:.:.	0/0:3:3,0:3:114:0:0:0,-0.90309,-10.2325	0/0:2:2,0:2:76:0:0:0,-0.60206,-6.94351	0/0:5:5,0:5:190:0:0:0,-1.50515,-16.8106	0/0:2:2,0:2:76:0:0:0,-0.60206,-6.94351	0/0:13:13,0:13:484:0:0:0,-3.91339,-42.3859	0/0:3:3,0:3:114:0:0:0,-0.90309,-10.2325	0/0:10:10,0:10:378:0:0:0,-3.0103,-33.1176	0/0:1:1,0:1:38:0:0:0,-0.30103,-3.65448	MELO3C018517.2	synonymous_variant	LOW	MELO3C018518.2	downstream_gene_variant	MODIFIER
chr01	859649	C	T	24126.3	AB=0;ABP=0;AC=28;AF=0.5;AN=56;AO=847;CIGAR=1X;DP=1734;DPB=1734;DPRA=0.939583;EPP=3.75122;EPPR=15.074;GTI=0;LEN=1;MEANALT=1.2;MQM=41.9457;MQMR=41.9932;NS=28;NUMALT=1;ODDS=13.7015;PAIRED=0;PAIREDR=0;PAO=0;PQA=0;PQR=0;PRO=0;QA=31243;QR=32387;RO=882;RPL=432;RPP=3.75122;RPPR=15.074;RPR=415;RUN=1;SAF=847;SAP=1842.25;SAR=0;SRF=882;SRP=1918.25;SRR=0;TYPE=snp;technology.ILLUMINA=1;	GT:DP:AD:RO:QR:AO:QA:GL	1/1:7:0,7:0:0:7:262:-23.0976,-2.10721,0	1/1:65:0,65:0:0:65:2408:-209.487,-19.567,0	1/1:45:0,42:0:0:42:1547:-134.5,-12.6433,0	1/1:58:0,58:0:0:58:2164:-188.256,-17.4597,0	1/1:58:0,58:0:0:58:2135:-185.879,-17.4597,0	1/1:81:0,81:0:0:81:2996:-260.55,-24.3834,0	1/1:55:0,55:0:0:55:2011:-175.355,-16.5567,0	1/1:83:3,79:3:97:79:2975:-249.231,-16.0934,0	1/1:88:0,88:0:0:88:3186:-278.022,-26.4906,0	1/1:92:0,92:0:0:92:3400:-295.752,-27.6948,0	1/1:62:0,61:0:0:61:2241:-194.777,-18.3628,0	1/1:33:0,33:0:0:33:1218:-106.158,-9.93399,0	1/1:79:0,79:0:0:79:2928:-254.718,-23.7814,0	1/1:48:0,48:0:0:48:1737:-151.456,-14.4494,0	0/0:62:62,0:62:2291:0:0:0,-18.6639,-199.633	0/0:36:36,0:36:1337:0:0:0,-10.8371,-116.534	0/0:22:22,0:22:803:0:0:0,-6.62266,-70.2415	0/0:83:83,0:83:3065:0:0:0,-24.9855,-266.812	0/0:64:64,0:64:2365:0:0:0,-19.2659,-206.061	0/0:79:79,0:79:2895:0:0:0,-23.7814,-252.304	0/0:65:65,0:65:2407:0:0:0,-19.5669,-209.519	0/0:72:72,0:72:2653:0:0:0,-21.6742,-230.967	0/0:90:90,0:90:3315:0:0:0,-27.0927,-288.757	0/0:48:47,1:47:1721:1:35:0,-11.0284,-146.784	0/0:59:59,0:59:2148:0:0:0,-17.7608,-187.675	0/0:79:79,0:79:2883:0:0:0,-23.7814,-251.449	0/0:76:76,0:76:2772:0:0:0,-22.8783,-241.855	0/0:45:45,0:45:1635:0:0:0,-13.5463,-142.647	MELO3C018517.2	synonymous_variant	LOW	MELO3C018518.2	downstream_gene_variant	MODIFIER
chr01	863080	T	A	9322.58	AB=0;ABP=0;AC=28;AF=0.5;AN=56;AO=333;CIGAR=1X;DP=597;DPB=597;DPRA=1.26136;EPP=47.933;EPPR=25.2514;GTI=0;LEN=1;MEANALT=1;MQM=41.952;MQMR=41.9924;NS=28;NUMALT=1;ODDS=11.6954;PAIRED=0;PAIREDR=0;PAO=0;PQA=0;PQR=0;PRO=0;QA=12430;QR=9797;RO=264;RPL=125;RPP=47.933;RPPR=25.2514;RPR=208;RUN=1;SAF=333;SAP=726.111;SAR=0;SRF=264;SRP=576.279;SRR=0;TYPE=snp;technology.ILLUMINA=1;	GT:DP:AD:RO:QR:AO:QA:GL	1/1:32:0,32:0:0:32:1194:-103.945,-9.63296,0	1/1:17:0,17:0:0:17:634:-55.2902,-5.11751,0	1/1:21:0,21:0:0:21:796:-69.2411,-6.32163,0	1/1:26:0,26:0:0:26:969:-84.5129,-7.82678,0	1/1:27:0,27:0:0:27:987:-86.102,-8.12781,0	1/1:21:0,21:0:0:21:787:-68.6288,-6.32163,0	1/1:24:0,24:0:0:24:897:-78.1952,-7.22472,0	1/1:37:0,37:0:0:37:1380:-120.121,-11.1381,0	1/1:30:0,30:0:0:30:1105:-96.3917,-9.0309,0	1/1:20:0,20:0:0:20:751:-65.4906,-6.0206,0	1/1:19:0,19:0:0:19:719:-62.5851,-5.71957,0	1/1:16:0,16:0:0:16:605:-52.7249,-4.81648,0	1/1:21:0,21:0:0:21:794:-69.1471,-6.32163,0	1/1:22:0,22:0:0:22:812:-71.0064,-6.62266,0	0/0:13:13,0:13:494:0:0:0,-3.91339,-43.1229	0/0:25:25,0:25:917:0:0:0,-7.52575,-80.0747	0/0:8:8,0:8:304:0:0:0,-2.40824,-26.6777	0/0:29:29,0:29:1066:0:0:0,-8.72987,-93.0292	0/0:25:25,0:25:926:0:0:0,-7.52575,-80.8605	0/0:23:23,0:23:840:0:0:0,-6.92369,-73.5455	0/0:13:13,0:13:472:0:0:0,-3.91339,-41.4043	0/0:17:17,0:17:638:0:0:0,-5.11751,-55.7022	0/0:7:7,0:7:266:0:0:0,-2.10721,-23.3887	0/0:13:13,0:13:490:0:0:0,-3.91339,-42.8473	0/0:42:42,0:42:1553:0:0:0,-12.6433,-135.207	0/0:17:17,0:17:632:0:0:0,-5.11751,-55.2739	0/0:22:22,0:22:835:0:0:0,-6.62266,-72.6574	0/0:10:10,0:10:364:0:0:0,-3.0103,-32.0055	MELO3C018518.2	synonymous_variant	LOW	MELO3C018517.2	upstream_gene_variant	MODIFIER
chr01	863898	C	T	11190.8	AB=0;ABP=0;AC=28;AF=0.5;AN=56;AO=393;CIGAR=1X;DP=797;DPB=797;DPRA=0.972772;EPP=4.60713;EPPR=32.4434;GTI=0;LEN=1;MEANALT=1;MQM=41.9542;MQMR=41.9901;NS=28;NUMALT=1;ODDS=18.0543;PAIRED=0;PAIREDR=0;PAO=0;PQA=0;PQR=0;PRO=0;QA=14676;QR=14930;RO=404;RPL=188;RPP=4.60713;RPPR=32.4434;RPR=205;RUN=1;SAF=393;SAP=856.399;SAR=0;SRF=404;SRP=880.285;SRR=0;TYPE=snp;technology.ILLUMINA=1;	GT:DP:AD:RO:QR:AO:QA:GL	1/1:25:0,25:0:0:25:935:-81.3885,-7.52575,0	1/1:13:0,13:0:0:13:486:-42.4539,-3.91339,0	1/1:21:0,21:0:0:21:780:-68.0381,-6.32163,0	1/1:26:0,26:0:0:26:972:-84.7129,-7.82678,0	1/1:30:0,30:0:0:30:1120:-97.3341,-9.0309,0	1/1:34:0,34:0:0:34:1283:-111.571,-10.235,0	1/1:45:0,45:0:0:45:1689:-146.811,-13.5464,0	1/1:33:0,33:0:0:33:1229:-107.065,-9.93399,0	1/1:39:0,39:0:0:39:1452:-126.329,-11.7402,0	1/1:19:0,19:0:0:19:699:-61.0418,-5.71957,0	1/1:43:0,43:0:0:43:1585:-138.101,-12.9443,0	1/1:15:0,15:0:0:15:554:-48.5573,-4.51545,0	1/1:25:0,25:0:0:25:948:-82.4578,-7.52575,0	1/1:25:0,25:0:0:25:944:-82.1086,-7.52575,0	0/0:26:26,0:26:973:0:0:0,-7.82678,-84.758	0/0:16:16,0:16:603:0:0:0,-4.81648,-52.5739	0/0:32:32,0:32:1202:0:0:0,-9.63296,-104.593	0/0:16:16,0:16:589:0:0:0,-4.81648,-51.5099	0/0:37:37,0:37:1380:0:0:0,-11.1381,-120.154	0/0:52:52,0:52:1876:0:0:0,-15.6536,-164.024	0/0:34:34,0:34:1237:0:0:0,-10.235,-108.122	0/0:25:25,0:25:910:0:0:0,-7.52575,-79.6199	0/0:14:14,0:14:526:0:0:0,-4.21442,-45.9854	0/0:32:32,0:32:1184:0:0:0,-9.63296,-103.211	0/0:49:49,0:49:1827:0:0:0,-14.7505,-158.934	0/0:40:40,0:40:1473:0:0:0,-12.0412,-128.391	0/0:13:13,0:13:477:0:0:0,-3.91339,-41.8184	0/0:18:18,0:18:673:0:0:0,-5.41854,-58.791	MELO3C018518.2	missense_variant	MODERATE	MELO3C018517.2	upstream_gene_variant	MODIFIER	MELO3C018520.2	upstream_gene_variant	MODIFIER
chr01	872628	C	G	1169	AB=0;ABP=0;AC=26;AF=0.5;AN=52;AO=54;CIGAR=1X;DP=143;DPB=143;DPRA=0.606742;EPP=39.2015;EPPR=20.7969;GTI=0;LEN=1;MEANALT=1;MQM=41.9259;MQMR=42;NS=26;NUMALT=1;ODDS=3.76123;PAIRED=0;PAIREDR=0;PAO=0;PQA=0;PQR=0;PRO=0;QA=2011;QR=3239;RO=89;RPL=12;RPP=39.2015;RPPR=20.7969;RPR=42;RUN=1;SAF=0;SAP=120.27;SAR=54;SRF=0;SRP=196.271;SRR=89;TYPE=snp;technology.ILLUMINA=1;	GT:DP:AD:RO:QR:AO:QA:GL	1/1:12:0,12:0:0:12:447:-39.1184,-3.61236,0	1/1:11:0,11:0:0:11:404:-35.4527,-3.31133,0	1/1:2:0,2:0:0:2:63:-5.83863,-0.60206,0	1/1:1:0,1:0:0:1:38:-3.65448,-0.30103,0	1/1:5:0,5:0:0:5:190:-16.8106,-1.50515,0	1/1:2:0,2:0:0:2:76:-6.94351,-0.60206,0	1/1:4:0,4:0:0:4:152:-13.5216,-1.20412,0	1/1:1:0,1:0:0:1:38:-3.65448,-0.30103,0	1/1:2:0,2:0:0:2:76:-6.94351,-0.60206,0	1/1:2:0,2:0:0:2:73:-6.72172,-0.60206,0	1/1:5:0,5:0:0:5:188:-16.671,-1.50515,0	.:.:.:.:.:.:.:.	1/1:2:0,2:0:0:2:76:-6.94351,-0.60206,0	1/1:5:0,5:0:0:5:190:-16.8106,-1.50515,0	0/0:14:14,0:14:527:0:0:0,-4.21442,-46.0436	0/0:10:10,0:10:359:0:0:0,-3.0103,-31.7251	0/0:7:7,0:7:255:0:0:0,-2.10721,-22.5037	0/0:2:2,0:2:76:0:0:0,-0.60206,-6.94351	0/0:2:2,0:2:71:0:0:0,-0.60206,-6.55786	0/0:8:8,0:8:294:0:0:0,-2.40824,-25.9494	0/0:2:2,0:2:71:0:0:0,-0.60206,-6.55786	0/0:8:8,0:8:291:0:0:0,-2.40824,-25.7263	0/0:7:7,0:7:251:0:0:0,-2.10721,-22.302	0/0:3:3,0:3:101:0:0:0,-0.90309,-9.2594	0/0:8:8,0:8:299:0:0:0,-2.40824,-26.3073	0/0:8:8,0:8:300:0:0:0,-2.40824,-26.3872	0/0:10:10,0:10:344:0:0:0,-3.0103,-30.6319	.:.:.:.:.:.:.:.	MELO3C018518.2	upstream_gene_variant	MODIFIER	MELO3C018521.2	downstream_gene_variant	MODIFIER	MELO3C018520.2	intron_variant	MODIFIER
chr01	873200	C	T	566.435	AB=0;ABP=0;AC=18;AF=0.391304;AN=46;AO=29;CIGAR=1X;DP=105;DPB=105;DPRA=0.593567;EPP=3.68421;EPPR=143.013;GTI=0;LEN=1;MEANALT=1;MQM=42;MQMR=41.9737;NS=23;NUMALT=1;ODDS=3.76572;PAIRED=0;PAIREDR=0;PAO=0;PQA=0;PQR=0;PRO=0;QA=1094;QR=2858;RO=76;RPL=13;RPP=3.68421;RPPR=143.013;RPR=16;RUN=1;SAF=0;SAP=65.983;SAR=29;SRF=0;SRP=168.042;SRR=76;TYPE=snp;technology.ILLUMINA=1;	GT:DP:AD:RO:QR:AO:QA:GL	0/0:10:10,0:10:375:0:0:0,-3.0103,-32.909	0/0:1:1,0:1:38:0:0:0,-0.30103,-3.65448	0/0:1:1,0:1:38:0:0:0,-0.30103,-3.65448	0/0:4:4,0:4:147:0:0:0,-1.20412,-13.1206	0/0:12:12,0:12:451:0:0:0,-3.61236,-39.4776	0/0:4:4,0:4:152:0:0:0,-1.20412,-13.5216	0/0:6:6,0:6:227:0:0:0,-1.80618,-20.032	0/0:10:10,0:10:376:0:0:0,-3.0103,-32.9762	0/0:4:4,0:4:148:0:0:0,-1.20412,-13.2374	0/0:5:5,0:5:188:0:0:0,-1.50515,-16.6748	0/0:10:10,0:10:379:0:0:0,-3.0103,-33.1886	0/0:2:2,0:2:76:0:0:0,-0.60206,-6.94351	0/0:2:2,0:2:76:0:0:0,-0.60206,-6.94351	0/0:5:5,0:5:187:0:0:0,-1.50515,-16.5958	.:.:.:.:.:.:.:.	1/1:1:0,1:0:0:1:38:-3.65448,-0.30103,0	1/1:10:0,10:0:0:10:376:-32.9661,-3.0103,0	1/1:2:0,2:0:0:2:76:-6.94351,-0.60206,0	1/1:2:0,2:0:0:2:76:-6.94351,-0.60206,0	1/1:2:0,2:0:0:2:74:-6.79932,-0.60206,0	.:.:.:.:.:.:.:.	1/1:1:0,1:0:0:1:36:-3.5027,-0.30103,0	.:.:.:.:.:.:.:.	.:.:.:.:.:.:.:.	1/1:1:0,1:0:0:1:38:-3.65448,-0.30103,0	1/1:4:0,4:0:0:4:152:-13.5216,-1.20412,0	1/1:6:0,6:0:0:6:228:-20.0996,-1.80618,0	.:.:.:.:.:.:.:.	MELO3C018520.2	3_prime_UTR_variant	MODIFIER	MELO3C018521.2	downstream_gene_variant	MODIFIER
chr01	888474	T	C	10477.5	AB=0;ABP=0;AC=28;AF=0.538462;AN=52;AO=385;CIGAR=1X;DP=592;DPB=592;DPRA=1.6061;EPP=99.8016;EPPR=32.4773;GTI=0;LEN=1;MEANALT=1;MQM=41.9481;MQMR=42;NS=26;NUMALT=1;ODDS=6.02736;PAIRED=0;PAIREDR=0;PAO=0;PQA=0;PQR=0;PRO=0;QA=14094;QR=7508;RO=207;RPL=127;RPP=99.8016;RPPR=32.4773;RPR=258;RUN=1;SAF=0;SAP=839.027;SAR=385;SRF=0;SRP=452.505;SRR=207;TYPE=snp;technology.ILLUMINA=1;	GT:DP:AD:RO:QR:AO:QA:GL	1/1:22:0,22:0:0:22:791:-69.2263,-6.62266,0	1/1:33:0,33:0:0:33:1200:-104.891,-9.93399,0	1/1:27:0,27:0:0:27:960:-84.0119,-8.12781,0	1/1:23:0,23:0:0:23:841:-73.4081,-6.92369,0	1/1:35:0,35:0:0:35:1272:-111.1,-10.5361,0	1/1:31:0,31:0:0:31:1154:-100.608,-9.33193,0	1/1:20:0,20:0:0:20:743:-64.8472,-6.0206,0	1/1:27:0,27:0:0:27:1001:-87.3371,-8.12781,0	1/1:34:0,34:0:0:34:1253:-109.256,-10.235,0	1/1:36:1,35:1:34:35:1276:-108.097,-7.50095,0	1/1:31:0,31:0:0:31:1147:-99.9284,-9.33193,0	1/1:17:0,17:0:0:17:637:-55.6416,-5.11751,0	1/1:38:0,38:0:0:38:1381:-120.609,-11.4391,0	1/1:12:0,12:0:0:12:438:-38.3382,-3.61236,0	0/0:29:29,0:29:1059:0:0:0,-8.72987,-92.5248	0/0:24:24,0:24:899:0:0:0,-7.22472,-78.3595	.:.:.:.:.:.:.:.	0/0:13:13,0:13:451:0:0:0,-3.91339,-39.8547	0/0:10:10,0:10:353:0:0:0,-3.0103,-31.2739	0/0:28:28,0:28:1040:0:0:0,-8.42884,-90.6442	0/0:14:14,0:14:505:0:0:0,-4.21442,-44.4129	0/0:15:15,0:15:546:0:0:0,-4.51545,-47.9039	0/0:4:4,0:4:143:0:0:0,-1.20412,-12.8516	0/0:13:13,0:13:475:0:0:0,-3.91339,-41.7551	0/0:20:20,0:20:705:0:0:0,-6.0206,-62.0229	0/0:23:23,0:23:821:0:0:0,-6.92369,-72.0039	.:.:.:.:.:.:.:.	0/0:13:13,0:13:477:0:0:0,-3.91339,-41.8713	MELO3C018522.2	synonymous_variant	LOW	MELO3C018523.2	upstream_gene_variant	MODIFIER
chr01	888887	C	G	1380.98	AB=0;ABP=0;AC=28;AF=0.608696;AN=46;AO=71;CIGAR=1X;DP=107;DPB=107;DPRA=1.32245;EPP=140.302;EPPR=62.6327;GTI=0;LEN=1;MEANALT=1.07143;MQM=41.831;MQMR=42;NS=23;NUMALT=1;ODDS=3.56708;PAIRED=0;PAIREDR=0;PAO=0;PQA=0;PQR=0;PRO=0;QA=2528;QR=1284;RO=35;RPL=71;RPP=157.185;RPPR=62.6327;RPR=0;RUN=1;SAF=2;SAP=140.302;SAR=69;SRF=0;SRP=79.0118;SRR=35;TYPE=snp;technology.ILLUMINA=1;	GT:DP:AD:RO:QR:AO:QA:GL	1/1:2:0,2:0:0:2:76:-6.94351,-0.60206,0	1/1:4:0,4:0:0:4:152:-13.5216,-1.20412,0	1/1:2:0,2:0:0:2:72:-6.64108,-0.60206,0	1/1:6:0,6:0:0:6:223:-19.7402,-1.80618,0	1/1:7:0,7:0:0:7:257:-22.6685,-2.10721,0	1/1:6:0,6:0:0:6:205:-18.3937,-1.80618,0	1/1:6:0,6:0:0:6:225:-19.8856,-1.80618,0	1/1:2:0,2:0:0:2:68:-6.33865,-0.60206,0	1/1:3:0,3:0:0:3:98:-8.96009,-0.90309,0	1/1:4:0,4:0:0:4:134:-12.0357,-1.20412,0	1/1:7:0,7:0:0:7:235:-21.0858,-2.10721,0	1/1:2:0,2:0:0:2:76:-6.94351,-0.60206,0	1/1:6:0,5:0:0:5:189:-16.4113,-1.50515,0	1/1:15:0,15:0:0:15:518:-45.8453,-4.51545,0	0/0:10:10,0:10:366:0:0:0,-3.0103,-32.2486	0/0:1:1,0:1:38:0:0:0,-0.30103,-3.65448	.:.:.:.:.:.:.:.	.:.:.:.:.:.:.:.	0/0:6:6,0:6:228:0:0:0,-1.80618,-20.0996	.:.:.:.:.:.:.:.	0/0:3:3,0:3:101:0:0:0,-0.90309,-9.2594	0/0:1:1,0:1:38:0:0:0,-0.30103,-3.65448	.:.:.:.:.:.:.:.	0/0:2:2,0:2:72:0:0:0,-0.60206,-6.64108	0/0:3:3,0:3:113:0:0:0,-0.90309,-10.1637	0/0:7:7,0:7:252:0:0:0,-2.10721,-22.3553	.:.:.:.:.:.:.:.	0/0:2:2,0:2:76:0:0:0,-0.60206,-6.94351	MELO3C018522.2	missense_variant	MODERATE	MELO3C018523.2	upstream_gene_variant	MODIFIER
chr01	915531	G	T	16837.7	AB=0;ABP=0;AC=28;AF=0.5;AN=56;AO=679;CIGAR=1X;DP=1508;DPB=1508;DPRA=0.828448;EPP=1075.13;EPPR=353.67;GTI=0;LEN=1;MEANALT=1;MQM=41.9293;MQMR=41.9927;NS=28;NUMALT=1;ODDS=20.6823;PAIRED=0;PAIREDR=0;PAO=0;PQA=0;PQR=0;PRO=0;QA=25273;QR=30309;RO=825;RPL=630;RPP=1082.55;RPPR=357.524;RPR=49;RUN=1;SAF=678;SAP=1468.77;SAR=1;SRF=824;SRP=1785.8;SRR=1;TYPE=snp;technology.ILLUMINA=1;	GT:DP:AD:RO:QR:AO:QA:GL	1/1:87:0,87:0:0:87:3274:-284.125,-26.1896,0	1/1:76:0,76:0:0:76:2834:-246.282,-22.8783,0	1/1:34:0,34:0:0:34:1261:-109.776,-10.235,0	1/1:70:0,70:0:0:70:2596:-225.596,-21.0721,0	1/1:39:0,39:0:0:39:1466:-127.465,-11.7402,0	1/1:41:0,41:0:0:41:1514:-131.826,-12.3422,0	1/1:30:0,30:0:0:30:1113:-96.9859,-9.0309,0	1/1:47:0,47:0:0:47:1780:-154.469,-14.1484,0	1/1:59:0,59:0:0:59:2215:-192.235,-17.7608,0	1/1:58:3,55:3:102:55:2039:-167.913,-8.11857,0	1/1:45:0,45:0:0:45:1669:-145.185,-13.5464,0	1/1:23:0,23:0:0:23:866:-75.4545,-6.92369,0	1/1:32:0,32:0:0:32:1185:-103.242,-9.63296,0	1/1:40:0,40:0:0:40:1428:-124.661,-12.0412,0	0/0:99:99,0:99:3710:0:0:0,-29.802,-322.204	0/0:91:91,0:91:3339:0:0:0,-27.3937,-290.902	0/0:72:72,0:72:2583:0:0:0,-21.6742,-226.026	0/0:42:42,0:42:1547:0:0:0,-12.6433,-134.893	0/0:54:53,0:53:1918:0:0:0,-15.9546,-167.162	0/0:56:55,1:55:2033:1:33:0,-13.6092,-173.66	0/0:62:61,0:61:2194:0:0:0,-18.3628,-191.532	0/0:53:53,0:53:1953:0:0:0,-15.9546,-170.265	0/0:55:55,0:55:2067:0:0:0,-16.5566,-179.577	0/0:56:56,0:56:2033:0:0:0,-16.8577,-177.285	0/0:40:40,0:40:1463:0:0:0,-12.0412,-127.788	0/0:45:45,0:45:1635:0:0:0,-13.5463,-142.868	0/0:73:73,0:73:2737:0:0:0,-21.9752,-237.84	0/0:29:27,0:27:995:0:0:0,-8.12781,-86.5665	MELO3C018525.2	missense_variant	MODERATE	MELO3C018524.2	downstream_gene_variant	MODIFIER
chr01	919477	T	C	2914.08	AB=0;ABP=0;AC=28;AF=0.5;AN=56;AO=128;CIGAR=1X;DP=245;DPB=245;DPRA=1.09402;EPP=140.424;EPPR=215.499;GTI=0;LEN=1;MEANALT=1;MQM=41.9375;MQMR=41.9658;NS=28;NUMALT=1;ODDS=5.2524;PAIRED=0;PAIREDR=0;PAO=0;PQA=0;PQR=0;PRO=0;QA=4518;QR=4082;RO=117;RPL=109;RPP=140.424;RPPR=215.499;RPR=19;RUN=1;SAF=128;SAP=280.959;SAR=0;SRF=117;SRP=257.073;SRR=0;TYPE=snp;technology.ILLUMINA=1;	GT:DP:AD:RO:QR:AO:QA:GL	1/1:4:0,4:0:0:4:125:-11.3586,-1.20412,0	1/1:15:0,15:0:0:15:522:-46.0185,-4.51545,0	1/1:14:0,14:0:0:14:510:-44.7883,-4.21442,0	1/1:22:0,22:0:0:22:766:-67.5018,-6.62266,0	1/1:9:0,9:0:0:9:319:-28.1116,-2.70927,0	1/1:5:0,5:0:0:5:172:-15.3862,-1.50515,0	1/1:7:0,7:0:0:7:253:-22.4019,-2.10721,0	1/1:8:0,8:0:0:8:282:-24.9716,-2.40824,0	1/1:12:0,12:0:0:12:419:-36.9731,-3.61236,0	1/1:8:0,8:0:0:8:278:-24.6946,-2.40824,0	1/1:5:0,5:0:0:5:180:-16.0291,-1.50515,0	1/1:5:0,5:0:0:5:175:-15.6555,-1.50515,0	1/1:8:0,8:0:0:8:297:-26.1852,-2.40824,0	1/1:6:0,6:0:0:6:220:-19.5334,-1.80618,0	0/0:18:18,0:18:658:0:0:0,-5.41854,-57.6085	0/0:12:12,0:12:408:0:0:0,-3.61236,-36.0995	0/0:2:2,0:2:63:0:0:0,-0.60206,-5.87974	0/0:6:6,0:6:212:0:0:0,-1.80618,-18.8402	0/0:17:17,0:17:622:0:0:0,-5.11751,-54.5232	0/0:9:9,0:9:295:0:0:0,-2.70927,-26.2591	0/0:7:7,0:7:234:0:0:0,-2.10721,-20.8838	0/0:6:6,0:6:222:0:0:0,-1.80618,-19.6687	0/0:4:4,0:4:145:0:0:0,-1.20412,-13.0096	0/0:8:8,0:8:281:0:0:0,-2.40824,-24.9004	0/0:14:14,0:14:469:0:0:0,-4.21442,-41.5852	0/0:8:8,0:8:276:0:0:0,-2.40824,-24.5365	0/0:5:5,0:5:159:0:0:0,-1.50515,-14.356	0/0:1:1,0:1:38:0:0:0,-0.30103,-3.65448	MELO3C018525.2	synonymous_variant	LOW
chr01	948879	A	G	1304.2	AB=0;ABP=0;AC=20;AF=0.47619;AN=42;AO=56;CIGAR=1X;DP=122;DPB=122;DPRA=0.933333;EPP=33.4109;EPPR=66.7068;GTI=0;LEN=1;MEANALT=1;MQM=41.8929;MQMR=41.9394;NS=21;NUMALT=1;ODDS=5.96348;PAIRED=0;PAIREDR=0;PAO=0;PQA=0;PQR=0;PRO=0;QA=2075;QR=2452;RO=66;RPL=42;RPP=33.4109;RPPR=66.7068;RPR=14;RUN=1;SAF=56;SAP=124.613;SAR=0;SRF=66;SRP=146.327;SRR=0;TYPE=snp;technology.ILLUMINA=1;	GT:DP:AD:RO:QR:AO:QA:GL	1/1:13:0,13:0:0:13:489:-42.7544,-3.91339,0	1/1:6:0,6:0:0:6:215:-19.1132,-1.80618,0	1/1:8:0,8:0:0:8:300:-26.3872,-2.40824,0	.:.:.:.:.:.:.:.	1/1:7:0,7:0:0:7:253:-22.3775,-2.10721,0	1/1:2:0,2:0:0:2:64:-5.95384,-0.60206,0	.:.:.:.:.:.:.:.	1/1:9:0,9:0:0:9:342:-29.9058,-2.70927,0	1/1:1:0,1:0:0:1:37:-3.58069,-0.30103,0	.:.:.:.:.:.:.:.	1/1:7:0,7:0:0:7:265:-23.3212,-2.10721,0	.:.:.:.:.:.:.:.	1/1:2:0,2:0:0:2:72:-6.64108,-0.60206,0	1/1:1:0,1:0:0:1:38:-3.65448,-0.30103,0	0/0:5:5,0:5:190:0:0:0,-1.50515,-16.8106	.:.:.:.:.:.:.:.	0/0:1:1,0:1:25:0:0:0,-0.30103,-2.48652	0/0:6:6,0:6:228:0:0:0,-1.80618,-20.0996	0/0:8:8,0:8:300:0:0:0,-2.40824,-26.4045	0/0:8:8,0:8:295:0:0:0,-2.40824,-25.9088	.:.:.:.:.:.:.:.	0/0:4:4,0:4:141:0:0:0,-1.20412,-12.6835	0/0:2:2,0:2:76:0:0:0,-0.60206,-6.94351	0/0:7:7,0:7:266:0:0:0,-2.10721,-23.3887	0/0:10:10,0:10:374:0:0:0,-3.0103,-32.8318	0/0:12:12,0:12:443:0:0:0,-3.61236,-38.8993	.:.:.:.:.:.:.:.	0/0:3:3,0:3:114:0:0:0,-0.90309,-10.2325	MELO3C018528.2	3_prime_UTR_variant	MODIFIER	MELO3C018529.2	downstream_gene_variant	MODIFIER
chr01	949110	T	C	2089.93	AB=0;ABP=0;AC=28;AF=0.5;AN=56;AO=103;CIGAR=1X;DP=236;DPB=236;DPRA=0.774436;EPP=218.07;EPPR=71.9913;GTI=0;LEN=1;MEANALT=1;MQM=42;MQMR=41.8195;NS=28;NUMALT=1;ODDS=9.39277;PAIRED=0;PAIREDR=0;PAO=0;PQA=0;PQR=0;PRO=0;QA=3807;QR=4976;RO=133;RPL=1;RPP=218.07;RPPR=71.9913;RPR=102;RUN=1;SAF=103;SAP=226.672;SAR=0;SRF=133;SRP=291.816;SRR=0;TYPE=snp;technology.ILLUMINA=1;	GT:DP:AD:RO:QR:AO:QA:GL	1/1:16:0,16:0:0:16:602:-52.5406,-4.81648,0	1/1:2:0,2:0:0:2:76:-6.94351,-0.60206,0	1/1:7:0,7:0:0:7:247:-21.982,-2.10721,0	1/1:5:0,5:0:0:5:173:-15.5585,-1.50515,0	1/1:14:0,14:0:0:14:516:-45.2489,-4.21442,0	1/1:8:0,8:0:0:8:293:-25.8314,-2.40824,0	1/1:3:0,3:0:0:3:110:-9.93542,-0.90309,0	1/1:12:0,12:0:0:12:450:-39.4068,-3.61236,0	1/1:7:0,7:0:0:7:260:-22.9353,-2.10721,0	1/1:3:0,3:0:0:3:110:-9.93542,-0.90309,0	1/1:13:0,13:0:0:13:490:-42.8339,-3.91339,0	1/1:3:0,3:0:0:3:110:-9.93542,-0.90309,0	1/1:8:0,8:0:0:8:294:-25.9582,-2.40824,0	1/1:2:0,2:0:0:2:76:-6.94351,-0.60206,0	0/0:16:16,0:16:604:0:0:0,-4.81648,-52.6669	0/0:3:3,0:3:114:0:0:0,-0.90309,-10.2325	0/0:3:3,0:3:114:0:0:0,-0.90309,-10.2325	0/0:3:3,0:3:113:0:0:0,-0.90309,-10.1637	0/0:16:16,0:16:603:0:0:0,-4.81648,-52.6221	0/0:11:11,0:11:415:0:0:0,-3.31133,-36.3397	0/0:3:3,0:3:111:0:0:0,-0.90309,-9.97702	0/0:11:11,0:11:413:0:0:0,-3.31133,-36.0729	0/0:2:2,0:2:74:0:0:0,-0.60206,-6.74907	0/0:16:16,0:16:599:0:0:0,-4.81648,-52.3436	0/0:11:11,0:11:414:0:0:0,-3.31133,-36.1338	0/0:20:20,0:20:743:0:0:0,-6.0206,-64.9316	0/0:9:9,0:9:338:0:0:0,-2.70927,-29.4634	0/0:9:9,0:9:321:0:0:0,-2.70927,-28.2753	MELO3C018528.2	3_prime_UTR_variant	MODIFIER	MELO3C018529.2	downstream_gene_variant	MODIFIER
chr01	950358	C	T	30864.1	AB=0;ABP=0;AC=28;AF=0.518519;AN=54;AO=1242;CIGAR=1X;DP=1389;DPB=1389;DPRA=11.0213;EPP=1320.27;EPPR=60.1825;GTI=12;LEN=1;MEANALT=1.06667;MQM=41.9243;MQMR=41.7534;NS=27;NUMALT=1;ODDS=437.975;PAIRED=0;PAIREDR=0;PAO=0;PQA=0;PQR=0;PRO=0;QA=45611;QR=5231;RO=146;RPL=187;RPP=1320.27;RPPR=60.1825;RPR=1055;RUN=1;SAF=1242;SAP=2699.98;SAR=0;SRF=146;SRP=320.045;SRR=0;TYPE=snp;technology.ILLUMINA=1;	GT:DP:AD:RO:QR:AO:QA:GL	1/1:103:3,100:3:98:100:3646:-308.761,-22.0559,0	1/1:111:9,102:9:335:102:3770:-298.202,-3.98301,0	1/1:105:5,100:5:180:100:3714:-306.846,-15.606,0	1/1:52:0,52:0:0:52:1904:-165.929,-15.6536,0	1/1:120:1,119:1:38:119:4399:-378.745,-32.4691,0	1/1:87:0,86:0:0:86:3180:-276.142,-25.8886,0	1/1:94:0,94:0:0:94:3474:-302.109,-28.2968,0	1/1:82:5,77:5:177:77:2772:-226.045,-8.89463,0	1/1:82:2,80:2:67:80:2907:-247.217,-18.4892,0	1/1:59:1,58:1:36:58:2132:-182.165,-14.2581,0	1/1:155:4,151:4:147:151:5521:-467.288,-33.5136,0	1/1:69:1,68:1:38:68:2465:-211.475,-17.1166,0	1/1:75:3,72:3:100:72:2663:-222.401,-13.4248,0	1/1:82:0,82:0:0:82:3036:-264.088,-24.6845,0	0/0:10:10,0:10:364:0:0:0,-3.0103,-32.0641	0/0:17:17,0:17:611:0:0:0,-5.11751,-53.4784	.:.:.:.:.:.:.:.	0/0:4:4,0:4:140:0:0:0,-1.20412,-12.6382	0/0:7:7,0:7:261:0:0:0,-2.10721,-22.9924	0/0:9:9,0:9:320:0:0:0,-2.70927,-28.1945	0/0:6:6,0:6:214:0:0:0,-1.80618,-19.0002	0/0:4:4,0:4:132:0:0:0,-1.20412,-12.0082	0/0:6:6,0:6:207:0:0:0,-1.80618,-18.3763	0/0:10:10,0:10:353:0:0:0,-3.0103,-31.2155	0/0:9:9,0:9:318:0:0:0,-2.70927,-28.1557	0/0:19:18,1:18:648:1:28:0,-2.9365,-54.0153	0/0:5:5,0:5:186:0:0:0,-1.50515,-16.5177	0/0:7:7,0:7:261:0:0:0,-2.10721,-23.0175	MELO3C018528.2	missense_variant	MODERATE	MELO3C018529.2	downstream_gene_variant	MODIFIER
chr01	951876	G	A	16269	AB=0;ABP=0;AC=28;AF=0.5;AN=56;AO=590;CIGAR=1X;DP=1221;DPB=1221;DPRA=0.923858;EPP=356.703;EPPR=403.17;GTI=0;LEN=1;MEANALT=1;MQM=41.9424;MQMR=41.9778;NS=28;NUMALT=1;ODDS=19.9892;PAIRED=0;PAIREDR=0;PAO=0;PQA=0;PQR=0;PRO=0;QA=22113;QR=23274;RO=631;RPL=450;RPP=356.703;RPPR=403.17;RPR=140;RUN=1;SAF=590;SAP=1284.18;SAR=0;SRF=631;SRP=1373.21;SRR=0;TYPE=snp;technology.ILLUMINA=1;	GT:DP:AD:RO:QR:AO:QA:GL	0/0:74:74,0:74:2652:0:0:0,-22.2762,-231.697	0/0:31:31,0:31:1117:0:0:0,-9.33193,-97.5794	0/0:34:34,0:34:1253:0:0:0,-10.235,-109.355	0/0:39:39,0:39:1426:0:0:0,-11.7402,-124.372	0/0:48:48,0:48:1802:0:0:0,-14.4494,-156.577	0/0:60:60,0:60:2208:0:0:0,-18.0618,-192.196	0/0:63:63,0:63:2332:0:0:0,-18.9649,-202.892	0/0:56:56,0:56:2086:0:0:0,-16.8577,-181.288	0/0:46:46,0:46:1724:0:0:0,-13.8474,-149.885	0/0:41:40,1:40:1478:1:38:0,-8.68775,-125.063	0/0:51:51,0:51:1891:0:0:0,-15.3525,-164.628	0/0:17:17,0:17:618:0:0:0,-5.11751,-54.1365	0/0:42:42,0:42:1576:0:0:0,-12.6433,-137.017	0/0:30:30,0:30:1111:0:0:0,-9.0309,-96.8679	1/1:40:0,40:0:0:40:1506:-130.879,-12.0412,0	1/1:33:0,33:0:0:33:1235:-107.381,-9.93399,0	1/1:49:0,49:0:0:49:1832:-159.166,-14.7505,0	1/1:39:0,39:0:0:39:1472:-127.841,-11.7402,0	1/1:30:0,30:0:0:30:1125:-97.8553,-9.0309,0	1/1:45:0,45:0:0:45:1697:-147.46,-13.5464,0	1/1:65:0,65:0:0:65:2441:-211.911,-19.567,0	1/1:37:0,37:0:0:37:1383:-120.241,-11.1381,0	1/1:54:0,54:0:0:54:2027:-176.139,-16.2556,0	1/1:38:0,38:0:0:38:1417:-123.381,-11.4391,0	1/1:37:0,37:0:0:37:1382:-120.273,-11.1381,0	1/1:44:0,44:0:0:44:1632:-141.994,-13.2453,0	1/1:61:0,61:0:0:61:2291:-198.906,-18.3628,0	1/1:17:0,17:0:0:17:635:-55.4979,-5.11751,0	MELO3C018529.2	3_prime_UTR_variant	MODIFIER	MELO3C018528.2	upstream_gene_variant	MODIFIER	MELO3C018530.2	downstream_gene_variant	MODIFIER
chr01	955467	C	A	18790.6	AB=0;ABP=0;AC=28;AF=0.5;AN=56;AO=670;CIGAR=1X;DP=1672;DPB=1672;DPRA=0.869121;EPP=25.8788;EPPR=5.72741;GTI=0;LEN=1;MEANALT=1.33333;MQM=41.9224;MQMR=41.9755;NS=28;NUMALT=1;ODDS=15.1124;PAIRED=0;PAIREDR=0;PAO=0;PQA=0;PQR=0;PRO=0;QA=24886;QR=35982;RO=979;RPL=377;RPP=25.8788;RPPR=5.72741;RPR=293;RUN=1;SAF=670;SAP=1457.9;SAR=0;SRF=979;SRP=2128.88;SRR=0;TYPE=snp;technology.ILLUMINA=1;	GT:DP:AD:RO:QR:AO:QA:GL	1/1:39:0,36:0:0:36:1322:-114.962,-10.8371,0	1/1:71:1,70:1:33:70:2624:-224.594,-18.1246,0	1/1:50:0,50:0:0:50:1890:-163.969,-15.0515,0	1/1:49:0,46:0:0:46:1702:-147.861,-13.8474,0	1/1:49:0,49:0:0:49:1825:-158.681,-14.7505,0	1/1:62:1,59:1:34:59:2199:-187.897,-15.0578,0	1/1:34:0,34:0:0:34:1259:-109.705,-10.235,0	1/1:34:0,29:0:0:29:1062:-92.2944,-8.72987,0	1/1:65:0,65:0:0:65:2397:-208.621,-19.567,0	1/1:65:0,65:0:0:65:2402:-208.991,-19.567,0	1/1:44:0,37:0:0:37:1376:-119.557,-11.1381,0	1/1:33:1,32:1:33:32:1200:-101.223,-6.68546,0	1/1:50:0,50:0:0:50:1863:-162.056,-15.0515,0	1/1:48:2,44:2:67:44:1636:-136.098,-7.92119,0	0/0:86:85,1:85:3180:1:28:0,-23.1151,-273.406	0/0:73:72,1:72:2633:1:33:0,-18.7267,-226.146	0/0:81:81,0:81:3012:0:0:0,-24.3834,-261.892	0/0:56:56,0:56:2067:0:0:0,-16.8577,-180.005	0/0:90:89,1:89:3225:1:34:0,-23.7566,-278.352	0/0:76:76,0:76:2819:0:0:0,-22.8783,-245.234	0/0:57:57,0:57:2070:0:0:0,-17.1587,-180.832	0/0:72:71,0:71:2617:0:0:0,-21.3731,-227.38	0/0:87:87,0:87:3194:0:0:0,-26.1896,-278.227	0/0:64:64,0:64:2364:0:0:0,-19.2659,-205.804	0/0:69:69,0:69:2543:0:0:0,-20.7711,-221.445	0/0:54:54,0:54:1958:0:0:0,-16.2556,-170.959	0/0:78:77,1:77:2786:1:34:0,-20.1442,-239.685	0/0:36:36,0:36:1347:0:0:0,-10.8371,-117.176	MELO3C018529.2	synonymous_variant	LOW	MELO3C018528.2	upstream_gene_variant	MODIFIER	MELO3C018530.2	downstream_gene_variant	MODIFIER
chr01	955540	C	A	27017	AB=0;ABP=0;AC=28;AF=0.5;AN=56;AO=937;CIGAR=1X;DP=2009;DPB=2009;DPRA=0.87621;EPP=3.84691;EPPR=25.0015;GTI=0;LEN=1;MEANALT=1.13333;MQM=41.9274;MQMR=41.9888;NS=28;NUMALT=1;ODDS=30.4436;PAIRED=0;PAIREDR=0;PAO=0;PQA=0;PQR=0;PRO=0;QA=34867;QR=39649;RO=1068;RPL=478;RPP=3.84691;RPPR=24.1639;RPR=459;RUN=1;SAF=937;SAP=2037.68;SAR=0;SRF=1067;SRP=2313.47;SRR=1;TYPE=snp;technology.ILLUMINA=1;	GT:DP:AD:RO:QR:AO:QA:GL	1/1:69:0,69:0:0:69:2552:-221.977,-20.7711,0	1/1:91:0,91:0:0:91:3414:-296.36,-27.3937,0	1/1:59:0,59:0:0:59:2204:-191.612,-17.7608,0	1/1:75:0,74:0:0:74:2757:-239.12,-22.2762,0	1/1:48:0,48:0:0:48:1774:-154.456,-14.4494,0	1/1:58:0,58:0:0:58:2134:-185.603,-17.4597,0	1/1:64:0,64:0:0:64:2377:-206.692,-19.2659,0	1/1:67:0,64:0:0:64:2387:-207.005,-19.2659,0	1/1:100:0,100:0:0:100:3728:-323.687,-30.103,0	1/1:83:0,83:0:0:83:3106:-269.653,-24.9855,0	1/1:59:0,59:0:0:59:2200:-191.263,-17.7608,0	1/1:36:0,36:0:0:36:1338:-116.437,-10.8371,0	1/1:60:0,60:0:0:60:2232:-194.2,-18.0618,0	1/1:71:0,71:0:0:71:2626:-228.281,-21.3731,0	0/0:46:46,0:46:1695:0:0:0,-13.8474,-147.713	0/0:68:68,0:68:2530:0:0:0,-20.47,-220.105	0/0:104:104,0:104:3880:0:0:0,-31.3071,-336.981	0/0:96:96,0:96:3529:0:0:0,-28.8989,-307.135	0/0:65:65,0:65:2402:0:0:0,-19.5669,-209.045	0/0:87:87,0:87:3228:0:0:0,-26.1896,-280.67	0/0:76:76,0:76:2811:0:0:0,-22.8783,-244.788	0/0:69:69,0:69:2566:0:0:0,-20.7711,-223.051	0/0:93:93,0:93:3469:0:0:0,-27.9958,-301.528	0/0:70:69,1:69:2577:1:38:0,-17.4176,-220.325	0/0:93:93,0:93:3447:0:0:0,-27.9958,-299.755	0/0:71:71,0:71:2636:0:0:0,-21.3731,-229.445	0/0:97:97,0:97:3594:0:0:0,-29.1999,-312.641	0/0:34:34,0:34:1285:0:0:0,-10.235,-111.693	MELO3C018529.2	missense_variant	MODERATE	MELO3C018528.2	upstream_gene_variant	MODIFIER	MELO3C018530.2	downstream_gene_variant	MODIFIER
chr01	968975	C	T	3214.49	AB=0;ABP=0;AC=28;AF=0.5;AN=56;AO=143;CIGAR=1X;DP=481;DPB=481;DPRA=0.423077;EPP=190.106;EPPR=101.793;GTI=1;LEN=1;MEANALT=1;MQM=41.9021;MQMR=41.9941;NS=28;NUMALT=1;ODDS=0.939232;PAIRED=0;PAIREDR=0;PAO=0;PQA=0;PQR=0;PRO=0;QA=5276;QR=12532;RO=338;RPL=127;RPP=190.106;RPPR=101.793;RPR=16;RUN=1;SAF=0;SAP=313.531;SAR=143;SRF=0;SRP=736.968;SRR=338;TYPE=snp;technology.ILLUMINA=1;	GT:DP:AD:RO:QR:AO:QA:GL	0/0:13:13,0:13:485:0:0:0,-3.91339,-42.4188	0/0:24:24,0:24:880:0:0:0,-7.22472,-76.9705	0/0:10:10,0:10:371:0:0:0,-3.0103,-32.5499	0/0:22:22,0:22:817:0:0:0,-6.62266,-71.2828	0/0:31:31,0:31:1161:0:0:0,-9.33193,-101.112	0/0:39:39,0:39:1448:0:0:0,-11.7402,-126.054	0/0:4:4,0:4:147:0:0:0,-1.20412,-13.1461	0/0:22:22,0:22:802:0:0:0,-6.62266,-70.1559	0/0:35:35,0:35:1292:0:0:0,-10.536,-112.668	0/0:43:43,0:43:1596:0:0:0,-12.9443,-138.934	0/0:32:32,0:32:1182:0:0:0,-9.63296,-103.164	0/0:23:23,0:23:869:0:0:0,-6.92369,-75.646	0/0:20:20,0:20:726:0:0:0,-6.0206,-63.574	0/0:20:20,0:20:756:0:0:0,-6.0206,-65.858	1/1:29:0,29:0:0:29:1076:-93.7565,-8.72987,0	1/1:8:0,8:0:0:8:302:-26.4171,-2.40824,0	1/1:9:0,9:0:0:9:315:-27.9849,-2.70927,0	1/1:2:0,2:0:0:2:74:-6.75352,-0.60206,0	1/1:25:0,25:0:0:25:930:-81.0462,-7.52575,0	1/1:3:0,3:0:0:3:114:-10.2325,-0.90309,0	1/1:6:0,6:0:0:6:209:-18.6855,-1.80618,0	1/1:3:0,3:0:0:3:114:-10.2325,-0.90309,0	1/1:2:0,2:0:0:2:74:-6.75352,-0.60206,0	1/1:9:0,9:0:0:9:341:-29.8995,-2.70927,0	1/1:14:0,14:0:0:14:509:-44.6955,-4.21442,0	1/1:16:0,16:0:0:16:580:-50.8145,-4.81648,0	1/1:9:0,9:0:0:9:336:-29.5296,-2.70927,0	1/1:8:0,8:0:0:8:302:-26.5392,-2.40824,0	MELO3C018532.2	synonymous_variant	LOW	MELO3C018533.2	downstream_gene_variant	MODIFIER
chr01	970463	TGT	TGGT	12043.4	AB=0;ABP=0;AC=28;AF=0.5;AN=56;AO=440;CIGAR=1M1I2M;DP=821;DPB=968.667;DPRA=1.95324;EPP=50.4076;EPPR=77.3062;GTI=0;LEN=1;MEANALT=2;MQM=40;MQMR=41.9709;NS=28;NUMALT=1;ODDS=5.56812;PAIRED=0;PAIREDR=0;PAO=0;PQA=0;PQR=0;PRO=0;QA=16337;QR=10186;RO=275;RPL=171;RPP=50.4076;RPPR=77.3062;RPR=269;RUN=1;SAF=0;SAP=958.458;SAR=440;SRF=0;SRP=600.165;SRR=275;TYPE=ins;technology.ILLUMINA=1;	GT:DP:AD:RO:QR:AO:QA:GL	1/1:59:0,48:0:0:48:1774:-151.546,-14.4494,0	1/1:27:0,22:0:0:22:820:-70.0473,-6.62266,0	1/1:28:0,23:0:0:23:866:-73.746,-6.92369,0	1/1:28:0,23:0:0:23:858:-73.2212,-6.92369,0	1/1:55:0,49:0:0:49:1821:-155.449,-14.7505,0	1/1:58:0,42:0:0:42:1556:-132.898,-12.6433,0	1/1:19:0,17:0:0:17:636:-54.2491,-5.11751,0	1/1:52:0,46:0:0:46:1669:-143.095,-13.8474,0	1/1:54:0,36:0:0:36:1355:-115.401,-10.8371,0	1/1:37:0,31:0:0:31:1161:-98.9086,-9.33193,0	1/1:39:0,38:0:0:38:1401:-119.884,-11.4391,0	1/1:25:0,19:0:0:19:707:-60.3941,-5.71957,0	1/1:36:0,26:0:0:26:970:-82.6803,-7.82678,0	1/1:26:0,20:0:0:20:743:-63.3962,-6.0206,0	0/0:40:40,0:40:1498:0:0:0,-12.0412,-130.303	0/0:15:15,0:15:533:0:0:0,-4.51545,-46.7903	0/0:7:7,0:7:261:0:0:0,-2.10721,-23.0437	0/0:15:15,0:15:546:0:0:0,-4.51545,-47.776	0/0:25:25,0:25:932:0:0:0,-7.52575,-81.1391	0/0:23:23,0:23:861:0:0:0,-6.92369,-75.0975	0/0:14:11,0:11:415:0:0:0,-3.31133,-35.98	0/0:19:19,0:19:695:0:0:0,-5.71957,-60.7994	0/0:3:3,0:3:105:0:0:0,-0.90309,-9.55185	0/0:17:17,0:17:631:0:0:0,-5.11751,-55.1971	0/0:40:40,0:40:1486:0:0:0,-12.0412,-129.473	0/0:31:31,0:31:1164:0:0:0,-9.33193,-101.284	0/0:21:21,0:21:759:0:0:0,-6.32163,-66.5162	0/0:8:8,0:8:300:0:0:0,-2.40824,-26.3973	MELO3C018532.2	3_prime_UTR_variant	MODIFIER	MELO3C018533.2	downstream_gene_variant	MODIFIER
chr01	970513	T	G	1823.23	AB=0;ABP=0;AC=28;AF=0.5;AN=56;AO=109;CIGAR=1X;DP=327;DPB=327;DPRA=0.5;EPP=239.701;EPPR=50.6526;GTI=1;LEN=1;MEANALT=1;MQM=41.8899;MQMR=41.9908;NS=28;NUMALT=1;ODDS=2.35344;PAIRED=0;PAIREDR=0;PAO=0;PQA=0;PQR=0;PRO=0;QA=3621;QR=8073;RO=217;RPL=109;RPP=239.701;RPPR=50.6526;RPR=0;RUN=1;SAF=0;SAP=239.701;SAR=109;SRF=0;SRP=474.22;SRR=217;TYPE=snp;technology.ILLUMINA=1;	GT:DP:AD:RO:QR:AO:QA:GL	1/1:12:0,12:0:0:12:406:-36.2047,-3.61236,0	1/1:6:0,6:0:0:6:200:-18.0216,-1.80618,0	1/1:6:0,6:0:0:6:203:-18.2684,-1.80618,0	1/1:4:0,4:0:0:4:134:-12.1562,-1.20412,0	1/1:11:0,11:0:0:11:360:-32.1974,-3.31133,0	1/1:12:0,12:0:0:12:397:-35.4411,-3.61236,0	1/1:14:0,14:0:0:14:457:-40.7867,-4.21442,0	1/1:2:0,2:0:0:2:66:-6.17003,-0.60206,0	1/1:11:0,11:0:0:11:364:-32.5297,-3.31133,0	1/1:8:0,8:0:0:8:264:-23.701,-2.40824,0	1/1:8:0,8:0:0:8:267:-23.9215,-2.40824,0	1/1:1:0,1:0:0:1:32:-3.15863,-0.30103,0	1/1:7:0,7:0:0:7:235:-21.0858,-2.10721,0	1/1:7:0,7:0:0:7:236:-21.189,-2.10721,0	0/0:24:23,0:23:859:0:0:0,-6.92369,-74.5515	0/0:16:16,0:16:597:0:0:0,-4.81648,-52.1861	0/0:25:25,0:25:914:0:0:0,-7.52575,-79.9104	0/0:6:6,0:6:227:0:0:0,-1.80618,-20.032	0/0:39:39,0:39:1450:0:0:0,-11.7402,-126.113	0/0:14:14,0:14:532:0:0:0,-4.21442,-46.4119	0/0:11:11,0:11:412:0:0:0,-3.31133,-36.1087	0/0:12:12,0:12:456:0:0:0,-3.61236,-39.8338	0/0:10:10,0:10:357:0:0:0,-3.0103,-31.4044	0/0:15:15,0:15:555:0:0:0,-4.51545,-48.5908	0/0:12:12,0:12:447:0:0:0,-3.61236,-39.1885	0/0:14:14,0:14:524:0:0:0,-4.21442,-45.8119	0/0:13:13,0:13:487:0:0:0,-3.91339,-42.5894	0/0:7:7,0:7:256:0:0:0,-2.10721,-22.592	MELO3C018532.2	3_prime_UTR_variant	MODIFIER	MELO3C018533.2	downstream_gene_variant	MODIFIER
chr01	970585	T	G	2994.32	AB=0;ABP=0;AC=28;AF=0.538462;AN=52;AO=114;CIGAR=1X;DP=164;DPB=164;DPRA=1.95429;EPP=6.74371;EPPR=24.0302;GTI=0;LEN=1;MEANALT=1;MQM=41.8772;MQMR=42;NS=26;NUMALT=1;ODDS=2.86877;PAIRED=0;PAIREDR=0;PAO=0;PQA=0;PQR=0;PRO=0;QA=4263;QR=1882;RO=50;RPL=50;RPP=6.74371;RPPR=24.0302;RPR=64;RUN=1;SAF=0;SAP=250.558;SAR=114;SRF=0;SRP=111.584;SRR=50;TYPE=snp;technology.ILLUMINA=1;	GT:DP:AD:RO:QR:AO:QA:GL	1/1:7:0,7:0:0:7:265:-23.3212,-2.10721,0	1/1:7:0,7:0:0:7:252:-22.3144,-2.10721,0	1/1:1:0,1:0:0:1:38:-3.65448,-0.30103,0	1/1:11:0,11:0:0:11:408:-35.7725,-3.31133,0	1/1:7:0,7:0:0:7:259:-22.8914,-2.10721,0	1/1:3:0,3:0:0:3:114:-10.2325,-0.90309,0	1/1:15:0,15:0:0:15:570:-49.7009,-4.51545,0	1/1:23:0,23:0:0:23:861:-74.8415,-6.92369,0	1/1:6:0,6:0:0:6:228:-20.0996,-1.80618,0	1/1:13:0,13:0:0:13:487:-42.5287,-3.91339,0	1/1:9:0,9:0:0:9:326:-28.6596,-2.70927,0	1/1:4:0,4:0:0:4:152:-13.5216,-1.20412,0	1/1:4:0,4:0:0:4:151:-13.4533,-1.20412,0	1/1:4:0,4:0:0:4:152:-13.5216,-1.20412,0	0/0:5:5,0:5:186:0:0:0,-1.50515,-16.5177	0/0:5:5,0:5:190:0:0:0,-1.50515,-16.8106	0/0:18:18,0:18:678:0:0:0,-5.41854,-59.1461	0/0:1:1,0:1:38:0:0:0,-0.30103,-3.65448	0/0:1:1,0:1:38:0:0:0,-0.30103,-3.65448	0/0:3:3,0:3:114:0:0:0,-0.90309,-10.2325	0/0:1:1,0:1:38:0:0:0,-0.30103,-3.65448	0/0:1:1,0:1:38:0:0:0,-0.30103,-3.65448	.:.:.:.:.:.:.:.	0/0:4:4,0:4:150:0:0:0,-1.20412,-13.3851	0/0:5:5,0:5:188:0:0:0,-1.50515,-16.671	0/0:2:2,0:2:72:0:0:0,-0.60206,-6.64108	0/0:4:4,0:4:152:0:0:0,-1.20412,-13.5216	.:.:.:.:.:.:.:.	MELO3C018532.2	3_prime_UTR_variant	MODIFIER	MELO3C018533.2	downstream_gene_variant	MODIFIER
chr01	1023620	ATTGA	ATGA	4214.7	AB=0;ABP=0;AC=4;AF=0.4;AN=10;AO=184;CIGAR=1M1D3M;DP=193;DPB=156.2;DPRA=30.6667;EPP=336.095;EPPR=22.5536;GTI=2;LEN=1;MEANALT=1;MQM=40;MQMR=42;NS=5;NUMALT=1;ODDS=4.12608;PAIRED=0;PAIREDR=0;PAO=0;PQA=0;PQR=0;PRO=0;QA=6799;QR=324;RO=9;RPL=176;RPP=336.095;RPPR=22.5536;RPR=8;RUN=1;SAF=184;SAP=402.561;SAR=0;SRF=9;SRP=22.5536;SRR=0;TYPE=del;technology.ILLUMINA=1;	GT:DP:AD:RO:QR:AO:QA:GL	.:.:.:.:.:.:.:.	.:.:.:.:.:.:.:.	.:.:.:.:.:.:.:.	.:.:.:.:.:.:.:.	.:.:.:.:.:.:.:.	.:.:.:.:.:.:.:.	.:.:.:.:.:.:.:.	.:.:.:.:.:.:.:.	1/1:10:0,10:0:0:10:372:-32.1583,-3.0103,0	1/1:174:0,174:0:0:174:6427:-549.719,-52.3792,0	.:.:.:.:.:.:.:.	.:.:.:.:.:.:.:.	.:.:.:.:.:.:.:.	.:.:.:.:.:.:.:.	.:.:.:.:.:.:.:.	.:.:.:.:.:.:.:.	.:.:.:.:.:.:.:.	.:.:.:.:.:.:.:.	.:.:.:.:.:.:.:.	.:.:.:.:.:.:.:.	.:.:.:.:.:.:.:.	.:.:.:.:.:.:.:.	0/0:3:3,0:3:105:0:0:0,-0.90309,-9.50856	0/0:3:3,0:3:113:0:0:0,-0.90309,-10.1637	0/0:3:3,0:3:106:0:0:0,-0.90309,-9.59692	.:.:.:.:.:.:.:.	.:.:.:.:.:.:.:.	.:.:.:.:.:.:.:.	MELO3C018539.2	3_prime_UTR_variant	MODIFIER	MELO3C018538.2	upstream_gene_variant	MODIFIER
chr01	1042656	TAAACT	TAACT	1177.63	AB=0;ABP=0;AC=26;AF=0.52;AN=50;AO=52;CIGAR=1M1D4M;DP=108;DPB=99.3333;DPRA=0.857143;EPP=3.17734;EPPR=21.778;GTI=0;LEN=1;MEANALT=1;MQM=40;MQMR=41.9643;NS=25;NUMALT=1;ODDS=4.36142;PAIRED=0;PAIREDR=0;PAO=0;PQA=0;PQR=0;PRO=0;QA=1916;QR=2053;RO=56;RPL=25;RPP=3.17734;RPPR=21.778;RPR=27;RUN=1;SAF=52;SAP=115.927;SAR=0;SRF=56;SRP=124.613;SRR=0;TYPE=del;technology.ILLUMINA=1;	GT:DP:AD:RO:QR:AO:QA:GL	.:.:.:.:.:.:.:.	.:.:.:.:.:.:.:.	0/0:2:2,0:2:66:0:0:0,-0.60206,-6.11567	0/0:1:1,0:1:38:0:0:0,-0.30103,-3.65448	0/0:6:6,0:6:220:0:0:0,-1.80618,-19.4933	0/0:6:6,0:6:223:0:0:0,-1.80618,-19.7402	0/0:1:1,0:1:24:0:0:0,-0.30103,-2.3932	0/0:7:7,0:7:259:0:0:0,-2.10721,-22.8647	0/0:3:3,0:3:110:0:0:0,-0.90309,-9.94922	0/0:1:1,0:1:38:0:0:0,-0.30103,-3.65448	0/0:7:7,0:7:257:0:0:0,-2.10721,-22.7291	0/0:9:9,0:9:337:0:0:0,-2.70927,-29.6267	0/0:4:4,0:4:143:0:0:0,-1.20412,-12.8376	0/0:9:9,0:9:338:0:0:0,-2.70927,-29.6902	1/1:3:0,3:0:0:3:100:-9.08316,-0.90309,0	1/1:4:0,4:0:0:4:152:-13.2741,-1.20412,0	.:.:.:.:.:.:.:.	1/1:10:0,10:0:0:10:372:-32.1285,-3.0103,0	1/1:2:0,2:0:0:2:76:-6.81641,-0.60206,0	1/1:8:0,8:0:0:8:297:-25.7624,-2.40824,0	1/1:3:0,3:0:0:3:114:-10.0452,-0.90309,0	1/1:1:0,1:0:0:1:38:-3.58758,-0.30103,0	1/1:4:0,4:0:0:4:143:-12.6715,-1.20412,0	1/1:2:0,2:0:0:2:72:-6.54578,-0.60206,0	1/1:6:0,6:0:0:6:223:-19.4291,-1.80618,0	1/1:5:0,5:0:0:5:186:-16.2408,-1.50515,0	1/1:2:0,2:0:0:2:67:-6.13171,-0.60206,0	1/1:2:0,2:0:0:2:76:-6.81641,-0.60206,0	MELO3C018544.2	3_prime_UTR_variant	MODIFIER	MELO3C018542.2	upstream_gene_variant	MODIFIER	MELO3C018545.2	downstream_gene_variant	MODIFIER
chr01	1099108	A	G	2598.55	AB=0;ABP=0;AC=22;AF=0.55;AN=40;AO=102;CIGAR=1X;DP=142;DPB=142;DPRA=2.08636;EPP=113.372;EPPR=65.7659;GTI=0;LEN=1;MEANALT=1;MQM=41.9412;MQMR=42;NS=20;NUMALT=1;ODDS=2.89677;PAIRED=0;PAIREDR=0;PAO=0;PQA=0;PQR=0;PRO=0;QA=3832;QR=1487;RO=40;RPL=82;RPP=84.845;RPPR=58.6;RPR=20;RUN=1;SAF=97;SAP=183.2;SAR=5;SRF=37;SRP=65.7659;SRR=3;TYPE=snp;technology.ILLUMINA=1;	GT:DP:AD:RO:QR:AO:QA:GL	.:.:.:.:.:.:.:.	1/1:9:0,9:0:0:9:341:-29.8385,-2.70927,0	1/1:5:0,5:0:0:5:190:-16.8106,-1.50515,0	1/1:4:0,4:0:0:4:151:-13.4533,-1.20412,0	1/1:3:0,3:0:0:3:103:-9.32191,-0.90309,0	1/1:27:0,27:0:0:27:1026:-89.1088,-8.12781,0	.:.:.:.:.:.:.:.	.:.:.:.:.:.:.:.	1/1:21:0,21:0:0:21:788:-68.6993,-6.32163,0	1/1:10:0,10:0:0:10:377:-33.0433,-3.0103,0	1/1:10:0,10:0:0:10:380:-33.2558,-3.0103,0	1/1:1:0,1:0:0:1:38:-3.65448,-0.30103,0	1/1:9:0,9:0:0:9:326:-28.7714,-2.70927,0	1/1:3:0,3:0:0:3:112:-10.0909,-0.90309,0	0/0:6:6,0:6:206:0:0:0,-1.80618,-18.3696	0/0:3:3,0:3:113:0:0:0,-0.90309,-10.1637	.:.:.:.:.:.:.:.	.:.:.:.:.:.:.:.	0/0:2:2,0:2:73:0:0:0,-0.60206,-6.72172	.:.:.:.:.:.:.:.	0/0:4:4,0:4:150:0:0:0,-1.20412,-13.3812	.:.:.:.:.:.:.:.	0/0:1:1,0:1:38:0:0:0,-0.30103,-3.65448	0/0:7:7,0:7:262:0:0:0,-2.10721,-23.0976	0/0:13:13,0:13:493:0:0:0,-3.91339,-43.0559	0/0:2:2,0:2:76:0:0:0,-0.60206,-6.94351	.:.:.:.:.:.:.:.	0/0:2:2,0:2:76:0:0:0,-0.60206,-6.94351	MELO3C018552.2	synonymous_variant	LOW	MELO3C018551.2	downstream_gene_variant	MODIFIER
chr01	1128834	A	T	1675.81	AB=0;ABP=0;AC=26;AF=0.5;AN=52;AO=82;CIGAR=1X;DP=244;DPB=244;DPRA=0.506173;EPP=155.967;EPPR=57.9137;GTI=0;LEN=1;MEANALT=1;MQM=41.9024;MQMR=41.9753;NS=26;NUMALT=1;ODDS=0.281047;PAIRED=0;PAIREDR=0;PAO=0;PQA=0;PQR=0;PRO=0;QA=3086;QR=6080;RO=162;RPL=0;RPP=181.071;RPPR=68.6906;RPR=82;RUN=1;SAF=3;SAP=155.967;SAR=79;SRF=7;SRP=296.615;SRR=155;TYPE=snp;technology.ILLUMINA=1;	GT:DP:AD:RO:QR:AO:QA:GL	.:.:.:.:.:.:.:.	0/0:7:7,0:7:266:0:0:0,-2.10721,-23.3887	0/0:16:16,0:16:603:0:0:0,-4.81648,-52.648	0/0:17:17,0:17:628:0:0:0,-5.11751,-54.9461	0/0:12:12,0:12:449:0:0:0,-3.61236,-39.3498	0/0:19:19,0:19:711:0:0:0,-5.71957,-62.0066	0/0:4:4,0:4:152:0:0:0,-1.20412,-13.5216	0/0:6:6,0:6:228:0:0:0,-1.80618,-20.0996	0/0:18:18,0:18:677:0:0:0,-5.41854,-59.0668	0/0:17:17,0:17:642:0:0:0,-5.11751,-55.9489	0/0:15:15,0:15:569:0:0:0,-4.51545,-49.634	0/0:9:9,0:9:339:0:0:0,-2.70927,-29.7612	0/0:9:9,0:9:331:0:0:0,-2.70927,-29.1598	0/0:13:13,0:13:485:0:0:0,-3.91339,-42.4555	1/1:6:0,6:0:0:6:218:-19.3469,-1.80618,0	1/1:7:0,7:0:0:7:265:-23.3212,-2.10721,0	.:.:.:.:.:.:.:.	1/1:8:0,8:0:0:8:303:-26.6104,-2.40824,0	1/1:9:0,9:0:0:9:337:-29.5359,-2.70927,0	1/1:10:0,10:0:0:10:378:-33.1176,-3.0103,0	1/1:1:0,1:0:0:1:38:-3.65448,-0.30103,0	1/1:5:0,5:0:0:5:190:-16.8106,-1.50515,0	1/1:5:0,5:0:0:5:190:-16.8106,-1.50515,0	1/1:5:0,5:0:0:5:186:-16.4562,-1.50515,0	1/1:10:0,10:0:0:10:378:-33.0568,-3.0103,0	1/1:2:0,2:0:0:2:76:-6.87996,-0.60206,0	1/1:12:0,12:0:0:12:453:-39.6289,-3.61236,0	1/1:2:0,2:0:0:2:74:-6.79932,-0.60206,0	MELO3C018559.2	missense_variant	MODERATE	MELO3C018558.2	upstream_gene_variant	MODIFIER
chr01	1129827	C	T	5228.73	AB=0;ABP=0;AC=28;AF=0.5;AN=56;AO=205;CIGAR=1X;DP=642;DPB=642;DPRA=0.472477;EPP=153.011;EPPR=141.592;GTI=0;LEN=1;MEANALT=1;MQM=41.9707;MQMR=41.9634;NS=28;NUMALT=1;ODDS=2.4696;PAIRED=0;PAIREDR=0;PAO=0;PQA=0;PQR=0;PRO=0;QA=7661;QR=16200;RO=437;RPL=168;RPP=184.789;RPPR=158.685;RPR=37;RUN=1;SAF=6;SAP=397.572;SAR=199;SRF=7;SRP=892.116;SRR=430;TYPE=snp;technology.ILLUMINA=1;	GT:DP:AD:RO:QR:AO:QA:GL	0/0:11:11,0:11:402:0:0:0,-3.31133,-35.3972	0/0:27:27,0:27:996:0:0:0,-8.12781,-86.9193	0/0:17:17,0:17:635:0:0:0,-5.11751,-55.5113	0/0:37:37,0:37:1378:0:0:0,-11.1381,-119.991	0/0:36:36,0:36:1299:0:0:0,-10.8371,-113.603	0/0:42:42,0:42:1561:0:0:0,-12.6433,-135.846	0/0:38:38,0:38:1409:0:0:0,-11.4391,-122.702	0/0:17:17,0:17:626:0:0:0,-5.11751,-54.7458	0/0:29:29,0:29:1073:0:0:0,-8.72987,-93.587	0/0:37:37,0:37:1380:0:0:0,-11.1381,-119.937	0/0:47:47,0:47:1748:0:0:0,-14.1484,-152.165	0/0:36:36,0:36:1341:0:0:0,-10.8371,-116.824	0/0:52:52,0:52:1958:0:0:0,-15.6536,-169.947	0/0:10:10,0:10:365:0:0:0,-3.0103,-31.9984	1/1:22:0,22:0:0:22:832:-72.4534,-6.62266,0	1/1:21:0,21:0:0:21:783:-68.2802,-6.32163,0	1/1:21:0,21:0:0:21:781:-68.0732,-6.32163,0	1/1:8:0,8:0:0:8:303:-26.6104,-2.40824,0	1/1:35:0,35:0:0:35:1305:-113.625,-10.5361,0	1/1:7:0,7:0:0:7:254:-22.4091,-2.10721,0	1/1:11:0,11:0:0:11:418:-36.5448,-3.31133,0	1/1:12:1,11:1:29:11:416:-33.528,-0.733572,0	1/1:14:0,14:0:0:14:518:-45.3326,-4.21442,0	1/1:2:0,2:0:0:2:74:-6.79932,-0.60206,0	1/1:24:0,24:0:0:24:893:-77.9344,-7.22472,0	1/1:8:0,8:0:0:8:295:-26.0168,-2.40824,0	1/1:11:0,11:0:0:11:417:-36.4777,-3.31133,0	1/1:10:0,10:0:0:10:372:-32.6927,-3.0103,0	MELO3C018559.2	synonymous_variant	LOW	MELO3C018558.2	upstream_gene_variant	MODIFIER
chr01	1147378	A	C	27860.9	AB=0;ABP=0;AC=28;AF=0.5;AN=56;AO=1038;CIGAR=1X;DP=3213;DPB=3213;DPRA=0.616081;EPP=247.696;EPPR=1069.15;GTI=3;LEN=1;MEANALT=1.13333;MQM=41.9229;MQMR=41.988;NS=28;NUMALT=1;ODDS=1.95512;PAIRED=0;PAIREDR=0;PAO=0;PQA=0;PQR=0;PRO=0;QA=37417;QR=78031;RO=2165;RPL=348;RPP=247.696;RPPR=1052.67;RPR=690;RUN=1;SAF=1034;SAP=2222.39;SAR=4;SRF=2147;SRP=4549.2;SRR=18;TYPE=snp;technology.ILLUMINA=1;	GT:DP:AD:RO:QR:AO:QA:GL	0/0:77:77,0:77:2778:0:0:0,-23.1793,-242.388	0/0:174:174,0:174:6294:0:0:0,-52.3792,-548.844	0/0:141:141,0:141:5130:0:0:0,-42.4452,-447.486	0/0:169:168,0:168:5972:0:0:0,-50.573,-521.933	0/0:121:121,0:121:4378:0:0:0,-36.4246,-381.973	0/0:151:151,0:151:5476:0:0:0,-45.4555,-477.616	0/0:141:141,0:141:5056:0:0:0,-42.4452,-441.67	0/0:77:77,0:77:2746:0:0:0,-23.1793,-240.215	0/0:345:340,0:340:12187:0:0:0,-102.35,-1063.86	0/0:298:294,2:294:10606:2:67:0,-83.1742,-918.653	0/0:100:100,0:100:3636:0:0:0,-30.103,-317.168	0/0:66:65,0:65:2312:0:0:0,-19.5669,-201.999	0/0:150:150,0:150:5444:0:0:0,-45.1545,-474.515	0/0:166:166,0:166:6016:0:0:0,-49.971,-524.398	1/1:60:0,60:0:0:60:2186:-190.715,-18.0618,0	1/1:75:0,75:0:0:75:2701:-235.715,-22.5773,0	1/1:127:0,127:0:0:127:4523:-395.882,-38.2308,0	1/1:115:0,115:0:0:115:4113:-359.233,-34.6185,0	1/1:61:0,61:0:0:61:2172:-190.156,-18.3628,0	1/1:67:0,66:0:0:66:2405:-209.194,-19.868,0	1/1:70:0,70:0:0:70:2523:-220.101,-21.0721,0	1/1:46:0,46:0:0:46:1687:-147.096,-13.8474,0	1/1:115:0,115:0:0:115:4167:-363.259,-34.6185,0	1/1:89:0,89:0:0:89:3225:-281.364,-26.7917,0	1/1:49:0,49:0:0:49:1799:-156.756,-14.7505,0	1/1:52:0,52:0:0:52:1845:-161.603,-15.6536,0	1/1:69:0,69:0:0:69:2522:-219.852,-20.7711,0	1/1:42:0,42:0:0:42:1482:-129.958,-12.6433,0	MELO3C018562.2	missense_variant	MODERATE
chr01	1157617	T	G	2607.1	AB=0;ABP=0;AC=26;AF=0.5;AN=52;AO=127;CIGAR=1X;DP=349;DPB=349;DPRA=0.572072;EPP=278.787;EPPR=485.077;GTI=0;LEN=1;MEANALT=1;MQM=41.8898;MQMR=42;NS=26;NUMALT=1;ODDS=3.32216;PAIRED=0;PAIREDR=0;PAO=0;PQA=0;PQR=0;PRO=0;QA=4744;QR=8291;RO=222;RPL=0;RPP=278.787;RPPR=485.077;RPR=127;RUN=1;SAF=0;SAP=278.787;SAR=127;SRF=0;SRP=485.077;SRR=222;TYPE=snp;technology.ILLUMINA=1;	GT:DP:AD:RO:QR:AO:QA:GL	.:.:.:.:.:.:.:.	0/0:23:23,0:23:865:0:0:0,-6.92369,-75.3706	0/0:13:13,0:13:469:0:0:0,-3.91339,-41.2003	0/0:26:26,0:26:978:0:0:0,-7.82678,-85.1125	0/0:18:18,0:18:679:0:0:0,-5.41854,-59.2129	0/0:39:39,0:39:1439:0:0:0,-11.7402,-125.32	0/0:17:17,0:17:645:0:0:0,-5.11751,-56.2121	0/0:1:1,0:1:38:0:0:0,-0.30103,-3.65448	0/0:12:12,0:12:444:0:0:0,-3.61236,-38.9243	0/0:10:10,0:10:379:0:0:0,-3.0103,-33.1886	0/0:11:11,0:11:416:0:0:0,-3.31133,-36.4068	0/0:19:19,0:19:695:0:0:0,-5.71957,-60.747	0/0:18:18,0:18:674:0:0:0,-5.41854,-58.8712	0/0:15:15,0:15:570:0:0:0,-4.51545,-49.7009	1/1:13:0,13:0:0:13:474:-41.5338,-3.91339,0	1/1:9:0,9:0:0:9:340:-29.8323,-2.70927,0	.:.:.:.:.:.:.:.	1/1:3:0,3:0:0:3:114:-10.2325,-0.90309,0	1/1:15:0,15:0:0:15:566:-49.4295,-4.51545,0	1/1:11:0,11:0:0:11:412:-36.0566,-3.31133,0	1/1:12:0,12:0:0:12:440:-38.5725,-3.61236,0	1/1:14:0,14:0:0:14:524:-45.7953,-4.21442,0	1/1:5:0,5:0:0:5:187:-16.5587,-1.50515,0	1/1:3:0,3:0:0:3:114:-10.2325,-0.90309,0	1/1:18:0,18:0:0:18:678:-59.0817,-5.41854,0	1/1:15:0,15:0:0:15:564:-49.1097,-4.51545,0	1/1:2:0,2:0:0:2:67:-6.2066,-0.60206,0	1/1:7:0,7:0:0:7:264:-23.2499,-2.10721,0	MELO3C018563.2	synonymous_variant	LOW	MELO3C018564.2	upstream_gene_variant	MODIFIER
chr01	1161171	G	T	16898.1	AB=0;ABP=0;AC=28;AF=0.5;AN=56;AO=625;CIGAR=1X;DP=2224;DPB=2224;DPRA=0.39174;EPP=24.6938;EPPR=408.111;GTI=5;LEN=1;MEANALT=1.07143;MQM=41.8784;MQMR=41.9925;NS=28;NUMALT=1;ODDS=3.06454;PAIRED=0;PAIREDR=0;PAO=0;PQA=0;PQR=0;PRO=0;QA=22929;QR=59325;RO=1598;RPL=352;RPP=24.6938;RPPR=408.111;RPR=273;RUN=1;SAF=0;SAP=1360.18;SAR=625;SRF=0;SRP=3473.02;SRR=1598;TYPE=snp;technology.ILLUMINA=1;	GT:DP:AD:RO:QR:AO:QA:GL	0/0:116:116,0:116:4336:0:0:0,-34.9195,-376.609	0/0:120:120,0:120:4421:0:0:0,-36.1236,-384.707	0/0:107:107,0:107:3983:0:0:0,-32.2102,-346.3	0/0:82:82,0:82:3017:0:0:0,-24.6845,-262.686	0/0:184:184,0:184:6830:0:0:0,-55.3895,-593.461	0/0:173:173,0:173:6441:0:0:0,-52.0782,-559.616	0/0:79:79,0:79:2956:0:0:0,-23.7814,-256.893	0/0:119:119,0:119:4395:0:0:0,-35.8226,-382.279	0/0:93:93,0:93:3456:0:0:0,-27.9958,-300.485	0/0:99:99,0:99:3628:0:0:0,-29.802,-316.122	0/0:131:131,0:131:4877:0:0:0,-39.4349,-423.837	0/0:89:89,0:89:3316:0:0:0,-26.7917,-288.165	0/0:109:109,0:109:4083:0:0:0,-32.8123,-354.545	0/0:97:97,0:97:3586:0:0:0,-29.1999,-312.011	1/1:51:0,51:0:0:51:1888:-164.435,-15.3525,0	1/1:39:0,39:0:0:39:1449:-126.094,-11.7402,0	1/1:30:0,30:0:0:30:1083:-94.5322,-9.0309,0	1/1:28:0,28:0:0:28:1018:-88.9485,-8.42884,0	1/1:57:0,57:0:0:57:2096:-182.355,-17.1587,0	1/1:67:0,66:0:0:66:2427:-211.086,-19.868,0	1/1:56:0,56:0:0:56:2067:-179.967,-16.8577,0	1/1:52:0,52:0:0:52:1914:-166.722,-15.6536,0	1/1:28:0,28:0:0:28:1023:-89.3793,-8.42884,0	1/1:34:0,34:0:0:34:1232:-107.588,-10.235,0	1/1:53:0,53:0:0:53:1932:-168.536,-15.9546,0	1/1:48:0,48:0:0:48:1750:-152.38,-14.4494,0	1/1:53:0,53:0:0:53:1938:-168.786,-15.9546,0	1/1:30:0,30:0:0:30:1112:-96.9916,-9.0309,0	MELO3C018563.2	3_prime_UTR_variant	MODIFIER	MELO3C018564.2	upstream_gene_variant	MODIFIER	MELO3C018565.2	downstream_gene_variant	MODIFIER
chr01	1162567	G	A	17403.8	AB=0;ABP=0;AC=28;AF=0.5;AN=56;AO=612;CIGAR=1X;DP=1126;DPB=1126;DPRA=1.15376;EPP=35.7101;EPPR=72.227;GTI=0;LEN=1;MEANALT=1;MQM=41.9412;MQMR=41.9883;NS=28;NUMALT=1;ODDS=20.0429;PAIRED=0;PAIREDR=0;PAO=0;PQA=0;PQR=0;PRO=0;QA=22712;QR=18941;RO=514;RPL=354;RPP=35.7101;RPPR=72.227;RPR=258;RUN=1;SAF=0;SAP=1331.95;SAR=612;SRF=0;SRP=1119.15;SRR=514;TYPE=snp;technology.ILLUMINA=1;	GT:DP:AD:RO:QR:AO:QA:GL	1/1:26:0,26:0:0:26:961:-83.826,-7.82678,0	1/1:42:0,42:0:0:42:1559:-135.655,-12.6433,0	1/1:46:0,46:0:0:46:1721:-149.681,-13.8474,0	1/1:45:0,45:0:0:45:1675:-145.664,-13.5464,0	1/1:58:0,58:0:0:58:2179:-189.138,-17.4597,0	1/1:49:0,49:0:0:49:1824:-158.462,-14.7505,0	1/1:44:0,44:0:0:44:1587:-138.561,-13.2453,0	1/1:26:0,26:0:0:26:949:-82.9976,-7.82678,0	1/1:46:0,46:0:0:46:1703:-148.279,-13.8474,0	1/1:31:0,31:0:0:31:1147:-99.9734,-9.33193,0	1/1:64:0,64:0:0:64:2389:-207.62,-19.2659,0	1/1:44:0,44:0:0:44:1636:-142.281,-13.2453,0	1/1:46:0,46:0:0:46:1735:-150.679,-13.8474,0	1/1:44:0,44:0:0:44:1613:-140.511,-13.2453,0	0/0:32:31,1:31:1115:1:34:0,-6.29683,-94.1622	0/0:44:44,0:44:1641:0:0:0,-13.2453,-142.854	0/0:26:26,0:26:953:0:0:0,-7.82678,-83.2736	0/0:39:39,0:39:1434:0:0:0,-11.7402,-125.179	0/0:44:44,0:44:1621:0:0:0,-13.2453,-141.257	0/0:42:42,0:42:1564:0:0:0,-12.6433,-136.143	0/0:39:39,0:39:1461:0:0:0,-11.7402,-127.13	0/0:47:47,0:47:1733:0:0:0,-14.1484,-151.077	0/0:47:47,0:47:1734:0:0:0,-14.1484,-151.083	0/0:22:22,0:22:814:0:0:0,-6.62266,-71.0718	0/0:38:38,0:38:1411:0:0:0,-11.4391,-122.927	0/0:34:34,0:34:1247:0:0:0,-10.235,-108.722	0/0:41:41,0:41:1461:0:0:0,-12.3422,-127.936	0/0:20:20,0:20:752:0:0:0,-6.0206,-65.5699	MELO3C018564.2	synonymous_variant	LOW	MELO3C018563.2	downstream_gene_variant	MODIFIER	MELO3C018565.2	downstream_gene_variant	MODIFIER
chr01	1162761	C	T	14157.9	AB=0;ABP=0;AC=28;AF=0.5;AN=56;AO=514;CIGAR=1X;DP=1302;DPB=1302;DPRA=0.652284;EPP=238.307;EPPR=254.339;GTI=0;LEN=1;MEANALT=1;MQM=41.9494;MQMR=41.9949;NS=28;NUMALT=1;ODDS=11.0591;PAIRED=0;PAIREDR=0;PAO=0;PQA=0;PQR=0;PRO=0;QA=19183;QR=29344;RO=788;RPL=374;RPP=234.335;RPPR=267.831;RPR=140;RUN=1;SAF=1;SAP=1110.48;SAR=513;SRF=4;SRP=1679.56;SRR=784;TYPE=snp;technology.ILLUMINA=1;	GT:DP:AD:RO:QR:AO:QA:GL	0/0:62:62,0:62:2321:0:0:0,-18.6639,-201.662	0/0:54:54,0:54:2029:0:0:0,-16.2556,-176.361	0/0:59:59,0:59:2169:0:0:0,-17.7608,-189.096	0/0:59:59,0:59:2219:0:0:0,-17.7608,-192.771	0/0:53:53,0:53:1981:0:0:0,-15.9546,-172.257	0/0:69:69,0:69:2530:0:0:0,-20.7711,-220.433	0/0:51:51,0:51:1905:0:0:0,-15.3525,-165.722	0/0:69:69,0:69:2553:0:0:0,-20.7711,-222.174	0/0:50:50,0:50:1863:0:0:0,-15.0515,-162.097	0/0:51:51,0:51:1914:0:0:0,-15.3525,-166.352	0/0:62:62,0:62:2316:0:0:0,-18.6639,-201.383	0/0:51:51,0:51:1884:0:0:0,-15.3525,-164.079	0/0:51:51,0:51:1903:0:0:0,-15.3525,-165.493	0/0:47:47,0:47:1757:0:0:0,-14.1484,-152.842	1/1:45:0,45:0:0:45:1679:-146.007,-13.5464,0	1/1:30:0,30:0:0:30:1118:-97.3137,-9.0309,0	1/1:63:0,63:0:0:63:2358:-204.76,-18.9649,0	1/1:56:0,56:0:0:56:2081:-181.03,-16.8577,0	1/1:36:0,36:0:0:36:1331:-115.975,-10.8371,0	1/1:17:0,17:0:0:17:634:-55.4138,-5.11751,0	1/1:55:0,55:0:0:55:2067:-179.508,-16.5567,0	1/1:28:0,28:0:0:28:1050:-91.425,-8.42884,0	1/1:17:0,17:0:0:17:640:-55.8703,-5.11751,0	1/1:16:0,16:0:0:16:603:-52.5614,-4.81648,0	1/1:31:0,31:0:0:31:1145:-99.911,-9.33193,0	1/1:38:0,38:0:0:38:1430:-124.367,-11.4391,0	1/1:50:0,50:0:0:50:1861:-161.816,-15.0515,0	1/1:32:0,32:0:0:32:1186:-103.248,-9.63296,0	MELO3C018564.2	missense_variant	MODERATE	MELO3C018563.2	downstream_gene_variant	MODIFIER	MELO3C018565.2	downstream_gene_variant	MODIFIER
chr01	1166416	G	A	51601.2	AB=0;ABP=0;AC=28;AF=0.5;AN=56;AO=1861;CIGAR=1X;DP=3770;DPB=3770;DPRA=1.07184;EPP=1031.83;EPPR=777.216;GTI=0;LEN=1;MEANALT=1;MQM=41.9398;MQMR=41.9937;NS=28;NUMALT=1;ODDS=45.0387;PAIRED=0;PAIREDR=0;PAO=0;PQA=0;PQR=0;PRO=0;QA=68831;QR=70700;RO=1909;RPL=461;RPP=1031.83;RPPR=777.216;RPR=1400;RUN=1;SAF=1861;SAP=4044.12;SAR=0;SRF=1909;SRP=4148.35;SRR=0;TYPE=snp;technology.ILLUMINA=1;	GT:DP:AD:RO:QR:AO:QA:GL	0/0:70:70,0:70:2546:0:0:0,-21.0721,-222.372	0/0:87:87,0:87:3183:0:0:0,-26.1896,-277.318	0/0:231:231,0:231:8601:0:0:0,-69.5379,-747.111	0/0:222:222,0:222:8272:0:0:0,-66.8287,-718.434	0/0:159:159,0:159:5869:0:0:0,-47.8638,-510.533	0/0:141:141,0:141:5228:0:0:0,-42.4452,-454.595	0/0:67:67,0:67:2455:0:0:0,-20.169,-213.965	0/0:164:164,0:164:6075:0:0:0,-49.3689,-528.104	0/0:165:164,1:164:6067:1:33:0,-46.4214,-524.375	0/0:195:193,2:193:7176:2:66:0,-52.5286,-617.351	0/0:122:122,0:122:4507:0:0:0,-36.7257,-392.168	0/0:46:46,0:46:1695:0:0:0,-13.8474,-147.715	0/0:127:127,0:127:4703:0:0:0,-38.2308,-408.876	0/0:116:116,0:116:4323:0:0:0,-34.9195,-375.671	1/1:79:0,79:0:0:79:2944:-255.834,-23.7814,0	1/1:92:0,92:0:0:92:3405:-296.087,-27.6948,0	1/1:145:0,145:0:0:145:5304:-462.043,-43.6494,0	1/1:200:0,200:0:0:200:7348:-638.807,-60.206,0	1/1:114:0,114:0:0:114:4207:-365.824,-34.3174,0	1/1:158:0,158:0:0:158:5791:-503.514,-47.5627,0	1/1:134:0,134:0:0:134:5006:-434.668,-40.338,0	1/1:96:0,96:0:0:96:3609:-313.182,-28.8989,0	1/1:294:0,294:0:0:294:10915:-948.278,-88.5028,0	1/1:83:0,83:0:0:83:3089:-268.586,-24.9855,0	1/1:149:0,149:0:0:149:5490:-477.713,-44.8535,0	1/1:100:0,100:0:0:100:3691:-320.817,-30.103,0	1/1:158:0,158:0:0:158:5871:-510.203,-47.5627,0	1/1:56:0,56:0:0:56:2062:-179.609,-16.8577,0	MELO3C018565.2	3_prime_UTR_variant	MODIFIER	MELO3C028580.2	upstream_gene_variant	MODIFIER	MELO3C018563.2	downstream_gene_variant	MODIFIER	MELO3C018564.2	downstream_gene_variant	MODIFIER
chr01	1166568	C	T	42690.8	AB=0;ABP=0;AC=28;AF=0.5;AN=56;AO=1468;CIGAR=1X;DP=3176;DPB=3176;DPRA=0.859485;EPP=3.03397;EPPR=4.47999;GTI=0;LEN=1;MEANALT=1;MQM=41.9373;MQMR=41.9918;NS=28;NUMALT=1;ODDS=30.1054;PAIRED=0;PAIREDR=0;PAO=0;PQA=0;PQR=0;PRO=0;QA=54682;QR=63528;RO=1708;RPL=734;RPP=3.0103;RPPR=3.7426;RPR=734;RUN=1;SAF=1466;SAP=3173.38;SAR=2;SRF=1703;SRP=3668.58;SRR=5;TYPE=snp;technology.ILLUMINA=1;	GT:DP:AD:RO:QR:AO:QA:GL	0/0:102:102,0:102:3746:0:0:0,-30.7051,-326.129	0/0:51:51,0:51:1904:0:0:0,-15.3525,-165.617	0/0:152:152,0:152:5659:0:0:0,-45.7566,-491.566	0/0:230:230,0:230:8568:0:0:0,-69.2369,-744.067	0/0:156:156,0:156:5812:0:0:0,-46.9607,-504.877	0/0:111:111,0:111:4162:0:0:0,-33.4143,-361.305	0/0:106:106,0:106:3935:0:0:0,-31.9092,-342.137	0/0:164:164,0:164:6096:0:0:0,-49.3689,-529.68	0/0:118:118,0:118:4392:0:0:0,-35.5215,-381.691	0/0:176:176,0:176:6569:0:0:0,-52.9813,-570.363	0/0:96:96,0:96:3613:0:0:0,-28.8989,-313.618	0/0:44:44,0:44:1629:0:0:0,-13.2453,-141.939	0/0:131:131,0:131:4846:0:0:0,-39.4349,-421.543	0/0:71:71,0:71:2597:0:0:0,-21.3731,-226.36	1/1:58:0,58:0:0:58:2152:-187.307,-17.4597,0	1/1:46:0,46:0:0:46:1708:-148.699,-13.8474,0	1/1:146:0,146:0:0:146:5460:-473.884,-43.9504,0	1/1:163:0,163:0:0:163:6009:-522.423,-49.0679,0	1/1:106:0,106:0:0:106:3972:-344.83,-31.9092,0	1/1:74:0,74:0:0:74:2745:-238.558,-22.2762,0	1/1:107:0,107:0:0:107:4017:-348.643,-32.2102,0	1/1:96:0,96:0:0:96:3584:-311.278,-28.8989,0	1/1:263:0,263:0:0:263:9815:-852.098,-79.1709,0	1/1:63:0,63:0:0:63:2360:-204.933,-18.9649,0	1/1:116:0,116:0:0:116:4299:-373.429,-34.9195,0	1/1:79:0,79:0:0:79:2908:-253.099,-23.7814,0	1/1:111:0,111:0:0:111:4171:-361.949,-33.4143,0	1/1:40:0,40:0:0:40:1482:-128.876,-12.0412,0	MELO3C018565.2	synonymous_variant	LOW	MELO3C028580.2	upstream_gene_variant	MODIFIER	MELO3C018564.2	downstream_gene_variant	MODIFIER
chr01	1167542	A	G	6616.7	AB=0;ABP=0;AC=28;AF=0.5;AN=56;AO=289;CIGAR=1X;DP=497;DPB=497;DPRA=1.38942;EPP=571.237;EPPR=395.922;GTI=0;LEN=1;MEANALT=1;MQM=41.9654;MQMR=42;NS=28;NUMALT=1;ODDS=1.00131;PAIRED=0;PAIREDR=0;PAO=0;PQA=0;PQR=0;PRO=0;QA=10720;QR=7777;RO=208;RPL=282;RPP=571.237;RPPR=404.065;RPR=7;RUN=1;SAF=289;SAP=630.566;SAR=0;SRF=207;SRP=446.032;SRR=1;TYPE=snp;technology.ILLUMINA=1;	GT:DP:AD:RO:QR:AO:QA:GL	0/0:1:1,0:1:38:0:0:0,-0.30103,-3.65448	0/0:11:11,0:11:409:0:0:0,-3.31133,-35.8989	0/0:33:33,0:33:1242:0:0:0,-9.93399,-108.019	0/0:27:27,0:27:990:0:0:0,-8.12781,-86.4414	0/0:21:21,0:21:789:0:0:0,-6.32163,-68.7333	0/0:12:12,0:12:452:0:0:0,-3.61236,-39.5581	0/0:8:8,0:8:300:0:0:0,-2.40824,-26.3872	0/0:24:24,0:24:903:0:0:0,-7.22472,-78.6903	0/0:13:13,0:13:482:0:0:0,-3.91339,-42.2535	0/0:21:21,0:21:792:0:0:0,-6.32163,-69.0098	0/0:13:13,0:13:481:0:0:0,-3.91339,-42.1665	0/0:5:5,0:5:186:0:0:0,-1.50515,-16.5177	0/0:11:11,0:11:418:0:0:0,-3.31133,-36.5448	0/0:8:8,0:8:295:0:0:0,-2.40824,-25.9699	1/1:9:0,9:0:0:9:331:-29.1217,-2.70927,0	1/1:14:0,14:0:0:14:522:-45.6742,-4.21442,0	1/1:39:0,39:0:0:39:1446:-125.962,-11.7402,0	1/1:28:0,28:0:0:28:1022:-89.1634,-8.42884,0	1/1:17:0,17:0:0:17:643:-56.0746,-5.11751,0	1/1:14:0,14:0:0:14:517:-45.2846,-4.21442,0	1/1:10:0,10:0:0:10:364:-31.9921,-3.0103,0	1/1:17:0,17:0:0:17:635:-55.5008,-5.11751,0	1/1:38:0,38:0:0:38:1401:-122.06,-11.4391,0	1/1:18:0,18:0:0:18:674:-58.8139,-5.41854,0	1/1:22:0,22:0:0:22:828:-72.1654,-6.62266,0	1/1:18:0,18:0:0:18:667:-58.2482,-5.41854,0	1/1:20:0,20:0:0:20:746:-65.1102,-6.0206,0	1/1:25:0,25:0:0:25:924:-80.5836,-7.52575,0	MELO3C018565.2	missense_variant	MODERATE	MELO3C028580.2	upstream_gene_variant	MODIFIER	MELO3C018564.2	downstream_gene_variant	MODIFIER
chr01	1178294	C	G	1036.57	AB=0;ABP=0;AC=22;AF=0.5;AN=44;AO=48;CIGAR=1X;DP=109;DPB=109;DPRA=0.786885;EPP=49.335;EPPR=68.8308;GTI=0;LEN=1;MEANALT=1;MQM=41.9583;MQMR=42;NS=22;NUMALT=1;ODDS=4.93746;PAIRED=0;PAIREDR=0;PAO=0;PQA=0;PQR=0;PRO=0;QA=1799;QR=2270;RO=61;RPL=8;RPP=49.335;RPPR=68.8308;RPR=40;RUN=1;SAF=0;SAP=107.241;SAR=48;SRF=0;SRP=135.47;SRR=61;TYPE=snp;technology.ILLUMINA=1;	GT:DP:AD:RO:QR:AO:QA:GL	.:.:.:.:.:.:.:.	1/1:1:0,1:0:0:1:38:-3.65448,-0.30103,0	1/1:3:0,3:0:0:3:114:-10.2325,-0.90309,0	1/1:11:0,11:0:0:11:414:-36.2554,-3.31133,0	1/1:5:0,5:0:0:5:190:-16.8106,-1.50515,0	1/1:2:0,2:0:0:2:76:-6.94351,-0.60206,0	.:.:.:.:.:.:.:.	.:.:.:.:.:.:.:.	1/1:3:0,3:0:0:3:114:-10.2325,-0.90309,0	1/1:3:0,3:0:0:3:114:-10.2325,-0.90309,0	1/1:2:0,2:0:0:2:76:-6.94351,-0.60206,0	1/1:2:0,2:0:0:2:72:-6.64108,-0.60206,0	1/1:6:0,6:0:0:6:224:-19.8252,-1.80618,0	1/1:10:0,10:0:0:10:367:-32.1365,-3.0103,0	0/0:1:1,0:1:38:0:0:0,-0.30103,-3.65448	0/0:3:3,0:3:104:0:0:0,-0.90309,-9.41923	.:.:.:.:.:.:.:.	0/0:1:1,0:1:35:0:0:0,-0.30103,-3.42101	0/0:8:8,0:8:290:0:0:0,-2.40824,-25.6255	.:.:.:.:.:.:.:.	0/0:12:12,0:12:445:0:0:0,-3.61236,-39.021	0/0:3:3,0:3:114:0:0:0,-0.90309,-10.2325	0/0:3:3,0:3:111:0:0:0,-0.90309,-10.0146	0/0:7:7,0:7:266:0:0:0,-2.10721,-23.3887	.:.:.:.:.:.:.:.	0/0:11:11,0:11:418:0:0:0,-3.31133,-36.5448	0/0:8:8,0:8:297:0:0:0,-2.40824,-26.1415	0/0:4:4,0:4:152:0:0:0,-1.20412,-13.5216	MELO3C018569.2	5_prime_UTR_variant	MODIFIER	MELO3C018570.2	upstream_gene_variant	MODIFIER	MELO3C018567.2	downstream_gene_variant	MODIFIER	MELO3C018568.2	downstream_gene_variant	MODIFIER
chr01	1178547	T	C	195955	AB=0;ABP=0;AC=28;AF=0.5;AN=56;AO=6926;CIGAR=1X;DP=12741;DPB=12741;DPRA=1.31943;EPP=133.849;EPPR=143.912;GTI=0;LEN=1;MEANALT=1.15;MQM=41.9295;MQMR=41.9893;NS=28;NUMALT=1;ODDS=130.199;PAIRED=0;PAIREDR=0;PAO=0;PQA=0;PQR=0;PRO=0;QA=250195;QR=211375;RO=5810;RPL=3140;RPP=133.849;RPPR=143.912;RPR=3786;RUN=1;SAF=0;SAP=15042.6;SAR=6926;SRF=0;SRP=12619.3;SRR=5810;TYPE=snp;technology.ILLUMINA=1;	GT:DP:AD:RO:QR:AO:QA:GL	0/0:361:361,0:361:13105:0:0:0,-108.672,-1142.06	0/0:517:516,1:516:18608:1:34:0,-152.296,-1619.43	0/0:554:551,3:551:20062:3:98:0,-157.782,-1738.78	0/0:390:390,0:390:14125:0:0:0,-117.402,-1231.36	0/0:425:425,0:425:15472:0:0:0,-127.938,-1347.78	0/0:383:382,1:382:13865:1:33:0,-112.046,-1205.06	0/0:501:501,0:501:18275:0:0:0,-150.816,-1591.7	0/0:298:298,0:298:10847:0:0:0,-89.7069,-945.23	0/0:468:463,5:463:16912:5:169:0,-125.616,-1457.53	0/0:514:511,3:511:18600:3:100:0,-145.554,-1611.04	0/0:375:373,0:373:13423:0:0:0,-112.284,-1170.26	0/0:220:220,0:220:8076:0:0:0,-66.2266,-703.013	0/0:427:424,3:424:15498:3:99:0,-119.446,-1340.3	0/0:394:394,0:394:14469:0:0:0,-118.606,-1259.26	1/1:597:0,597:0:0:597:21778:-1896.37,-179.715,0	1/1:448:0,448:0:0:448:16164:-1409.68,-134.861,0	1/1:622:0,622:0:0:622:22438:-1957,-187.241,0	1/1:510:0,510:0:0:510:18329:-1599.67,-153.525,0	1/1:419:0,419:0:0:419:15109:-1317.73,-126.132,0	1/1:421:0,421:0:0:421:15183:-1324.36,-126.734,0	1/1:483:0,482:0:0:482:17246:-1505.77,-145.096,0	1/1:532:0,531:0:0:531:19233:-1675.83,-159.847,0	1/1:656:0,655:0:0:655:23880:-2079.26,-197.175,0	1/1:425:1,424:1:38:424:15349:-1334.07,-124.283,0	1/1:486:0,486:0:0:486:17519:-1528.25,-146.301,0	1/1:547:0,547:0:0:547:19698:-1718.28,-164.663,0	1/1:521:0,521:0:0:521:18824:-1641.76,-156.837,0	1/1:247:0,247:0:0:247:8912:-777.585,-74.3544,0	MELO3C018569.2	synonymous_variant	LOW	MELO3C018570.2	upstream_gene_variant	MODIFIER	MELO3C018567.2	downstream_gene_variant	MODIFIER	MELO3C018568.2	downstream_gene_variant	MODIFIER
chr01	1180507	C	T	24652.6	AB=0;ABP=0;AC=28;AF=0.5;AN=56;AO=872;CIGAR=1X;DP=2263;DPB=2263;DPRA=0.64549;EPP=26.9264;EPPR=11.3413;GTI=0;LEN=1;MEANALT=1.06667;MQM=41.8532;MQMR=41.9942;NS=28;NUMALT=1;ODDS=5.79526;PAIRED=0;PAIREDR=0;PAO=0;PQA=0;PQR=0;PRO=0;QA=32309;QR=51649;RO=1389;RPL=485;RPP=26.9264;RPPR=11.3413;RPR=387;RUN=1;SAF=0;SAP=1896.53;SAR=872;SRF=0;SRP=3019.19;SRR=1389;TYPE=snp;technology.ILLUMINA=1;	GT:DP:AD:RO:QR:AO:QA:GL	0/0:120:120,0:120:4423:0:0:0,-36.1236,-385.014	0/0:123:123,0:123:4574:0:0:0,-37.0267,-397.434	0/0:117:117,0:117:4349:0:0:0,-35.2205,-378.072	0/0:112:112,0:112:4126:0:0:0,-33.7154,-358.962	0/0:93:93,0:93:3477:0:0:0,-27.9958,-302.152	0/0:75:75,0:75:2805:0:0:0,-22.5772,-243.778	0/0:104:104,0:104:3891:0:0:0,-31.3071,-337.951	0/0:135:135,0:135:5023:0:0:0,-40.639,-436.599	0/0:81:81,0:81:3001:0:0:0,-24.3834,-261.082	0/0:65:65,0:65:2392:0:0:0,-19.5669,-208.217	0/0:88:88,0:88:3286:0:0:0,-26.4906,-285.444	0/0:46:46,0:46:1719:0:0:0,-13.8474,-149.53	0/0:91:90,1:90:3355:1:38:0,-23.7392,-287.828	0/0:138:138,0:138:5156:0:0:0,-41.5421,-447.792	1/1:38:0,38:0:0:38:1392:-121.141,-11.4391,0	1/1:45:0,45:0:0:45:1660:-144.662,-13.5464,0	1/1:94:0,94:0:0:94:3434:-298.913,-28.2968,0	1/1:56:0,56:0:0:56:2105:-182.658,-16.8577,0	1/1:69:0,69:0:0:69:2566:-222.998,-20.7711,0	1/1:73:0,73:0:0:73:2710:-235.348,-21.9752,0	1/1:61:0,61:0:0:61:2288:-198.614,-18.3628,0	1/1:76:1,75:1:34:75:2772:-237.69,-19.5421,0	1/1:103:0,103:0:0:103:3859:-334.88,-31.0061,0	1/1:43:0,43:0:0:43:1552:-135.198,-12.9443,0	1/1:77:1,76:1:38:76:2834:-242.539,-19.5248,0	1/1:37:0,37:0:0:37:1367:-118.916,-11.1381,0	1/1:83:0,81:0:0:81:3003:-260.899,-24.3834,0	1/1:20:0,20:0:0:20:729:-63.7176,-6.0206,0	MELO3C018569.2	3_prime_UTR_variant	MODIFIER	MELO3C018570.2	upstream_gene_variant	MODIFIER	MELO3C018568.2	downstream_gene_variant	MODIFIER
chr01	1190761	G	A	16432.2	AB=0;ABP=0;AC=28;AF=0.5;AN=56;AO=714;CIGAR=1X;DP=1544;DPB=1544;DPRA=0.862485;EPP=1544.77;EPPR=1803.16;GTI=0;LEN=1;MEANALT=1.07143;MQM=41.9328;MQMR=41.9952;NS=28;NUMALT=1;ODDS=12.0419;PAIRED=0;PAIREDR=0;PAO=0;PQA=0;PQR=0;PRO=0;QA=26725;QR=31090;RO=829;RPL=0;RPP=1553.44;RPPR=1803.16;RPR=714;RUN=1;SAF=1;SAP=1544.77;SAR=713;SRF=0;SRP=1803.16;SRR=829;TYPE=snp;technology.ILLUMINA=1;	GT:DP:AD:RO:QR:AO:QA:GL	0/0:174:174,0:174:6518:0:0:0,-52.3792,-565.731	0/0:109:109,0:109:4097:0:0:0,-32.8123,-355.504	0/0:74:74,0:74:2787:0:0:0,-22.2762,-241.872	0/0:56:56,0:56:2113:0:0:0,-16.8577,-183.504	0/0:35:35,0:35:1314:0:0:0,-10.536,-114.31	0/0:18:18,0:18:680:0:0:0,-5.41854,-59.2898	0/0:42:42,0:42:1579:0:0:0,-12.6433,-137.322	0/0:29:29,0:29:1086:0:0:0,-8.72987,-94.5746	0/0:63:63,0:63:2351:0:0:0,-18.9649,-204.424	0/0:73:73,0:73:2691:0:0:0,-21.9752,-234.068	0/0:74:74,0:74:2786:0:0:0,-22.2762,-241.897	0/0:14:14,0:14:532:0:0:0,-4.21442,-46.4119	0/0:38:38,0:38:1433:0:0:0,-11.4391,-124.563	0/0:30:30,0:30:1123:0:0:0,-9.0309,-97.7617	1/1:102:0,102:0:0:102:3811:-330.849,-30.7051,0	1/1:115:0,115:0:0:115:4320:-374.571,-34.6185,0	1/1:48:0,48:0:0:48:1774:-154.295,-14.4494,0	1/1:45:0,45:0:0:45:1687:-146.57,-13.5464,0	1/1:23:0,23:0:0:23:869:-75.6648,-6.92369,0	1/1:14:0,14:0:0:14:513:-45.0064,-4.21442,0	1/1:30:0,30:0:0:30:1113:-97.0297,-9.0309,0	1/1:19:0,19:0:0:19:714:-62.2807,-5.71957,0	1/1:81:0,81:0:0:81:3034:-263.507,-24.3834,0	1/1:107:0,106:0:0:106:3991:-345.705,-31.9092,0	1/1:34:0,34:0:0:34:1276:-111.013,-10.235,0	1/1:47:0,47:0:0:47:1739:-151.262,-14.1484,0	1/1:9:0,9:0:0:9:339:-29.7612,-2.70927,0	1/1:41:0,41:0:0:41:1545:-134.246,-12.3422,0	MELO3C018570.2	synonymous_variant	LOW	MELO3C018571.2	upstream_gene_variant	MODIFIER
chr01	1199822	C	G	1385.21	AB=0;ABP=0;AC=24;AF=0.461538;AN=52;AO=78;CIGAR=1X;DP=286;DPB=286;DPRA=0.459184;EPP=172.385;EPPR=446.032;GTI=1;LEN=1;MEANALT=1;MQM=41.8718;MQMR=42;NS=26;NUMALT=1;ODDS=1.80342;PAIRED=0;PAIREDR=0;PAO=0;PQA=0;PQR=0;PRO=0;QA=2882;QR=7779;RO=208;RPL=0;RPP=172.385;RPPR=446.032;RPR=78;RUN=1;SAF=0;SAP=172.385;SAR=78;SRF=0;SRP=454.677;SRR=208;TYPE=snp;technology.ILLUMINA=1;	GT:DP:AD:RO:QR:AO:QA:GL	0/0:6:6,0:6:226:0:0:0,-1.80618,-19.9644	0/0:19:19,0:19:714:0:0:0,-5.71957,-62.2941	0/0:12:12,0:12:455:0:0:0,-3.61236,-39.7668	0/0:22:22,0:22:807:0:0:0,-6.62266,-70.4823	0/0:17:17,0:17:644:0:0:0,-5.11751,-56.1453	0/0:13:12,1:12:437:1:38:0,-0.258911,-34.7031	0/0:15:15,0:15:570:0:0:0,-4.51545,-49.7009	0/0:8:8,0:8:304:0:0:0,-2.40824,-26.6777	0/0:15:15,0:15:560:0:0:0,-4.51545,-48.9773	0/0:16:16,0:16:603:0:0:0,-4.81648,-52.6346	0/0:10:10,0:10:374:0:0:0,-3.0103,-32.8452	0/0:12:12,0:12:441:0:0:0,-3.61236,-38.6395	0/0:13:13,0:13:482:0:0:0,-3.91339,-42.1941	0/0:31:31,0:31:1162:0:0:0,-9.33193,-101.134	1/1:4:0,4:0:0:4:152:-13.5216,-1.20412,0	.:.:.:.:.:.:.:.	1/1:4:0,4:0:0:4:152:-13.5216,-1.20412,0	1/1:6:0,6:0:0:6:224:-19.8078,-1.80618,0	1/1:3:0,3:0:0:3:110:-9.87298,-0.90309,0	1/1:1:0,1:0:0:1:38:-3.65448,-0.30103,0	1/1:6:0,6:0:0:6:225:-19.8929,-1.80618,0	1/1:6:0,6:0:0:6:218:-19.302,-1.80618,0	1/1:4:0,4:0:0:4:152:-13.5216,-1.20412,0	.:.:.:.:.:.:.:.	1/1:8:0,8:0:0:8:278:-24.5796,-2.40824,0	1/1:13:0,13:0:0:13:484:-42.3319,-3.91339,0	1/1:19:0,19:0:0:19:697:-60.8343,-5.71957,0	1/1:3:0,3:0:0:3:114:-10.2325,-0.90309,0	MELO3C018571.2	intron_variant	MODIFIER
chr01	1210110	C	G	406012	AB=0;ABP=0;AC=28;AF=0.5;AN=56;AO=15127;CIGAR=1X;DP=27291;DPB=27291;DPRA=1.26843;EPP=13939;EPPR=6073.41;GTI=0;LEN=1;MEANALT=1.41176;MQM=41.9455;MQMR=41.9946;NS=28;NUMALT=1;ODDS=315.128;PAIRED=0;PAIREDR=0;PAO=0;PQA=0;PQR=0;PRO=0;QA=555600;QR=444241;RO=12150;RPL=12490;RPP=13939;RPPR=6060.92;RPR=2637;RUN=1;SAF=0;SAP=32850.9;SAR=15127;SRF=3;SRP=26360.3;SRR=12147;TYPE=snp;technology.ILLUMINA=1;	GT:DP:AD:RO:QR:AO:QA:GL	0/0:1238:1236,2:1236:45459:2:76:0,-365.732,-3947.9	0/0:699:699,0:699:25409:0:0:0,-210.42,-2214.41	0/0:873:873,0:873:31946:0:0:0,-262.799,-2781.6	0/0:570:570,0:570:20918:0:0:0,-171.587,-1820.64	0/0:1195:1192,0:1192:43715:0:0:0,-358.828,-3804.18	0/0:990:988,1:988:36169:1:33:0,-294.799,-3145.79	0/0:897:897,0:897:32649:0:0:0,-270.024,-2845.18	0/0:875:874,0:874:31857:0:0:0,-263.1,-2775.53	0/0:577:577,0:577:21192:0:0:0,-173.694,-1844.45	0/0:710:708,2:708:25838:2:75:0,-206.858,-2244.04	0/0:1126:1126,0:1126:41089:0:0:0,-338.96,-3578.6	0/0:630:630,0:630:22917:0:0:0,-189.649,-1997.17	0/0:941:941,0:941:34300:0:0:0,-283.269,-2988.61	0/0:836:836,0:836:30689:0:0:0,-251.661,-2670.67	1/1:1268:0,1267:0:0:1267:46808:-4067.29,-381.405,0	1/1:951:1,948:1:34:948:34970:-3036.42,-282.675,0	1/1:827:0,827:0:0:827:30093:-2622.39,-248.952,0	1/1:520:0,520:0:0:520:18873:-1643.79,-156.536,0	1/1:1714:0,1713:0:0:1713:63125:-5487,-515.664,0	1/1:1356:1,1352:1:27:1352:49324:-4291.45,-404.892,0	1/1:1121:1,1120:1:33:1120:41201:-3578.86,-334.206,0	1/1:1023:0,1022:0:0:1022:37405:-3253.81,-307.653,0	1/1:625:0,625:0:0:625:23100:-2007.42,-188.144,0	1/1:559:0,559:0:0:559:20640:-1794.28,-168.276,0	1/1:1661:0,1661:0:0:1661:61281:-5325.76,-500.011,0	1/1:1620:0,1620:0:0:1620:59366:-5164.76,-487.669,0	1/1:1086:0,1086:0:0:1086:39962:-3474.75,-326.919,0	1/1:803:0,802:0:0:802:29268:-2547.81,-241.426,0	MELO3C018572.2	missense_variant	MODERATE	MELO3C018574.2	upstream_gene_variant	MODIFIER	MELO3C018573.2	downstream_gene_variant	MODIFIER
chr01	1212676	A	T	261543	AB=0;ABP=0;AC=28;AF=0.5;AN=56;AO=9046;CIGAR=1X;DP=16869;DPB=16869;DPRA=1.19217;EPP=2247.78;EPPR=2123.15;GTI=0;LEN=1;MEANALT=1.13333;MQM=41.9394;MQMR=41.9882;NS=28;NUMALT=1;ODDS=236.472;PAIRED=0;PAIREDR=0;PAO=0;PQA=0;PQR=0;PRO=0;QA=338730;QR=292431;RO=7819;RPL=6063;RPP=2280.2;RPPR=2129.3;RPR=2983;RUN=1;SAF=9035;SAP=19550.7;SAR=11;SRF=7817;SRP=16964.4;SRR=2;TYPE=snp;technology.ILLUMINA=1;	GT:DP:AD:RO:QR:AO:QA:GL	0/0:376:376,0:376:14099:0:0:0,-113.187,-1222.68	0/0:487:487,0:487:18195:0:0:0,-146.602,-1578.63	0/0:665:665,0:665:24799:0:0:0,-200.185,-2152.25	0/0:388:388,0:388:14515:0:0:0,-116.8,-1259.27	0/0:720:719,1:719:26910:1:37:0,-213.161,-2330.96	0/0:668:666,0:666:24917:0:0:0,-200.486,-2161.31	0/0:581:581,0:581:21805:0:0:0,-174.898,-1890.96	0/0:561:561,0:561:20878:0:0:0,-168.878,-1812.53	0/0:509:509,0:509:19012:0:0:0,-153.224,-1649.95	0/0:429:429,0:429:15970:0:0:0,-129.142,-1386.51	0/0:874:874,0:874:32712:0:0:0,-263.1,-2837.76	0/0:415:415,0:415:15575:0:0:0,-124.927,-1351.01	0/0:580:580,0:580:21718:0:0:0,-174.597,-1884.38	0/0:568:568,0:568:21290:0:0:0,-170.985,-1846.56	1/1:713:0,712:0:0:712:26712:-2315.38,-214.333,0	1/1:697:0,697:0:0:697:26094:-2262.39,-209.818,0	1/1:455:0,455:0:0:455:17098:-1482.18,-136.969,0	1/1:421:0,421:0:0:421:15787:-1369.12,-126.734,0	1/1:921:0,921:0:0:921:34467:-2989.09,-277.249,0	1/1:802:0,802:0:0:802:29947:-2597.28,-241.426,0	1/1:716:0,716:0:0:716:26807:-2324.63,-215.537,0	1/1:632:0,632:0:0:632:23646:-2050.74,-190.251,0	1/1:358:0,358:0:0:358:13422:-1164.11,-107.769,0	1/1:412:0,412:0:0:412:15388:-1334.64,-124.024,0	1/1:945:1,943:1:36:943:35326:-3059.09,-281.027,0	1/1:965:0,965:0:0:965:36077:-3128.03,-290.494,0	1/1:596:0,596:0:0:596:22371:-1939.18,-179.414,0	1/1:415:0,415:0:0:415:15551:-1348.73,-124.927,0	MELO3C018573.2	synonymous_variant	LOW	MELO3C018574.2	upstream_gene_variant	MODIFIER	MELO3C018572.2	downstream_gene_variant	MODIFIER
chr01	1217911	A	T	6850.51	AB=0;ABP=0;AC=28;AF=0.5;AN=56;AO=249;CIGAR=1X;DP=529;DPB=529;DPRA=0.889286;EPP=8.46078;EPPR=3.04132;GTI=0;LEN=1;MEANALT=1;MQM=41.9438;MQMR=42;NS=28;NUMALT=1;ODDS=11.6235;PAIRED=0;PAIREDR=0;PAO=0;PQA=0;PQR=0;PRO=0;QA=9163;QR=10260;RO=280;RPL=112;RPP=8.46078;RPPR=3.04132;RPR=137;RUN=1;SAF=0;SAP=543.707;SAR=249;SRF=0;SRP=611.023;SRR=280;TYPE=snp;technology.ILLUMINA=1;	GT:DP:AD:RO:QR:AO:QA:GL	1/1:5:0,5:0:0:5:170:-15.3054,-1.50515,0	1/1:26:0,26:0:0:26:957:-83.58,-7.82678,0	1/1:19:0,19:0:0:19:694:-60.7755,-5.71957,0	1/1:32:0,32:0:0:32:1203:-104.579,-9.63296,0	1/1:19:0,19:0:0:19:695:-60.7552,-5.71957,0	1/1:16:0,16:0:0:16:567:-49.874,-4.81648,0	1/1:17:0,17:0:0:17:638:-55.6416,-5.11751,0	1/1:18:0,18:0:0:18:672:-58.6613,-5.41854,0	1/1:16:0,16:0:0:16:578:-50.7151,-4.81648,0	1/1:14:0,14:0:0:14:523:-45.7649,-4.21442,0	1/1:13:0,13:0:0:13:486:-42.555,-3.91339,0	1/1:17:0,17:0:0:17:632:-55.1605,-5.11751,0	1/1:15:0,15:0:0:15:554:-48.5277,-4.51545,0	1/1:22:0,22:0:0:22:794:-69.5375,-6.62266,0	0/0:24:24,0:24:885:0:0:0,-7.22472,-77.1749	0/0:22:22,0:22:769:0:0:0,-6.62266,-67.6973	0/0:7:7,0:7:264:0:0:0,-2.10721,-23.2499	0/0:20:20,0:20:716:0:0:0,-6.0206,-62.7191	0/0:17:17,0:17:643:0:0:0,-5.11751,-56.0784	0/0:16:16,0:16:579:0:0:0,-4.81648,-50.7496	0/0:16:16,0:16:602:0:0:0,-4.81648,-52.5552	0/0:20:20,0:20:742:0:0:0,-6.0206,-64.7386	0/0:17:17,0:17:596:0:0:0,-5.11751,-52.4595	0/0:22:22,0:22:792:0:0:0,-6.62266,-69.4178	0/0:34:34,0:34:1279:0:0:0,-10.235,-111.268	0/0:23:23,0:23:822:0:0:0,-6.92369,-72.0748	0/0:29:29,0:29:1093:0:0:0,-8.72987,-95.1188	0/0:13:13,0:13:478:0:0:0,-3.91339,-41.9484	MELO3C018574.2	5_prime_UTR_variant	MODIFIER	MELO3C018573.2	upstream_gene_variant	MODIFIER
chr01	1231341	A	G	22083.7	AB=0;ABP=0;AC=28;AF=0.5;AN=56;AO=773;CIGAR=1X;DP=1510;DPB=1510;DPRA=1.05784;EPP=114.255;EPPR=46.1481;GTI=0;LEN=1;MEANALT=1;MQM=41.9508;MQMR=41.9946;NS=28;NUMALT=1;ODDS=28.7415;PAIRED=0;PAIREDR=0;PAO=0;PQA=0;PQR=0;PRO=0;QA=28834;QR=27678;RO=737;RPL=486;RPP=114.255;RPPR=46.1481;RPR=287;RUN=1;SAF=0;SAP=1681.56;SAR=773;SRF=0;SRP=1603.39;SRR=737;TYPE=snp;technology.ILLUMINA=1;	GT:DP:AD:RO:QR:AO:QA:GL	0/0:54:54,0:54:2041:0:0:0,-16.2556,-177.122	0/0:46:46,0:46:1714:0:0:0,-13.8474,-149.107	0/0:39:39,0:39:1453:0:0:0,-11.7402,-126.482	0/0:52:52,0:52:1939:0:0:0,-15.6536,-168.647	0/0:65:65,0:65:2461:0:0:0,-19.5669,-213.52	0/0:41:41,0:41:1539:0:0:0,-12.3422,-133.804	0/0:48:48,0:48:1788:0:0:0,-14.4494,-155.57	0/0:70:70,0:70:2630:0:0:0,-21.0721,-228.409	0/0:69:69,0:69:2601:0:0:0,-20.7711,-225.844	0/0:64:64,0:64:2403:0:0:0,-19.2659,-208.717	0/0:58:57,1:57:2159:1:33:0,-14.2112,-184.051	0/0:29:29,0:29:1081:0:0:0,-8.72987,-94.1759	0/0:40:40,0:40:1502:0:0:0,-12.0412,-130.563	0/0:63:63,0:63:2367:0:0:0,-18.9649,-205.548	1/1:59:0,59:0:0:59:2194:-190.909,-17.7608,0	1/1:46:0,46:0:0:46:1714:-149.145,-13.8474,0	1/1:124:0,124:0:0:124:4658:-404.155,-37.3277,0	1/1:58:0,58:0:0:58:2166:-188.267,-17.4597,0	1/1:31:0,31:0:0:31:1158:-100.888,-9.33193,0	1/1:45:0,45:0:0:45:1674:-145.636,-13.5464,0	1/1:48:0,48:0:0:48:1784:-155.216,-14.4494,0	1/1:55:0,55:0:0:55:2067:-179.408,-16.5567,0	1/1:58:0,58:0:0:58:2194:-190.321,-17.4597,0	1/1:57:0,57:0:0:57:2132:-185.26,-17.1587,0	1/1:65:0,65:0:0:65:2414:-209.978,-19.567,0	1/1:42:0,42:0:0:42:1552:-135.193,-12.6433,0	1/1:56:0,56:0:0:56:2055:-178.992,-16.8577,0	1/1:28:0,28:0:0:28:1039:-90.51,-8.42884,0	MELO3C018575.2	3_prime_UTR_variant	MODIFIER	MELO3C018574.2	downstream_gene_variant	MODIFIER	MELO3C018576.2	downstream_gene_variant	MODIFIER
chr01	1234914	C	T	1392.47	AB=0;ABP=0;AC=26;AF=0.5;AN=52;AO=58;CIGAR=1X;DP=125;DPB=125;DPRA=0.865672;EPP=3.60933;EPPR=6.93191;GTI=0;LEN=1;MEANALT=1;MQM=42;MQMR=42;NS=26;NUMALT=1;ODDS=6.53237;PAIRED=0;PAIREDR=0;PAO=0;PQA=0;PQR=0;PRO=0;QA=2179;QR=2508;RO=67;RPL=31;RPP=3.60933;RPPR=6.93191;RPR=27;RUN=1;SAF=58;SAP=128.956;SAR=0;SRF=67;SRP=148.499;SRR=0;TYPE=snp;technology.ILLUMINA=1;	GT:DP:AD:RO:QR:AO:QA:GL	0/0:1:1,0:1:38:0:0:0,-0.30103,-3.65448	0/0:7:7,0:7:266:0:0:0,-2.10721,-23.3887	0/0:8:8,0:8:303:0:0:0,-2.40824,-26.6104	0/0:4:4,0:4:152:0:0:0,-1.20412,-13.5216	0/0:5:5,0:5:187:0:0:0,-1.50515,-16.5958	0/0:11:11,0:11:408:0:0:0,-3.31133,-35.8055	0/0:2:2,0:2:76:0:0:0,-0.60206,-6.94351	0/0:7:7,0:7:252:0:0:0,-2.10721,-22.3532	.:.:.:.:.:.:.:.	0/0:3:3,0:3:107:0:0:0,-0.90309,-9.68407	0/0:6:6,0:6:226:0:0:0,-1.80618,-19.9605	0/0:2:2,0:2:76:0:0:0,-0.60206,-6.94351	0/0:9:9,0:9:341:0:0:0,-2.70927,-29.8995	0/0:2:2,0:2:76:0:0:0,-0.60206,-6.94351	1/1:1:0,1:0:0:1:38:-3.65448,-0.30103,0	1/1:7:0,7:0:0:7:266:-23.3887,-2.10721,0	1/1:2:0,2:0:0:2:67:-6.2066,-0.60206,0	1/1:3:0,3:0:0:3:110:-9.93542,-0.90309,0	1/1:15:0,15:0:0:15:569:-49.634,-4.51545,0	1/1:2:0,2:0:0:2:76:-6.94351,-0.60206,0	1/1:7:0,7:0:0:7:265:-23.3212,-2.10721,0	1/1:2:0,2:0:0:2:76:-6.94351,-0.60206,0	1/1:4:0,4:0:0:4:152:-13.5216,-1.20412,0	1/1:3:0,3:0:0:3:114:-10.2325,-0.90309,0	1/1:4:0,4:0:0:4:142:-12.7155,-1.20412,0	1/1:7:0,7:0:0:7:266:-23.3887,-2.10721,0	1/1:1:0,1:0:0:1:38:-3.65448,-0.30103,0	.:.:.:.:.:.:.:.	MELO3C018577.2	upstream_gene_variant	MODIFIER	MELO3C018575.2	downstream_gene_variant	MODIFIER	MELO3C018576.2	intron_variant	MODIFIER
chr01	1237339	A	T	8875.86	AB=0;ABP=0;AC=28;AF=0.5;AN=56;AO=326;CIGAR=1X;DP=910;DPB=910;DPRA=0.558219;EPP=9.83112;EPPR=86.6715;GTI=0;LEN=1;MEANALT=1;MQM=41.908;MQMR=41.9795;NS=28;NUMALT=1;ODDS=5.83545;PAIRED=0;PAIREDR=0;PAO=0;PQA=0;PQR=0;PRO=0;QA=11939;QR=21417;RO=584;RPL=147;RPP=9.83112;RPPR=86.6715;RPR=179;RUN=1;SAF=326;SAP=710.91;SAR=0;SRF=584;SRP=1271.15;SRR=0;TYPE=snp;technology.ILLUMINA=1;	GT:DP:AD:RO:QR:AO:QA:GL	0/0:7:7,0:7:265:0:0:0,-2.10721,-23.3212	0/0:42:42,0:42:1553:0:0:0,-12.6433,-135.317	0/0:21:21,0:21:780:0:0:0,-6.32163,-68.1005	0/0:41:41,0:41:1497:0:0:0,-12.3422,-130.358	0/0:65:65,0:65:2384:0:0:0,-19.5669,-207.738	0/0:57:57,0:57:2082:0:0:0,-17.1587,-181.682	0/0:33:33,0:33:1201:0:0:0,-9.93399,-104.815	0/0:33:33,0:33:1226:0:0:0,-9.93399,-106.787	0/0:27:27,0:27:998:0:0:0,-8.12781,-87.1067	0/0:46:46,0:46:1647:0:0:0,-13.8474,-144.019	0/0:66:66,0:66:2439:0:0:0,-19.868,-212.469	0/0:34:34,0:34:1232:0:0:0,-10.235,-107.683	0/0:54:54,0:54:1984:0:0:0,-16.2556,-172.935	0/0:58:58,0:58:2129:0:0:0,-17.4597,-185.538	1/1:42:0,42:0:0:42:1520:-132.814,-12.6433,0	1/1:23:0,23:0:0:23:863:-75.1524,-6.92369,0	1/1:8:0,8:0:0:8:299:-26.3199,-2.40824,0	1/1:17:0,17:0:0:17:601:-52.8694,-5.11751,0	1/1:26:0,26:0:0:26:979:-85.1965,-7.82678,0	1/1:32:0,32:0:0:32:1187:-103.492,-9.63296,0	1/1:23:0,23:0:0:23:849:-74.2121,-6.92369,0	1/1:22:0,22:0:0:22:784:-68.6587,-6.62266,0	1/1:14:0,14:0:0:14:519:-45.3588,-4.21442,0	1/1:8:0,8:0:0:8:287:-25.4358,-2.40824,0	1/1:21:0,21:0:0:21:776:-67.5883,-6.32163,0	1/1:45:0,45:0:0:45:1664:-144.947,-13.5464,0	1/1:35:0,35:0:0:35:1244:-109.04,-10.5361,0	1/1:10:0,10:0:0:10:367:-32.2602,-3.0103,0	MELO3C018577.2	upstream_gene_variant	MODIFIER	MELO3C018576.2	intron_variant	MODIFIER
chr01	1255331	G	A	4613.67	AB=0;ABP=0;AC=28;AF=0.5;AN=56;AO=183;CIGAR=1X;DP=289;DPB=289;DPRA=1.72642;EPP=171.044;EPPR=52.6646;GTI=0;LEN=1;MEANALT=1;MQM=41.7923;MQMR=41.9429;NS=28;NUMALT=1;ODDS=7.71094;PAIRED=0;PAIREDR=0;PAO=0;PQA=0;PQR=0;PRO=0;QA=6792;QR=3894;RO=105;RPL=33;RPP=165.444;RPPR=44.8887;RPR=150;RUN=1;SAF=1;SAP=391.751;SAR=182;SRF=2;SRP=213.974;SRR=103;TYPE=snp;technology.ILLUMINA=1;	GT:DP:AD:RO:QR:AO:QA:GL	1/1:4:0,4:0:0:4:151:-13.4533,-1.20412,0	1/1:9:0,9:0:0:9:330:-29.1013,-2.70927,0	1/1:9:0,9:0:0:9:340:-29.7675,-2.70927,0	1/1:13:0,13:0:0:13:485:-42.358,-3.91339,0	1/1:11:0,11:0:0:11:408:-35.7558,-3.31133,0	1/1:29:0,29:0:0:29:1064:-92.7928,-8.72987,0	1/1:3:0,3:0:0:3:110:-9.93542,-0.90309,0	1/1:9:0,9:0:0:9:331:-29.0637,-2.70927,0	1/1:20:0,20:0:0:20:754:-65.6514,-6.0206,0	1/1:25:0,25:0:0:25:943:-81.9786,-7.52575,0	1/1:20:0,20:0:0:20:731:-63.8125,-6.0206,0	1/1:5:0,5:0:0:5:184:-16.3781,-1.50515,0	1/1:14:0,14:0:0:14:528:-46.1231,-4.21442,0	1/1:12:0,12:0:0:12:433:-37.9309,-3.61236,0	0/0:7:7,0:7:258:0:0:0,-2.10721,-22.8065	0/0:7:7,0:7:266:0:0:0,-2.10721,-23.3887	0/0:14:14,0:14:525:0:0:0,-4.21442,-45.9059	0/0:4:4,0:4:151:0:0:0,-1.20412,-13.4533	0/0:8:8,0:8:299:0:0:0,-2.40824,-26.3073	0/0:2:2,0:2:68:0:0:0,-0.60206,-6.33865	0/0:10:10,0:10:359:0:0:0,-3.0103,-31.7276	0/0:10:9,0:9:336:0:0:0,-2.70927,-29.1934	0/0:6:6,0:6:226:0:0:0,-1.80618,-19.912	0/0:5:5,0:5:190:0:0:0,-1.50515,-16.8106	0/0:4:4,0:4:152:0:0:0,-1.20412,-13.5216	0/0:8:8,0:8:286:0:0:0,-2.40824,-25.3747	0/0:9:9,0:9:324:0:0:0,-2.70927,-28.4978	0/0:12:12,0:12:454:0:0:0,-3.61236,-39.6352	MELO3C018578.2	missense_variant	MODERATE	MELO3C018577.2	downstream_gene_variant	MODIFIER	MELO3C018579.2	downstream_gene_variant	MODIFIER
chr01	1255587	G	A	8903.12	AB=0;ABP=0;AC=28;AF=0.5;AN=56;AO=331;CIGAR=1X;DP=518;DPB=518;DPRA=1.77005;EPP=133.436;EPPR=90.9027;GTI=0;LEN=1;MEANALT=1;MQM=41.9698;MQMR=41.9893;NS=28;NUMALT=1;ODDS=7.57901;PAIRED=0;PAIREDR=0;PAO=0;PQA=0;PQR=0;PRO=0;QA=12200;QR=6885;RO=187;RPL=95;RPP=133.436;RPPR=90.9027;RPR=236;RUN=1;SAF=0;SAP=721.768;SAR=331;SRF=0;SRP=409.076;SRR=187;TYPE=snp;technology.ILLUMINA=1;	GT:DP:AD:RO:QR:AO:QA:GL	1/1:7:0,7:0:0:7:265:-23.3212,-2.10721,0	1/1:8:0,8:0:0:8:289:-25.5247,-2.40824,0	1/1:15:0,15:0:0:15:550:-48.1838,-4.51545,0	1/1:30:0,30:0:0:30:1078:-94.431,-9.0309,0	1/1:29:0,29:0:0:29:1076:-93.7786,-8.72987,0	1/1:32:0,32:0:0:32:1161:-101.537,-9.63296,0	1/1:17:0,17:0:0:17:601:-52.8964,-5.11751,0	1/1:23:0,23:0:0:23:839:-73.3379,-6.92369,0	1/1:35:0,35:0:0:35:1291:-112.676,-10.5361,0	1/1:35:0,35:0:0:35:1319:-114.713,-10.5361,0	1/1:26:0,26:0:0:26:973:-84.7795,-7.82678,0	1/1:16:0,16:0:0:16:593:-51.8988,-4.81648,0	1/1:27:0,27:0:0:27:1002:-87.3796,-8.12781,0	1/1:31:0,31:0:0:31:1163:-101.2,-9.33193,0	0/0:5:5,0:5:178:0:0:0,-1.50515,-15.8693	0/0:11:11,0:11:395:0:0:0,-3.31133,-34.8702	0/0:23:23,0:23:856:0:0:0,-6.92369,-74.7078	0/0:13:13,0:13:487:0:0:0,-3.91339,-42.6166	0/0:14:14,0:14:523:0:0:0,-4.21442,-45.7082	0/0:20:20,0:20:721:0:0:0,-6.0206,-63.2877	0/0:13:13,0:13:471:0:0:0,-3.91339,-41.4395	0/0:12:12,0:12:440:0:0:0,-3.61236,-38.5771	0/0:10:10,0:10:370:0:0:0,-3.0103,-32.5169	0/0:10:10,0:10:374:0:0:0,-3.0103,-32.8318	0/0:15:15,0:15:555:0:0:0,-4.51545,-48.5967	0/0:13:13,0:13:481:0:0:0,-3.91339,-42.1432	0/0:17:17,0:17:624:0:0:0,-5.11751,-54.6149	0/0:11:11,0:11:410:0:0:0,-3.31133,-35.966	MELO3C018578.2	synonymous_variant	LOW	MELO3C018577.2	downstream_gene_variant	MODIFIER	MELO3C018579.2	downstream_gene_variant	MODIFIER
chr01	1255983	T	C	10853.8	AB=0;ABP=0;AC=28;AF=0.5;AN=56;AO=385;CIGAR=1X;DP=628;DPB=628;DPRA=1.58436;EPP=9.15246;EPPR=3.09072;GTI=0;LEN=1;MEANALT=1;MQM=41.9221;MQMR=41.9835;NS=28;NUMALT=1;ODDS=8.41382;PAIRED=0;PAIREDR=0;PAO=0;PQA=0;PQR=0;PRO=0;QA=14275;QR=9076;RO=243;RPL=178;RPP=7.7537;RPPR=3.09072;RPR=207;RUN=1;SAF=2;SAP=821.746;SAR=383;SRF=0;SRP=530.678;SRR=243;TYPE=snp;technology.ILLUMINA=1;	GT:DP:AD:RO:QR:AO:QA:GL	1/1:7:0,7:0:0:7:266:-23.3887,-2.10721,0	1/1:15:0,15:0:0:15:550:-48.2266,-4.51545,0	1/1:19:0,19:0:0:19:702:-61.4371,-5.71957,0	1/1:26:0,26:0:0:26:952:-83.1057,-7.82678,0	1/1:23:0,23:0:0:23:850:-74.1326,-6.92369,0	1/1:54:0,54:0:0:54:2011:-174.874,-16.2556,0	1/1:27:0,27:0:0:27:994:-86.7548,-8.12781,0	1/1:22:0,22:0:0:22:816:-71.237,-6.62266,0	1/1:49:0,49:0:0:49:1828:-158.985,-14.7505,0	1/1:58:0,58:0:0:58:2146:-186.732,-17.4597,0	1/1:13:0,13:0:0:13:492:-42.9851,-3.91339,0	1/1:21:0,21:0:0:21:781:-68.2084,-6.32163,0	1/1:27:0,27:0:0:27:992:-86.6906,-8.12781,0	1/1:24:0,24:0:0:24:895:-77.9302,-7.22472,0	0/0:11:11,0:11:408:0:0:0,-3.31133,-35.7526	0/0:15:15,0:15:569:0:0:0,-4.51545,-49.634	0/0:8:8,0:8:303:0:0:0,-2.40824,-26.6104	0/0:30:30,0:30:1130:0:0:0,-9.0309,-98.3451	0/0:14:14,0:14:515:0:0:0,-4.21442,-45.1082	0/0:20:20,0:20:738:0:0:0,-6.0206,-64.5642	0/0:21:21,0:21:779:0:0:0,-6.32163,-67.9777	0/0:13:13,0:13:488:0:0:0,-3.91339,-42.6961	0/0:32:32,0:32:1204:0:0:0,-9.63296,-104.709	0/0:16:16,0:16:595:0:0:0,-4.81648,-51.8971	0/0:21:21,0:21:781:0:0:0,-6.32163,-68.19	0/0:15:15,0:15:563:0:0:0,-4.51545,-49.1952	0/0:21:21,0:21:795:0:0:0,-6.32163,-69.2348	0/0:6:6,0:6:208:0:0:0,-1.80618,-18.5277	MELO3C018578.2	synonymous_variant	LOW	MELO3C018577.2	downstream_gene_variant	MODIFIER	MELO3C018579.2	downstream_gene_variant	MODIFIER
chr01	1256169	A	G	5405.91	AB=0;ABP=0;AC=28;AF=0.5;AN=56;AO=205;CIGAR=1X;DP=617;DPB=617;DPRA=0.522251;EPP=6.07155;EPPR=4.92693;GTI=0;LEN=1;MEANALT=1.13333;MQM=41.9512;MQMR=41.9951;NS=28;NUMALT=1;ODDS=4.76699;PAIRED=0;PAIREDR=0;PAO=0;PQA=0;PQR=0;PRO=0;QA=7551;QR=15155;RO=409;RPL=111;RPP=6.07155;RPPR=4.92693;RPR=94;RUN=1;SAF=0;SAP=448.162;SAR=205;SRF=0;SRP=891.143;SRR=409;TYPE=snp;technology.ILLUMINA=1;	GT:DP:AD:RO:QR:AO:QA:GL	0/0:17:17,0:17:600:0:0:0,-5.11751,-52.7413	0/0:21:21,0:21:790:0:0:0,-6.32163,-68.8825	0/0:26:25,1:25:933:1:34:0,-4.49065,-78.0448	0/0:27:27,0:27:1007:0:0:0,-8.12781,-87.7867	0/0:21:21,0:21:777:0:0:0,-6.32163,-67.8593	0/0:72:71,0:71:2630:0:0:0,-21.3731,-228.661	0/0:19:19,0:19:700:0:0:0,-5.71957,-61.189	0/0:22:22,0:22:825:0:0:0,-6.62266,-71.9355	0/0:52:52,0:52:1928:0:0:0,-15.6536,-167.917	0/0:35:35,0:35:1317:0:0:0,-10.536,-114.506	0/0:21:21,0:21:780:0:0:0,-6.32163,-68.0706	0/0:18:18,0:18:668:0:0:0,-5.41854,-58.3925	0/0:46:46,0:46:1676:0:0:0,-13.8474,-146.262	0/0:14:14,0:14:524:0:0:0,-4.21442,-45.8119	1/1:4:0,4:0:0:4:146:-13.0778,-1.20412,0	1/1:12:0,12:0:0:12:452:-39.5447,-3.61236,0	1/1:28:0,28:0:0:28:1044:-90.9517,-8.42884,0	1/1:22:0,22:0:0:22:829:-72.2234,-6.62266,0	1/1:20:0,19:0:0:19:718:-62.2035,-5.71957,0	1/1:21:0,20:0:0:20:736:-63.9012,-6.0206,0	1/1:17:0,17:0:0:17:594:-52.4012,-5.11751,0	1/1:9:0,9:0:0:9:328:-28.945,-2.70927,0	1/1:12:0,12:0:0:12:431:-37.9486,-3.61236,0	1/1:4:0,4:0:0:4:152:-13.5216,-1.20412,0	1/1:20:0,20:0:0:20:739:-64.5699,-6.0206,0	1/1:15:0,15:0:0:15:542:-47.6589,-4.51545,0	1/1:13:0,13:0:0:13:481:-42.085,-3.91339,0	1/1:9:0,9:0:0:9:325:-28.5455,-2.70927,0	MELO3C018578.2	synonymous_variant	LOW	MELO3C018577.2	downstream_gene_variant	MODIFIER	MELO3C018579.2	downstream_gene_variant	MODIFIER
chr01	1260248	T	C	51374.6	AB=0;ABP=0;AC=28;AF=0.5;AN=56;AO=1714;CIGAR=1X;DP=2978;DPB=2978;DPRA=1.35601;EPP=5.03735;EPPR=3.18209;GTI=0;LEN=1;MEANALT=1;MQM=41.9125;MQMR=41.9921;NS=28;NUMALT=1;ODDS=16.2375;PAIRED=0;PAIREDR=0;PAO=0;PQA=0;PQR=0;PRO=0;QA=64226;QR=47280;RO=1264;RPL=961;RPP=57.8216;RPPR=22.313;RPR=753;RUN=1;SAF=1630;SAP=3031.06;SAR=84;SRF=1216;SRP=2346.66;SRR=48;TYPE=snp;technology.ILLUMINA=1;	GT:DP:AD:RO:QR:AO:QA:GL	1/1:66:0,66:0:0:66:2473:-214.746,-19.868,0	1/1:125:0,125:0:0:125:4709:-408.031,-37.6288,0	1/1:126:0,126:0:0:126:4747:-411.358,-37.9298,0	1/1:92:0,92:0:0:92:3468:-300.545,-27.6948,0	1/1:57:0,57:0:0:57:2142:-185.919,-17.1587,0	1/1:131:0,131:0:0:131:4885:-424.22,-39.4349,0	1/1:185:0,185:0:0:185:6921:-600.334,-55.6906,0	1/1:53:0,53:0:0:53:1997:-173.169,-15.9546,0	1/1:99:0,99:0:0:99:3738:-324.109,-29.802,0	1/1:85:0,85:0:0:85:3188:-276.591,-25.5876,0	1/1:97:0,97:0:0:97:3615:-313.676,-29.1999,0	1/1:122:0,122:0:0:122:4573:-396.686,-36.7257,0	1/1:234:0,234:0:0:234:8760:-759.915,-70.441,0	1/1:242:0,242:0:0:242:9010:-781.552,-72.8493,0	0/0:31:31,0:31:1168:0:0:0,-9.33193,-101.595	0/0:63:63,0:63:2357:0:0:0,-18.9649,-204.857	0/0:47:47,0:47:1776:0:0:0,-14.1484,-154.266	0/0:155:155,0:155:5839:0:0:0,-46.6596,-506.424	0/0:123:123,0:123:4544:0:0:0,-37.0267,-395.06	0/0:66:66,0:66:2435:0:0:0,-19.868,-211.957	0/0:111:111,0:111:4162:0:0:0,-33.4143,-361.463	0/0:64:64,0:64:2390:0:0:0,-19.2659,-207.764	0/0:67:67,0:67:2496:0:0:0,-20.169,-217.05	0/0:122:122,0:122:4573:0:0:0,-36.7257,-396.988	0/0:104:104,0:104:3927:0:0:0,-31.3071,-340.691	0/0:91:91,0:91:3422:0:0:0,-27.3937,-297	0/0:157:157,0:157:5841:0:0:0,-47.2617,-507.367	0/0:63:63,0:63:2350:0:0:0,-18.9649,-204.336	MELO3C018579.2	missense_variant	MODERATE	MELO3C018578.2	downstream_gene_variant	MODIFIER	MELO3C018580.2	downstream_gene_variant	MODIFIER
chr01	1265960	A	G	1164.5	AB=0;ABP=0;AC=26;AF=0.5;AN=52;AO=63;CIGAR=1X;DP=119;DPB=119;DPRA=1.125;EPP=139.813;EPPR=3.63072;GTI=0;LEN=1;MEANALT=1;MQM=41.9048;MQMR=41.9643;NS=26;NUMALT=1;ODDS=6.08668;PAIRED=0;PAIREDR=0;PAO=0;PQA=0;PQR=0;PRO=0;QA=2344;QR=2100;RO=56;RPL=63;RPP=139.813;RPPR=3.63072;RPR=0;RUN=1;SAF=63;SAP=139.813;SAR=0;SRF=56;SRP=124.613;SRR=0;TYPE=snp;technology.ILLUMINA=1;	GT:DP:AD:RO:QR:AO:QA:GL	1/1:1:0,1:0:0:1:38:-3.65448,-0.30103,0	1/1:3:0,3:0:0:3:114:-10.2325,-0.90309,0	1/1:12:0,12:0:0:12:454:-39.6998,-3.61236,0	1/1:3:0,3:0:0:3:114:-10.1701,-0.90309,0	1/1:1:0,1:0:0:1:38:-3.65448,-0.30103,0	1/1:7:0,7:0:0:7:257:-22.6795,-2.10721,0	1/1:6:0,6:0:0:6:228:-20.0996,-1.80618,0	1/1:2:0,2:0:0:2:76:-6.94351,-0.60206,0	.:.:.:.:.:.:.:.	1/1:2:0,2:0:0:2:76:-6.94351,-0.60206,0	1/1:9:0,9:0:0:9:321:-28.379,-2.70927,0	1/1:3:0,3:0:0:3:114:-10.1701,-0.90309,0	1/1:4:0,4:0:0:4:147:-13.1461,-1.20412,0	1/1:10:0,10:0:0:10:367:-32.2602,-3.0103,0	0/0:3:3,0:3:114:0:0:0,-0.90309,-10.2325	0/0:5:5,0:5:190:0:0:0,-1.50515,-16.8106	0/0:3:3,0:3:97:0:0:0,-0.90309,-8.92415	0/0:6:6,0:6:227:0:0:0,-1.80618,-20.032	0/0:3:3,0:3:114:0:0:0,-0.90309,-10.2325	0/0:2:2,0:2:74:0:0:0,-0.60206,-6.79932	0/0:1:1,0:1:38:0:0:0,-0.30103,-3.65448	0/0:1:1,0:1:38:0:0:0,-0.30103,-3.65448	.:.:.:.:.:.:.:.	0/0:9:9,0:9:337:0:0:0,-2.70927,-29.6196	0/0:10:10,0:10:379:0:0:0,-3.0103,-33.1886	0/0:5:5,0:5:190:0:0:0,-1.50515,-16.7491	0/0:6:6,0:6:228:0:0:0,-1.80618,-20.0996	0/0:2:2,0:2:74:0:0:0,-0.60206,-6.79932	MELO3C018581.2	3_prime_UTR_variant	MODIFIER	MELO3C018580.2	upstream_gene_variant	MODIFIER	MELO3C018582.2	downstream_gene_variant	MODIFIER
chr01	1266058	A	C	11421.7	AB=0;ABP=0;AC=28;AF=0.5;AN=56;AO=487;CIGAR=1X;DP=733;DPB=733;DPRA=1.95674;EPP=885.979;EPPR=469.965;GTI=1;LEN=1;MEANALT=1;MQM=41.9014;MQMR=41.9675;NS=28;NUMALT=1;ODDS=3.73898;PAIRED=0;PAIREDR=0;PAO=0;PQA=0;PQR=0;PRO=0;QA=18000;QR=9215;RO=246;RPL=21;RPP=885.979;RPPR=469.965;RPR=466;RUN=1;SAF=487;SAP=1060.52;SAR=0;SRF=246;SRP=537.193;SRR=0;TYPE=snp;technology.ILLUMINA=1;	GT:DP:AD:RO:QR:AO:QA:GL	1/1:43:0,43:0:0:43:1617:-140.437,-12.9443,0	1/1:41:0,41:0:0:41:1522:-132.518,-12.3422,0	1/1:42:0,42:0:0:42:1573:-136.621,-12.6433,0	1/1:32:0,32:0:0:32:1153:-100.744,-9.63296,0	1/1:44:0,44:0:0:44:1634:-142.135,-13.2453,0	1/1:34:0,34:0:0:34:1228:-107.118,-10.235,0	1/1:20:0,20:0:0:20:749:-65.2701,-6.0206,0	1/1:50:0,50:0:0:50:1868:-162.377,-15.0515,0	1/1:27:0,27:0:0:27:980:-85.6006,-8.12781,0	1/1:26:0,26:0:0:26:975:-84.8572,-7.82678,0	1/1:22:0,22:0:0:22:802:-70.1085,-6.62266,0	1/1:29:0,29:0:0:29:1059:-92.2565,-8.72987,0	1/1:26:0,26:0:0:26:964:-84.0749,-7.82678,0	1/1:51:1,50:1:38:50:1838:-156.381,-11.6981,0	0/0:8:8,0:8:303:0:0:0,-2.40824,-26.6104	0/0:23:23,0:23:871:0:0:0,-6.92369,-75.7487	0/0:5:5,0:5:190:0:0:0,-1.50515,-16.8106	0/0:11:11,0:11:417:0:0:0,-3.31133,-36.4777	0/0:21:21,0:21:783:0:0:0,-6.32163,-68.3053	0/0:21:20,1:20:741:1:38:0,-2.66715,-61.0711	0/0:16:16,0:16:607:0:0:0,-4.81648,-52.9231	0/0:19:19,0:19:711:0:0:0,-5.71957,-62.0765	0/0:20:20,0:20:749:0:0:0,-6.0206,-65.3445	0/0:26:26,0:26:973:0:0:0,-7.82678,-84.797	0/0:21:21,0:21:778:0:0:0,-6.32163,-67.8292	0/0:15:15,0:15:553:0:0:0,-4.51545,-48.4645	0/0:38:38,0:38:1425:0:0:0,-11.4391,-123.961	0/0:2:2,0:2:76:0:0:0,-0.60206,-6.94351	MELO3C018581.2	3_prime_UTR_variant	MODIFIER	MELO3C018580.2	upstream_gene_variant	MODIFIER	MELO3C018582.2	downstream_gene_variant	MODIFIER
chr01	1271036	C	G	1089.87	AB=0;ABP=0;AC=24;AF=0.48;AN=50;AO=47;CIGAR=1X;DP=118;DPB=118;DPRA=0.717136;EPP=16.3625;EPPR=9.89173;GTI=0;LEN=1;MEANALT=1;MQM=42;MQMR=42;NS=25;NUMALT=1;ODDS=7.29795;PAIRED=0;PAIREDR=0;PAO=0;PQA=0;PQR=0;PRO=0;QA=1770;QR=2624;RO=71;RPL=36;RPP=31.8863;RPPR=28.7315;RPR=11;RUN=1;SAF=43;SAP=73.2828;SAR=4;SRF=47;SRP=19.1893;SRR=24;TYPE=snp;technology.ILLUMINA=1;	GT:DP:AD:RO:QR:AO:QA:GL	1/1:5:0,5:0:0:5:190:-16.8106,-1.50515,0	1/1:3:0,3:0:0:3:114:-10.2325,-0.90309,0	1/1:2:0,2:0:0:2:74:-6.79932,-0.60206,0	1/1:7:0,7:0:0:7:264:-23.2499,-2.10721,0	.:.:.:.:.:.:.:.	1/1:3:0,3:0:0:3:114:-10.2325,-0.90309,0	1/1:1:0,1:0:0:1:38:-3.65448,-0.30103,0	.:.:.:.:.:.:.:.	1/1:10:0,10:0:0:10:375:-32.9052,-3.0103,0	1/1:2:0,2:0:0:2:76:-6.94351,-0.60206,0	1/1:1:0,1:0:0:1:38:-3.65448,-0.30103,0	1/1:3:0,3:0:0:3:114:-10.2325,-0.90309,0	1/1:6:0,6:0:0:6:221:-19.561,-1.80618,0	1/1:4:0,4:0:0:4:152:-13.5216,-1.20412,0	0/0:3:3,0:3:114:0:0:0,-0.90309,-10.2325	0/0:1:1,0:1:34:0:0:0,-0.30103,-3.33613	0/0:12:12,0:12:430:0:0:0,-3.61236,-37.9397	0/0:9:9,0:9:337:0:0:0,-2.70927,-29.5969	0/0:5:5,0:5:190:0:0:0,-1.50515,-16.8106	.:.:.:.:.:.:.:.	0/0:6:6,0:6:224:0:0:0,-1.80618,-19.8078	0/0:1:1,0:1:38:0:0:0,-0.30103,-3.65448	0/0:22:22,0:22:804:0:0:0,-6.62266,-70.4019	0/0:3:3,0:3:111:0:0:0,-0.90309,-10.0146	0/0:2:2,0:2:76:0:0:0,-0.60206,-6.94351	0/0:2:2,0:2:76:0:0:0,-0.60206,-6.94351	0/0:4:4,0:4:152:0:0:0,-1.20412,-13.5216	0/0:1:1,0:1:38:0:0:0,-0.30103,-3.65448	MELO3C018582.2	missense_variant	MODERATE	MELO3C018581.2	upstream_gene_variant	MODIFIER	MELO3C018583.2	upstream_gene_variant	MODIFIER
chr01	1282204	C	G	18331.8	AB=0;ABP=0;AC=28;AF=0.5;AN=56;AO=956;CIGAR=1X;DP=4072;DPB=4072;DPRA=0.312278;EPP=1976.02;EPPR=2353.03;GTI=7;LEN=1;MEANALT=1.5;MQM=41.8159;MQMR=41.9768;NS=28;NUMALT=1;ODDS=1.33867;PAIRED=0;PAIREDR=0;PAO=0;PQA=0;PQR=0;PRO=0;QA=32659;QR=113851;RO=3108;RPL=944;RPP=1976.02;RPPR=2358.16;RPR=12;RUN=1;SAF=0;SAP=2078.94;SAR=956;SRF=1;SRP=6743.26;SRR=3107;TYPE=snp;technology.ILLUMINA=1;	GT:DP:AD:RO:QR:AO:QA:GL	1/1:55:0,55:0:0:55:1864:-164.429,-16.5567,0	1/1:41:0,39:0:0:39:1326:-116.799,-11.7402,0	1/1:66:0,66:0:0:66:2230:-196.863,-19.868,0	1/1:91:1,89:1:33:89:3026:-263.386,-24.1553,0	1/1:56:0,56:0:0:56:1913:-168.494,-16.8577,0	1/1:69:0,68:0:0:68:2336:-205.237,-20.47,0	1/1:75:0,75:0:0:75:2652:-232.554,-22.5773,0	1/1:92:2,89:2:68:89:3009:-258.666,-21.3887,0	1/1:110:1,108:1:34:108:3718:-323.22,-29.8415,0	1/1:73:0,72:0:0:72:2429:-213.512,-21.6742,0	1/1:46:0,46:0:0:46:1573:-138.634,-13.8474,0	1/1:44:1,43:1:35:43:1469:-125.98,-9.82431,0	1/1:79:0,78:0:0:78:2670:-234.52,-23.4803,0	1/1:72:0,72:0:0:72:2444:-215.62,-21.6742,0	0/0:124:124,0:124:4550:0:0:0,-37.3277,-396.206	0/0:150:150,0:150:5514:0:0:0,-45.1545,-479.846	0/0:239:239,0:239:8798:0:0:0,-71.9462,-765.407	0/0:246:246,0:246:9017:0:0:0,-74.0534,-784.656	0/0:229:229,0:229:8386:0:0:0,-68.9359,-729.976	0/0:245:245,0:245:9020:0:0:0,-73.7523,-784.161	0/0:277:277,0:277:10159:0:0:0,-83.3853,-884.044	0/0:312:312,0:312:11441:0:0:0,-93.9214,-995.406	0/0:256:256,0:256:9340:0:0:0,-77.0637,-814.003	0/0:181:181,0:181:6630:0:0:0,-54.4864,-577.292	0/0:252:252,0:252:9229:0:0:0,-75.8596,-803.531	0/0:209:209,0:209:7604:0:0:0,-62.9153,-662.404	0/0:278:278,0:278:10129:0:0:0,-83.6863,-882.069	0/0:105:105,0:105:3864:0:0:0,-31.6081,-336.128	MELO3C018583.2	synonymous_variant	LOW
chr01	1282246	T	G	2394.54	AB=0;ABP=0;AC=28;AF=0.933333;AN=30;AO=122;CIGAR=1X;DP=126;DPB=126;DPRA=4.42857;EPP=267.93;EPPR=7.35324;GTI=0;LEN=1;MEANALT=1.14286;MQM=41.7377;MQMR=42;NS=15;NUMALT=1;ODDS=0.225056;PAIRED=0;PAIREDR=0;PAO=0;PQA=0;PQR=0;PRO=0;QA=3958;QR=72;RO=2;RPL=122;RPP=267.93;RPPR=7.35324;RPR=0;RUN=1;SAF=0;SAP=267.93;SAR=122;SRF=0;SRP=7.35324;SRR=2;TYPE=snp;technology.ILLUMINA=1;	GT:DP:AD:RO:QR:AO:QA:GL	.:.:.:.:.:.:.:.	0/0:2:2,0:2:72:0:0:0,-0.60206,-6.64108	.:.:.:.:.:.:.:.	.:.:.:.:.:.:.:.	.:.:.:.:.:.:.:.	.:.:.:.:.:.:.:.	.:.:.:.:.:.:.:.	.:.:.:.:.:.:.:.	.:.:.:.:.:.:.:.	.:.:.:.:.:.:.:.	.:.:.:.:.:.:.:.	.:.:.:.:.:.:.:.	.:.:.:.:.:.:.:.	.:.:.:.:.:.:.:.	1/1:6:0,6:0:0:6:186:-16.8183,-1.80618,0	1/1:5:0,5:0:0:5:163:-14.748,-1.50515,0	1/1:2:0,2:0:0:2:67:-6.25543,-0.60206,0	1/1:15:0,15:0:0:15:489:-43.5822,-4.51545,0	1/1:3:0,3:0:0:3:89:-8.19268,-0.90309,0	1/1:18:0,18:0:0:18:584:-52.0402,-5.41854,0	1/1:12:0,11:0:0:11:346:-30.6466,-3.31133,0	1/1:11:0,11:0:0:11:357:-31.9029,-3.31133,0	1/1:13:0,13:0:0:13:422:-37.7128,-3.91339,0	1/1:3:0,3:0:0:3:101:-9.2594,-0.90309,0	1/1:15:0,15:0:0:15:499:-44.4503,-4.51545,0	1/1:9:0,8:0:0:8:258:-22.8514,-2.40824,0	1/1:5:0,5:0:0:5:170:-15.3462,-1.50515,0	1/1:7:0,7:0:0:7:227:-20.4047,-2.10721,0	MELO3C018583.2	splice_donor_variant&intron_variant	HIGH
chr01	1282776	C	T	39327.8	AB=0;ABP=0;AC=28;AF=0.5;AN=56;AO=1651;CIGAR=1X;DP=4016;DPB=4016;DPRA=0.836098;EPP=3142.54;EPPR=4038.44;GTI=0;LEN=1;MEANALT=1;MQM=41.9382;MQMR=41.9941;NS=28;NUMALT=1;ODDS=26.8378;PAIRED=0;PAIREDR=0;PAO=0;PQA=0;PQR=0;PRO=0;QA=60848;QR=86352;RO=2364;RPL=1598;RPP=3142.54;RPPR=4038.44;RPR=53;RUN=1;SAF=0;SAP=3588.11;SAR=1651;SRF=0;SRP=5136.37;SRR=2364;TYPE=snp;technology.ILLUMINA=1;	GT:DP:AD:RO:QR:AO:QA:GL	0/0:167:167,0:167:6064:0:0:0,-50.272,-528.747	0/0:145:145,0:145:5321:0:0:0,-43.6493,-463.382	0/0:138:138,0:138:5070:0:0:0,-41.5421,-441.367	0/0:146:146,0:146:5304:0:0:0,-43.9504,-462.684	0/0:156:156,0:156:5677:0:0:0,-46.9607,-494.835	0/0:152:152,0:152:5569:0:0:0,-45.7566,-485.095	0/0:193:193,0:193:7159:0:0:0,-58.0988,-622.431	0/0:197:196,0:196:7148:0:0:0,-59.0019,-622.523	0/0:223:222,1:222:8040:1:38:0,-63.4752,-697.771	0/0:245:244,1:244:8958:1:38:0,-70.0979,-776.209	0/0:137:137,0:137:5020:0:0:0,-41.2411,-437.435	0/0:79:79,0:79:2860:0:0:0,-23.7814,-249.773	0/0:212:212,0:212:7695:0:0:0,-63.8184,-670.935	0/0:177:177,0:177:6467:0:0:0,-53.2823,-563.479	1/1:83:0,83:0:0:83:2984:-260.375,-24.9855,0	1/1:63:0,63:0:0:63:2328:-202.65,-18.9649,0	1/1:179:0,179:0:0:179:6588:-573.284,-53.8844,0	1/1:176:0,176:0:0:176:6493:-564.203,-52.9813,0	1/1:116:0,116:0:0:116:4284:-372.581,-34.9195,0	1/1:144:0,144:0:0:144:5302:-461.381,-43.3483,0	1/1:134:0,134:0:0:134:4967:-431.709,-40.338,0	1/1:139:0,139:0:0:139:5158:-448.331,-41.8432,0	1/1:127:0,127:0:0:127:4672:-406.39,-38.2308,0	1/1:59:0,59:0:0:59:2131:-185.962,-17.7608,0	1/1:103:0,103:0:0:103:3747:-326.708,-31.0061,0	1/1:84:0,84:0:0:84:3149:-273.3,-25.2865,0	1/1:174:0,174:0:0:174:6456:-560.97,-52.3792,0	1/1:68:0,68:0:0:68:2513:-218.694,-20.47,0	MELO3C018583.2	3_prime_UTR_variant	MODIFIER
chr01	1297853	C	T	2108.67	AB=0;ABP=0;AC=26;AF=0.481481;AN=54;AO=86;CIGAR=1X;DP=186;DPB=186;DPRA=0.926154;EPP=3.1113;EPPR=15.518;GTI=0;LEN=1;MEANALT=1;MQM=41.8837;MQMR=42;NS=27;NUMALT=1;ODDS=10.7757;PAIRED=0;PAIREDR=0;PAO=0;PQA=0;PQR=0;PRO=0;QA=3102;QR=3655;RO=100;RPL=44;RPP=3.1113;RPPR=15.518;RPR=42;RUN=1;SAF=0;SAP=189.757;SAR=86;SRF=0;SRP=220.158;SRR=100;TYPE=snp;technology.ILLUMINA=1;	GT:DP:AD:RO:QR:AO:QA:GL	1/1:4:0,4:0:0:4:152:-13.5216,-1.20412,0	.:.:.:.:.:.:.:.	1/1:8:0,8:0:0:8:304:-26.6777,-2.40824,0	1/1:3:0,3:0:0:3:98:-8.94302,-0.90309,0	1/1:10:0,10:0:0:10:345:-30.4241,-3.0103,0	1/1:9:0,9:0:0:9:311:-27.5511,-2.70927,0	1/1:10:0,10:0:0:10:372:-32.6739,-3.0103,0	1/1:5:0,5:0:0:5:188:-16.6748,-1.50515,0	1/1:5:0,5:0:0:5:163:-14.6561,-1.50515,0	1/1:8:0,8:0:0:8:295:-25.9088,-2.40824,0	1/1:8:0,8:0:0:8:284:-25.1939,-2.40824,0	1/1:3:0,3:0:0:3:100:-9.1755,-0.90309,0	1/1:7:0,7:0:0:7:265:-23.3212,-2.10721,0	1/1:6:0,6:0:0:6:225:-19.8243,-1.80618,0	0/0:3:3,0:3:114:0:0:0,-0.90309,-10.2325	0/0:7:7,0:7:263:0:0:0,-2.10721,-23.1752	0/0:16:16,0:16:582:0:0:0,-4.81648,-51.0923	0/0:3:3,0:3:105:0:0:0,-0.90309,-9.55653	0/0:5:5,0:5:179:0:0:0,-1.50515,-15.9201	0/0:6:6,0:6:207:0:0:0,-1.80618,-18.5602	0/0:6:6,0:6:212:0:0:0,-1.80618,-18.8314	0/0:8:8,0:8:299:0:0:0,-2.40824,-26.3073	0/0:12:12,0:12:443:0:0:0,-3.61236,-38.8167	0/0:5:5,0:5:179:0:0:0,-1.50515,-15.9771	0/0:12:12,0:12:449:0:0:0,-3.61236,-39.3272	0/0:4:4,0:4:152:0:0:0,-1.20412,-13.5216	0/0:9:9,0:9:328:0:0:0,-2.70927,-28.8721	0/0:4:4,0:4:143:0:0:0,-1.20412,-12.8516	MELO3C018584.2	synonymous_variant	LOW	MELO3C028595.2	upstream_gene_variant	MODIFIER	MELO3C018586.2	upstream_gene_variant	MODIFIER
chr01	1301015	T	A	6245.52	AB=0;ABP=0;AC=28;AF=0.5;AN=56;AO=223;CIGAR=1X;DP=411;DPB=411;DPRA=1.18617;EPP=3.09794;EPPR=5.27418;GTI=0;LEN=1;MEANALT=1;MQM=41.9731;MQMR=42;NS=28;NUMALT=1;ODDS=11.4052;PAIRED=0;PAIREDR=0;PAO=0;PQA=0;PQR=0;PRO=0;QA=8359;QR=7038;RO=188;RPL=114;RPP=3.25374;RPPR=5.27418;RPR=109;RUN=1;SAF=1;SAP=478.602;SAR=222;SRF=0;SRP=411.247;SRR=188;TYPE=snp;technology.ILLUMINA=1;	GT:DP:AD:RO:QR:AO:QA:GL	1/1:8:0,8:0:0:8:304:-26.6777,-2.40824,0	1/1:8:0,8:0:0:8:304:-26.6777,-2.40824,0	1/1:15:0,15:0:0:15:545:-47.7507,-4.51545,0	1/1:14:0,14:0:0:14:528:-46.1231,-4.21442,0	1/1:14:0,14:0:0:14:525:-45.8788,-4.21442,0	1/1:22:0,22:0:0:22:822:-71.6812,-6.62266,0	1/1:5:0,5:0:0:5:190:-16.8106,-1.50515,0	1/1:34:0,34:0:0:34:1259:-109.77,-10.235,0	1/1:13:0,13:0:0:13:490:-42.8511,-3.91339,0	1/1:24:0,24:0:0:24:900:-78.3771,-7.22472,0	1/1:20:0,20:0:0:20:753:-65.5808,-6.0206,0	1/1:4:0,4:0:0:4:152:-13.5216,-1.20412,0	1/1:21:0,21:0:0:21:794:-69.0866,-6.32163,0	1/1:21:0,21:0:0:21:793:-69.0678,-6.32163,0	0/0:12:12,0:12:456:0:0:0,-3.61236,-39.8338	0/0:5:5,0:5:183:0:0:0,-1.50515,-16.27	0/0:7:7,0:7:266:0:0:0,-2.10721,-23.3887	0/0:6:6,0:6:228:0:0:0,-1.80618,-20.0996	0/0:20:20,0:20:751:0:0:0,-6.0206,-65.5165	0/0:12:12,0:12:456:0:0:0,-3.61236,-39.8338	0/0:23:23,0:23:858:0:0:0,-6.92369,-74.8198	0/0:13:13,0:13:487:0:0:0,-3.91339,-42.5894	0/0:11:11,0:11:415:0:0:0,-3.31133,-36.3325	0/0:12:12,0:12:452:0:0:0,-3.61236,-39.5547	0/0:21:21,0:21:790:0:0:0,-6.32163,-68.8724	0/0:19:19,0:19:713:0:0:0,-5.71957,-62.1877	0/0:12:12,0:12:442:0:0:0,-3.61236,-38.8558	0/0:15:15,0:15:541:0:0:0,-4.51545,-47.4859	MELO3C018584.2	downstream_gene_variant	MODIFIER	MELO3C028595.2	downstream_gene_variant	MODIFIER	MELO3C018586.2	intron_variant	MODIFIER
chr01	1310998	C	G	42885	AB=0;ABP=0;AC=28;AF=0.5;AN=56;AO=1533;CIGAR=1X;DP=3587;DPB=3587;DPRA=0.760942;EPP=840.665;EPPR=6.56669;GTI=0;LEN=1;MEANALT=1;MQM=41.9465;MQMR=41.9922;NS=28;NUMALT=1;ODDS=39.0063;PAIRED=0;PAIREDR=0;PAO=0;PQA=0;PQR=0;PRO=0;QA=57372;QR=76474;RO=2054;RPL=384;RPP=831.973;RPPR=6.56669;RPR=1149;RUN=1;SAF=2;SAP=3314.53;SAR=1531;SRF=0;SRP=4463.21;SRR=2054;TYPE=snp;technology.ILLUMINA=1;	GT:DP:AD:RO:QR:AO:QA:GL	0/0:230:230,0:230:8587:0:0:0,-69.2369,-745.605	0/0:124:124,0:124:4584:0:0:0,-37.3277,-398.542	0/0:108:108,0:108:4044:0:0:0,-32.5112,-351.14	0/0:106:106,0:106:3949:0:0:0,-31.9092,-343.13	0/0:234:234,0:234:8768:0:0:0,-70.441,-760.815	0/0:168:168,0:168:6217:0:0:0,-50.573,-540.341	0/0:129:129,0:129:4811:0:0:0,-38.8329,-417.753	0/0:202:202,0:202:7509:0:0:0,-60.8081,-652.238	0/0:105:105,0:105:3881:0:0:0,-31.6081,-337.656	0/0:152:152,0:152:5698:0:0:0,-45.7566,-494.59	0/0:125:125,0:125:4651:0:0:0,-37.6287,-404.059	0/0:81:81,0:81:3003:0:0:0,-24.3834,-261.049	0/0:145:144,1:144:5351:1:38:0,-39.9949,-461.499	0/0:146:146,0:146:5421:0:0:0,-43.9504,-471.106	1/1:119:0,119:0:0:119:4453:-386.439,-35.8226,0	1/1:132:0,132:0:0:132:4928:-427.768,-39.736,0	1/1:138:0,138:0:0:138:5212:-451.77,-41.5421,0	1/1:94:0,94:0:0:94:3463:-301.014,-28.2968,0	1/1:94:0,94:0:0:94:3496:-303.654,-28.2968,0	1/1:167:0,167:0:0:167:6249:-542.132,-50.272,0	1/1:82:0,82:0:0:82:3079:-267.326,-24.6845,0	1/1:77:0,77:0:0:77:2861:-248.536,-23.1793,0	1/1:135:0,135:0:0:135:5112:-443.126,-40.6391,0	1/1:99:0,99:0:0:99:3710:-321.91,-29.802,0	1/1:102:0,102:0:0:102:3826:-332.025,-30.7051,0	1/1:102:0,102:0:0:102:3792:-329.471,-30.7051,0	1/1:124:0,124:0:0:124:4641:-402.881,-37.3277,0	1/1:67:0,67:0:0:67:2512:-218.164,-20.169,0	MELO3C018586.2	3_prime_UTR_variant	MODIFIER	MELO3C028597.2	upstream_gene_variant	MODIFIER	MELO3C018587.2	downstream_gene_variant	MODIFIER
chr01	1311081	T	C	30658.6	AB=0;ABP=0;AC=28;AF=0.5;AN=56;AO=1117;CIGAR=1X;DP=1645;DPB=1645;DPRA=2.03499;EPP=267.71;EPPR=404.592;GTI=4;LEN=1;MEANALT=1.1875;MQM=41.9463;MQMR=41.9656;NS=28;NUMALT=1;ODDS=2.41584;PAIRED=0;PAIREDR=0;PAO=0;PQA=0;PQR=0;PRO=0;QA=40835;QR=19422;RO=523;RPL=374;RPP=267.71;RPPR=404.592;RPR=743;RUN=1;SAF=0;SAP=2428.54;SAR=1117;SRF=0;SRP=1138.69;SRR=523;TYPE=snp;technology.ILLUMINA=1;	GT:DP:AD:RO:QR:AO:QA:GL	0/0:40:40,0:40:1483:0:0:0,-12.0412,-129.018	0/0:27:27,0:27:1011:0:0:0,-8.12781,-88.0535	0/0:32:32,0:32:1193:0:0:0,-9.63296,-103.979	0/0:27:27,0:27:998:0:0:0,-8.12781,-87.1206	0/0:77:77,0:77:2867:0:0:0,-23.1793,-249.097	0/0:42:40,2:40:1472:2:66:0,-6.47323,-122.168	0/0:20:20,0:20:747:0:0:0,-6.0206,-65.1452	0/0:43:43,0:43:1608:0:0:0,-12.9443,-139.765	0/0:48:48,0:48:1783:0:0:0,-14.4494,-155.288	0/0:41:38,3:38:1415:3:99:0,-3.25241,-114.097	0/0:27:27,0:27:1014:0:0:0,-8.12781,-88.2234	0/0:15:15,0:15:563:0:0:0,-4.51545,-49.1681	0/0:44:44,0:44:1606:0:0:0,-13.2453,-140.085	0/0:43:42,0:42:1563:0:0:0,-12.6433,-135.694	1/1:124:0,123:0:0:123:4470:-389.406,-37.0267,0	1/1:87:0,87:0:0:87:3182:-277.139,-26.1896,0	1/1:60:0,60:0:0:60:2237:-194.501,-18.0618,0	1/1:66:0,64:0:0:64:2343:-203.723,-19.2659,0	1/1:100:0,100:0:0:100:3648:-318.12,-30.103,0	1/1:81:0,81:0:0:81:2971:-258.937,-24.3834,0	1/1:68:0,68:0:0:68:2455:-214.154,-20.47,0	1/1:84:2,82:2:66:82:2959:-252.192,-19.1143,0	1/1:57:0,57:0:0:57:2082:-181.521,-17.1587,0	1/1:88:0,88:0:0:88:3248:-282.663,-26.4906,0	1/1:93:0,93:0:0:93:3379:-294.714,-27.9958,0	1/1:73:1,72:1:33:72:2639:-226.823,-18.7267,0	1/1:95:0,94:0:0:94:3503:-303.904,-28.2968,0	1/1:43:0,43:0:0:43:1554:-135.541,-12.9443,0	MELO3C018586.2	3_prime_UTR_variant	MODIFIER	MELO3C028597.2	upstream_gene_variant	MODIFIER	MELO3C018587.2	downstream_gene_variant	MODIFIER
chr01	1311099	T	C	19968.5	AB=0;ABP=0;AC=28;AF=0.5;AN=56;AO=704;CIGAR=1X;DP=1831;DPB=1831;DPRA=0.624667;EPP=13.3865;EPPR=70.3876;GTI=0;LEN=1;MEANALT=1;MQM=41.9545;MQMR=41.9663;NS=28;NUMALT=1;ODDS=11.6182;PAIRED=0;PAIREDR=0;PAO=0;PQA=0;PQR=0;PRO=0;QA=26124;QR=42030;RO=1127;RPL=381;RPP=13.3865;RPPR=70.3876;RPR=323;RUN=1;SAF=0;SAP=1531.73;SAR=704;SRF=0;SRP=2450.26;SRR=1127;TYPE=snp;technology.ILLUMINA=1;	GT:DP:AD:RO:QR:AO:QA:GL	1/1:67:0,67:0:0:67:2503:-217.515,-20.169,0	1/1:33:0,33:0:0:33:1207:-105.388,-9.93399,0	1/1:42:0,42:0:0:42:1571:-136.617,-12.6433,0	1/1:39:0,39:0:0:39:1463:-127.095,-11.7402,0	1/1:88:0,88:0:0:88:3255:-282.974,-26.4906,0	1/1:52:0,52:0:0:52:1932:-168.163,-15.6536,0	1/1:39:0,39:0:0:39:1438:-125.323,-11.7402,0	1/1:64:0,64:0:0:64:2379:-206.697,-19.2659,0	1/1:68:0,68:0:0:68:2491:-216.844,-20.47,0	1/1:45:0,45:0:0:45:1689:-146.806,-13.5464,0	1/1:45:0,45:0:0:45:1675:-145.748,-13.5464,0	1/1:24:0,24:0:0:24:895:-78.0111,-7.22472,0	1/1:54:0,54:0:0:54:1997:-173.825,-16.2556,0	1/1:44:0,44:0:0:44:1629:-141.906,-13.2453,0	0/0:117:117,0:117:4365:0:0:0,-35.2205,-379.229	0/0:87:87,0:87:3244:0:0:0,-26.1896,-281.827	0/0:105:105,0:105:3940:0:0:0,-31.6081,-342.066	0/0:82:82,0:82:3020:0:0:0,-24.6845,-262.705	0/0:80:80,0:80:3011:0:0:0,-24.0824,-261.464	0/0:76:76,0:76:2827:0:0:0,-22.8783,-245.801	0/0:71:71,0:71:2647:0:0:0,-21.3731,-230.021	0/0:67:67,0:67:2528:0:0:0,-20.169,-219.394	0/0:60:60,0:60:2210:0:0:0,-18.0618,-192.404	0/0:99:99,0:99:3668:0:0:0,-29.802,-318.95	0/0:85:85,0:85:3165:0:0:0,-25.5875,-275.027	0/0:65:65,0:65:2433:0:0:0,-19.5669,-211.432	0/0:83:83,0:83:3095:0:0:0,-24.9855,-268.919	0/0:50:50,0:50:1877:0:0:0,-15.0515,-163.016	MELO3C018586.2	3_prime_UTR_variant	MODIFIER	MELO3C028597.2	upstream_gene_variant	MODIFIER	MELO3C018587.2	downstream_gene_variant	MODIFIER
chr01	1330643	A	G	2790.49	AB=0;ABP=0;AC=28;AF=0.5;AN=56;AO=146;CIGAR=1X;DP=264;DPB=264;DPRA=1.23729;EPP=320.045;EPPR=257.073;GTI=0;LEN=1;MEANALT=1;MQM=41.9178;MQMR=42;NS=28;NUMALT=1;ODDS=3.26105;PAIRED=0;PAIREDR=0;PAO=0;PQA=0;PQR=0;PRO=0;QA=5058;QR=4209;RO=117;RPL=0;RPP=320.045;RPPR=257.073;RPR=146;RUN=1;SAF=146;SAP=320.045;SAR=0;SRF=117;SRP=257.073;SRR=0;TYPE=snp;technology.ILLUMINA=1;	GT:DP:AD:RO:QR:AO:QA:GL	1/1:2:0,2:0:0:2:66:-6.12516,-0.60206,0	1/1:14:0,14:0:0:14:470:-41.8165,-4.21442,0	1/1:7:0,7:0:0:7:240:-21.4516,-2.10721,0	1/1:7:0,7:0:0:7:231:-20.7655,-2.10721,0	1/1:12:0,12:0:0:12:430:-37.9498,-3.61236,0	1/1:21:0,21:0:0:21:726:-63.868,-6.32163,0	1/1:11:0,11:0:0:11:370:-33.0428,-3.31133,0	1/1:9:0,9:0:0:9:313:-27.8253,-2.70927,0	1/1:14:0,14:0:0:14:492:-43.4949,-4.21442,0	1/1:13:0,13:0:0:13:454:-40.0779,-3.91339,0	1/1:14:0,14:0:0:14:510:-44.7609,-4.21442,0	1/1:2:0,2:0:0:2:67:-6.25543,-0.60206,0	1/1:12:0,12:0:0:12:420:-37.2313,-3.61236,0	1/1:8:0,8:0:0:8:269:-24.1119,-2.40824,0	0/0:6:6,0:6:221:0:0:0,-1.80618,-19.601	0/0:10:10,0:10:363:0:0:0,-3.0103,-32.0173	0/0:4:4,0:4:151:0:0:0,-1.20412,-13.4533	0/0:1:1,0:1:34:0:0:0,-0.30103,-3.33613	0/0:10:10,0:10:367:0:0:0,-3.0103,-32.3045	0/0:2:2,0:2:67:0:0:0,-0.60206,-6.25543	0/0:10:10,0:10:371:0:0:0,-3.0103,-32.5499	0/0:6:6,0:6:216:0:0:0,-1.80618,-19.2053	0/0:6:6,0:6:216:0:0:0,-1.80618,-19.1232	0/0:9:9,0:9:318:0:0:0,-2.70927,-28.186	0/0:12:12,0:12:410:0:0:0,-3.61236,-36.4238	0/0:20:19,0:19:683:0:0:0,-5.71957,-59.6163	0/0:11:11,0:11:394:0:0:0,-3.31133,-34.7041	0/0:11:11,0:11:398:0:0:0,-3.31133,-35.0953	MELO3C018587.2	synonymous_variant	LOW
chr01	1337153	T	C	4983.98	AB=0;ABP=0;AC=28;AF=0.5;AN=56;AO=183;CIGAR=1X;DP=360;DPB=360;DPRA=1.0339;EPP=53.144;EPPR=23.6332;GTI=0;LEN=1;MEANALT=1;MQM=41.8579;MQMR=41.9887;NS=28;NUMALT=1;ODDS=7.43249;PAIRED=0;PAIREDR=0;PAO=0;PQA=0;PQR=0;PRO=0;QA=6822;QR=6648;RO=177;RPL=62;RPP=44.3157;RPPR=23.6332;RPR=121;RUN=1;SAF=3;SAP=374.759;SAR=180;SRF=0;SRP=387.361;SRR=177;TYPE=snp;technology.ILLUMINA=1;	GT:DP:AD:RO:QR:AO:QA:GL	1/1:11:0,11:0:0:11:414:-36.2047,-3.31133,0	1/1:24:0,24:0:0:24:890:-77.5679,-7.22472,0	1/1:12:0,12:0:0:12:438:-38.4138,-3.61236,0	1/1:21:0,21:0:0:21:796:-69.2373,-6.32163,0	1/1:9:0,9:0:0:9:333:-29.3068,-2.70927,0	1/1:10:0,10:0:0:10:364:-32.0753,-3.0103,0	1/1:4:0,4:0:0:4:152:-13.5216,-1.20412,0	1/1:16:0,16:0:0:16:603:-52.5739,-4.81648,0	1/1:26:0,26:0:0:26:976:-84.9473,-7.82678,0	1/1:15:0,15:0:0:15:562:-48.9517,-4.51545,0	1/1:1:0,1:0:0:1:38:-3.65448,-0.30103,0	1/1:1:0,1:0:0:1:38:-3.65448,-0.30103,0	1/1:17:0,17:0:0:17:619:-54.041,-5.11751,0	1/1:16:0,16:0:0:16:599:-52.3595,-4.81648,0	0/0:22:22,0:22:829:0:0:0,-6.62266,-72.1591	0/0:9:9,0:9:333:0:0:0,-2.70927,-29.3194	0/0:24:24,0:24:903:0:0:0,-7.22472,-78.6473	0/0:10:10,0:10:373:0:0:0,-3.0103,-32.7608	0/0:11:11,0:11:406:0:0:0,-3.31133,-35.5764	0/0:15:15,0:15:563:0:0:0,-4.51545,-49.2178	0/0:6:6,0:6:227:0:0:0,-1.80618,-20.032	0/0:8:8,0:8:304:0:0:0,-2.40824,-26.6777	0/0:22:22,0:22:828:0:0:0,-6.62266,-72.1582	0/0:11:11,0:11:407:0:0:0,-3.31133,-35.7055	0/0:12:12,0:12:452:0:0:0,-3.61236,-39.5547	0/0:9:9,0:9:342:0:0:0,-2.70927,-29.9667	0/0:12:12,0:12:454:0:0:0,-3.61236,-39.6998	0/0:6:6,0:6:227:0:0:0,-1.80618,-20.032	MELO3C018588.2	synonymous_variant	LOW	MELO3C018587.2	upstream_gene_variant	MODIFIER	MELO3C018589.2	upstream_gene_variant	MODIFIER
chr01	1337558	G	T	6803.22	AB=0;ABP=0;AC=28;AF=0.5;AN=56;AO=255;CIGAR=1X;DP=725;DPB=725;DPRA=0.542553;EPP=21.8212;EPPR=3.30599;GTI=1;LEN=1;MEANALT=1;MQM=41.9451;MQMR=41.9787;NS=28;NUMALT=1;ODDS=0.177901;PAIRED=0;PAIREDR=0;PAO=0;PQA=0;PQR=0;PRO=0;QA=9301;QR=17305;RO=470;RPL=104;RPP=21.8212;RPPR=3.47232;RPR=151;RUN=1;SAF=0;SAP=556.736;SAR=255;SRF=1;SRP=1014.93;SRR=469;TYPE=snp;technology.ILLUMINA=1;	GT:DP:AD:RO:QR:AO:QA:GL	0/0:65:65,0:65:2347:0:0:0,-19.5669,-204.864	0/0:31:31,0:31:1130:0:0:0,-9.33193,-98.6467	0/0:46:46,0:46:1709:0:0:0,-13.8474,-148.697	0/0:38:38,0:38:1422:0:0:0,-11.4391,-123.764	0/0:17:17,0:17:619:0:0:0,-5.11751,-54.2666	0/0:29:29,0:29:1057:0:0:0,-8.72987,-92.4528	0/0:25:25,0:25:947:0:0:0,-7.52575,-82.3873	0/0:21:21,0:21:781:0:0:0,-6.32163,-68.1997	0/0:57:57,0:57:2126:0:0:0,-17.1587,-184.946	0/0:64:64,0:64:2320:0:0:0,-19.2659,-202.372	0/0:15:15,0:15:560:0:0:0,-4.51545,-48.9898	0/0:9:9,0:9:324:0:0:0,-2.70927,-28.6457	0/0:33:33,0:33:1223:0:0:0,-9.93399,-106.683	0/0:20:20,0:20:740:0:0:0,-6.0206,-64.7102	1/1:33:0,33:0:0:33:1176:-103.066,-9.93399,0	1/1:15:0,15:0:0:15:546:-47.8983,-4.51545,0	1/1:50:0,50:0:0:50:1840:-160.314,-15.0515,0	1/1:22:0,22:0:0:22:794:-69.5911,-6.62266,0	1/1:12:0,12:0:0:12:441:-38.6861,-3.61236,0	1/1:5:0,5:0:0:5:188:-16.6748,-1.50515,0	1/1:14:0,14:0:0:14:509:-44.6951,-4.21442,0	1/1:6:0,6:0:0:6:221:-19.5884,-1.80618,0	1/1:19:0,19:0:0:19:684:-59.824,-5.71957,0	1/1:32:0,32:0:0:32:1165:-101.83,-9.63296,0	1/1:19:0,19:0:0:19:694:-60.7979,-5.71957,0	1/1:2:0,2:0:0:2:71:-6.55786,-0.60206,0	1/1:12:0,12:0:0:12:455:-39.7668,-3.61236,0	1/1:14:0,14:0:0:14:517:-45.2706,-4.21442,0	MELO3C018588.2	missense_variant	MODERATE	MELO3C018587.2	upstream_gene_variant	MODIFIER	MELO3C018589.2	upstream_gene_variant	MODIFIER
chr01	1341988	T	C	1626.49	AB=0;ABP=0;AC=24;AF=0.631579;AN=38;AO=72;CIGAR=1X;DP=89;DPB=89;DPRA=2.47059;EPP=104.466;EPPR=39.9253;GTI=0;LEN=1;MEANALT=1;MQM=41.9167;MQMR=41.8824;NS=19;NUMALT=1;ODDS=1.04061;PAIRED=0;PAIREDR=0;PAO=0;PQA=0;PQR=0;PRO=0;QA=2672;QR=642;RO=17;RPL=7;RPP=104.466;RPPR=39.9253;RPR=65;RUN=1;SAF=0;SAP=159.356;SAR=72;SRF=0;SRP=39.9253;SRR=17;TYPE=snp;technology.ILLUMINA=1;	GT:DP:AD:RO:QR:AO:QA:GL	1/1:5:0,5:0:0:5:188:-16.671,-1.50515,0	1/1:9:0,9:0:0:9:339:-29.754,-2.70927,0	1/1:1:0,1:0:0:1:38:-3.65448,-0.30103,0	1/1:2:0,2:0:0:2:66:-6.11567,-0.60206,0	1/1:7:0,7:0:0:7:251:-22.2299,-2.10721,0	1/1:12:0,12:0:0:12:451:-39.4911,-3.61236,0	.:.:.:.:.:.:.:.	1/1:4:0,4:0:0:4:152:-13.4597,-1.20412,0	.:.:.:.:.:.:.:.	1/1:5:0,5:0:0:5:189:-16.7427,-1.50515,0	1/1:17:0,17:0:0:17:623:-54.56,-5.11751,0	1/1:4:0,4:0:0:4:149:-13.3056,-1.20412,0	1/1:1:0,1:0:0:1:38:-3.65448,-0.30103,0	1/1:5:0,5:0:0:5:188:-16.671,-1.50515,0	.:.:.:.:.:.:.:.	0/0:3:3,0:3:110:0:0:0,-0.90309,-9.93542	.:.:.:.:.:.:.:.	0/0:3:3,0:3:114:0:0:0,-0.90309,-10.2325	.:.:.:.:.:.:.:.	.:.:.:.:.:.:.:.	0/0:5:5,0:5:190:0:0:0,-1.50515,-16.8106	0/0:2:2,0:2:76:0:0:0,-0.60206,-6.87996	0/0:2:2,0:2:76:0:0:0,-0.60206,-6.94351	0/0:1:1,0:1:38:0:0:0,-0.30103,-3.65448	.:.:.:.:.:.:.:.	.:.:.:.:.:.:.:.	.:.:.:.:.:.:.:.	0/0:1:1,0:1:38:0:0:0,-0.30103,-3.65448	MELO3C018589.2	splice_region_variant&intron_variant	LOW	MELO3C018588.2	downstream_gene_variant	MODIFIER
chr01	1343725	A	G	4393.41	AB=0;ABP=0;AC=28;AF=0.538462;AN=52;AO=169;CIGAR=1X;DP=226;DPB=226;DPRA=2.54135;EPP=36.4304;EPPR=9.44853;GTI=0;LEN=1;MEANALT=1;MQM=41.9172;MQMR=41.9298;NS=26;NUMALT=1;ODDS=5.87941;PAIRED=0;PAIREDR=0;PAO=0;PQA=0;PQR=0;PRO=0;QA=6180;QR=2081;RO=57;RPL=110;RPP=36.4304;RPPR=9.44853;RPR=59;RUN=1;SAF=0;SAP=369.989;SAR=169;SRF=0;SRP=126.784;SRR=57;TYPE=snp;technology.ILLUMINA=1;	GT:DP:AD:RO:QR:AO:QA:GL	1/1:14:0,14:0:0:14:509:-44.6651,-4.21442,0	1/1:12:0,12:0:0:12:450:-39.4068,-3.61236,0	1/1:9:0,9:0:0:9:329:-28.9989,-2.70927,0	1/1:7:0,7:0:0:7:249:-22.0832,-2.10721,0	1/1:13:0,13:0:0:13:477:-41.8408,-3.91339,0	1/1:13:0,13:0:0:13:475:-41.6657,-3.91339,0	1/1:8:0,8:0:0:8:299:-26.3073,-2.40824,0	1/1:9:0,9:0:0:9:337:-29.6157,-2.70927,0	1/1:12:0,12:0:0:12:446:-39.0622,-3.61236,0	1/1:14:0,14:0:0:14:519:-45.4357,-4.21442,0	1/1:12:0,12:0:0:12:445:-39.0109,-3.61236,0	1/1:10:0,10:0:0:10:365:-32.1601,-3.0103,0	1/1:24:0,24:0:0:24:841:-74.0374,-7.22472,0	1/1:12:0,12:0:0:12:439:-38.4838,-3.61236,0	0/0:5:5,0:5:177:0:0:0,-1.50515,-15.8514	0/0:6:6,0:6:220:0:0:0,-1.80618,-19.4854	0/0:9:9,0:9:337:0:0:0,-2.70927,-29.5969	0/0:4:4,0:4:139:0:0:0,-1.20412,-12.4458	.:.:.:.:.:.:.:.	0/0:5:5,0:5:188:0:0:0,-1.50515,-16.671	.:.:.:.:.:.:.:.	0/0:3:3,0:3:110:0:0:0,-0.90309,-9.93542	0/0:6:6,0:6:218:0:0:0,-1.80618,-19.3209	0/0:3:3,0:3:109:0:0:0,-0.90309,-9.86655	0/0:5:5,0:5:177:0:0:0,-1.50515,-15.8041	0/0:2:2,0:2:70:0:0:0,-0.60206,-6.47246	0/0:6:6,0:6:224:0:0:0,-1.80618,-19.7465	0/0:3:3,0:3:112:0:0:0,-0.90309,-10.0909	MELO3C018589.2	missense_variant	MODERATE	MELO3C018590.2	upstream_gene_variant	MODIFIER
chr01	1343728	T	A	1282.34	AB=0;ABP=0;AC=26;AF=0.481481;AN=54;AO=59;CIGAR=1X;DP=203;DPB=203;DPRA=0.441239;EPP=19.2411;EPPR=33.7602;GTI=0;LEN=1;MEANALT=1;MQM=41.8983;MQMR=41.9441;NS=27;NUMALT=1;ODDS=1.78955;PAIRED=0;PAIREDR=0;PAO=0;PQA=0;PQR=0;PRO=0;QA=2171;QR=5189;RO=143;RPL=19;RPP=19.2411;RPPR=33.7602;RPR=40;RUN=1;SAF=0;SAP=131.127;SAR=59;SRF=0;SRP=313.531;SRR=143;TYPE=snp;technology.ILLUMINA=1;	GT:DP:AD:RO:QR:AO:QA:GL	0/0:12:12,0:12:440:0:0:0,-3.61236,-38.6944	0/0:11:11,0:11:396:0:0:0,-3.31133,-34.9285	0/0:8:8,0:8:279:0:0:0,-2.40824,-24.8548	0/0:4:4,0:4:147:0:0:0,-1.20412,-13.0842	0/0:13:13,0:13:477:0:0:0,-3.91339,-41.8875	0/0:13:13,0:13:456:0:0:0,-3.91339,-40.1458	0/0:8:8,0:8:304:0:0:0,-2.40824,-26.6777	0/0:9:9,0:9:340:0:0:0,-2.70927,-29.8284	0/0:12:12,0:12:430:0:0:0,-3.61236,-37.893	0/0:11:11,0:11:418:0:0:0,-3.31133,-36.5448	0/0:10:10,0:10:367:0:0:0,-3.0103,-32.307	0/0:5:5,0:5:184:0:0:0,-1.50515,-16.3781	0/0:15:14,0:14:500:0:0:0,-4.21442,-43.8152	0/0:13:13,0:13:451:0:0:0,-3.91339,-39.8471	1/1:4:0,4:0:0:4:144:-12.9326,-1.20412,0	1/1:7:0,7:0:0:7:250:-22.0922,-2.10721,0	1/1:10:0,10:0:0:10:380:-33.2558,-3.0103,0	1/1:3:0,3:0:0:3:114:-10.2325,-0.90309,0	1/1:1:0,1:0:0:1:38:-3.65448,-0.30103,0	1/1:7:0,7:0:0:7:265:-23.3212,-2.10721,0	.:.:.:.:.:.:.:.	1/1:4:0,4:0:0:4:130:-11.7712,-1.20412,0	1/1:6:0,6:0:0:6:214:-18.9659,-1.80618,0	1/1:2:0,2:0:0:2:76:-6.94351,-0.60206,0	1/1:5:0,5:0:0:5:185:-16.4498,-1.50515,0	1/1:1:0,1:0:0:1:38:-3.65448,-0.30103,0	1/1:6:0,6:0:0:6:224:-19.7465,-1.80618,0	1/1:3:0,3:0:0:3:113:-10.1637,-0.90309,0	MELO3C018589.2	missense_variant	MODERATE	MELO3C018590.2	upstream_gene_variant	MODIFIER
chr01	1344035	A	G	1260.26	AB=0;ABP=0;AC=26;AF=0.8125;AN=32;AO=50;CIGAR=1X;DP=55;DPB=55;DPRA=2.94231;EPP=103.072;EPPR=11.6962;GTI=3;LEN=1;MEANALT=1.07692;MQM=42;MQMR=42;NS=16;NUMALT=1;ODDS=0.827282;PAIRED=0;PAIREDR=0;PAO=0;PQA=0;PQR=0;PRO=0;QA=1867;QR=139;RO=4;RPL=45;RPP=72.4974;RPPR=3.0103;RPR=5;RUN=1;SAF=4;SAP=79.6198;SAR=46;SRF=2;SRP=3.0103;SRR=2;TYPE=snp;technology.ILLUMINA=1;	GT:DP:AD:RO:QR:AO:QA:GL	1/1:6:0,6:0:0:6:228:-20.0996,-1.80618,0	1/1:5:0,5:0:0:5:190:-16.8106,-1.50515,0	1/1:1:0,1:0:0:1:38:-3.65448,-0.30103,0	1/1:3:0,3:0:0:3:114:-10.2325,-0.90309,0	1/1:4:0,4:0:0:4:152:-13.5216,-1.20412,0	1/1:3:0,3:0:0:3:114:-10.2325,-0.90309,0	1/1:5:0,4:0:0:4:152:-13.1816,-1.20412,0	1/1:1:0,1:0:0:1:35:-3.42101,-0.30103,0	1/1:3:0,3:0:0:3:114:-10.2325,-0.90309,0	1/1:5:0,5:0:0:5:190:-16.8106,-1.50515,0	1/1:1:0,1:0:0:1:34:-3.33613,-0.30103,0	1/1:4:0,4:0:0:4:143:-12.8516,-1.20412,0	1/1:10:0,10:0:0:10:363:-31.9947,-3.0103,0	.:.:.:.:.:.:.:.	0/0:1:1,0:1:37:0:0:0,-0.30103,-3.58069	.:.:.:.:.:.:.:.	.:.:.:.:.:.:.:.	.:.:.:.:.:.:.:.	0/0:1:1,0:1:26:0:0:0,-0.30103,-2.58925	.:.:.:.:.:.:.:.	.:.:.:.:.:.:.:.	.:.:.:.:.:.:.:.	.:.:.:.:.:.:.:.	.:.:.:.:.:.:.:.	0/0:2:2,0:2:76:0:0:0,-0.60206,-6.94351	.:.:.:.:.:.:.:.	.:.:.:.:.:.:.:.	.:.:.:.:.:.:.:.	MELO3C018590.2	upstream_gene_variant	MODIFIER	MELO3C018589.2	intron_variant	MODIFIER
chr01	1344547	T	A	26298.5	AB=0;ABP=0;AC=28;AF=0.5;AN=56;AO=923;CIGAR=1X;DP=1523;DPB=1523;DPRA=1.55968;EPP=5.27117;EPPR=10.0404;GTI=0;LEN=1;MEANALT=1;MQM=41.935;MQMR=41.9967;NS=28;NUMALT=1;ODDS=15.0271;PAIRED=0;PAIREDR=0;PAO=0;PQA=0;PQR=0;PRO=0;QA=34159;QR=22310;RO=598;RPL=477;RPP=5.27117;RPPR=10.0404;RPR=446;RUN=1;SAF=0;SAP=2007.28;SAR=923;SRF=0;SRP=1301.55;SRR=598;TYPE=snp;technology.ILLUMINA=1;	GT:DP:AD:RO:QR:AO:QA:GL	1/1:101:0,101:0:0:101:3772:-327.531,-30.404,0	1/1:96:0,96:0:0:96:3558:-309.361,-28.8989,0	1/1:55:0,55:0:0:55:2040:-177.458,-16.5567,0	1/1:53:0,53:0:0:53:1952:-170.016,-15.9546,0	1/1:91:0,91:0:0:91:3381:-293.97,-27.3937,0	1/1:70:0,70:0:0:70:2574:-224.053,-21.0721,0	1/1:39:0,39:0:0:39:1442:-125.613,-11.7402,0	1/1:65:0,65:0:0:65:2435:-211.358,-19.567,0	1/1:45:0,45:0:0:45:1655:-144.122,-13.5464,0	1/1:53:0,53:0:0:53:1967:-171.183,-15.9546,0	1/1:71:0,71:0:0:71:2626:-228.516,-21.3731,0	1/1:46:0,46:0:0:46:1687:-147.053,-13.8474,0	1/1:63:0,63:0:0:63:2316:-201.739,-18.9649,0	1/1:72:0,72:0:0:72:2652:-230.87,-21.6742,0	0/0:71:71,0:71:2647:0:0:0,-21.3731,-229.986	0/0:39:39,0:39:1462:0:0:0,-11.7402,-127.139	0/0:59:59,0:59:2221:0:0:0,-17.7608,-192.944	0/0:27:27,0:27:997:0:0:0,-8.12781,-87.066	0/0:36:34,0:34:1270:0:0:0,-10.235,-110.205	0/0:59:56,3:56:2110:3:102:0,-8.4196,-173.934	0/0:45:45,0:45:1669:0:0:0,-13.5463,-145.2	0/0:43:43,0:43:1601:0:0:0,-12.9443,-139.426	0/0:32:32,0:32:1194:0:0:0,-9.63296,-104.038	0/0:26:26,0:26:960:0:0:0,-7.82678,-83.7895	0/0:62:62,0:62:2304:0:0:0,-18.6639,-200.535	0/0:42:42,0:42:1577:0:0:0,-12.6433,-137.175	0/0:38:38,0:38:1397:0:0:0,-11.4391,-121.777	0/0:24:24,0:24:901:0:0:0,-7.22472,-78.5014	MELO3C018589.2	missense_variant	MODERATE	MELO3C018590.2	upstream_gene_variant	MODIFIER
chr01	1344698	G	T	7724.31	AB=0;ABP=0;AC=28;AF=0.5;AN=56;AO=348;CIGAR=1X;DP=863;DPB=863;DPRA=0.675728;EPP=542.359;EPPR=10.0982;GTI=0;LEN=1;MEANALT=1;MQM=41.8046;MQMR=42;NS=28;NUMALT=1;ODDS=8.3637;PAIRED=0;PAIREDR=0;PAO=0;PQA=0;PQR=0;PRO=0;QA=11898;QR=18685;RO=515;RPL=321;RPP=542.359;RPPR=10.0982;RPR=27;RUN=1;SAF=0;SAP=758.683;SAR=348;SRF=0;SRP=1121.32;SRR=515;TYPE=snp;technology.ILLUMINA=1;	GT:DP:AD:RO:QR:AO:QA:GL	1/1:61:0,61:0:0:61:2064:-182.222,-18.3628,0	1/1:32:0,32:0:0:32:1106:-97.52,-9.63296,0	1/1:18:0,18:0:0:18:616:-54.6304,-5.41854,0	1/1:21:0,21:0:0:21:702:-62.3718,-6.32163,0	1/1:37:0,37:0:0:37:1296:-113.84,-11.1381,0	1/1:21:0,21:0:0:21:729:-64.2779,-6.32163,0	1/1:28:0,28:0:0:28:934:-82.8057,-8.42884,0	1/1:23:0,23:0:0:23:781:-68.9701,-6.92369,0	1/1:19:0,19:0:0:19:667:-58.83,-5.71957,0	1/1:17:0,17:0:0:17:574:-50.847,-5.11751,0	1/1:30:0,30:0:0:30:1039:-91.5446,-9.0309,0	1/1:7:0,7:0:0:7:246:-21.904,-2.10721,0	1/1:18:0,18:0:0:18:617:-54.5365,-5.41854,0	1/1:16:0,16:0:0:16:527:-46.6449,-4.81648,0	0/0:58:58,0:58:2140:0:0:0,-17.4597,-186.414	0/0:37:37,0:37:1359:0:0:0,-11.1381,-118.607	0/0:22:22,0:22:782:0:0:0,-6.62266,-68.6972	0/0:17:17,0:17:618:0:0:0,-5.11751,-54.2347	0/0:60:60,0:60:2179:0:0:0,-18.0618,-190.388	0/0:34:34,0:34:1227:0:0:0,-10.235,-107.461	0/0:36:36,0:36:1329:0:0:0,-10.8371,-115.941	0/0:42:42,0:42:1483:0:0:0,-12.6433,-130.171	0/0:33:33,0:33:1211:0:0:0,-9.93399,-105.757	0/0:38:38,0:38:1385:0:0:0,-11.4391,-120.968	0/0:57:57,0:57:2036:0:0:0,-17.1587,-178.346	0/0:33:33,0:33:1187:0:0:0,-9.93399,-103.964	0/0:34:34,0:34:1246:0:0:0,-10.235,-108.81	0/0:14:14,0:14:503:0:0:0,-4.21442,-44.1885	MELO3C018589.2	missense_variant	MODERATE	MELO3C018590.2	upstream_gene_variant	MODIFIER
chr01	1344713	C	T	2548.08	AB=0;ABP=0;AC=28;AF=0.5;AN=56;AO=140;CIGAR=1X;DP=509;DPB=509;DPRA=0.383152;EPP=307.016;EPPR=350.499;GTI=0;LEN=1;MEANALT=1;MQM=41.6714;MQMR=42;NS=28;NUMALT=1;ODDS=3.87821;PAIRED=0;PAIREDR=0;PAO=0;PQA=0;PQR=0;PRO=0;QA=5050;QR=13640;RO=369;RPL=0;RPP=307.016;RPPR=350.499;RPR=140;RUN=1;SAF=0;SAP=307.016;SAR=140;SRF=0;SRP=804.284;SRR=369;TYPE=snp;technology.ILLUMINA=1;	GT:DP:AD:RO:QR:AO:QA:GL	1/1:17:0,17:0:0:17:619:-54.1069,-5.11751,0	1/1:14:1,13:1:32:13:483:-39.0568,-1.05579,0	1/1:7:0,7:0:0:7:266:-23.3887,-2.10721,0	1/1:4:0,4:0:0:4:150:-13.3812,-1.20412,0	1/1:8:0,8:0:0:8:279:-24.6442,-2.40824,0	1/1:16:0,16:0:0:16:570:-49.9612,-4.81648,0	1/1:9:0,9:0:0:9:331:-29.0608,-2.70927,0	1/1:10:0,10:0:0:10:355:-31.2049,-3.0103,0	1/1:4:0,4:0:0:4:149:-13.3056,-1.20412,0	1/1:9:0,9:0:0:9:313:-27.6768,-2.70927,0	1/1:9:0,9:0:0:9:341:-29.8995,-2.70927,0	1/1:6:0,6:0:0:6:221:-19.4996,-1.80618,0	1/1:18:0,18:0:0:18:631:-55.4452,-5.41854,0	1/1:10:0,10:0:0:10:342:-30.1724,-3.0103,0	0/0:57:57,0:57:2118:0:0:0,-17.1587,-184.226	0/0:27:27,0:27:1006:0:0:0,-8.12781,-87.6263	0/0:26:26,0:26:973:0:0:0,-7.82678,-84.7908	0/0:5:5,0:5:188:0:0:0,-1.50515,-16.671	0/0:31:31,0:31:1140:0:0:0,-9.33193,-99.4819	0/0:26:26,0:26:967:0:0:0,-7.82678,-84.3027	0/0:35:35,0:35:1288:0:0:0,-10.536,-112.367	0/0:20:20,0:20:733:0:0:0,-6.0206,-64.1659	0/0:32:32,0:32:1162:0:0:0,-9.63296,-101.47	0/0:21:21,0:21:778:0:0:0,-6.32163,-67.9788	0/0:36:36,0:36:1328:0:0:0,-10.8371,-115.7	0/0:19:19,0:19:701:0:0:0,-5.71957,-61.3037	0/0:18:18,0:18:676:0:0:0,-5.41854,-58.989	0/0:15:15,0:15:550:0:0:0,-4.51545,-48.2499	MELO3C018589.2	synonymous_variant	LOW	MELO3C018590.2	upstream_gene_variant	MODIFIER
chr01	1344931	C	A	18729	AB=0;ABP=0;AC=28;AF=0.5;AN=56;AO=842;CIGAR=1X;DP=1966;DPB=1966;DPRA=0.755357;EPP=1670.08;EPPR=232.442;GTI=0;LEN=1;MEANALT=1.14286;MQM=41.829;MQMR=41.9696;NS=28;NUMALT=1;ODDS=21.0414;PAIRED=0;PAIREDR=0;PAO=0;PQA=0;PQR=0;PRO=0;QA=29707;QR=39863;RO=1120;RPL=823;RPP=1670.08;RPPR=232.442;RPR=19;RUN=1;SAF=0;SAP=1831.39;SAR=842;SRF=0;SRP=2435.06;SRR=1120;TYPE=snp;technology.ILLUMINA=1;	GT:DP:AD:RO:QR:AO:QA:GL	1/1:101:0,101:0:0:101:3474:-305.232,-30.404,0	1/1:103:0,100:0:0:100:3515:-307.441,-30.103,0	1/1:54:0,54:0:0:54:1917:-167.789,-16.2556,0	1/1:41:0,41:0:0:41:1459:-127.836,-12.3422,0	1/1:82:0,82:0:0:82:2898:-253.669,-24.6845,0	1/1:53:0,53:0:0:53:1854:-162.79,-15.9546,0	1/1:30:0,30:0:0:30:1062:-93.2426,-9.0309,0	1/1:44:0,44:0:0:44:1533:-134.83,-13.2453,0	1/1:48:0,48:0:0:48:1714:-150.25,-14.4494,0	1/1:68:0,67:0:0:67:2402:-209.81,-20.169,0	1/1:73:0,73:0:0:73:2597:-227.125,-21.9752,0	1/1:37:0,37:0:0:37:1293:-113.559,-11.1381,0	1/1:59:0,59:0:0:59:2110:-184.402,-17.7608,0	1/1:53:0,53:0:0:53:1879:-164.727,-15.9546,0	0/0:121:121,0:121:4342:0:0:0,-36.4246,-379.354	0/0:129:129,0:129:4568:0:0:0,-38.8329,-400.018	0/0:34:34,0:34:1182:0:0:0,-10.235,-104.063	0/0:77:77,0:77:2738:0:0:0,-23.1793,-239.803	0/0:76:76,0:76:2698:0:0:0,-22.8783,-236.24	0/0:58:58,0:58:2128:0:0:0,-17.4597,-185.591	0/0:94:94,0:94:3302:0:0:0,-28.2968,-289.772	0/0:74:74,0:74:2664:0:0:0,-22.2762,-232.823	0/0:91:91,0:91:3261:0:0:0,-27.3937,-285.018	0/0:50:50,0:50:1762:0:0:0,-15.0515,-154.49	0/0:78:78,0:78:2718:0:0:0,-23.4803,-238.598	0/0:77:77,0:77:2746:0:0:0,-23.1793,-240.497	0/0:99:99,0:99:3523:0:0:0,-29.802,-308.495	0/0:62:62,0:62:2231:0:0:0,-18.6639,-195.262	MELO3C018589.2	missense_variant	MODERATE	MELO3C018590.2	upstream_gene_variant	MODIFIER
chr01	1344944	C	T	6992.94	AB=0;ABP=0;AC=28;AF=0.5;AN=56;AO=308;CIGAR=1X;DP=977;DPB=977;DPRA=0.460389;EPP=547.881;EPPR=39.5352;GTI=0;LEN=1;MEANALT=1;MQM=41.7922;MQMR=41.9641;NS=28;NUMALT=1;ODDS=2.23317;PAIRED=0;PAIREDR=0;PAO=0;PQA=0;PQR=0;PRO=0;QA=11406;QR=25016;RO=668;RPL=15;RPP=547.881;RPPR=39.5352;RPR=293;RUN=1;SAF=0;SAP=671.824;SAR=308;SRF=0;SRP=1453.55;SRR=668;TYPE=snp;technology.ILLUMINA=1;	GT:DP:AD:RO:QR:AO:QA:GL	1/1:55:0,55:0:0:55:1984:-172.887,-16.5567,0	1/1:22:0,22:0:0:22:815:-71.0795,-6.62266,0	1/1:18:0,18:0:0:18:677:-59.0452,-5.41854,0	1/1:17:0,17:0:0:17:635:-55.3782,-5.11751,0	1/1:38:0,38:0:0:38:1390:-121.01,-11.4391,0	1/1:22:0,22:0:0:22:803:-70.0478,-6.62266,0	1/1:16:0,16:0:0:16:607:-52.8625,-4.81648,0	1/1:19:0,19:0:0:19:711:-61.9499,-5.71957,0	1/1:18:0,18:0:0:18:671:-58.5148,-5.41854,0	1/1:17:0,17:0:0:17:639:-55.6303,-5.11751,0	1/1:22:0,22:0:0:22:820:-71.4049,-6.62266,0	1/1:16:0,16:0:0:16:601:-52.4574,-4.81648,0	1/1:8:0,8:0:0:8:301:-26.4036,-2.40824,0	1/1:20:0,20:0:0:20:752:-65.5861,-6.0206,0	0/0:78:78,0:78:2940:0:0:0,-23.4803,-254.707	0/0:76:76,0:76:2817:0:0:0,-22.8783,-244.961	0/0:42:42,0:42:1584:0:0:0,-12.6433,-137.676	0/0:39:39,0:39:1447:0:0:0,-11.7402,-126.035	0/0:43:43,0:43:1632:0:0:0,-12.9443,-141.657	0/0:37:37,0:37:1375:0:0:0,-11.1381,-119.713	0/0:42:42,0:42:1577:0:0:0,-12.6433,-137.153	0/0:55:55,0:55:2073:0:0:0,-16.5566,-179.943	0/0:66:66,0:66:2469:0:0:0,-19.868,-214.496	0/0:19:19,0:19:710:0:0:0,-5.71957,-62.0182	0/0:52:51,0:51:1926:0:0:0,-15.3525,-166.708	0/0:41:41,0:41:1539:0:0:0,-12.3422,-133.828	0/0:41:41,0:41:1520:0:0:0,-12.3422,-132.404	0/0:38:38,0:38:1407:0:0:0,-11.4391,-122.704	MELO3C018589.2	synonymous_variant	LOW	MELO3C018590.2	upstream_gene_variant	MODIFIER
chr01	1347599	A	G	822.018	AB=0;ABP=0;AC=22;AF=0.647059;AN=34;AO=36;CIGAR=1X;DP=59;DPB=59;DPRA=0.853755;EPP=22.5536;EPPR=18.9659;GTI=0;LEN=1;MEANALT=1;MQM=42;MQMR=42;NS=17;NUMALT=1;ODDS=2.38658;PAIRED=0;PAIREDR=0;PAO=0;PQA=0;PQR=0;PRO=0;QA=1345;QR=851;RO=23;RPL=9;RPP=22.5536;RPPR=18.9659;RPR=27;RUN=1;SAF=0;SAP=81.1833;SAR=36;SRF=0;SRP=52.9542;SRR=23;TYPE=snp;technology.ILLUMINA=1;	GT:DP:AD:RO:QR:AO:QA:GL	1/1:2:0,2:0:0:2:76:-6.94351,-0.60206,0	1/1:10:0,10:0:0:10:380:-33.2558,-3.0103,0	1/1:3:0,3:0:0:3:114:-10.2325,-0.90309,0	.:.:.:.:.:.:.:.	.:.:.:.:.:.:.:.	1/1:1:0,1:0:0:1:32:-3.15863,-0.30103,0	.:.:.:.:.:.:.:.	1/1:2:0,2:0:0:2:67:-6.2066,-0.60206,0	1/1:3:0,3:0:0:3:114:-10.2325,-0.90309,0	1/1:2:0,2:0:0:2:73:-6.72922,-0.60206,0	1/1:3:0,3:0:0:3:114:-10.2325,-0.90309,0	1/1:2:0,2:0:0:2:76:-6.94351,-0.60206,0	1/1:1:0,1:0:0:1:38:-3.65448,-0.30103,0	1/1:7:0,7:0:0:7:261:-23.0175,-2.10721,0	0/0:7:7,0:7:266:0:0:0,-2.10721,-23.3887	0/0:1:1,0:1:38:0:0:0,-0.30103,-3.65448	.:.:.:.:.:.:.:.	.:.:.:.:.:.:.:.	.:.:.:.:.:.:.:.	0/0:9:9,0:9:333:0:0:0,-2.70927,-29.3203	.:.:.:.:.:.:.:.	0/0:1:1,0:1:38:0:0:0,-0.30103,-3.65448	.:.:.:.:.:.:.:.	.:.:.:.:.:.:.:.	0/0:1:1,0:1:34:0:0:0,-0.30103,-3.33613	.:.:.:.:.:.:.:.	.:.:.:.:.:.:.:.	0/0:4:4,0:4:142:0:0:0,-1.20412,-12.762	MELO3C018590.2	5_prime_UTR_variant	MODIFIER	MELO3C018589.2	downstream_gene_variant	MODIFIER
chr01	1348997	C	G	15061.2	AB=0;ABP=0;AC=28;AF=0.5;AN=56;AO=545;CIGAR=1X;DP=891;DPB=891;DPRA=1.66766;EPP=15.063;EPPR=8.79233;GTI=0;LEN=1;MEANALT=1.35714;MQM=41.9339;MQMR=41.9882;NS=28;NUMALT=1;ODDS=7.49496;PAIRED=0;PAIREDR=0;PAO=0;PQA=0;PQR=0;PRO=0;QA=19898;QR=12362;RO=338;RPL=300;RPP=15.063;RPPR=8.79233;RPR=245;RUN=1;SAF=0;SAP=1186.46;SAR=545;SRF=0;SRP=736.968;SRR=338;TYPE=snp;technology.ILLUMINA=1;	GT:DP:AD:RO:QR:AO:QA:GL	1/1:37:0,37:0:0:37:1367:-119.176,-11.1381,0	1/1:77:0,76:0:0:76:2813:-244.292,-22.8783,0	1/1:28:0,28:0:0:28:1002:-87.7968,-8.42884,0	1/1:38:0,38:0:0:38:1354:-118.801,-11.4391,0	1/1:24:0,23:0:0:23:851:-73.9825,-6.92369,0	1/1:42:0,41:0:0:41:1491:-129.914,-12.3422,0	1/1:28:0,24:0:0:24:892:-77.4141,-7.22472,0	1/1:30:0,30:0:0:30:1072:-94.0098,-9.0309,0	1/1:65:2,63:2:68:63:2296:-194.098,-13.2283,0	1/1:56:1,55:1:33:55:2024:-173.08,-13.6092,0	1/1:33:0,33:0:0:33:1210:-105.564,-9.93399,0	1/1:26:0,26:0:0:26:954:-83.332,-7.82678,0	1/1:37:0,36:0:0:36:1296:-113.001,-10.8371,0	1/1:36:1,35:1:34:35:1276:-108.131,-7.50095,0	0/0:31:31,0:31:1116:0:0:0,-9.33193,-97.7322	0/0:45:45,0:45:1650:0:0:0,-13.5463,-143.998	0/0:18:18,0:18:660:0:0:0,-5.41854,-57.8555	0/0:36:36,0:36:1322:0:0:0,-10.8371,-115.369	0/0:44:44,0:44:1616:0:0:0,-13.2453,-141.032	0/0:24:24,0:24:886:0:0:0,-7.22472,-77.3758	0/0:23:23,0:23:855:0:0:0,-6.92369,-74.6033	0/0:24:24,0:24:870:0:0:0,-7.22472,-76.2213	0/0:20:20,0:20:721:0:0:0,-6.0206,-63.2197	0/0:10:10,0:10:379:0:0:0,-3.0103,-33.1886	0/0:15:15,0:15:562:0:0:0,-4.51545,-49.1283	0/0:8:8,0:8:288:0:0:0,-2.40824,-25.48	0/0:23:23,0:23:828:0:0:0,-6.92369,-72.6925	0/0:13:13,0:13:474:0:0:0,-3.91339,-41.5881	MELO3C018590.2	synonymous_variant	LOW	MELO3C018589.2	downstream_gene_variant	MODIFIER
chr01	1349549	C	T	11116	AB=0;ABP=0;AC=28;AF=0.5;AN=56;AO=399;CIGAR=1X;DP=690;DPB=690;DPRA=1.37113;EPP=24.6107;EPPR=62.1176;GTI=0;LEN=1;MEANALT=1;MQM=41.9298;MQMR=42;NS=28;NUMALT=1;ODDS=0.339651;PAIRED=0;PAIREDR=0;PAO=0;PQA=0;PQR=0;PRO=0;QA=14662;QR=10768;RO=291;RPL=168;RPP=24.6107;RPPR=62.1176;RPR=231;RUN=1;SAF=0;SAP=869.428;SAR=399;SRF=0;SRP=634.909;SRR=291;TYPE=snp;technology.ILLUMINA=1;	GT:DP:AD:RO:QR:AO:QA:GL	1/1:31:0,31:0:0:31:1131:-98.7848,-9.33193,0	1/1:40:0,40:0:0:40:1475:-128.496,-12.0412,0	1/1:22:0,22:0:0:22:793:-69.5304,-6.62266,0	1/1:22:0,22:0:0:22:806:-70.4519,-6.62266,0	1/1:32:0,32:0:0:32:1186:-103.198,-9.63296,0	1/1:29:0,29:0:0:29:1051:-91.8492,-8.72987,0	1/1:26:0,26:0:0:26:971:-84.6309,-7.82678,0	1/1:10:0,10:0:0:10:372:-32.6927,-3.0103,0	1/1:29:0,29:0:0:29:1060:-92.6662,-8.72987,0	1/1:47:0,47:0:0:47:1735:-151.119,-14.1484,0	1/1:28:0,28:0:0:28:1040:-90.6411,-8.42884,0	1/1:20:0,20:0:0:20:716:-62.8011,-6.0206,0	1/1:33:0,33:0:0:33:1213:-105.797,-9.93399,0	1/1:30:0,30:0:0:30:1113:-97.0344,-9.0309,0	0/0:41:41,0:41:1518:0:0:0,-12.3422,-132.298	0/0:37:37,0:37:1360:0:0:0,-11.1381,-118.675	0/0:32:32,0:32:1202:0:0:0,-9.63296,-104.611	0/0:32:32,0:32:1164:0:0:0,-9.63296,-101.84	0/0:12:12,0:12:454:0:0:0,-3.61236,-39.6998	0/0:25:25,0:25:931:0:0:0,-7.52575,-81.1685	0/0:16:16,0:16:585:0:0:0,-4.81648,-51.3569	0/0:18:18,0:18:656:0:0:0,-5.41854,-57.5422	0/0:27:27,0:27:998:0:0:0,-8.12781,-87.1097	0/0:1:1,0:1:38:0:0:0,-0.30103,-3.65448	0/0:12:12,0:12:443:0:0:0,-3.61236,-38.8831	0/0:14:14,0:14:515:0:0:0,-4.21442,-45.0681	0/0:13:13,0:13:491:0:0:0,-3.91339,-42.9181	0/0:11:11,0:11:413:0:0:0,-3.31133,-36.1757	MELO3C018590.2	synonymous_variant	LOW	MELO3C018589.2	downstream_gene_variant	MODIFIER	MELO3C018591.2	downstream_gene_variant	MODIFIER
chr01	1365434	T	C	84820.4	AB=0;ABP=0;AC=28;AF=0.5;AN=56;AO=3032;CIGAR=1X;DP=7514;DPB=7514;DPRA=0.637371;EPP=1610.13;EPPR=2473.2;GTI=1;LEN=1;MEANALT=1;MQM=41.9037;MQMR=41.9804;NS=28;NUMALT=1;ODDS=3.64569;PAIRED=0;PAIREDR=0;PAO=0;PQA=0;PQR=0;PRO=0;QA=113540;QR=168535;RO=4482;RPL=2264;RPP=1605.84;RPPR=2473.2;RPR=768;RUN=1;SAF=3031;SAP=6578.23;SAR=1;SRF=4482;SRP=9735.55;SRR=0;TYPE=snp;technology.ILLUMINA=1;	GT:DP:AD:RO:QR:AO:QA:GL	1/1:499:0,499:0:0:499:18682:-1620.03,-150.214,0	1/1:307:0,307:0:0:307:11486:-996.149,-92.4162,0	1/1:301:0,301:0:0:301:11284:-978.457,-90.61,0	1/1:276:0,276:0:0:276:10337:-896.024,-83.0843,0	1/1:79:0,79:0:0:79:2950:-256.148,-23.7814,0	1/1:110:0,110:0:0:110:4119:-357.489,-33.1133,0	1/1:187:0,187:0:0:187:7008:-607.743,-56.2926,0	1/1:248:0,248:0:0:248:9307:-807.209,-74.6554,0	1/1:225:0,225:0:0:225:8462:-733.05,-67.7318,0	1/1:208:0,208:0:0:208:7774:-674.651,-62.6142,0	1/1:96:0,96:0:0:96:3605:-312.62,-28.8989,0	1/1:50:0,50:0:0:50:1875:-162.805,-15.0515,0	1/1:214:0,214:0:0:214:7974:-692.255,-64.4204,0	1/1:226:0,226:0:0:226:8449:-732.659,-68.0328,0	0/0:710:710,0:710:26686:0:0:0,-213.731,-2313.59	0/0:707:707,0:707:26571:0:0:0,-212.828,-2304.05	0/0:461:461,0:461:17339:0:0:0,-138.775,-1503.45	0/0:289:286,3:286:10779:3:114:0,-76.7651,-924.406	0/0:104:104,0:104:3906:0:0:0,-31.3071,-339.07	0/0:137:134,3:134:5056:3:114:0,-31.0086,-428.286	0/0:282:282,0:282:10639:0:0:0,-84.8905,-922.351	0/0:269:269,0:269:10123:0:0:0,-80.9771,-877.796	0/0:501:501,0:501:18808:0:0:0,-150.816,-1631.02	0/0:251:251,0:251:9415:0:0:0,-75.5585,-816.717	0/0:138:138,0:138:5158:0:0:0,-41.5421,-447.771	0/0:144:144,0:144:5399:0:0:0,-43.3483,-468.448	0/0:304:304,0:304:11447:0:0:0,-91.5131,-992.512	0/0:191:191,0:191:7209:0:0:0,-57.4967,-624.886	MELO3C018593.2	missense_variant	MODERATE
chr01	1385203	T	C	1597.93	AB=0;ABP=0;AC=26;AF=0.541667;AN=48;AO=77;CIGAR=1X;DP=113;DPB=113;DPRA=1.80983;EPP=94.6352;EPPR=22.5536;GTI=0;LEN=1;MEANALT=1;MQM=41.8961;MQMR=42;NS=24;NUMALT=1;ODDS=2.33955;PAIRED=0;PAIREDR=0;PAO=0;PQA=0;PQR=0;PRO=0;QA=2675;QR=1305;RO=36;RPL=67;RPP=94.6352;RPPR=22.5536;RPR=10;RUN=1;SAF=0;SAP=170.214;SAR=77;SRF=0;SRP=81.1833;SRR=36;TYPE=snp;technology.ILLUMINA=1;	GT:DP:AD:RO:QR:AO:QA:GL	1/1:8:0,8:0:0:8:287:-25.3137,-2.40824,0	1/1:2:0,2:0:0:2:76:-6.94351,-0.60206,0	1/1:7:0,7:0:0:7:246:-21.9334,-2.10721,0	1/1:14:0,14:0:0:14:508:-44.6731,-4.21442,0	1/1:11:0,11:0:0:11:383:-33.9656,-3.31133,0	1/1:7:0,7:0:0:7:236:-21.1911,-2.10721,0	1/1:3:0,3:0:0:3:114:-10.2325,-0.90309,0	1/1:4:0,4:0:0:4:134:-12.0657,-1.20412,0	1/1:4:0,4:0:0:4:139:-12.5096,-1.20412,0	1/1:6:0,6:0:0:6:199:-17.8662,-1.80618,0	.:.:.:.:.:.:.:.	1/1:4:0,4:0:0:4:134:-12.1341,-1.20412,0	1/1:4:0,4:0:0:4:133:-12.0536,-1.20412,0	1/1:3:0,3:0:0:3:86:-7.95484,-0.90309,0	0/0:6:6,0:6:222:0:0:0,-1.80618,-19.6725	0/0:9:9,0:9:329:0:0:0,-2.70927,-28.9071	0/0:5:5,0:5:167:0:0:0,-1.50515,-15.1044	0/0:3:3,0:3:114:0:0:0,-0.90309,-10.2325	.:.:.:.:.:.:.:.	0/0:2:2,0:2:76:0:0:0,-0.60206,-6.94351	0/0:1:1,0:1:35:0:0:0,-0.30103,-3.42101	0/0:2:2,0:2:72:0:0:0,-0.60206,-6.64108	.:.:.:.:.:.:.:.	0/0:1:1,0:1:38:0:0:0,-0.30103,-3.65448	0/0:4:4,0:4:143:0:0:0,-1.20412,-12.8516	0/0:2:2,0:2:71:0:0:0,-0.60206,-6.55786	.:.:.:.:.:.:.:.	0/0:1:1,0:1:38:0:0:0,-0.30103,-3.65448	MELO3C018594.2	3_prime_UTR_variant	MODIFIER	MELO3C018595.2	upstream_gene_variant	MODIFIER
chr01	1387973	T	A	18923.3	AB=0;ABP=0;AC=28;AF=0.5;AN=56;AO=774;CIGAR=1X;DP=1628;DPB=1628;DPRA=0.912568;EPP=654.8;EPPR=794.495;GTI=0;LEN=1;MEANALT=1.2;MQM=41.9251;MQMR=41.9928;NS=28;NUMALT=1;ODDS=29.779;PAIRED=0;PAIREDR=0;PAO=0;PQA=0;PQR=0;PRO=0;QA=26217;QR=28553;RO=839;RPL=628;RPP=654.8;RPPR=794.495;RPR=146;RUN=1;SAF=0;SAP=1683.73;SAR=774;SRF=0;SRP=1824.88;SRR=839;TYPE=snp;technology.ILLUMINA=1;	GT:DP:AD:RO:QR:AO:QA:GL	1/1:42:0,42:0:0:42:1436:-126.549,-12.6433,0	1/1:58:0,58:0:0:58:1968:-173.481,-17.4597,0	1/1:63:0,63:0:0:63:2147:-189.285,-18.9649,0	1/1:47:0,47:0:0:47:1619:-142.367,-14.1484,0	1/1:76:0,74:0:0:74:2538:-222.77,-22.2762,0	1/1:69:0,68:0:0:68:2284:-200.987,-20.47,0	1/1:60:0,60:0:0:60:2013:-177.439,-18.0618,0	1/1:88:0,88:0:0:88:2997:-263.899,-26.4906,0	1/1:57:0,57:0:0:57:1900:-167.775,-17.1587,0	1/1:56:0,56:0:0:56:1904:-167.293,-16.8577,0	1/1:41:0,41:0:0:41:1396:-123.01,-12.3422,0	1/1:32:0,32:0:0:32:1065:-94.231,-9.63296,0	1/1:51:0,51:0:0:51:1735:-152.833,-15.3525,0	1/1:36:0,36:0:0:36:1177:-104.191,-10.8371,0	0/0:71:71,0:71:2413:0:0:0,-21.3731,-212.507	0/0:59:54,1:54:1809:1:38:0,-13.2599,-156.063	0/0:76:76,0:76:2505:0:0:0,-22.8783,-221.662	0/0:49:44,0:44:1504:0:0:0,-13.2453,-132.238	0/0:57:57,0:57:1938:0:0:0,-17.1587,-170.793	0/0:84:84,0:84:2889:0:0:0,-25.2865,-254.043	0/0:64:64,0:64:2212:0:0:0,-19.2659,-194.499	0/0:64:63,0:63:2180:0:0:0,-18.9649,-191.45	0/0:45:45,0:45:1573:0:0:0,-13.5463,-138.278	0/0:54:53,0:53:1794:0:0:0,-15.9546,-157.738	0/0:63:63,0:63:2144:0:0:0,-18.9649,-188.917	0/0:53:52,0:52:1740:0:0:0,-15.6536,-153.133	0/0:86:86,0:86:2934:0:0:0,-25.8886,-258.44	0/0:27:27,0:27:918:0:0:0,-8.12781,-81.115	MELO3C018595.2	5_prime_UTR_variant	MODIFIER	MELO3C018596.2	upstream_gene_variant	MODIFIER	MELO3C018594.2	downstream_gene_variant	MODIFIER
chr01	1388225	G	A	2367.83	AB=0;ABP=0;AC=28;AF=0.5;AN=56;AO=93;CIGAR=1X;DP=266;DPB=266;DPRA=0.537572;EPP=8.26386;EPPR=16.6793;GTI=0;LEN=1;MEANALT=1;MQM=41.9355;MQMR=41.896;NS=28;NUMALT=1;ODDS=8.31859;PAIRED=0;PAIREDR=0;PAO=0;PQA=0;PQR=0;PRO=0;QA=3485;QR=6389;RO=173;RPL=37;RPP=11.4393;RPPR=15.0726;RPR=56;RUN=1;SAF=2;SAP=187.959;SAR=91;SRF=3;SRP=353.069;SRR=170;TYPE=snp;technology.ILLUMINA=1;	GT:DP:AD:RO:QR:AO:QA:GL	1/1:4:0,4:0:0:4:152:-13.5216,-1.20412,0	1/1:3:0,3:0:0:3:114:-10.2325,-0.90309,0	1/1:12:0,12:0:0:12:456:-39.8338,-3.61236,0	1/1:7:0,7:0:0:7:251:-22.2878,-2.10721,0	1/1:11:0,11:0:0:11:415:-36.3397,-3.31133,0	1/1:9:0,9:0:0:9:339:-29.765,-2.70927,0	1/1:3:0,3:0:0:3:113:-10.1637,-0.90309,0	1/1:10:0,10:0:0:10:367:-32.3117,-3.0103,0	1/1:5:0,5:0:0:5:190:-16.7491,-1.50515,0	1/1:5:0,5:0:0:5:190:-16.8106,-1.50515,0	1/1:7:0,7:0:0:7:266:-23.3887,-2.10721,0	1/1:3:0,3:0:0:3:113:-10.1637,-0.90309,0	1/1:5:0,5:0:0:5:190:-16.8106,-1.50515,0	1/1:9:0,9:0:0:9:329:-28.7852,-2.70927,0	0/0:10:10,0:10:368:0:0:0,-3.0103,-32.3968	0/0:4:4,0:4:151:0:0:0,-1.20412,-13.4533	0/0:17:17,0:17:608:0:0:0,-5.11751,-53.4916	0/0:13:13,0:13:483:0:0:0,-3.91339,-42.3168	0/0:23:23,0:23:861:0:0:0,-6.92369,-75.0409	0/0:8:8,0:8:287:0:0:0,-2.40824,-25.4484	0/0:3:3,0:3:109:0:0:0,-0.90309,-9.86655	0/0:19:19,0:19:715:0:0:0,-5.71957,-62.3647	0/0:13:13,0:13:481:0:0:0,-3.91339,-42.189	0/0:16:16,0:16:582:0:0:0,-4.81648,-51.1252	0/0:15:15,0:15:556:0:0:0,-4.51545,-48.6145	0/0:8:8,0:8:298:0:0:0,-2.40824,-26.1266	0/0:16:16,0:16:603:0:0:0,-4.81648,-52.2797	0/0:8:8,0:8:287:0:0:0,-2.40824,-25.4358	MELO3C018595.2	missense_variant	MODERATE	MELO3C018596.2	upstream_gene_variant	MODIFIER	MELO3C018594.2	downstream_gene_variant	MODIFIER
chr01	1395465	A	G	2089.2	AB=0;ABP=0;AC=24;AF=0.48;AN=50;AO=85;CIGAR=1X;DP=184;DPB=184;DPRA=0.930135;EPP=16.5245;EPPR=19.0002;GTI=0;LEN=1;MEANALT=1;MQM=41.8824;MQMR=42;NS=25;NUMALT=1;ODDS=8.24572;PAIRED=0;PAIREDR=0;PAO=0;PQA=0;PQR=0;PRO=0;QA=3054;QR=3657;RO=99;RPL=53;RPP=14.2764;RPPR=19.0002;RPR=32;RUN=1;SAF=84;SAP=179.002;SAR=1;SRF=99;SRP=217.986;SRR=0;TYPE=snp;technology.ILLUMINA=1;	GT:DP:AD:RO:QR:AO:QA:GL	0/0:9:9,0:9:320:0:0:0,-2.70927,-28.2778	0/0:9:9,0:9:331:0:0:0,-2.70927,-29.0848	0/0:5:5,0:5:189:0:0:0,-1.50515,-16.7427	0/0:1:1,0:1:38:0:0:0,-0.30103,-3.65448	0/0:8:8,0:8:287:0:0:0,-2.40824,-25.4358	0/0:8:8,0:8:303:0:0:0,-2.40824,-26.6104	0/0:3:3,0:3:114:0:0:0,-0.90309,-10.2325	0/0:8:8,0:8:292:0:0:0,-2.40824,-25.8062	0/0:4:4,0:4:145:0:0:0,-1.20412,-13.0096	0/0:7:7,0:7:266:0:0:0,-2.10721,-23.3887	0/0:19:19,0:19:708:0:0:0,-5.71957,-61.8318	0/0:8:8,0:8:296:0:0:0,-2.40824,-26.0967	.:.:.:.:.:.:.:.	0/0:10:10,0:10:368:0:0:0,-3.0103,-32.3826	1/1:6:0,6:0:0:6:204:-18.2259,-1.80618,0	1/1:10:0,10:0:0:10:367:-32.307,-3.0103,0	.:.:.:.:.:.:.:.	1/1:2:0,2:0:0:2:72:-6.64108,-0.60206,0	1/1:24:0,24:0:0:24:876:-76.6592,-7.22472,0	1/1:10:0,10:0:0:10:355:-31.2009,-3.0103,0	1/1:7:0,7:0:0:7:244:-21.6721,-2.10721,0	.:.:.:.:.:.:.:.	1/1:5:0,5:0:0:5:181:-16.097,-1.50515,0	1/1:2:0,2:0:0:2:76:-6.94351,-0.60206,0	1/1:7:0,7:0:0:7:243:-21.5481,-2.10721,0	1/1:5:0,5:0:0:5:181:-16.1442,-1.50515,0	1/1:4:0,4:0:0:4:149:-13.3056,-1.20412,0	1/1:3:0,3:0:0:3:106:-9.63829,-0.90309,0	MELO3C018597.2	synonymous_variant	LOW	MELO3C018599.2	upstream_gene_variant	MODIFIER	MELO3C018596.2	downstream_gene_variant	MODIFIER	MELO3C018598.2	downstream_gene_variant	MODIFIER
chr01	1403771	C	T	2234.69	AB=0;ABP=0;AC=24;AF=0.48;AN=50;AO=91;CIGAR=1X;DP=158;DPB=158;DPRA=1.47139;EPP=60.3038;EPPR=42.7126;GTI=0;LEN=1;MEANALT=1;MQM=41.8022;MQMR=41.9701;NS=25;NUMALT=1;ODDS=4.35093;PAIRED=0;PAIREDR=0;PAO=0;PQA=0;PQR=0;PRO=0;QA=3407;QR=2489;RO=67;RPL=21;RPP=60.3038;RPPR=42.7126;RPR=70;RUN=1;SAF=91;SAP=200.614;SAR=0;SRF=67;SRP=148.499;SRR=0;TYPE=snp;technology.ILLUMINA=1;	GT:DP:AD:RO:QR:AO:QA:GL	0/0:6:6,0:6:216:0:0:0,-1.80618,-19.1888	0/0:2:2,0:2:76:0:0:0,-0.60206,-6.94351	0/0:10:10,0:10:380:0:0:0,-3.0103,-33.2558	0/0:7:7,0:7:261:0:0:0,-2.10721,-23.0364	0/0:4:4,0:4:152:0:0:0,-1.20412,-13.5216	.:.:.:.:.:.:.:.	0/0:3:3,0:3:114:0:0:0,-0.90309,-10.2325	0/0:3:3,0:3:104:0:0:0,-0.90309,-9.35679	0/0:10:10,0:10:379:0:0:0,-3.0103,-33.1886	0/0:7:7,0:7:252:0:0:0,-2.10721,-22.3209	0/0:3:3,0:3:114:0:0:0,-0.90309,-10.2325	0/0:1:1,0:1:34:0:0:0,-0.30103,-3.33613	0/0:5:5,0:5:179:0:0:0,-1.50515,-15.9612	0/0:6:6,0:6:228:0:0:0,-1.80618,-20.0996	1/1:3:0,3:0:0:3:114:-10.2325,-0.90309,0	.:.:.:.:.:.:.:.	.:.:.:.:.:.:.:.	1/1:4:0,4:0:0:4:152:-13.5216,-1.20412,0	1/1:7:0,7:0:0:7:266:-23.2663,-2.10721,0	1/1:9:0,9:0:0:9:342:-29.9058,-2.70927,0	1/1:10:0,10:0:0:10:362:-31.7977,-3.0103,0	1/1:7:0,7:0:0:7:259:-22.8514,-2.10721,0	1/1:10:0,10:0:0:10:377:-32.9934,-3.0103,0	1/1:19:0,19:0:0:19:704:-61.4209,-5.71957,0	1/1:3:0,3:0:0:3:113:-10.0479,-0.90309,0	1/1:6:0,6:0:0:6:224:-19.8078,-1.80618,0	1/1:9:0,9:0:0:9:342:-29.9667,-2.70927,0	1/1:4:0,4:0:0:4:152:-13.5216,-1.20412,0	MELO3C018599.2	downstream_gene_variant	MODIFIER	MELO3C018600.2	downstream_gene_variant	MODIFIER	MELO3C018600.2 -MELO3C018602.2	intergenic_region	MODIFIER
chr01	1403845	A	C	1721.99	AB=0;ABP=0;AC=26;AF=0.5;AN=52;AO=86;CIGAR=1X;DP=162;DPB=162;DPRA=1.13158;EPP=189.757;EPPR=168.042;GTI=0;LEN=1;MEANALT=1;MQM=41.9535;MQMR=42;NS=26;NUMALT=1;ODDS=5.02487;PAIRED=0;PAIREDR=0;PAO=0;PQA=0;PQR=0;PRO=0;QA=3230;QR=2856;RO=76;RPL=86;RPP=189.757;RPPR=168.042;RPR=0;RUN=1;SAF=86;SAP=189.757;SAR=0;SRF=76;SRP=168.042;SRR=0;TYPE=snp;technology.ILLUMINA=1;	GT:DP:AD:RO:QR:AO:QA:GL	0/0:13:13,0:13:485:0:0:0,-3.91339,-42.4517	0/0:2:2,0:2:76:0:0:0,-0.60206,-6.94351	0/0:14:14,0:14:528:0:0:0,-4.21442,-46.1231	0/0:8:8,0:8:303:0:0:0,-2.40824,-26.6104	0/0:2:2,0:2:76:0:0:0,-0.60206,-6.94351	0/0:2:2,0:2:76:0:0:0,-0.60206,-6.94351	0/0:2:2,0:2:76:0:0:0,-0.60206,-6.94351	.:.:.:.:.:.:.:.	0/0:10:10,0:10:374:0:0:0,-3.0103,-32.8318	0/0:10:10,0:10:377:0:0:0,-3.0103,-33.0505	0/0:7:7,0:7:262:0:0:0,-2.10721,-23.1077	0/0:1:1,0:1:38:0:0:0,-0.30103,-3.65448	0/0:4:4,0:4:147:0:0:0,-1.20412,-13.1652	0/0:1:1,0:1:38:0:0:0,-0.30103,-3.65448	1/1:4:0,4:0:0:4:152:-13.5216,-1.20412,0	1/1:4:0,4:0:0:4:143:-12.8041,-1.20412,0	1/1:9:0,9:0:0:9:342:-29.9667,-2.70927,0	1/1:5:0,5:0:0:5:190:-16.8106,-1.50515,0	1/1:11:0,11:0:0:11:418:-36.5448,-3.31133,0	1/1:6:0,6:0:0:6:223:-19.7023,-1.80618,0	1/1:4:0,4:0:0:4:152:-13.5216,-1.20412,0	1/1:8:0,8:0:0:8:295:-25.959,-2.40824,0	1/1:7:0,7:0:0:7:266:-23.3887,-2.10721,0	1/1:15:0,15:0:0:15:557:-48.7331,-4.51545,0	1/1:7:0,7:0:0:7:266:-23.3887,-2.10721,0	1/1:2:0,2:0:0:2:74:-6.79932,-0.60206,0	.:.:.:.:.:.:.:.	1/1:4:0,4:0:0:4:152:-13.5216,-1.20412,0	MELO3C018599.2	downstream_gene_variant	MODIFIER	MELO3C018600.2	downstream_gene_variant	MODIFIER	MELO3C018600.2 -MELO3C018602.2	intergenic_region	MODIFIER
chr01	1413066	T	C	2529.71	AB=0;ABP=0;AC=28;AF=0.5;AN=56;AO=125;CIGAR=1X;DP=238;DPB=238;DPRA=1.10619;EPP=274.444;EPPR=248.387;GTI=0;LEN=1;MEANALT=1;MQM=41.904;MQMR=42;NS=28;NUMALT=1;ODDS=5.0814;PAIRED=0;PAIREDR=0;PAO=0;PQA=0;PQR=0;PRO=0;QA=4581;QR=4231;RO=113;RPL=0;RPP=274.444;RPPR=248.387;RPR=125;RUN=1;SAF=125;SAP=274.444;SAR=0;SRF=113;SRP=248.387;SRR=0;TYPE=snp;technology.ILLUMINA=1;	GT:DP:AD:RO:QR:AO:QA:GL	0/0:3:3,0:3:114:0:0:0,-0.90309,-10.2325	0/0:9:9,0:9:342:0:0:0,-2.70927,-29.9667	0/0:8:8,0:8:295:0:0:0,-2.40824,-26.003	0/0:12:12,0:12:450:0:0:0,-3.61236,-39.4068	0/0:11:11,0:11:414:0:0:0,-3.31133,-36.2726	0/0:2:2,0:2:76:0:0:0,-0.60206,-6.94351	0/0:11:11,0:11:412:0:0:0,-3.31133,-36.094	0/0:1:1,0:1:38:0:0:0,-0.30103,-3.65448	0/0:12:12,0:12:456:0:0:0,-3.61236,-39.8338	0/0:18:18,0:18:661:0:0:0,-5.41854,-57.7917	0/0:5:5,0:5:180:0:0:0,-1.50515,-16.0089	0/0:6:6,0:6:225:0:0:0,-1.80618,-19.8929	0/0:6:6,0:6:228:0:0:0,-1.80618,-20.0996	0/0:9:9,0:9:340:0:0:0,-2.70927,-29.8284	1/1:3:0,3:0:0:3:114:-10.2325,-0.90309,0	1/1:4:0,4:0:0:4:147:-13.1461,-1.20412,0	1/1:11:0,11:0:0:11:412:-36.1174,-3.31133,0	1/1:10:0,10:0:0:10:366:-32.1822,-3.0103,0	1/1:16:0,16:0:0:16:586:-51.2788,-4.81648,0	1/1:4:0,4:0:0:4:150:-13.3812,-1.20412,0	1/1:7:0,7:0:0:7:244:-21.6496,-2.10721,0	1/1:7:0,7:0:0:7:253:-22.3473,-2.10721,0	1/1:25:0,25:0:0:25:914:-79.7796,-7.52575,0	1/1:11:0,11:0:0:11:380:-33.6257,-3.31133,0	1/1:12:0,12:0:0:12:447:-39.1292,-3.61236,0	1/1:4:0,4:0:0:4:152:-13.5216,-1.20412,0	1/1:2:0,2:0:0:2:76:-6.94351,-0.60206,0	1/1:9:0,9:0:0:9:340:-29.8284,-2.70927,0	MELO3C018600.2 -MELO3C018602.2	intergenic_region	MODIFIER
chr01	1501015	G	A	3180.76	AB=0;ABP=0;AC=26;AF=0.481481;AN=54;AO=150;CIGAR=1X;DP=406;DPB=406;DPRA=0.637707;EPP=303.195;EPPR=7.89611;GTI=0;LEN=1;MEANALT=1;MQM=41.9333;MQMR=41.9609;NS=27;NUMALT=1;ODDS=0.371848;PAIRED=0;PAIREDR=0;PAO=0;PQA=0;PQR=0;PRO=0;QA=5531;QR=9571;RO=256;RPL=3;RPP=303.195;RPPR=7.89611;RPR=147;RUN=1;SAF=0;SAP=328.731;SAR=150;SRF=0;SRP=558.907;SRR=256;TYPE=snp;technology.ILLUMINA=1;	GT:DP:AD:RO:QR:AO:QA:GL	.:.:.:.:.:.:.:.	1/1:14:0,14:0:0:14:498:-43.8416,-4.21442,0	1/1:2:0,2:0:0:2:68:-6.28247,-0.60206,0	1/1:6:0,6:0:0:6:223:-19.7465,-1.80618,0	1/1:13:0,13:0:0:13:479:-41.9313,-3.91339,0	1/1:16:0,16:0:0:16:585:-51.281,-4.81648,0	1/1:14:0,14:0:0:14:515:-45.1541,-4.21442,0	1/1:8:0,8:0:0:8:299:-26.3199,-2.40824,0	1/1:1:0,1:0:0:1:38:-3.65448,-0.30103,0	1/1:9:0,9:0:0:9:335:-29.464,-2.70927,0	1/1:19:0,19:0:0:19:705:-61.581,-5.71957,0	1/1:14:0,14:0:0:14:528:-46.1231,-4.21442,0	1/1:13:1,12:1:38:12:450:-35.6915,-0.258911,0	1/1:22:0,22:0:0:22:808:-70.5213,-6.62266,0	0/0:26:26,0:26:977:0:0:0,-7.82678,-85.0458	0/0:16:16,0:16:605:0:0:0,-4.81648,-52.7784	0/0:17:17,0:17:637:0:0:0,-5.11751,-55.6362	0/0:5:5,0:5:177:0:0:0,-1.50515,-15.7406	0/0:26:26,0:26:978:0:0:0,-7.82678,-85.124	0/0:19:19,0:19:708:0:0:0,-5.71957,-61.8526	0/0:23:23,0:23:832:0:0:0,-6.92369,-72.7376	0/0:11:11,0:11:418:0:0:0,-3.31133,-36.5448	0/0:5:5,0:5:190:0:0:0,-1.50515,-16.8106	0/0:18:18,0:18:681:0:0:0,-5.41854,-59.3675	0/0:22:22,0:22:821:0:0:0,-6.62266,-71.6305	0/0:34:34,0:34:1272:0:0:0,-10.235,-110.617	0/0:14:14,0:14:527:0:0:0,-4.21442,-46.0624	0/0:19:19,0:19:710:0:0:0,-5.71957,-61.8871	MELO3C018608.2	5_prime_UTR_variant	MODIFIER	MELO3C018607.2	downstream_gene_variant	MODIFIER
chr01	1504661	T	C	30814.2	AB=0;ABP=0;AC=28;AF=0.5;AN=56;AO=1214;CIGAR=1X;DP=2346;DPB=2346;DPRA=1.0642;EPP=536.248;EPPR=88.7921;GTI=0;LEN=1;MEANALT=1.06667;MQM=41.7084;MQMR=41.9255;NS=28;NUMALT=1;ODDS=37.8819;PAIRED=0;PAIREDR=0;PAO=0;PQA=0;PQR=0;PRO=0;QA=40093;QR=37962;RO=1127;RPL=887;RPP=563.944;RPPR=104.052;RPR=327;RUN=1;SAF=41;SAP=2295.08;SAR=1173;SRF=79;SRP=1812.17;SRR=1048;TYPE=snp;technology.ILLUMINA=1;	GT:DP:AD:RO:QR:AO:QA:GL	0/0:44:44,0:44:1503:0:0:0,-13.2453,-132.159	0/0:81:78,2:78:2590:2:67:0,-18.1153,-221.859	0/0:75:75,0:75:2554:0:0:0,-22.5772,-224.357	0/0:84:84,0:84:2824:0:0:0,-25.2865,-248.242	0/0:125:123,0:123:4060:0:0:0,-37.0267,-357.525	0/0:82:82,0:82:2786:0:0:0,-24.6845,-244.839	0/0:83:83,0:83:2788:0:0:0,-24.9855,-245.314	0/0:82:82,0:82:2811:0:0:0,-24.6845,-246.875	0/0:71:71,0:71:2268:0:0:0,-21.3731,-200.626	0/0:57:57,0:57:1842:0:0:0,-17.1587,-162.782	0/0:128:128,0:128:4401:0:0:0,-38.5318,-386.174	0/0:63:61,0:61:2113:0:0:0,-18.3628,-185.06	0/0:80:80,0:80:2741:0:0:0,-24.0824,-240.99	0/0:79:79,0:79:2681:0:0:0,-23.7814,-235.891	1/1:113:0,113:0:0:113:3784:-332.462,-34.0164,0	1/1:92:0,92:0:0:92:2959:-261.189,-27.6948,0	1/1:61:0,61:0:0:61:2111:-185.217,-18.3628,0	1/1:81:0,81:0:0:81:2709:-238.326,-24.3834,0	1/1:96:0,96:0:0:96:3207:-282.016,-28.8989,0	1/1:126:0,126:0:0:126:4087:-360.414,-37.9298,0	1/1:65:0,65:0:0:65:2126:-187.502,-19.567,0	1/1:69:0,69:0:0:69:2249:-198.336,-20.7711,0	1/1:38:0,38:0:0:38:1208:-107.045,-11.4391,0	1/1:63:0,63:0:0:63:2077:-182.805,-18.9649,0	1/1:106:0,106:0:0:106:3382:-298.551,-31.9092,0	1/1:131:0,131:0:0:131:4315:-379.568,-39.4349,0	1/1:98:0,98:0:0:98:3323:-291.939,-29.5009,0	1/1:73:0,73:0:0:73:2489:-218.725,-21.9752,0	MELO3C018608.2	synonymous_variant	LOW	MELO3C018609.2	downstream_gene_variant	MODIFIER
chr01	1508126	G	A	1468.67	AB=0;ABP=0;AC=28;AF=0.5;AN=56;AO=76;CIGAR=1X;DP=121;DPB=121;DPRA=1.68889;EPP=127.47;EPPR=33.1696;GTI=0;LEN=1;MEANALT=1;MQM=41.9474;MQMR=41.9556;NS=28;NUMALT=1;ODDS=3.23484;PAIRED=0;PAIREDR=0;PAO=0;PQA=0;PQR=0;PRO=0;QA=2684;QR=1618;RO=45;RPL=71;RPP=127.47;RPPR=33.1696;RPR=5;RUN=1;SAF=0;SAP=168.042;SAR=76;SRF=0;SRP=100.727;SRR=45;TYPE=snp;technology.ILLUMINA=1;	GT:DP:AD:RO:QR:AO:QA:GL	1/1:5:0,5:0:0:5:171:-15.3973,-1.50515,0	1/1:2:0,2:0:0:2:67:-6.25543,-0.60206,0	1/1:2:0,2:0:0:2:76:-6.94351,-0.60206,0	1/1:4:0,4:0:0:4:140:-12.6153,-1.20412,0	1/1:10:0,10:0:0:10:356:-31.4173,-3.0103,0	1/1:7:0,7:0:0:7:229:-20.5971,-2.10721,0	1/1:8:0,8:0:0:8:286:-25.3559,-2.40824,0	1/1:2:0,2:0:0:2:75:-6.87341,-0.60206,0	1/1:11:0,11:0:0:11:394:-34.6517,-3.31133,0	1/1:5:0,5:0:0:5:169:-15.2301,-1.50515,0	1/1:10:0,10:0:0:10:355:-31.4192,-3.0103,0	1/1:3:0,3:0:0:3:106:-9.63829,-0.90309,0	1/1:2:0,2:0:0:2:70:-6.48776,-0.60206,0	1/1:5:0,5:0:0:5:190:-16.8106,-1.50515,0	0/0:1:1,0:1:33:0:0:0,-0.30103,-3.24853	0/0:3:3,0:3:110:0:0:0,-0.90309,-9.93542	0/0:6:6,0:6:228:0:0:0,-1.80618,-20.0996	0/0:5:5,0:5:187:0:0:0,-1.50515,-16.5958	0/0:3:3,0:3:110:0:0:0,-0.90309,-9.93542	0/0:2:2,0:2:71:0:0:0,-0.60206,-6.55786	0/0:3:3,0:3:102:0:0:0,-0.90309,-9.28597	0/0:6:6,0:6:224:0:0:0,-1.80618,-19.8078	0/0:2:2,0:2:68:0:0:0,-0.60206,-6.33865	0/0:3:3,0:3:103:0:0:0,-0.90309,-9.3669	0/0:7:7,0:7:239:0:0:0,-2.10721,-21.3999	0/0:2:2,0:2:71:0:0:0,-0.60206,-6.57098	0/0:1:1,0:1:34:0:0:0,-0.30103,-3.33613	0/0:1:1,0:1:38:0:0:0,-0.30103,-3.65448	MELO3C018608.2	3_prime_UTR_variant	MODIFIER	MELO3C018609.2	downstream_gene_variant	MODIFIER
chr01	1510243	T	C	36765.1	AB=0;ABP=0;AC=28;AF=0.5;AN=56;AO=1285;CIGAR=1X;DP=2918;DPB=2918;DPRA=0.844384;EPP=49.0168;EPPR=18.3283;GTI=0;LEN=1;MEANALT=1.06667;MQM=41.9315;MQMR=41.9926;NS=28;NUMALT=1;ODDS=25.667;PAIRED=0;PAIREDR=0;PAO=0;PQA=0;PQR=0;PRO=0;QA=47464;QR=60551;RO=1623;RPL=725;RPP=49.0168;RPPR=18.3283;RPR=560;RUN=1;SAF=1285;SAP=2793.35;SAR=0;SRF=1623;SRP=3527.31;SRR=0;TYPE=snp;technology.ILLUMINA=1;	GT:DP:AD:RO:QR:AO:QA:GL	1/1:57:0,57:0:0:57:2114:-183.778,-17.1587,0	1/1:57:0,57:0:0:57:2104:-183.164,-17.1587,0	1/1:129:0,129:0:0:129:4778:-415.433,-38.8329,0	1/1:113:0,113:0:0:113:4174:-362.815,-34.0164,0	1/1:51:0,51:0:0:51:1874:-163.199,-15.3525,0	1/1:77:0,77:0:0:77:2867:-249.057,-23.1793,0	1/1:90:0,90:0:0:90:3320:-288.954,-27.0927,0	1/1:65:0,65:0:0:65:2372:-206.702,-19.567,0	1/1:216:0,215:0:0:215:7899:-686.585,-64.7215,0	1/1:162:0,162:0:0:162:5995:-521.126,-48.7669,0	1/1:47:0,47:0:0:47:1751:-152.26,-14.1484,0	1/1:39:0,39:0:0:39:1453:-126.367,-11.7402,0	1/1:86:0,86:0:0:86:3194:-277.853,-25.8886,0	1/1:95:0,95:0:0:95:3502:-304.577,-28.5979,0	0/0:86:86,0:86:3185:0:0:0,-25.8886,-276.849	0/0:85:85,0:85:3172:0:0:0,-25.5875,-275.613	0/0:180:180,0:180:6711:0:0:0,-54.1854,-582.835	0/0:142:136,0:136:5059:0:0:0,-40.9401,-439.361	0/0:111:111,0:111:4126:0:0:0,-33.4143,-358.581	0/0:107:107,0:107:3984:0:0:0,-32.2102,-346.179	0/0:121:121,0:121:4533:0:0:0,-36.4246,-393.648	0/0:156:154,2:154:5769:2:67:0,-40.7053,-494.592	0/0:136:136,0:136:5082:0:0:0,-40.9401,-441.418	0/0:116:114,0:114:4260:0:0:0,-34.3174,-369.662	0/0:113:113,0:113:4246:0:0:0,-34.0164,-368.423	0/0:93:92,0:92:3415:0:0:0,-27.6948,-296.538	0/0:140:140,0:140:5228:0:0:0,-42.1442,-454.057	0/0:48:48,0:48:1781:0:0:0,-14.4494,-155.039	MELO3C018609.2	missense_variant	MODERATE	MELO3C018610.2	upstream_gene_variant	MODIFIER	MELO3C018608.2	downstream_gene_variant	MODIFIER
chr01	1514564	C	T	30294.3	AB=0;ABP=0;AC=28;AF=0.5;AN=56;AO=1078;CIGAR=1X;DP=2328;DPB=2328;DPRA=0.8624;EPP=296.953;EPPR=620.084;GTI=0;LEN=1;MEANALT=1;MQM=41.9221;MQMR=41.9888;NS=28;NUMALT=1;ODDS=25.7555;PAIRED=0;PAIREDR=0;PAO=0;PQA=0;PQR=0;PRO=0;QA=39730;QR=45866;RO=1250;RPL=730;RPP=296.953;RPPR=603.629;RPR=348;RUN=1;SAF=0;SAP=2343.86;SAR=1078;SRF=4;SRP=2682.72;SRR=1246;TYPE=snp;technology.ILLUMINA=1;	GT:DP:AD:RO:QR:AO:QA:GL	1/1:31:0,31:0:0:31:1141:-99.599,-9.33193,0	1/1:50:0,50:0:0:50:1851:-160.905,-15.0515,0	1/1:71:0,71:0:0:71:2627:-228.437,-21.3731,0	1/1:83:0,83:0:0:83:3088:-268.249,-24.9855,0	1/1:98:0,98:0:0:98:3633:-315.905,-29.5009,0	1/1:111:0,111:0:0:111:4124:-358.383,-33.4143,0	1/1:104:0,104:0:0:104:3801:-331.137,-31.3071,0	1/1:57:0,57:0:0:57:2070:-180.588,-17.1587,0	1/1:71:0,71:0:0:71:2617:-227.839,-21.3731,0	1/1:62:0,62:0:0:62:2263:-197.398,-18.6639,0	1/1:111:0,111:0:0:111:4082:-355.114,-33.4143,0	1/1:76:0,76:0:0:76:2811:-244.596,-22.8783,0	1/1:78:0,78:0:0:78:2892:-251.551,-23.4803,0	1/1:75:0,75:0:0:75:2730:-237.931,-22.5773,0	0/0:95:95,0:95:3507:0:0:0,-28.5978,-305.309	0/0:89:89,0:89:3254:0:0:0,-26.7917,-283.672	0/0:74:74,0:74:2723:0:0:0,-22.2762,-237.007	0/0:86:86,0:86:3176:0:0:0,-25.8886,-276.333	0/0:119:119,0:119:4337:0:0:0,-35.8226,-377.804	0/0:92:92,0:92:3362:0:0:0,-27.6948,-293.07	0/0:112:112,0:112:4093:0:0:0,-33.7154,-356.77	0/0:80:80,0:80:2984:0:0:0,-24.0824,-259.355	0/0:74:74,0:74:2694:0:0:0,-22.2762,-234.734	0/0:61:61,0:61:2250:0:0:0,-18.3628,-195.929	0/0:74:74,0:74:2698:0:0:0,-22.2762,-235.27	0/0:101:101,0:101:3738:0:0:0,-30.404,-325.084	0/0:119:119,0:119:4354:0:0:0,-35.8226,-379.386	0/0:74:74,0:74:2696:0:0:0,-22.2762,-235.292	MELO3C018610.2	missense_variant	MODERATE	MELO3C018609.2	upstream_gene_variant	MODIFIER
chr01	1521142	C	G	3570.63	AB=0;ABP=0;AC=26;AF=0.481481;AN=54;AO=143;CIGAR=1X;DP=421;DPB=421;DPRA=0.553957;EPP=79.5585;EPPR=198.005;GTI=0;LEN=1;MEANALT=1;MQM=41.9161;MQMR=41.9712;NS=27;NUMALT=1;ODDS=6.76506;PAIRED=0;PAIREDR=0;PAO=0;PQA=0;PQR=0;PRO=0;QA=5257;QR=10210;RO=278;RPL=107;RPP=79.5585;RPPR=198.005;RPR=36;RUN=1;SAF=0;SAP=313.531;SAR=143;SRF=0;SRP=606.68;SRR=278;TYPE=snp;technology.ILLUMINA=1;	GT:DP:AD:RO:QR:AO:QA:GL	.:.:.:.:.:.:.:.	1/1:16:0,16:0:0:16:575:-50.5133,-4.81648,0	1/1:7:0,7:0:0:7:266:-23.3887,-2.10721,0	1/1:15:0,15:0:0:15:547:-47.9253,-4.51545,0	1/1:16:0,16:0:0:16:581:-50.9313,-4.81648,0	1/1:20:0,20:0:0:20:739:-64.4785,-6.0206,0	1/1:4:0,4:0:0:4:152:-13.5216,-1.20412,0	1/1:7:0,7:0:0:7:257:-22.6041,-2.10721,0	1/1:11:0,11:0:0:11:400:-35.2267,-3.31133,0	1/1:14:0,14:0:0:14:517:-45.3337,-4.21442,0	1/1:11:0,11:0:0:11:413:-36.1757,-3.31133,0	1/1:3:0,3:0:0:3:114:-10.2325,-0.90309,0	1/1:9:0,9:0:0:9:322:-28.4456,-2.70927,0	1/1:10:0,10:0:0:10:374:-32.8279,-3.0103,0	0/0:14:14,0:14:529:0:0:0,-4.21442,-46.1466	0/0:16:16,0:16:590:0:0:0,-4.81648,-51.6661	0/0:31:31,0:31:1117:0:0:0,-9.33193,-97.8332	0/0:18:18,0:18:649:0:0:0,-5.41854,-57.0052	0/0:26:26,0:26:971:0:0:0,-7.82678,-84.6699	0/0:16:16,0:16:594:0:0:0,-4.81648,-51.9176	0/0:12:12,0:12:435:0:0:0,-3.61236,-38.2617	0/0:17:17,0:17:635:0:0:0,-5.11751,-55.4388	0/0:25:25,0:25:906:0:0:0,-7.52575,-79.1764	0/0:13:13,0:13:487:0:0:0,-3.91339,-42.5722	0/0:35:35,0:35:1262:0:0:0,-10.536,-110.343	0/0:24:24,0:24:881:0:0:0,-7.22472,-76.9809	0/0:22:22,0:22:812:0:0:0,-6.62266,-70.9799	0/0:9:9,0:9:342:0:0:0,-2.70927,-29.9667	MELO3C018611.2	synonymous_variant	LOW	MELO3C018612.2	upstream_gene_variant	MODIFIER	MELO3C018610.2	downstream_gene_variant	MODIFIER
chr01	1521736	G	A	18237.6	AB=0;ABP=0;AC=28;AF=0.5;AN=56;AO=664;CIGAR=1X;DP=1438;DPB=1438;DPRA=0.896565;EPP=8.24276;EPPR=18.3733;GTI=0;LEN=1;MEANALT=1;MQM=41.9398;MQMR=41.9871;NS=28;NUMALT=1;ODDS=22.9427;PAIRED=0;PAIREDR=0;PAO=0;PQA=0;PQR=0;PRO=0;QA=23988;QR=27933;RO=774;RPL=352;RPP=8.24276;RPPR=18.3733;RPR=312;RUN=1;SAF=0;SAP=1444.87;SAR=664;SRF=0;SRP=1683.73;SRR=774;TYPE=snp;technology.ILLUMINA=1;	GT:DP:AD:RO:QR:AO:QA:GL	1/1:25:0,25:0:0:25:888:-78.0971,-7.52575,0	1/1:52:0,52:0:0:52:1876:-163.842,-15.6536,0	1/1:48:0,48:0:0:48:1749:-152.734,-14.4494,0	1/1:37:0,37:0:0:37:1325:-115.955,-11.1381,0	1/1:55:1,54:1:33:54:1937:-166.261,-13.3081,0	1/1:70:0,70:0:0:70:2514:-219.964,-21.0721,0	1/1:40:1,39:1:27:39:1436:-122.488,-9.35469,0	1/1:34:1,33:1:32:33:1183:-100.129,-7.07639,0	1/1:68:0,68:0:0:68:2511:-218.591,-20.47,0	1/1:44:0,44:0:0:44:1593:-139.214,-13.2453,0	1/1:58:0,58:0:0:58:2077:-181.469,-17.4597,0	1/1:53:0,53:0:0:53:1912:-166.944,-15.9546,0	1/1:29:0,29:0:0:29:1059:-92.5905,-8.72987,0	1/1:46:0,46:0:0:46:1664:-145.248,-13.8474,0	0/0:29:29,0:29:1041:0:0:0,-8.72987,-91.194	0/0:54:51,3:51:1867:3:96:0,-7.43064,-153.971	0/0:46:46,0:46:1674:0:0:0,-13.8474,-146.261	0/0:48:48,0:48:1751:0:0:0,-14.4494,-152.959	0/0:70:65,5:65:2324:5:168:0,-5.88709,-188.244	0/0:75:75,0:75:2686:0:0:0,-22.5772,-235.104	0/0:67:67,0:67:2458:0:0:0,-20.169,-214.362	0/0:63:63,0:63:2241:0:0:0,-18.9649,-196.264	0/0:67:67,0:67:2407:0:0:0,-20.169,-210.664	0/0:34:34,0:34:1212:0:0:0,-10.235,-106.119	0/0:41:41,0:41:1445:0:0:0,-12.3422,-126.828	0/0:51:51,0:51:1859:0:0:0,-15.3525,-162.35	0/0:97:97,0:97:3544:0:0:0,-29.1999,-308.889	0/0:37:37,0:37:1332:0:0:0,-11.1381,-116.702	MELO3C018611.2	synonymous_variant	LOW	MELO3C018612.2	upstream_gene_variant	MODIFIER	MELO3C018610.2	downstream_gene_variant	MODIFIER
chr01	1533153	C	T	30268.6	AB=0;ABP=0;AC=28;AF=0.5;AN=56;AO=1132;CIGAR=1X;DP=2978;DPB=2978;DPRA=0.613218;EPP=437.642;EPPR=147.109;GTI=0;LEN=1;MEANALT=1;MQM=41.8534;MQMR=41.9892;NS=28;NUMALT=1;ODDS=19.9747;PAIRED=0;PAIREDR=0;PAO=0;PQA=0;PQR=0;PRO=0;QA=40477;QR=66319;RO=1846;RPL=804;RPP=437.642;RPPR=147.109;RPR=328;RUN=1;SAF=0;SAP=2461.12;SAR=1132;SRF=0;SRP=4011.55;SRR=1846;TYPE=snp;technology.ILLUMINA=1;	GT:DP:AD:RO:QR:AO:QA:GL	1/1:115:0,115:0:0:115:4120:-359.794,-34.6185,0	1/1:99:0,99:0:0:99:3494:-305.979,-29.802,0	1/1:69:0,69:0:0:69:2470:-215.799,-20.7711,0	1/1:56:0,56:0:0:56:1979:-173.345,-16.8577,0	1/1:97:0,97:0:0:97:3524:-307.038,-29.1999,0	1/1:79:0,79:0:0:79:2759:-241.588,-23.7814,0	1/1:85:0,85:0:0:85:3052:-266.656,-25.5876,0	1/1:121:0,121:0:0:121:4395:-383.012,-36.4246,0	1/1:67:0,67:0:0:67:2350:-205.465,-20.169,0	1/1:63:0,63:0:0:63:2244:-196.37,-18.9649,0	1/1:81:0,81:0:0:81:2942:-256.338,-24.3834,0	1/1:50:0,50:0:0:50:1800:-157.332,-15.0515,0	1/1:79:0,79:0:0:79:2811:-245.621,-23.7814,0	1/1:71:0,71:0:0:71:2537:-221.396,-21.3731,0	0/0:164:164,0:164:5901:0:0:0,-49.3689,-514.805	0/0:167:167,0:167:6030:0:0:0,-50.272,-526.117	0/0:116:116,0:116:4115:0:0:0,-34.9195,-359.993	0/0:112:112,0:112:4002:0:0:0,-33.7154,-349.867	0/0:144:144,0:144:5194:0:0:0,-43.3483,-453.214	0/0:175:175,0:175:6180:0:0:0,-52.6802,-540.813	0/0:132:132,0:132:4725:0:0:0,-39.736,-412.9	0/0:115:115,0:115:4127:0:0:0,-34.6184,-360.694	0/0:127:127,0:127:4565:0:0:0,-38.2308,-398.795	0/0:105:105,0:105:3759:0:0:0,-31.6081,-328.558	0/0:158:158,0:158:5742:0:0:0,-47.5627,-500.95	0/0:114:114,0:114:4136:0:0:0,-34.3174,-360.708	0/0:142:142,0:142:5154:0:0:0,-42.7463,-449.205	0/0:75:75,0:75:2689:0:0:0,-22.5772,-235.115	MELO3C018612.2	3_prime_UTR_variant	MODIFIER	MELO3C018614.2	upstream_gene_variant	MODIFIER
chr01	1533187	G	C	9389.71	AB=0;ABP=0;AC=28;AF=0.5;AN=56;AO=356;CIGAR=1X;DP=1188;DPB=1188;DPRA=0.482744;EPP=74.1565;EPPR=574.65;GTI=4;LEN=1;MEANALT=1;MQM=41.7079;MQMR=41.9904;NS=28;NUMALT=1;ODDS=2.77713;PAIRED=0;PAIREDR=0;PAO=0;PQA=0;PQR=0;PRO=0;QA=13027;QR=30694;RO=832;RPL=124;RPP=74.1565;RPPR=574.65;RPR=232;RUN=1;SAF=0;SAP=776.054;SAR=356;SRF=0;SRP=1809.68;SRR=832;TYPE=snp;technology.ILLUMINA=1;	GT:DP:AD:RO:QR:AO:QA:GL	1/1:41:0,41:0:0:41:1509:-131.244,-12.3422,0	1/1:16:0,16:0:0:16:582:-50.9572,-4.81648,0	1/1:15:0,15:0:0:15:551:-48.1463,-4.51545,0	1/1:25:0,25:0:0:25:913:-79.8727,-7.52575,0	1/1:39:0,39:0:0:39:1421:-123.743,-11.7402,0	1/1:26:0,26:0:0:26:984:-85.4926,-7.82678,0	1/1:9:0,9:0:0:9:316:-27.8945,-2.70927,0	1/1:25:0,25:0:0:25:939:-81.6907,-7.52575,0	1/1:25:0,25:0:0:25:912:-79.4522,-7.52575,0	1/1:25:0,25:0:0:25:915:-79.7647,-7.52575,0	1/1:34:0,34:0:0:34:1258:-109.461,-10.235,0	1/1:18:0,18:0:0:18:636:-55.9098,-5.41854,0	1/1:30:0,30:0:0:30:1088:-94.8488,-9.0309,0	1/1:27:0,27:0:0:27:969:-84.4881,-8.12781,0	0/0:78:78,0:78:2848:0:0:0,-23.4803,-248.381	0/0:60:60,0:60:2244:0:0:0,-18.0618,-195.056	0/0:42:42,0:42:1585:0:0:0,-12.6433,-137.73	0/0:61:61,0:61:2273:0:0:0,-18.3628,-197.629	0/0:59:59,0:59:2175:0:0:0,-17.7608,-189.465	0/0:74:74,0:74:2699:0:0:0,-22.2762,-235.409	0/0:58:58,0:58:2119:0:0:0,-17.4597,-184.879	0/0:59:59,0:59:2184:0:0:0,-17.7608,-190.228	0/0:67:67,0:67:2455:0:0:0,-20.169,-214.006	0/0:46:46,0:46:1671:0:0:0,-13.8474,-145.906	0/0:70:69,1:69:2539:1:34:0,-17.736,-217.845	0/0:70:70,0:70:2603:0:0:0,-21.0721,-226.427	0/0:58:58,0:58:2152:0:0:0,-17.4597,-187.334	0/0:31:31,0:31:1147:0:0:0,-9.33193,-100.004	MELO3C018612.2	3_prime_UTR_variant	MODIFIER	MELO3C018614.2	upstream_gene_variant	MODIFIER
chr01	1540927	C	G	13191.6	AB=0;ABP=0;AC=28;AF=0.5;AN=56;AO=490;CIGAR=1X;DP=1023;DPB=1023;DPRA=0.919325;EPP=412.559;EPPR=543.821;GTI=0;LEN=1;MEANALT=1;MQM=41.9714;MQMR=41.9925;NS=28;NUMALT=1;ODDS=20.556;PAIRED=0;PAIREDR=0;PAO=0;PQA=0;PQR=0;PRO=0;QA=18339;QR=19800;RO=532;RPL=93;RPP=412.559;RPPR=543.821;RPR=397;RUN=1;SAF=0;SAP=1067.03;SAR=490;SRF=0;SRP=1158.23;SRR=532;TYPE=snp;technology.ILLUMINA=1;	GT:DP:AD:RO:QR:AO:QA:GL	1/1:58:0,58:0:0:58:2157:-187.556,-17.4597,0	1/1:26:0,26:0:0:26:970:-84.5003,-7.82678,0	1/1:44:0,44:0:0:44:1652:-143.617,-13.2453,0	1/1:35:0,35:0:0:35:1310:-114.068,-10.5361,0	1/1:49:0,49:0:0:49:1836:-159.456,-14.7505,0	1/1:36:0,36:0:0:36:1362:-118.363,-10.8371,0	1/1:19:0,19:0:0:19:701:-61.2679,-5.71957,0	1/1:41:0,41:0:0:41:1545:-134.301,-12.3422,0	1/1:42:0,42:0:0:42:1575:-136.953,-12.6433,0	1/1:35:0,35:0:0:35:1296:-112.779,-10.5361,0	1/1:31:0,31:0:0:31:1162:-101.093,-9.33193,0	1/1:18:0,18:0:0:18:682:-59.4344,-5.41854,0	1/1:29:0,29:0:0:29:1074:-93.4902,-8.72987,0	1/1:27:0,27:0:0:27:1017:-88.5272,-8.12781,0	0/0:32:32,0:32:1173:0:0:0,-9.63296,-102.383	0/0:26:26,0:26:972:0:0:0,-7.82678,-84.7064	0/0:61:61,0:61:2279:0:0:0,-18.3628,-198.137	0/0:31:31,0:31:1160:0:0:0,-9.33193,-100.983	0/0:37:36,0:36:1332:0:0:0,-10.8371,-115.855	0/0:63:63,0:63:2354:0:0:0,-18.9649,-204.676	0/0:44:44,0:44:1637:0:0:0,-13.2453,-142.465	0/0:44:44,0:44:1643:0:0:0,-13.2453,-142.955	0/0:34:34,0:34:1259:0:0:0,-10.235,-109.681	0/0:29:29,0:29:1095:0:0:0,-8.72987,-95.256	0/0:43:43,0:43:1593:0:0:0,-12.9443,-138.703	0/0:32:32,0:32:1169:0:0:0,-9.63296,-102.039	0/0:30:30,0:30:1130:0:0:0,-9.0309,-98.304	0/0:27:27,0:27:1004:0:0:0,-8.12781,-87.5657	MELO3C018614.2	3_prime_UTR_variant	MODIFIER	MELO3C018615.2	upstream_gene_variant	MODIFIER
chr01	1544281	G	A	6643.86	AB=0;ABP=0;AC=28;AF=0.5;AN=56;AO=241;CIGAR=1X;DP=472;DPB=472;DPRA=1.04329;EPP=12.8225;EPPR=3.0197;GTI=0;LEN=1;MEANALT=1;MQM=41.9585;MQMR=41.9913;NS=28;NUMALT=1;ODDS=10.9726;PAIRED=0;PAIREDR=0;PAO=0;PQA=0;PQR=0;PRO=0;QA=8909;QR=8544;RO=231;RPL=104;RPP=12.8225;RPPR=3.0197;RPR=137;RUN=1;SAF=0;SAP=526.335;SAR=241;SRF=0;SRP=504.62;SRR=231;TYPE=snp;technology.ILLUMINA=1;	GT:DP:AD:RO:QR:AO:QA:GL	1/1:33:0,33:0:0:33:1233:-107.196,-9.93399,0	1/1:12:0,12:0:0:12:449:-39.3532,-3.61236,0	1/1:10:0,10:0:0:10:379:-33.1886,-3.0103,0	1/1:15:0,15:0:0:15:570:-49.7009,-4.51545,0	1/1:22:0,22:0:0:22:804:-70.2575,-6.62266,0	1/1:11:0,11:0:0:11:401:-35.2304,-3.31133,0	1/1:21:0,21:0:0:21:761:-66.7683,-6.32163,0	1/1:9:0,9:0:0:9:322:-28.4043,-2.70927,0	1/1:20:0,20:0:0:20:744:-64.9912,-6.0206,0	1/1:35:0,35:0:0:35:1265:-110.532,-10.5361,0	1/1:14:0,14:0:0:14:519:-45.3568,-4.21442,0	1/1:2:0,2:0:0:2:76:-6.94351,-0.60206,0	1/1:23:0,23:0:0:23:869:-75.6585,-6.92369,0	1/1:14:0,14:0:0:14:517:-45.2657,-4.21442,0	0/0:11:11,0:11:418:0:0:0,-3.31133,-36.5448	0/0:13:13,0:13:472:0:0:0,-3.91339,-41.519	0/0:8:8,0:8:304:0:0:0,-2.40824,-26.6777	0/0:20:20,0:20:742:0:0:0,-6.0206,-64.7566	0/0:14:14,0:14:515:0:0:0,-4.21442,-45.1773	0/0:23:23,0:23:837:0:0:0,-6.92369,-73.2018	0/0:18:18,0:18:677:0:0:0,-5.41854,-59.0683	0/0:14:14,0:14:520:0:0:0,-4.21442,-45.5455	0/0:34:34,0:34:1268:0:0:0,-10.235,-110.485	0/0:15:15,0:15:534:0:0:0,-4.51545,-47.0526	0/0:15:15,0:15:549:0:0:0,-4.51545,-48.1908	0/0:20:20,0:20:729:0:0:0,-6.0206,-63.8316	0/0:9:9,0:9:338:0:0:0,-2.70927,-29.6767	0/0:17:17,0:17:641:0:0:0,-5.11751,-55.9112	MELO3C018615.2	missense_variant	MODERATE	MELO3C018616.2	upstream_gene_variant	MODIFIER	MELO3C018614.2	downstream_gene_variant	MODIFIER	MELO3C018617.2	downstream_gene_variant	MODIFIER
chr01	1553241	G	A	3459.59	AB=0;ABP=0;AC=26;AF=0.5;AN=52;AO=172;CIGAR=1X;DP=283;DPB=283;DPRA=1.54955;EPP=376.504;EPPR=107.261;GTI=0;LEN=1;MEANALT=1;MQM=41.9651;MQMR=42;NS=26;NUMALT=1;ODDS=1.27459;PAIRED=0;PAIREDR=0;PAO=0;PQA=0;PQR=0;PRO=0;QA=6111;QR=3909;RO=111;RPL=0;RPP=376.504;RPPR=107.261;RPR=172;RUN=1;SAF=172;SAP=376.504;SAR=0;SRF=111;SRP=244.044;SRR=0;TYPE=snp;technology.ILLUMINA=1;	GT:DP:AD:RO:QR:AO:QA:GL	1/1:4:0,4:0:0:4:152:-13.5216,-1.20412,0	1/1:6:0,6:0:0:6:206:-18.4778,-1.80618,0	1/1:11:0,11:0:0:11:392:-34.6604,-3.31133,0	1/1:9:0,9:0:0:9:310:-27.5867,-2.70927,0	1/1:34:0,34:0:0:34:1168:-102.824,-10.235,0	1/1:3:0,3:0:0:3:110:-9.93542,-0.90309,0	1/1:22:0,22:0:0:22:780:-68.656,-6.62266,0	1/1:27:0,27:0:0:27:976:-85.3816,-8.12781,0	.:.:.:.:.:.:.:.	1/1:12:0,12:0:0:12:434:-38.2288,-3.61236,0	1/1:27:0,27:0:0:27:989:-86.4545,-8.12781,0	1/1:9:0,9:0:0:9:311:-27.6233,-2.70927,0	1/1:4:0,4:0:0:4:139:-12.5571,-1.20412,0	1/1:4:0,4:0:0:4:144:-12.9326,-1.20412,0	0/0:9:9,0:9:320:0:0:0,-2.70927,-28.329	0/0:4:4,0:4:142:0:0:0,-1.20412,-12.7684	0/0:7:7,0:7:237:0:0:0,-2.10721,-21.2711	0/0:4:4,0:4:141:0:0:0,-1.20412,-12.6874	0/0:12:12,0:12:415:0:0:0,-3.61236,-36.7794	0/0:11:11,0:11:391:0:0:0,-3.31133,-34.527	0/0:1:1,0:1:34:0:0:0,-0.30103,-3.33613	0/0:4:4,0:4:144:0:0:0,-1.20412,-12.9326	0/0:2:2,0:2:67:0:0:0,-0.60206,-6.25543	.:.:.:.:.:.:.:.	0/0:30:30,0:30:1057:0:0:0,-9.0309,-93.0144	0/0:15:15,0:15:521:0:0:0,-4.51545,-45.973	0/0:8:8,0:8:292:0:0:0,-2.40824,-25.8062	0/0:4:4,0:4:148:0:0:0,-1.20412,-13.2271	MELO3C018618.2	3_prime_UTR_variant	MODIFIER	MELO3C018617.2	upstream_gene_variant	MODIFIER	MELO3C018616.2	downstream_gene_variant	MODIFIER	MELO3C018619.2	downstream_gene_variant	MODIFIER
chr01	1582541	A	T	76148.1	AB=0;ABP=0;AC=28;AF=0.5;AN=56;AO=2710;CIGAR=1X;DP=5312;DPB=5312;DPRA=1.04229;EPP=33.7923;EPPR=3.77015;GTI=0;LEN=1;MEANALT=1;MQM=41.9461;MQMR=41.9891;NS=28;NUMALT=1;ODDS=54.6942;PAIRED=0;PAIREDR=0;PAO=0;PQA=0;PQR=0;PRO=0;QA=97150;QR=93281;RO=2572;RPL=1257;RPP=33.7923;RPPR=4.10448;RPR=1453;RUN=1;SAF=2710;SAP=5887.7;SAR=0;SRF=2569;SRP=5562.01;SRR=3;TYPE=snp;technology.ILLUMINA=1;	GT:DP:AD:RO:QR:AO:QA:GL	1/1:54:0,54:0:0:54:1875:-164.668,-16.2556,0	1/1:161:1,160:1:38:160:5737:-497.279,-44.8114,0	1/1:188:0,188:0:0:188:6686:-583.967,-56.5936,0	1/1:132:0,132:0:0:132:4741:-414.079,-39.736,0	1/1:293:0,293:0:0:293:10638:-927.194,-88.2018,0	1/1:270:0,270:0:0:270:9616:-840.442,-81.2781,0	1/1:186:0,186:0:0:186:6574:-575.303,-55.9916,0	1/1:166:0,166:0:0:166:5881:-514.451,-49.971,0	1/1:186:0,186:0:0:186:6728:-586.873,-55.9916,0	1/1:155:0,155:0:0:155:5570:-486.15,-46.6597,0	1/1:279:0,279:0:0:279:10061:-877.484,-83.9874,0	1/1:178:0,178:0:0:178:6355:-554.895,-53.5833,0	1/1:261:0,261:0:0:261:9460:-824.899,-78.5688,0	1/1:202:0,202:0:0:202:7228:-631.063,-60.8081,0	0/0:175:173,0:173:6249:0:0:0,-52.0782,-545.016	0/0:139:138,0:138:4996:0:0:0,-41.5421,-435.223	0/0:76:76,0:76:2704:0:0:0,-22.8783,-236.657	0/0:113:113,0:113:4099:0:0:0,-34.0164,-357.457	0/0:243:237,0:237:8600:0:0:0,-71.3441,-749.32	0/0:223:223,0:223:8006:0:0:0,-67.1297,-699.029	0/0:226:221,0:221:8046:0:0:0,-66.5276,-700.835	0/0:202:199,0:199:7207:0:0:0,-59.905,-627.841	0/0:91:91,0:91:3350:0:0:0,-27.3937,-291.862	0/0:110:109,0:109:3960:0:0:0,-32.8123,-344.965	0/0:280:277,0:277:10136:0:0:0,-83.3853,-882.56	0/0:338:337,0:337:12201:0:0:0,-101.447,-1063.78	0/0:219:216,0:216:7937:0:0:0,-65.0225,-690.312	0/0:166:161,0:161:5752:0:0:0,-48.4658,-502.503	MELO3C018621.2	missense_variant	MODERATE	MELO3C018622.2	upstream_gene_variant	MODIFIER
chr01	1584358	T	C	55775.9	AB=0;ABP=0;AC=28;AF=0.5;AN=56;AO=1979;CIGAR=1X;DP=3612;DPB=3612;DPRA=1.20782;EPP=473.761;EPPR=527.762;GTI=0;LEN=1;MEANALT=1.06667;MQM=41.9394;MQMR=41.989;NS=28;NUMALT=1;ODDS=34.2183;PAIRED=0;PAIREDR=0;PAO=0;PQA=0;PQR=0;PRO=0;QA=72689;QR=60745;RO=1632;RPL=661;RPP=476.64;RPPR=527.762;RPR=1318;RUN=1;SAF=1;SAP=4291.67;SAR=1978;SRF=0;SRP=3546.85;SRR=1632;TYPE=snp;technology.ILLUMINA=1;	GT:DP:AD:RO:QR:AO:QA:GL	1/1:55:0,55:0:0:55:2018:-175.857,-16.5567,0	1/1:154:0,154:0:0:154:5693:-494.985,-46.3586,0	1/1:114:1,113:1:38:113:4163:-358.391,-30.6629,0	1/1:194:0,194:0:0:194:7179:-623.854,-58.3998,0	1/1:106:0,106:0:0:106:3866:-336.783,-31.9092,0	1/1:162:0,162:0:0:162:5959:-517.933,-48.7669,0	1/1:128:0,128:0:0:128:4761:-413.491,-38.5318,0	1/1:100:0,100:0:0:100:3641:-317.344,-30.103,0	1/1:234:0,233:0:0:233:8511:-740.551,-70.14,0	1/1:185:0,185:0:0:185:6766:-588.739,-55.6906,0	1/1:136:0,136:0:0:136:5039:-438.025,-40.9401,0	1/1:106:0,106:0:0:106:3907:-339.902,-31.9092,0	1/1:182:0,182:0:0:182:6663:-580.229,-54.7875,0	1/1:123:0,123:0:0:123:4459:-388.839,-37.0267,0	0/0:103:103,0:103:3853:0:0:0,-31.0061,-334.677	0/0:89:89,0:89:3282:0:0:0,-26.7917,-285.838	0/0:159:159,0:159:5896:0:0:0,-47.8638,-512.505	0/0:116:116,0:116:4316:0:0:0,-34.9195,-375.024	0/0:131:131,0:131:4888:0:0:0,-39.4349,-424.642	0/0:90:90,0:90:3341:0:0:0,-27.0927,-290.502	0/0:125:125,0:125:4644:0:0:0,-37.6287,-403.49	0/0:123:123,0:123:4564:0:0:0,-37.0267,-396.745	0/0:136:136,0:136:5073:0:0:0,-40.9401,-440.829	0/0:124:122,2:122:4558:2:64:0,-31.3962,-389.954	0/0:118:118,0:118:4399:0:0:0,-35.5215,-382.126	0/0:95:95,0:95:3556:0:0:0,-28.5978,-308.911	0/0:173:173,0:173:6446:0:0:0,-52.0782,-559.855	0/0:51:51,0:51:1891:0:0:0,-15.3525,-164.595	MELO3C018622.2	synonymous_variant	LOW	MELO3C018621.2	upstream_gene_variant	MODIFIER	MELO3C018623.2	upstream_gene_variant	MODIFIER
chr01	1587108	G	A	159016	AB=0;ABP=0;AC=28;AF=0.5;AN=56;AO=5438;CIGAR=1X;DP=10376;DPB=10376;DPRA=1.20492;EPP=3.32336;EPPR=8.05211;GTI=0;LEN=1;MEANALT=1.31579;MQM=41.9507;MQMR=41.9915;NS=28;NUMALT=1;ODDS=136.781;PAIRED=0;PAIREDR=0;PAO=0;PQA=0;PQR=0;PRO=0;QA=203044;QR=182717;RO=4931;RPL=2733;RPP=3.32336;RPPR=8.63341;RPR=2705;RUN=1;SAF=0;SAP=11811.5;SAR=5438;SRF=3;SRP=10684.5;SRR=4928;TYPE=snp;technology.ILLUMINA=1;	GT:DP:AD:RO:QR:AO:QA:GL	1/1:454:1,452:1:38:452:16837:-1457.77,-133.034,0	1/1:303:0,303:0:0:303:11332:-983.056,-91.2121,0	1/1:355:0,355:0:0:355:13274:-1151.97,-106.866,0	1/1:496:0,496:0:0:496:18407:-1598.34,-149.311,0	1/1:326:0,325:0:0:325:12084:-1048.95,-97.8348,0	1/1:355:0,355:0:0:355:13301:-1153.42,-106.866,0	1/1:377:2,375:2:72:375:14003:-1208.8,-106.847,0	1/1:408:0,408:0:0:408:15268:-1324.56,-122.82,0	1/1:467:0,466:0:0:466:17407:-1510.09,-140.28,0	1/1:465:2,463:2:70:463:17219:-1488.31,-133.491,0	1/1:326:0,325:0:0:325:12183:-1056.1,-97.8348,0	1/1:249:0,249:0:0:249:9332:-809.459,-74.9565,0	1/1:402:0,402:0:0:402:15007:-1302.3,-121.014,0	1/1:458:0,458:0:0:458:17175:-1489.46,-137.872,0	0/0:258:258,0:258:9541:0:0:0,-77.6657,-829.465	0/0:222:222,0:222:8261:0:0:0,-66.8287,-717.561	0/0:546:545,1:545:20195:1:29:0,-161.484,-1752.04	0/0:413:412,0:412:15214:0:0:0,-124.024,-1322.24	0/0:288:287,1:287:10619:1:38:0,-83.0422,-919.59	0/0:364:362,1:362:13452:1:38:0,-105.965,-1164.89	0/0:410:408,2:408:15047:2:76:0,-116.479,-1301.42	0/0:399:397,1:397:14737:1:34:0,-116.807,-1277.29	0/0:404:404,0:404:14975:0:0:0,-121.616,-1301.22	0/0:306:306,0:306:11338:0:0:0,-92.1152,-985.391	0/0:335:335,0:335:12387:0:0:0,-100.845,-1076.5	0/0:259:259,0:259:9648:0:0:0,-77.9668,-837.743	0/0:530:530,0:530:19702:0:0:0,-159.546,-1711.08	0/0:201:201,0:201:7421:0:0:0,-60.507,-645.305	MELO3C018622.2	synonymous_variant	LOW	MELO3C018621.2	upstream_gene_variant	MODIFIER	MELO3C018623.2	upstream_gene_variant	MODIFIER
chr01	1587223	A	G	85459.4	AB=0;ABP=0;AC=28;AF=0.5;AN=56;AO=3126;CIGAR=1X;DP=5586;DPB=5586;DPRA=1.27166;EPP=1835.06;EPPR=1677.43;GTI=0;LEN=1;MEANALT=1.07143;MQM=41.9405;MQMR=41.9902;NS=28;NUMALT=1;ODDS=43.419;PAIRED=0;PAIREDR=0;PAO=0;PQA=0;PQR=0;PRO=0;QA=114004;QR=90309;RO=2459;RPL=2375;RPP=1835.06;RPPR=1677.43;RPR=751;RUN=1;SAF=0;SAP=6791.03;SAR=3126;SRF=0;SRP=5342.66;SRR=2459;TYPE=snp;technology.ILLUMINA=1;	GT:DP:AD:RO:QR:AO:QA:GL	1/1:297:0,297:0:0:297:10722:-935.617,-89.4059,0	1/1:142:0,142:0:0:142:5224:-454.427,-42.7463,0	1/1:254:0,254:0:0:254:9297:-809.754,-76.4616,0	1/1:232:0,232:0:0:232:8439:-735.544,-69.839,0	1/1:213:0,213:0:0:213:7814:-680.1,-64.1194,0	1/1:205:0,205:0:0:205:7428:-647.693,-61.7112,0	1/1:228:0,228:0:0:228:8415:-731.894,-68.6348,0	1/1:250:0,250:0:0:250:9012:-786.145,-75.2575,0	1/1:256:0,256:0:0:256:9446:-821.474,-77.0637,0	1/1:261:0,261:0:0:261:9518:-828.754,-78.5688,0	1/1:191:0,190:0:0:190:6893:-600.657,-57.1957,0	1/1:134:0,134:0:0:134:4853:-423.379,-40.338,0	1/1:225:0,225:0:0:225:8218:-715.635,-67.7318,0	1/1:239:0,239:0:0:239:8725:-759.628,-71.9462,0	0/0:115:115,0:115:4201:0:0:0,-34.6184,-366.065	0/0:104:104,0:104:3849:0:0:0,-31.3071,-334.797	0/0:201:201,0:201:7312:0:0:0,-60.507,-637.31	0/0:157:157,0:157:5804:0:0:0,-47.2617,-504.911	0/0:149:149,0:149:5497:0:0:0,-44.8535,-478.212	0/0:179:179,0:179:6536:0:0:0,-53.8844,-569.287	0/0:213:213,0:213:7898:0:0:0,-64.1194,-686.312	0/0:225:225,0:225:8233:0:0:0,-67.7317,-716.899	0/0:286:286,0:286:10493:0:0:0,-86.0946,-913.278	0/0:137:137,0:137:4981:0:0:0,-41.2411,-434.266	0/0:189:189,0:189:6954:0:0:0,-56.8947,-605.43	0/0:159:159,0:159:5830:0:0:0,-47.8638,-507.171	0/0:266:266,0:266:9805:0:0:0,-80.074,-853.332	0/0:79:79,0:79:2916:0:0:0,-23.7814,-253.822	MELO3C018622.2	3_prime_UTR_variant	MODIFIER	MELO3C018621.2	upstream_gene_variant	MODIFIER	MELO3C018623.2	upstream_gene_variant	MODIFIER
chr01	1592721	G	A	5448.64	AB=0;ABP=0;AC=28;AF=0.5;AN=56;AO=213;CIGAR=1X;DP=372;DPB=372;DPRA=1.33962;EPP=211.482;EPPR=106.381;GTI=0;LEN=1;MEANALT=1;MQM=41.9343;MQMR=41.9497;NS=28;NUMALT=1;ODDS=11.3946;PAIRED=0;PAIREDR=0;PAO=0;PQA=0;PQR=0;PRO=0;QA=7924;QR=5876;RO=159;RPL=36;RPP=205.691;RPPR=106.381;RPR=177;RUN=1;SAF=1;SAP=456.889;SAR=212;SRF=0;SRP=348.274;SRR=159;TYPE=snp;technology.ILLUMINA=1;	GT:DP:AD:RO:QR:AO:QA:GL	1/1:25:0,25:0:0:25:922:-80.4086,-7.52575,0	1/1:11:0,11:0:0:11:415:-36.3397,-3.31133,0	1/1:6:0,6:0:0:6:223:-19.7275,-1.80618,0	1/1:19:0,19:0:0:19:714:-62.3112,-5.71957,0	1/1:14:0,14:0:0:14:531:-46.3449,-4.21442,0	1/1:9:0,9:0:0:9:337:-29.5969,-2.70927,0	1/1:24:0,24:0:0:24:889:-77.5371,-7.22472,0	1/1:18:0,18:0:0:18:666:-58.1794,-5.41854,0	1/1:16:0,16:0:0:16:598:-52.1923,-4.81648,0	1/1:15:0,15:0:0:15:553:-48.4624,-4.51545,0	1/1:6:0,6:0:0:6:226:-19.9605,-1.80618,0	1/1:19:0,19:0:0:19:698:-61.0421,-5.71957,0	1/1:12:0,12:0:0:12:454:-39.696,-3.61236,0	1/1:19:0,19:0:0:19:698:-60.99,-5.71957,0	0/0:24:24,0:24:886:0:0:0,-7.22472,-77.3714	0/0:8:8,0:8:303:0:0:0,-2.40824,-26.6104	0/0:13:13,0:13:472:0:0:0,-3.91339,-41.5165	0/0:9:9,0:9:313:0:0:0,-2.70927,-27.7731	0/0:16:16,0:16:596:0:0:0,-4.81648,-51.9335	0/0:13:13,0:13:482:0:0:0,-3.91339,-42.2373	0/0:9:9,0:9:327:0:0:0,-2.70927,-28.8246	0/0:6:6,0:6:227:0:0:0,-1.80618,-20.032	0/0:6:6,0:6:228:0:0:0,-1.80618,-20.0996	0/0:13:13,0:13:480:0:0:0,-3.91339,-42.0969	0/0:16:16,0:16:595:0:0:0,-4.81648,-52.0551	0/0:12:12,0:12:449:0:0:0,-3.61236,-39.3326	0/0:8:8,0:8:299:0:0:0,-2.40824,-26.2462	0/0:6:6,0:6:219:0:0:0,-1.80618,-19.4357	MELO3C018624.2	synonymous_variant	LOW	MELO3C018623.2	downstream_gene_variant	MODIFIER	MELO3C018625.2	downstream_gene_variant	MODIFIER
chr01	1615390	T	C	2718.99	AB=0;ABP=0;AC=28;AF=0.518519;AN=54;AO=129;CIGAR=1X;DP=230;DPB=230;DPRA=1.186;EPP=274.512;EPPR=220.158;GTI=0;LEN=1;MEANALT=1;MQM=41.9535;MQMR=42;NS=27;NUMALT=1;ODDS=9.61403;PAIRED=0;PAIREDR=0;PAO=0;PQA=0;PQR=0;PRO=0;QA=4785;QR=3709;RO=100;RPL=128;RPP=274.512;RPPR=220.158;RPR=1;RUN=1;SAF=0;SAP=283.13;SAR=129;SRF=0;SRP=220.158;SRR=100;TYPE=snp;technology.ILLUMINA=1;	GT:DP:AD:RO:QR:AO:QA:GL	1/1:2:0,2:0:0:2:75:-6.87341,-0.60206,0	1/1:8:0,8:0:0:8:303:-26.6104,-2.40824,0	1/1:9:0,9:0:0:9:318:-28.0256,-2.70927,0	1/1:3:0,3:0:0:3:114:-10.2325,-0.90309,0	1/1:3:0,3:0:0:3:114:-10.2325,-0.90309,0	1/1:8:0,8:0:0:8:300:-26.3973,-2.40824,0	1/1:2:0,2:0:0:2:76:-6.94351,-0.60206,0	1/1:10:0,10:0:0:10:370:-32.454,-3.0103,0	1/1:18:0,18:0:0:18:666:-58.1999,-5.41854,0	1/1:14:0,14:0:0:14:518:-45.322,-4.21442,0	1/1:9:0,9:0:0:9:325:-28.6477,-2.70927,0	1/1:5:0,5:0:0:5:187:-16.5958,-1.50515,0	1/1:28:0,28:0:0:28:1039:-90.4073,-8.42884,0	1/1:10:0,10:0:0:10:380:-33.2558,-3.0103,0	0/0:4:4,0:4:152:0:0:0,-1.20412,-13.5216	0/0:12:11,0:11:412:0:0:0,-3.31133,-35.7523	0/0:6:6,0:6:228:0:0:0,-1.80618,-20.0996	0/0:9:9,0:9:326:0:0:0,-2.70927,-28.7061	0/0:2:2,0:2:76:0:0:0,-0.60206,-6.94351	.:.:.:.:.:.:.:.	0/0:10:10,0:10:379:0:0:0,-3.0103,-33.1886	0/0:7:7,0:7:262:0:0:0,-2.10721,-23.0976	0/0:13:13,0:13:469:0:0:0,-3.91339,-41.1602	0/0:5:5,0:5:175:0:0:0,-1.50515,-15.6158	0/0:12:12,0:12:442:0:0:0,-3.61236,-38.806	0/0:10:10,0:10:379:0:0:0,-3.0103,-33.1886	0/0:3:3,0:3:106:0:0:0,-0.90309,-9.63829	0/0:8:8,0:8:303:0:0:0,-2.40824,-26.6104	MELO3C018627.2	synonymous_variant	LOW	MELO3C018626.2	upstream_gene_variant	MODIFIER
chr01	1631591	G	A	8338.96	AB=0;ABP=0;AC=26;AF=0.481481;AN=54;AO=321;CIGAR=1X;DP=536;DPB=536;DPRA=1.60787;EPP=244.653;EPPR=75.9819;GTI=1;LEN=1;MEANALT=1;MQM=41.8567;MQMR=42;NS=27;NUMALT=1;ODDS=0.617523;PAIRED=0;PAIREDR=0;PAO=0;PQA=0;PQR=0;PRO=0;QA=11750;QR=7959;RO=215;RPL=66;RPP=244.653;RPPR=75.9819;RPR=255;RUN=1;SAF=321;SAP=700.053;SAR=0;SRF=215;SRP=469.877;SRR=0;TYPE=snp;technology.ILLUMINA=1;	GT:DP:AD:RO:QR:AO:QA:GL	0/0:32:32,0:32:1146:0:0:0,-9.63296,-100.459	0/0:27:27,0:27:1011:0:0:0,-8.12781,-88.0874	0/0:35:35,0:35:1306:0:0:0,-10.536,-113.65	0/0:8:8,0:8:292:0:0:0,-2.40824,-25.8062	0/0:7:7,0:7:261:0:0:0,-2.10721,-23.0175	0/0:1:1,0:1:38:0:0:0,-0.30103,-3.65448	0/0:12:12,0:12:449:0:0:0,-3.61236,-39.3326	0/0:9:9,0:9:340:0:0:0,-2.70927,-29.8323	0/0:31:31,0:31:1161:0:0:0,-9.33193,-101.092	0/0:12:12,0:12:447:0:0:0,-3.61236,-39.1292	0/0:26:26,0:26:947:0:0:0,-7.82678,-82.7839	0/0:1:1,0:1:38:0:0:0,-0.30103,-3.65448	0/0:9:9,0:9:333:0:0:0,-2.70927,-29.3194	0/0:5:5,0:5:190:0:0:0,-1.50515,-16.8106	1/1:54:0,54:0:0:54:1950:-170.088,-16.2556,0	1/1:79:0,79:0:0:79:2899:-252.478,-23.7814,0	1/1:11:0,11:0:0:11:374:-33.2834,-3.31133,0	1/1:8:0,8:0:0:8:285:-25.069,-2.40824,0	1/1:2:0,2:0:0:2:76:-6.94351,-0.60206,0	1/1:4:0,4:0:0:4:141:-12.6794,-1.20412,0	.:.:.:.:.:.:.:.	1/1:1:0,1:0:0:1:38:-3.65448,-0.30103,0	1/1:6:0,6:0:0:6:213:-18.9773,-1.80618,0	1/1:81:0,81:0:0:81:2983:-259.601,-24.3834,0	1/1:1:0,1:0:0:1:35:-3.42101,-0.30103,0	1/1:40:0,40:0:0:40:1490:-129.673,-12.0412,0	1/1:2:0,2:0:0:2:74:-6.79932,-0.60206,0	1/1:32:0,32:0:0:32:1192:-103.759,-9.63296,0	MELO3C018631.2	3_prime_UTR_variant	MODIFIER
chr01	1664740	T	C	972.191	AB=0;ABP=0;AC=24;AF=0.461538;AN=52;AO=59;CIGAR=1X;DP=498;DPB=498;DPRA=0.156796;EPP=122.589;EPPR=35.4637;GTI=14;LEN=1;MEANALT=1;MQM=41.8644;MQMR=41.9954;NS=26;NUMALT=1;ODDS=223.855;PAIRED=0;PAIREDR=0;PAO=0;PQA=0;PQR=0;PRO=0;QA=2174;QR=16447;RO=439;RPL=58;RPP=122.589;RPPR=35.4637;RPR=1;RUN=1;SAF=59;SAP=131.127;SAR=0;SRF=439;SRP=956.287;SRR=0;TYPE=snp;technology.ILLUMINA=1;	GT:DP:AD:RO:QR:AO:QA:GL	0/0:9:9,0:9:342:0:0:0,-2.70927,-29.9667	0/0:27:27,0:27:1016:0:0:0,-8.12781,-88.4605	0/0:27:27,0:27:1016:0:0:0,-8.12781,-88.4697	0/0:19:19,0:19:722:0:0:0,-5.71957,-62.857	0/0:43:43,0:43:1601:0:0:0,-12.9443,-139.348	0/0:38:38,0:38:1407:0:0:0,-11.4391,-122.543	0/0:29:29,0:29:1094:0:0:0,-8.72987,-95.1893	0/0:33:33,0:33:1253:0:0:0,-9.93399,-108.837	0/0:35:35,0:35:1295:0:0:0,-10.536,-112.844	0/0:44:44,0:44:1640:0:0:0,-13.2453,-142.807	0/0:26:26,0:26:986:0:0:0,-7.82678,-85.7431	0/0:28:28,0:28:1050:0:0:0,-8.42884,-91.4459	0/0:52:52,0:52:1949:0:0:0,-15.6536,-169.404	0/0:29:29,0:29:1076:0:0:0,-8.72987,-93.7093	1/1:4:0,4:0:0:4:145:-12.978,-1.20412,0	1/1:5:0,5:0:0:5:188:-16.671,-1.50515,0	.:.:.:.:.:.:.:.	1/1:3:0,3:0:0:3:114:-10.2325,-0.90309,0	1/1:7:0,7:0:0:7:256:-22.5832,-2.10721,0	1/1:1:0,1:0:0:1:38:-3.65448,-0.30103,0	.:.:.:.:.:.:.:.	1/1:3:0,3:0:0:3:114:-10.2325,-0.90309,0	1/1:7:0,7:0:0:7:232:-20.6591,-2.10721,0	1/1:8:0,8:0:0:8:304:-26.6167,-2.40824,0	1/1:6:0,6:0:0:6:226:-19.9605,-1.80618,0	1/1:10:0,10:0:0:10:367:-32.2416,-3.0103,0	1/1:3:0,3:0:0:3:114:-10.2325,-0.90309,0	1/1:2:0,2:0:0:2:76:-6.94351,-0.60206,0	MELO3C018635.2	synonymous_variant	LOW
chr01	1664879	G	A	4299.24	AB=0;ABP=0;AC=28;AF=0.5;AN=56;AO=180;CIGAR=1X;DP=610;DPB=610;DPRA=0.418605;EPP=219.627;EPPR=763.248;GTI=1;LEN=1;MEANALT=1;MQM=41.9333;MQMR=42;NS=28;NUMALT=1;ODDS=4.09662;PAIRED=0;PAIREDR=0;PAO=0;PQA=0;PQR=0;PRO=0;QA=6667;QR=16002;RO=430;RPL=25;RPP=206.887;RPPR=763.248;RPR=155;RUN=1;SAF=176;SAP=359.904;SAR=4;SRF=430;SRP=936.743;SRR=0;TYPE=snp;technology.ILLUMINA=1;	GT:DP:AD:RO:QR:AO:QA:GL	0/0:12:12,0:12:456:0:0:0,-3.61236,-39.8338	0/0:28:28,0:28:1042:0:0:0,-8.42884,-90.8777	0/0:26:26,0:26:968:0:0:0,-7.82678,-84.3553	0/0:41:41,0:41:1499:0:0:0,-12.3422,-130.872	0/0:47:47,0:47:1724:0:0:0,-14.1484,-150.414	0/0:27:27,0:27:1014:0:0:0,-8.12781,-88.3272	0/0:50:50,0:50:1867:0:0:0,-15.0515,-162.452	0/0:14:14,0:14:514:0:0:0,-4.21442,-45.0046	0/0:46:46,0:46:1728:0:0:0,-13.8474,-150.27	0/0:27:27,0:27:991:0:0:0,-8.12781,-86.6197	0/0:33:33,0:33:1239:0:0:0,-9.93399,-107.871	0/0:25:25,0:25:931:0:0:0,-7.52575,-81.1786	0/0:26:26,0:26:981:0:0:0,-7.82678,-85.3886	0/0:28:28,0:28:1048:0:0:0,-8.42884,-91.3382	1/1:9:0,9:0:0:9:339:-29.754,-2.70927,0	1/1:5:0,5:0:0:5:188:-16.5651,-1.50515,0	1/1:17:0,17:0:0:17:602:-52.9408,-5.11751,0	1/1:16:0,16:0:0:16:590:-51.5925,-4.81648,0	1/1:20:0,20:0:0:20:748:-65.2818,-6.0206,0	1/1:8:0,8:0:0:8:298:-26.2622,-2.40824,0	1/1:6:0,6:0:0:6:228:-20.0996,-1.80618,0	1/1:7:0,7:0:0:7:253:-22.3884,-2.10721,0	1/1:12:0,12:0:0:12:453:-39.6289,-3.61236,0	1/1:37:0,37:0:0:37:1367:-119.144,-11.1381,0	1/1:2:0,2:0:0:2:76:-6.87996,-0.60206,0	1/1:9:0,9:0:0:9:339:-29.7612,-2.70927,0	1/1:16:0,16:0:0:16:594:-52.007,-4.81648,0	1/1:16:0,16:0:0:16:592:-51.7638,-4.81648,0	MELO3C018635.2	missense_variant	MODERATE
chr01	1665171	TTTTT	TCTTTT	440.596	AB=0;ABP=0;AC=14;AF=0.7;AN=20;AO=20;CIGAR=1M1I4M;DP=23;DPB=27;DPRA=2.85714;EPP=38.1882;EPPR=9.52472;GTI=3;LEN=1;MEANALT=1;MQM=40;MQMR=41.3333;NS=10;NUMALT=1;ODDS=2.12955;PAIRED=0;PAIREDR=0;PAO=0;PQA=0;PQR=0;PRO=0;QA=750;QR=112;RO=3;RPL=20;RPP=46.4397;RPPR=9.52472;RPR=0;RUN=1;SAF=19;SAP=38.1882;SAR=1;SRF=3;SRP=9.52472;SRR=0;TYPE=ins;technology.ILLUMINA=1;	GT:DP:AD:RO:QR:AO:QA:GL	.:.:.:.:.:.:.:.	.:.:.:.:.:.:.:.	0/0:1:1,0:1:38:0:0:0,-0.30103,-3.58758	.:.:.:.:.:.:.:.	.:.:.:.:.:.:.:.	.:.:.:.:.:.:.:.	.:.:.:.:.:.:.:.	.:.:.:.:.:.:.:.	0/0:1:1,0:1:37:0:0:0,-0.30103,-3.58069	.:.:.:.:.:.:.:.	.:.:.:.:.:.:.:.	.:.:.:.:.:.:.:.	0/0:1:1,0:1:37:0:0:0,-0.30103,-3.58069	.:.:.:.:.:.:.:.	.:.:.:.:.:.:.:.	1/1:1:0,1:0:0:1:38:-3.58758,-0.30103,0	.:.:.:.:.:.:.:.	1/1:12:0,12:0:0:12:450:-38.725,-3.61236,0	.:.:.:.:.:.:.:.	.:.:.:.:.:.:.:.	.:.:.:.:.:.:.:.	1/1:1:0,1:0:0:1:38:-3.58758,-0.30103,0	1/1:1:0,1:0:0:1:38:-3.58758,-0.30103,0	1/1:1:0,1:0:0:1:38:-3.58758,-0.30103,0	.:.:.:.:.:.:.:.	1/1:2:0,2:0:0:2:76:-6.81641,-0.60206,0	.:.:.:.:.:.:.:.	1/1:2:0,2:0:0:2:72:-6.54578,-0.60206,0	MELO3C018635.2	5_prime_UTR_variant	MODIFIER
[truncated: 30,842 more rows]
[truncated: 12 more columns]
